# Supplementary material for: Sex-specific differential gene expression during stolonization in the branching syllid Ramisyllis kingghidorahi (Annelida, Syllidae)
Source: BMC Genomics. 2025 Apr 25;26:405. doi: 10.1186/s12864-025-11587-w (PMC12023644; doi:10.1186/s12864-025-11587-w)
Supplement: Supplementary file 3 — Supplementary Material 3. [file 12864_2025_11587_MOESM3_ESM.tsv]

Transcript_ID	Sequence	general_vs_prost+prov	general_vs_stolon	stolon_vs_prost+prov	Female_general_vs_Female_prost+prov	Female_general_vs_Female_stolon	Female_stolon_vs_Female_prost+prov	Female_general_vs_Female_prost+prov	Female_general_vs_Female_stolon	Female_general_vs_Male_general	Female_general_vs_Male_prost+prov	Female_general_vs_Male_stolon	Female_general_vs_Nonrepro_general	Female_general_vs_Nonrepro_prost+prov	Female_prost+prov_vs_Female_stolon	Female_prost+prov_vs_Male_general	Female_prost+prov_vs_Male_prost+prov	Female_prost+prov_vs_Male_stolon	Female_prost+prov_vs_Nonrepro_general	Female_prost+prov_vs_Nonrepro_prost+prov	Female_stolon_vs_Male_general	Female_stolon_vs_Male_prost+prov	Female_stolon_vs_Male_stolon	Female_stolon_vs_Nonrepro_general	Female_stolon_vs_Nonrepro_prost+prov	Male_general_vs_Male_prost+prov	Male_general_vs_Male_stolon	Male_general_vs_Nonrepro_general	Male_general_vs_Nonrepro_prost+prov	Male_prost+prov_vs_Male_stolon	Male_prost+prov_vs_Nonrepro_general	Male_prost+prov_vs_Nonrepro_prost+prov	Male_stolon_vs_Nonrepro_general	Male_stolon_vs_Nonrepro_prost+prov	Nonrepro_general_vs_Nonrepro_prost+prov	Male_general_vs_Male_prost+prov	Male_general_vs_Male_stolon	Male_stolon_vs_Male_prost+prov	Female_general_vs_Nonrepro_general	Male_general_vs_Female_general	Male_general_vs_Nonrepro_general	Nonrepro_general_vs_Nonrepro_prost+prov	Male_prost+prov_vs_Female_prost+prov	Nonrepro_prost+prov_vs_Female_prost+prov	Nonrepro_prost+prov_vs_Male_prost+prov	Nonrepro_general_vs_Repro_general	Repro_prost+prov_vs_Nonrepro_prost+prov	Female_vs_Nonrepro	Male_vs_Female
TRINITY_DN10000_c0_g1_i2	TTATAAAAAAATTATATGTATAAAAAAGTCAACAAAACCTTTACCCAATTTAAATGAATGTCATGATAATTTAAATGGCATTAAATCCAGTTCCAAGATTTACAATAAAAAAACAGTTGTCGTAGGATATTTATTTTTACAATGCGTGAGTACCTCAGCAAGAGACACCTTTATCAGACTATTGAAAGCAATCATGTACAGGGACTCGAGTAAAAAAGTTTCTCTACTAAATCATTTAAACTTTCATACCAAACACTACAATGCTCACATAACAAAGTCTCAATGGCTTAGAGAACATAAACTGTGTAAGCCACCGAAATACCCTGTATCACAGTGCTTGTTTGTTTATCTTATAACGATAAAAACACAACACTTACATGCGTTGAACTATTTTGAACA…	.	.	.	.	Female_general_UP	.	.	Female_general_UP	.	.	.	.	.	.	.	.	.	.	.	.	.	.	.	Nonrepro_prost+prov_UP	.	.	.	.	.	.	.	.	.	.	.	.	.	.	.	.	.	.	.	.	.	.	.	.
TRINITY_DN10000_c0_g1_i20	CAGGGAAAGGTGTGTTGGGGTGTTGGCACCGAGACATATGTATATGTCGAGACAAGGTGTGTGTGTTAGGTCTTATATGCCCTAGGTTGTATGCATTGGCCAAGCATATACACCAATGCACACAGAACATGTACACAATGCACACACAAGGTGGTTAATGTATCTTACCCGAGATGGGATAATAATGTTACGTTGATTAATTGCCTATACAATTCCAAAGTAGGGTTACTATTTCAAAGCATGGAATATCCGTAACTATTTTGCCATGATTGTTCATATAATAAGAATCTCGAGTTATACTACTGGGGATCTTGGTAGGCTAGGCAATGAGGCTAAATGTTATCTGTCGACCGAAGATACTGCTATTTTAATTTTAAGATACCACAAATTTAGATTATA…	.	.	prost+prov_UP	.	Female_general_UP	.	.	Female_general_UP	.	.	Female_general_UP	.	.	.	.	.	.	.	.	.	.	.	.	Nonrepro_prost+prov_UP	.	.	.	.	.	.	.	.	Nonrepro_prost+prov_UP	.	.	.	.	.	.	.	.	.	.	.	.	.	.	.
TRINITY_DN100032_c0_g1_i3	CTGCCCATTTCTATAAGACATTAACTAGCCAACATTACTGTATAATATCTACTTGCGGGAGAATAAACTTTGTAACATTGAATCCTTGTCAGAAGTTCTAATTGCTATCTCAGCACAAGAGCTTTAGAATCTACAGAAGTTATATGAAACAGCAAATAAATATTATATTATACTTTACTATTATCCTATTGATCTAACATTAAAGGTATTCTTTCCACATGCGATATCAAATGAAACTTCTCTCCTCATATTTATAACTTATTGCTTTCAAGTCCTTACTTACTGGACCCATCTGAATTTTACAGAGCAACTCTTTTCCACAACAAATATTTTCAATCAACCACTTTTCCTCAGTTCTCTCATTAAGGAAACTTTTATTTCACTCCCTTGTGTATAAGC…	prost+prov_UP	.	.	.	.	.	.	.	.	.	.	.	.	.	.	.	.	.	.	.	.	.	.	.	.	.	.	.	.	.	.	.	.	.	.	.	.	.	.	.	.	.	.	.	.	.	.	.
TRINITY_DN10009_c0_g1_i5	CTCCATTACATATTACGCTGTAGACCTATACTCCGATAGTACACTATATACACTATATATACTATGTAACAAACATAATGAAATAATTTCCATCTAAAAATATTTAAGATATTTAGTAGTTGAATGTTGACCCACCTGCATAGTTATAACCACAGCCAATATTATTATCGCAAATGAAACCACAGTGTCCAAAATCTAACAGATATTTTGAAAATATTAAAATTTGATAACCATCATTAAACAGACGGTGCTACGATTATATCTGATCTTATCAATTTCTTCGGTTGTGCATGTGGACGTGGACGTTTTGAAGCCCTTAACTAAAGTGGTAATTTTCCTGTATATATTTCTTACATTGAAATTTATAGTTACAAATCGAAGCGATACCGAGACAAGTTG…	.	.	.	Female_prost+prov_UP	.	.	Female_prost+prov_UP	.	.	.	.	.	Nonrepro_prost+prov_UP	.	.	.	.	.	.	.	.	.	.	.	.	.	.	.	.	.	.	.	.	.	.	.	.	.	.	.	.	.	.	.	.	.	.	.
TRINITY_DN1000_c0_g1_i1	TGGTCCACACATCAGCCGCTCGCGACGATGTATTTGTATTGGTCAAGGTCCTTCAAGGTTGCAGCTGAAATATAACGTGTTGAATTCCCTCCCGTGCCATTCAACCAACGATGATAATGTGCTGCTTTGAAGCCTAGAATTGGGACATTTTTTGGATTACATTTGAAATACCATTAAAAGGCGTGGGCTAATTGAAGTTAAACACCATCACCGCGACCACCAAAAACGCATACGAGAATGGCCTACAGAAAACAAAATTCTCTATCGAACTGTTGTATATCTAGCAGCCACTGAGGAGCCATTACTTGGGGGGTGTATCCACAACTTAGAGCTGCTGGGTTATGCCGGTTAGCCGCAAGACATAGGGCCCTTTGGTAGAAGATATGAGTCAAGGCAAGA…	.	stolon_UP	stolon_UP	.	Female_stolon_UP	.	.	Female_stolon_UP	.	.	.	.	.	.	.	.	.	.	.	.	.	.	Female_stolon_UP	Female_stolon_UP	.	.	.	.	.	.	.	.	.	.	.	.	.	.	.	.	.	.	.	.	.	.	.	.
TRINITY_DN1000_c0_g2_i5	TTCTTCTTTTTCTTCTTCTTTTTCTCTCTCTCCTTCCTGTCCGATCCATTCTTGGGTGGCACGCCGAGATAGCCGCTGCAGTTCGGGGCGCCACACTGGCACTTCTTCTTGTCGTTACCAAGGCAATCCAGGTTGTAGTTAAACGTCAACTCCGTCCCTGAGGGTACATCTACAGTAGCAAACAGCCCAACACGTATATCTCCATTCACATTCCACTTGACCGTCTCGCAGTTGGGGTTACAGCTGTGGTTCATGAATCTGCTCAGGTTTCCCTTCGGACCCGCATCGATGATCCTTCCCCTGTCGAGGGTCAACATGTAGAAGTCGTTGTTGTCGTCGTCGTGCTGCTTCTTGATGCGGCGGCGACACTCCTCGTCATCAATCAGCTCACCGACGTAC…	.	.	.	.	.	.	.	.	.	.	.	.	.	.	.	.	.	.	.	.	.	Female_stolon_UP	Female_stolon_UP	Female_stolon_UP	.	.	.	.	.	.	.	.	.	.	.	.	.	.	.	.	.	.	.	.	.	.	.	.
TRINITY_DN1001_c0_g1_i8	GAGGTGGTGTGCTTCACTGCCCCGGAGGTGGTATGCTTCACTGCCCCAGGAGGTGGTGTGCTTTCACAGCCCCTAGAGGTGGTGTGCTTCATTGCACCCAGAGGTGGTGTGCTTCACTGCCCCCAGAGGTGGTGTGCTTCACTGCCCCGGAGGTGGTATGCTTCACTGCCCCAGGAGGTGGTGTGCTTTCACAGCCCCTAGAGGTGGTGTGCTTCATTGCACCCAGAGGTGGTGTGCTTCACTGCCCCCAGAGGTGGTGTGCTTCACTGCCCCGGAGGTGGTATGCTTCACTGCCCCAGGAGGTGGTGTGCTTCACTGCTCTTAGAGTAATGATGCCTCCTGTAAAGAAAGCAGCCATTCCACTGACTATTCCCATGAGAAGAACATCAGGAACCCAGG…	.	.	.	.	.	.	.	.	.	.	.	.	Female_general_UP	.	.	.	.	.	.	.	.	.	.	.	.	.	.	.	.	.	.	.	.	.	.	.	.	.	.	.	.	.	.	.	.	.	.	.
TRINITY_DN10021_c0_g1_i3	TACTGAAACTGATCTAAAACTAATCTAAGCCTTTTTGAGTTTTTCCTGTTACGTGCACATTTTTTGCACTTTGGACCTAGAACCTAAAAAGGAAATATATTTAACTTCGTTTACACCTTTGTGGAATAATCTAAGTCGCTAGTTCTACACAGGAAGTAAAAATGTATACAGGAAAAAAGAAGTTATTATACGTATTAAACGTGCGGTTAAATTTTATTGCCTTAACGATGATTTAAGGACATGCTCCTTGAAGAGAAAAAACTAGCCACGCTACCAACGTTGTAGAAGCATTGACTTAAGTGATCCTATAGTGTTTGATGAGTTCATTTGAGGTAATCGTTCATTAGGCCTACCTTCAGATAAGGTTGAAAGTTGAGGTAAGGTTAATATCTCTAAATT…	.	general_UP	prost+prov_UP	.	Female_general_UP	Female_prost+prov_UP	.	Female_general_UP	.	.	Female_general_UP	.	.	Female_prost+prov_UP	.	.	Female_prost+prov_UP	.	.	.	.	.	Nonrepro_general_UP	.	.	.	.	.	.	.	.	Nonrepro_general_UP	.	.	.	.	.	.	.	.	.	.	.	.	.	.	.	.
TRINITY_DN10023_c0_g1_i6	TTTTTTTATGGTTGGAATAAATATTTATATCATGATCTTCTCACAAAGTTACAAAACATTGACACGGCTTACTATATGGCATTTTGTTAAGCACCGACATATGGCATAGTTTAACAAGGTAATCATTCTACAATTATATTAGTCTAGGTTAGTCGCAGATCAACTGCTTGAGATAACCTTTCTTAGATAATGATCACAATTATGCTTCTCTTCGGGGATATTTGTTCTATATTCAAAATCGACTATAGCATGCAAACATTGATAGTAAAATATATAGTTAAATTTCGTACAAATTTTCTTACTAGAAACTTGCTTACAAGAAACACTAAACTCAAATAACCAAATTGAAAATAACTATATTAATTTAGTTATGTACTGAGTAATCTGAGACTACCTGTT…	.	.	stolon_UP	.	.	.	.	.	.	.	.	.	.	.	.	.	.	.	.	Female_stolon_UP	Female_stolon_UP	.	Female_stolon_UP	Female_stolon_UP	.	.	.	.	.	.	.	.	.	.	.	.	.	.	.	.	.	.	.	.	.	.	.	.
TRINITY_DN10027_c0_g1_i2	TATGATTTAATAAATTGTGTTAATAATATAGTCTATAACGATTAAATAGAAAATCAATCTGATGTTTTAACATCCATTTGGGAGACAGAGGCTGCTTCGGTTGTTTATCGATAACCATGACGACTTATTGATCAGCTATCCCCACAATGTTGCAGTTCTATACCTTTTTATGAGGTAGTTAATGCATATACAAATAGACTTGCTTCTGAGCTTTAAGTAGAAACAAAGATGGTAAATATGTTAACTCTCGGTTCAGATCTTCAACAGGATATGAAGGAACATAATGCTGAAATAAACATCGCGCTGAACCCAGAGCTACGTACATTTATTTTCATATGGAAGGATATGGTACAAAAGACATCGAGATTAGTAACATGCTTGGATTAAGGATTAAACAAA…	.	general_UP	.	.	.	.	.	.	.	.	.	.	.	.	.	.	.	.	.	.	.	.	.	.	.	.	.	.	.	.	.	.	.	.	.	.	.	.	.	.	.	.	.	.	.	.	.	.
TRINITY_DN10030_c0_g1_i6	TTCAAAGGGATGTCAGTTATGTGAAGATTTCTTTTTATATACGTTTAGATGTAGTATTTGAAACCTTGATCCTCCTTTGGCACGTTTGTCTCATTTATTTGTAAACCTTGTTTGGTGTTTGGTACGTGTTCGCTGTAACTATGGGAATTCGTGTCAGATTCTACCTCAATCTACTGTGTACATTTCAAAGCAGAAAAAAGCAAAAGCACGCGGTAGATAAACAAATGTTTTGAGCATTCTAAATTAAAATGGGCTCGACGGCTCATCGGTATCGGTATAGCTCTGCACCTCGCCTCTCATCACTAGGAGCTCATGTGTTCAGAGACATTTCAGACCTGATCAAGTTTCATGTGTTTTTTGCTAAACAGAGCGCAACCATGCCCAATGTTATGATTTATC…	.	.	prost+prov_UP	.	.	.	.	.	.	.	.	.	.	.	.	.	.	.	.	.	.	.	.	.	.	.	.	.	.	.	.	.	.	.	.	.	.	.	.	.	.	.	.	.	.	.	.	.
TRINITY_DN10030_c1_g1_i1	TGCCATCTTGGATTCTGCTGCAGAGAAGATAATAAGCGGCAAATTGATGCTCCAAAGAGGAAAGCTAATTTTACTGTCCTCAGCAACTATTAAGAAGTTCTGCGGCAGAAGTGGACAAGTATTACTTATGGATTTAAGATCAAATCTCGCCAGGGGAAATATTATCAGTATGGCAAGAATGAAACAAGTCAGTCGGAAGGGGGTATCAGACCAAGGGCAATCCGTGTCAGAGGGAGCAACTGCTGTGGCAGGAAACAGAGCGGGACCTGTGGTGACATGCCCTGCAGCCCCTGCCCCTGGGAGGGGTCCGTCAAGTTTAGCGGTCCCAGAGGGGACGATCTCCACTCGAAAGGTCATTGCGCAAAAGCAGCATCAGCGACGGCAGCAGAAGTTACAGCG…	.	.	.	.	.	.	.	.	.	.	.	.	.	.	.	.	.	.	.	.	.	.	.	Nonrepro_prost+prov_UP	.	.	.	.	.	.	.	.	.	.	.	.	.	.	.	.	.	.	.	.	.	.	.	.
TRINITY_DN10031_c0_g1_i1	CCAATAGATCCCAAGGACAAGGAGGATCCAAGGCCAACCAGCATCCTACTGCGCGTGAAGACAGGGCAGGATGCCGACGAGCTCTTTTTGTTTCCTTTTTTCTTTTTCCTTTCTTTTTCCTTCCTGGATGCTGTTACTATCAGATAGGTTGTTCTGATGCAAAGCATGACGAAAAATAGAGCAAAGTCGGCAATATACGTCAGGAATAATTGTCCGTAGGAATATCCCCAATCTATTGTCTTCTTTCTAGTAACTTTTAGTATCCACTGCTTGGACCTTAAACCCTTGTGAAATGTACATTTATAAAGGGCAGCATCCTCGTGCTCTATCCTCATAAACGTGAGAAATCCCCTCGATGAGATCACAACGCGATTTGAAGTGTTTCTCGCTAAATCCGTA…	.	.	.	.	.	.	.	.	.	.	.	.	.	.	.	.	.	.	Nonrepro_prost+prov_UP	.	.	.	.	.	.	.	.	.	.	.	.	.	.	.	.	.	.	.	.	.	.	.	Nonrepro_prost+prov_UP	.	.	.	.	.
TRINITY_DN10033_c0_g1_i33	TATTTAAAAATGTTATTATTTACTATTATCTACCGAGCCAACTGTACAGATTATTGTATGTAGTGCCAAATAAATCATTAAATCGTTATTATTATTATTATTATTTGATCTTGTAGGCAAATGTTGCTATCGGGTTTGCTACGGTAGGTCACAATCACAATCACAATCACTTTGACTTCGGAGAATTGCTTTTCGCCGTTTTGAAAAAGGCCTCTTACATATAAATATAAAATTGTGGTAAAGAAGGCCAATAAATTATCCAAATTAAATTTGAATTATTTTATTTGCAATGAATACGTAATAACAAGAAAAAATGGAGTCCTCCAAACACATCCGGTTCGTTGATGATAGATTTCTAATAAGCACATGTCAAGGATTACATCAGATGTACAAAGATGG…	.	.	.	.	.	.	.	.	.	Female_general_UP	.	.	.	.	.	.	.	.	.	.	.	.	.	.	.	.	.	.	.	.	.	.	.	.	.	.	.	.	.	.	.	.	.	.	.	.	.	.
TRINITY_DN10034_c0_g1_i1	TGTGGACCAATAGGAAGACGCGTGTCTTCAATGTCTGTCCAATCAAATCCGTTCATCCAAAGAAAGCACGAAGTGCTGGACATTTAAATGACCACAGGATAAAGATTGTTTACTCTGGTCGAGTTTATCAGATAAAGAAAATGCCTTCGACACTTGAGGATTACGAAGTTTTAACAACCATAGGATCGGGGTCTTATGGAACTTGCAAGAAAATCAGGAGAAAGCGAGATGGAAGAGTGTTGGTGTGGAAGGAGCTTGATTATGGTACCATGACAGAACCTGAGAAACAAATGCTCGTATCAGAAGTGAATCTCTTACGCGAACTCAAGCACCAACACATAGTGCGCTATTATGATCGCATCATTGATCGTAGCAACACGACTCTGTATATAATTATGG…	.	stolon_UP	stolon_UP	.	.	.	.	.	.	.	.	.	.	.	.	.	.	.	.	.	.	.	Female_stolon_UP	.	.	.	.	.	.	.	.	.	.	.	.	.	.	.	.	.	.	.	.	.	.	.	.	.
TRINITY_DN10034_c0_g1_i9	CATGGGTGAACGCTCACGCTTGGATTAACACATATGAACTGCTGTTTACTGTAATTTGCATTGGATCTCTCTAGAAATCTACTTTTGGATTTGTTAAAGCTAAGTTACGACGGGAATATCGCAAATAATGTTTGCATTAAGAGCATGATAGTGGGTACCACACAATAAATTGACTGAGAATATTCTGAGCAGTGTGCTGTACAAGAGCTTTAGCTATTTGACAAGTCAATGACTGCCTTTGTGTAATCTCGAATGTTTAAATGTGTAGGTTAGCTATTCATTTTGAATTTTAAACCAAGCTGCGTCATATGTATTTGTGAAGAGAGGGATTGTTTTGAAATAAAATTGCGTTTGAAATTTATGTTTGAAATTTATAATGGTTGCTGTTTCAGATAAAGA…	.	.	.	.	.	.	.	.	.	.	Male_stolon_UP	.	.	.	.	.	.	.	.	.	.	.	.	.	.	.	.	.	Male_stolon_UP	.	.	.	.	.	.	.	Male_stolon_UP	.	.	.	.	.	.	.	.	.	.	.
TRINITY_DN10039_c0_g1_i15	TTTTATATTAAATTTCATAATTTTTATTGCCATAAAAATATTTTAAGCTAGCGTGAATATATTTATTTCAAAGTAGGATTCTAACTATACTAGAATCTTCCTACAAATCTAAAGGAATAAGTCTTTAATCACTTATAAATTGATGTAGTTTTGATAATATCTTAATCGGTAACTTCAGTAATTTGTAAATAAACAGCAGTTTCACACGCACATATACATATATTAAAATAGTAAATTAAAAATTAAAAAAGGTTCATGAGCACTAAATCATTTATTCTCTAGTTAGAGTCACCATCACATCATGATGTCATACAAAAATCAATTTTATAATGATATAAAATTTTATATTTTCCACAGTGCGACCGTTCGCTATATGCTGACACTTTCTGATTCACAAGT…	.	.	.	.	.	.	.	.	.	.	.	.	.	.	.	.	.	.	.	.	.	.	.	Female_stolon_UP	.	.	.	.	.	.	.	.	.	.	.	.	.	.	.	.	.	.	.	.	.	.	.	.
TRINITY_DN1003_c1_g1_i5	CTTGAGAGTCAATTTTACGGCATAGCTTTACTTTTTGGTACAAGACTCAAAACCAGATTATATAAACAATTTAAAAAAAATAAATATAATTTTAATAGAAGCACGGCACTTTTAATAGTACACTTTTACATTGACTGCTGGCGCATTGGCTCATCTTTTCCATAATCACGGTGTCTCGTACTAAGGTGAGGGATTTCCTCGTGGCCATTAAAACGTCATCCCGATGAATTGCATTATCGATTTTCCTTGGGATAACCTTTCCGTATTTCGTCAGGAGAAATATCTGGATACTGCAATAGAGCGATAACTTTGGTGTGCAGCTTTACATTACGCAAGGCACCTGATTTTTACATCAGAATATTTCTTGGGTAACCATTCATTCATTCAACAGCAAGGCAG…	.	.	prost+prov_UP	.	.	.	.	.	.	.	.	.	.	.	.	.	.	.	.	.	.	.	.	.	.	.	.	.	.	.	.	.	.	.	.	.	.	.	.	.	.	.	.	.	.	.	.	.
TRINITY_DN10044_c0_g1_i4	GGCCAGGCTCCTGAAAAATGAAGCTTATGCTGCAGTGCTCGTACAAAGTGTTTTTTTTGTTTTTTTTTTGAGGTTTTTCTGAAAAGCTTGTTTTTTTTGTTTTTTTTTGAGGTTTTTTTGGTGAAGTTTTGTTTTTTTTTGTGTGTGTGTAAATTGTACTTATGTTTAATAGCCATTGGACTCCTTTTAAGGTGTCAAGAGATTTTTTTCAGCTCCCTGTTGGCATGACAGTGTGACATTATCCTATTGTAAGGTGGCTTGCTGGGTGTCCCACCAGTGAGACTTTAGTTTAATTGCCTGGTCTCCACAAGTCCCAAATGGAGCCAGTTAATTAAGCACTTGTAAAGGGATTGATTTGTCACCATGTCAGCAGGAAGAGGGTACCTACTGGGAGCCCTG…	.	.	.	.	.	.	.	.	.	.	.	.	.	.	.	.	.	.	.	.	.	.	.	Female_stolon_UP	.	.	.	.	.	.	.	.	Male_stolon_UP	.	.	.	.	.	.	.	.	.	.	.	.	.	.	.
TRINITY_DN10052_c0_g1_i1	TTTTCAAATTAAAAACCAAATTTATTTCACAAAATATTCAAACAGGTCAATATTATTTCAATTATCTAGCATTAAGTCATGTATCATAAGCAGATTGACTTTTTACAATTCGTTTTGTAAATGACATTTAACTTCTAGAATAACAAAAGTGTTGCATAATTTACTTCCGATATTTGTATCTCAATATTTAGCCTATATTTCTAGATAATTCATGTTACCAATTTAAAATGTATGCTCAATTGAAGATAGAAAAATTAAGTAGATCTATTTTCCAAAGATAAAAATGTTATGTCTTTAATAACACATATTCAATAAAAAACAGGTGACTCCCTATCAATAAAAATAATCAACTGATAAGAGACAAAAACATGCGTCTAAATTAGATTCTTTTAATATAAA…	.	general_UP	.	.	.	.	.	.	.	.	.	.	.	.	.	.	.	.	.	.	.	.	.	.	.	.	.	.	.	.	.	.	.	.	.	.	.	.	.	.	.	.	.	.	.	.	.	.
TRINITY_DN1005_c0_g1_i25	TATTCATCACCAAAACTATACAGGTAAAGAATATTGCATTAAATTGTTTGTAATTTGTAATCATATTTGGTTTGTCACCAGTTGTATTTACGAGTTAAGGTTAAATGCGAGATCCAAACAACCGGAGAATGTACATACCGCGCAGCCACAATGTCTGTGCATCTTAAAGAAATAGCGGAGGCGGCGAAACGAGTAGAGCCGTACATACACAGGACTCCGGTCCACACGTGCTCCACCATAAATAAATTAACTGGAAGAAATATTTACTTCAAGTGTGAAAATTTACAAAAGACGGGATCCTTTAAAGTCAGAGGAGCTATCAATACGGTTTTAAAACTGAAGGAAACTAACAATAATGCAGCAGGCGTTGTGACACACAGTAGTGGGAATCATGCACAA…	.	stolon_UP	.	Female_prost+prov_UP	Female_stolon_UP	.	Female_prost+prov_UP	Female_stolon_UP	.	.	.	.	.	.	.	.	.	.	.	Female_stolon_UP	.	Female_stolon_UP	Female_stolon_UP	.	.	.	.	.	.	.	.	.	.	.	.	.	.	.	.	.	.	.	.	.	.	.	.	.
TRINITY_DN1005_c0_g1_i7	AAAATGCCGCAGCGGTGGTGCGCCCGGCCGCGGCGATATAACCAGAACCCACTGTATTACAAAAGTATTGTCAAAGACAATTGCGTTTAGCCGACGGGTATTCAAAATTATTTGACAGTACAGGTCTGTACAAAGTCATTACTATTGATTAAACTGCGAATTATTTTATATTTGTTCAGTATTGTTCTGTCGGTCATATGATCTGTGTGTGTCGAGTGCTTTGTCCTGTGCCTTTAGAGGGAATGACTCAAATTAAGAGGGATTCAGTAAAAGTGGATGCAGCTAAACATATGACAAGGCGCTGATATTGATTCCTGCTTATGCATTTCGTAGAGCAAAGCAGCCACTATGTAGCAGTTTGTTATCATCATATCTCGTACAACCTGGTGAACAAATATA…	.	stolon_UP	.	.	Female_stolon_UP	.	.	Female_stolon_UP	.	.	.	.	.	.	.	.	.	.	.	Female_stolon_UP	.	.	Female_stolon_UP	.	.	.	.	.	.	.	.	.	.	.	.	.	.	.	.	.	.	.	.	.	.	.	.	.
TRINITY_DN100604_c0_g1_i1	TTAAGATTTTTACTACTAGGATCTAAGTTTTTTAATGTTTCAATACTCCTAGTGTAGATGACAATGAACTCCTAGAGTTCATTAGAAGACCTGTGCATGTATTCCTGTCGAATTTGGCTTTGTAAAACAGACTTGCTTTAACGCTAGAATATAGTCTTGATTTTGGGAATGAATTAAAAATTGTGAAGGGTTTTCCGCCATGTTCAACAAGAATATGCTTTGACGTGTACTCGTTTGTATCGCAGTACAGTTACTGAAGAATTAAGCGTTGTAAGAAAAGAT	.	.	.	.	.	.	.	.	.	.	.	.	.	.	.	.	.	.	.	.	.	.	.	.	.	.	.	.	.	.	.	.	.	.	.	.	.	.	.	.	.	.	.	.	.	.	Female_UP	.
TRINITY_DN100639_c0_g1_i3	AGAGTATGGGAAGGGAGTGGGTGGGGGATCCAATACTAGCCGATGATAGAATCCAAACCGTTTAGTAAAACTGTAGTAGGTTCCTAGGACGCTTAATCCGTGCGTTCTGTTACTCGCCGTGCTGGTGTTGACGTTAAAGTGTTTAATATGGCATCATATGAATGGATACACGCGGAGTTATTATTTGTTCCCTGAGTAGTGTACTAAATTGCTTCGACAACGTAATGGAGATGTGCGTGTGTGTTATCAATACTACCACGTCCTTTTTCTGCGAGGCTGAGGTTTTATGACGGGACGTTTAACTTCCTGTCGTGGGCCGTACACGCGTGTCCACACGGGATGCGCGCGCATGTTAATTAAATATTTTACAACAGTTTAATTAATGGTTTCATTGCGTAC…	.	.	.	.	.	.	.	.	.	.	Male_stolon_UP	.	.	.	.	.	.	.	.	.	.	.	.	.	.	.	.	.	.	.	.	.	.	.	.	.	.	.	.	.	.	.	.	.	.	.	.	.
TRINITY_DN10066_c0_g1_i1	TTTTTAATTAAATAATTTAATTAAAGAATAATACATCTTGACATGTATGTCCTAATAATTTCAAAATGCATATAGAAAAGTTACAAGTTTACTTCAATCGATCTACGTTGAAATAATAATAACTATTACACTTGTTCTTAATACTTTAATGGTTAATTTTTCTAAATGTAAAAGTTTACCAGTTAGGCAGATTTCTGGCACTGGCAACTGTATTGCTTGCAAACTTTATACATTAGATTTTATATACAGAAACCCCATATATTCTGAAACAAACGGCCTTTGTGACGTTTACACAAAATAAATAGAATAAAAGTATAACATTTATAAAATAACTATATATAAACGAGTTGTAACACTAACAAAATTTTGTTCTTAAAATCATCAACTTAATACTTTGGT…	.	.	.	.	.	.	.	.	.	.	.	.	.	.	.	.	.	.	.	.	.	.	.	.	.	.	.	.	.	.	.	Nonrepro_general_UP	.	.	.	.	.	.	.	.	.	.	.	.	.	.	.	.
TRINITY_DN10070_c0_g1_i2	TTTCTGTTTTAGTGTTTAAGCCCTTCAATACGAAAAATATTTTATTTAAAATGTGTTACTGTCCAAATGATACGTATACAATTAAAAACTTTTCATTACTACAGAAATACTTTATTGCGTTACAAAATAAAATACCTCAGGATTACTTATTTAATTCTGACACGATTATAGCATCTATTAACCCAACCGAAATGAATATGGAAATATTTACAAAAGAGAAATGAGCAAATTTCTCAACGTAAATTATTTTTCTGTTACCCAAATAGTTTATATACAAATATATTTTACTGCAAGTGTAAAAATTCTATTTTACAAAATGTCATTCCACCGTAAATATTATTTAGCAAAAGGCTATACGAAAGTGATTTTGGTATGGGCTTGGTTGACAACCCATACATT…	.	.	.	.	.	.	.	.	.	.	.	.	.	.	.	.	.	.	.	.	Female_stolon_UP	.	.	.	.	.	.	.	.	.	.	.	.	.	.	.	.	.	.	.	.	.	.	.	.	.	.	.
TRINITY_DN10082_c0_g1_i12	AAAGCATAGATAATTTAATATTAATGAAAGTTAGTGTTAAAGTAAACTGTATGTATCAAATAATATTATATAAATGTGGAAACTGTAATTGAAAAGCTAGACACAGAAAAAAAATTTTTGTTATAATATTGTATCGTATGTCAAAACTTAAATTAATGCATTTCCATCAAATGTAAAACATCGCCCAAGTTTCAAAAAAATTATAAATTCTGACACTTAAAGGTTACTTTTAAATATTTTCACATCATTCCAAATTATTACAATCCCAGGATGTAATGTGCATAATATCTAACCTGCCTATCGAGGTATCTTGTATTGGTCAAAACATTTTAGCATATACAACTAAATAACTTGACAAAATTTCTAAACAACCAACTAAAATCATTAATAGCAAGTTTA…	.	.	.	.	.	.	.	.	.	.	Male_stolon_UP	.	.	.	.	.	.	.	.	.	.	.	.	.	.	.	.	.	Male_stolon_UP	.	.	.	.	.	.	.	Male_stolon_UP	.	.	.	.	.	.	.	.	.	.	.
TRINITY_DN10089_c0_g1_i11	TCTTTCTTTTGCCTACACCCTTTTCTCTCTTTCCTTTCTTCTTTCTCTTACCTACACTCTTTGGTCTCTTACCTATGTTTATGCCCCCCAATACACCCTTTGCTCCCTTTCCTTTCTTCTTTCTTTTACCTAAACCCTTTGCTCCCTTTCCTTTCTTCTTTTTCTTACCTTTCTTTATGCCCTTCCCTACACCCTTTACTCCTTTTCCTTTCTTCTTTCTCTTACTTACACTCTTTGCTCCCTTACCTATGTTTATGCCTGCCAATACACCCTTTGCTCCCTTCCCTTTCTTCTTTCTTTTGCCTACACCCTTTGCTCTCTTTCCTTTCTTCTTTCCCTTACCTTTCTTTATGCCCTTCCCTACACCCTTTGCTCCTTTTCCTTTCTTCTTTCTCTTAC…	.	general_UP	.	.	.	.	.	.	.	.	.	.	.	.	.	.	.	.	.	.	.	.	.	.	.	.	.	.	.	.	.	.	.	.	.	.	.	.	.	.	.	.	.	.	.	.	.	.
TRINITY_DN1009_c0_g1_i46	AGGGAAATTGGTTGTGAACACAGGGAAAACACAGGGAATTTAATCTTAACCCGAACATGGCCACCCTGGTAGAGTTTTACCCATATTTTACTAAATATGTATAGTTTATTTAACTAAATAATTACTAATATTAAAGTAACATTACATTAACATGAAACAAAAAAATACATGTGTAATTGCCCATTTCATAACATAATATCATTTTCATTTTTTATTCCATTTATATGATTCATGTTTAATCTGAAAAATATCCTAAAATGTGCGGTCTGTAAGAGAATTAATTTCAATAAAAGGGATCCTTGATGATGAAAAAGTTGGGAACTATGGTCCTGAAATGTAGGACATTGGATCAGTATAGGTCCAGTAACAAGATTCCTTGATTCAGGATTATAGAACAAT…	.	.	.	Female_prost+prov_UP	.	.	Female_prost+prov_UP	.	.	.	.	.	.	.	.	.	.	.	.	.	.	.	.	.	.	.	.	.	.	.	.	.	.	.	.	.	.	.	.	.	.	.	.	.	.	.	.	.
TRINITY_DN10102_c0_g1_i32	GGGAGGTTGTATCAGGGTGAGAGGTATCCCTGTCTACAGCTAACAGGCAGGGGAGGTTGTATCAGGGTGAGAGGTATCCCTGTCTACAGCTAACAGGCAGGGGAGGTTGTATCAGGGTGAGAGATATCCCTGTGTATGGGAAATTTAAATGAGATTCAAGAATAAAAATAGGCTCTGTTAGAATTATGGTGTTGAGCGCCTTCCAAGCAGCAATAATAATACTAATACTAATACTAATTAAATTCAACCAATTATGTAGCAATCTACTGTCCGTAACAGATCACAGTTCATTGAATGTTCAAGAGAATTAAGTTTATGAAATAGACCGTACCTAATAACAATAATGGTACATGGTTGATAGACAGTAGATCAGGCAAAATGAATATTCTGGTAATACTT…	.	.	.	.	Female_general_UP	.	.	Female_general_UP	.	.	.	.	.	.	.	.	.	.	.	.	Male_prost+prov_UP	.	.	Nonrepro_prost+prov_UP	.	.	.	.	.	.	.	.	.	.	.	.	.	.	.	.	.	.	.	.	.	.	.	.
TRINITY_DN10105_c0_g1_i2	TTTTTTACATCTCATATAAATTTATTCTTTGTATAAAAATGATAAAATATAGTACATATTTTACAAGACAAGTCATAATGAATAAAATTACCACAGTTTTAGTCCAGACATCGCCACATTAACATCTTATTTTAATAATTTATTTGTCGTCACAGAGTAAATGTAACTAAAAAACTTGTTAAAAAAGATGTATAAAATAGTGTAATAAATATCTGAACCAAGAATAGTTACCGAACGACCACACACAACTAACATAAATTAACAAAACTTTTAAAACGGCTGTTTAACTTTTAATAGCGGAAAAATATGAATAACGGCAGTGACCCTAGTACAGCCTATTAGTTTGATAACTACACTAACTAGTCCTCGTATTAGGAACAAGAAAATTTCTTAGTCTCC…	.	stolon_UP	.	.	.	.	.	.	.	.	.	.	.	.	.	.	.	.	.	Female_stolon_UP	.	Female_stolon_UP	Female_stolon_UP	Female_stolon_UP	.	.	.	.	.	.	.	.	.	.	.	.	.	.	.	.	.	.	.	.	.	.	.	.
TRINITY_DN10106_c0_g1_i5	AAATTTTTAGGATGAAGGGCTAAAGTAATAAATTATACTATAAACAAGTAAATTGATAAGTAGTTATAAGTTTTATTATTATATTTTATTTAATAGGGCTAATTTATGGCGGGGCTTAAATTAGTTAATATAAGGTGGAAATAACACCTTGTAGGTAATTTGGGGTTGACAACTCCATGTTATAGATTAACTAGCTATTTTGTTTTGGGTTAGATGAGGCTATATGGGCGTTCTTAGATCAAGCAGTTGGGGGGAGGTAGGTATATGTTATAGGTTTTAATAATGATAGTTGTTGGTACTAGTGATTTATTAATTGTGGGTCTAATTAATAATTAGTAAAATGTATAATGGGGGCTTAATTAAGTATGGAGTAAATTAGTTTTATTTTTTATGGTTTTA…	.	stolon_UP	stolon_UP	.	Female_stolon_UP	.	.	Female_stolon_UP	.	.	Male_stolon_UP	.	.	.	.	.	.	.	.	Female_stolon_UP	.	.	.	.	.	Male_stolon_UP	.	.	.	.	.	.	.	.	.	Male_stolon_UP	.	.	.	.	.	.	.	.	.	.	.	.
TRINITY_DN10107_c0_g1_i9	TTTTTGAAGTTTTATATCGTAAATATAAAGAGTGCATTCTGCTTGTAACGCGACCGTCAGCGCCTGCGTCAGTGACGCCACAAGCGGAATGGCTAGAAATATCAGCCAACCTAACAATTGAATGCAGACTAAAGACAGCCAATCTGGCTATCTCAGCCATTCTATCCAATCTTGGCCGATCTACAGCAATATAAATGGACAAAGTATGCAGTGTTATGGCCAGAATGGTACTATAATCAGAAGAAATTAACGTTATGATCTAATGCAGGTGTTTAGAGATCAGGATGCCACATGAACAGTGCGGTGTTTTAACCGGCACATGAAGGTCATGTTTAAGATGTGCCTCTTGATGCTGTTCAACTTTCAATGCAACAACACTAAATAGGTTAAAGTACTTCT…	.	.	.	.	.	.	.	.	.	.	.	.	.	.	.	.	.	.	.	.	.	.	.	.	.	.	.	.	.	.	.	.	Nonrepro_prost+prov_UP	.	.	.	.	.	.	.	.	.	.	.	.	.	.	.
TRINITY_DN101089_c0_g1_i9	GAAGGAGACATTGTATCATTTTGCAACAGAAGAGTATTGCATGGAAGAAAAAGCTTTACTATCCAAGTCGGTTCTAACAGGCAGAGATATCTGGAAGGCACTTTTATGGACCTGGATGAAATCAACTCTCGGCGTCGTCTACTGAAACAGAAGCTGGGCATTAATATTTACAGCTATATAAAATAATATATATAAAAATTGAATTGACAAATAAAACCATTACTACATTTATACTGTAATAGATCTAAATTTTTCTCAAGTAATACACGAGATCCTTGGATATGTACAAATTTAATCCATACAAAGCATAGTCATACAGCTGAGTGTAAATTGTTATAAATTCCAAAGATTAAAATTCTTAAAGTATATTGATATAAACATATCTTACTAAAACTGAAG…	general_UP	.	.	.	.	.	.	.	.	.	.	.	.	.	.	.	.	.	.	.	.	.	.	.	.	.	.	.	.	.	.	.	.	.	.	.	.	.	.	.	.	.	.	.	.	.	.	.
TRINITY_DN1010_c5_g1_i1	TTGTATTAGTTGTCTCATGAAATAATATCAAATGGTCATGGTTCAAAGTAAGCTCTTGCACAGGAATGATCAATGCAGTGGTTGAAGTTATAACAATTTATTACAAATCAAGCATTTGAACATAACAGATACAGTAATCAGATGATCAGTGATATATTCTTCAATTAGATTCAAAGAACACTAAGATGATTTATCAATTGGCTTCAACTTATAAAACTCACAAATTGATAACTAAGATGCTGTTAGAGATGTGATCATACAGTAATGGGTTATTTGAATTTGGTACAATGATCAGGATAATAATTATCTGCAGTATTTACTATTGGTTAATTATTAAACAGTAGAGGGGAAGTGCACAATGCAGCCAATTAGTCTACTTGATGTTATTGACTTCTTACA…	.	.	.	.	.	.	.	.	.	.	.	.	.	.	.	.	.	.	.	.	.	.	.	.	.	.	.	Nonrepro_prost+prov_UP	.	.	.	.	.	.	.	.	.	.	.	.	.	.	.	.	.	.	.	.
TRINITY_DN10110_c0_g1_i25	TCTTTTTTTTTTTTTTTTTTTTTAATTTTTCGTGCCGAACATCATGCGCATAATAAAAGACAGTACTGAGAAACTTCCATCTATTAATGAAGAAGACCAACCAGAGGGTGTTGAAAAGGAGGCAAGTATAAAAGTGATATAACACATTTATTGACACTGGTCACTATTCAAACTTTATTTCTGATGCGAAGTGTTTAATATTTGCTAATTAATTCTTCAATAAACGCATTCTCAATAAAACATAACACAGTAGTTTTACATCTTTGTGTATAACAATAAGTTGCAAACTGAAGGAAAGACATAACTTACAAATAGACCATTTTGTGTATGCAGTTGCAGCGGCAAAATATACAAAACAAAGCAGATCAGTAGAGGTTATAAATAAATTATAGTAATTTT…	.	.	.	.	.	.	.	.	.	.	.	.	.	.	.	.	.	.	.	.	.	.	.	.	.	.	.	.	.	.	.	.	.	.	.	.	.	.	.	.	.	.	.	.	.	Nonrepro_prost+prov_UP	.	.
TRINITY_DN10110_c0_g1_i27	TCTTTTTTTTTTTTTTTTTTTTTAATTTTTCGTGCCGAACATCATGCGCATAATAAAAGACAGTACTGAGAAACTTCCATCTATTAATGAAGAAGACCAACCAGAGGGTGTTGAAAAGGAGGCAAGTATAAAAGTGATATAACACATTTATTGACACTGGTCACTATTCAAACTTTATTTCTGATGCGAAGTGTTTAATATTTGCTAATTAATTCTTCAATAAACGCATTCTCAATAAAACATAACACAGTAGTTTTACATCTTTGTGTATAACAATAAGTTGCAAACTGAAGGAAAGACATAACTTACAAATAGACCATTTTGTGTATGCAGTTGCAGCGGCAAAATATACAAAACAAAGCAGATCAGTAGAGGTTATAAATAAATTATAGTAATTTT…	.	.	.	.	.	.	.	.	.	.	.	.	.	.	.	.	.	.	.	.	.	.	.	Nonrepro_prost+prov_UP	.	.	.	.	.	.	.	.	.	.	.	.	.	.	.	.	.	.	.	.	.	.	.	.
TRINITY_DN101237_c0_g1_i9	CTTCCATCTTCGTCTTCAATTTTGGGTGCCAAGTAATAGCGGACGAATCCCATTTCAGCAATTTTATACTCCACAACTGAAAAAAGAAGCAGTATTGATGTGGAAACACCTGCCGATACATAAACATAGTAAACACCCAAGGATACTGCGCCCTACGATGACATGTACACACGAGAATAACTGATGACTAACCCCAGATTAAGAATTAAAATACGACCCGTCCTCCCCATCCGTGACAGAAACAATCCTTACCAAGTGGTACATCTGGGGACATGGAAAGGGAAACACGTGCTGATAAAGGAGTGGCCTTCGTGAAGAAGTTGAGGTACTGGAGCGCAAACGTCAAGGTAACAGATTCCTGCATCTCTATGGTTACGGCCTCATCTTCCTTATCCACAT…	.	.	.	.	.	.	.	.	.	.	.	.	.	.	.	.	.	.	.	.	.	.	Female_stolon_UP	Female_stolon_UP	.	.	.	.	.	.	.	.	.	.	.	.	.	.	.	.	.	.	.	.	.	.	.	.
TRINITY_DN10123_c0_g1_i6	TTAGTATAAGGTGATCCTTGTTGCCCGATCATTACATAAATAAGTTTTAAAAAAAATTATATAAATGAAATGTAACAAATGTATTGCCTCACACTGAAATAAAAATTATCCTATCCTATCGTATCCTATCCTATCTACGGTAGGATAAACGTTCCAGCGTAAAACACAAATGTTAATTTAATAGTTTTGTTTTCAAAGTTTACTTCTAATTGTACAAAGGACGGAAAGCTAGACAAAATTAATAATACAAAGTAAAGATACATGATAAATATACTCTTAATCGTGAAATTAATTATTATATTTATCACAATTGGGTAAAAATATAACAAATATTACATCACAGGATTTCAAGAGTGGTCAGACATGATGATTAAAATTACATCACATTTCATAGTTTAG…	.	.	.	.	.	.	.	.	.	.	.	.	.	.	.	.	.	.	.	.	.	.	Female_stolon_UP	.	.	.	.	.	.	.	.	.	.	.	.	.	.	.	.	.	.	.	.	.	.	.	.	.
TRINITY_DN10126_c0_g1_i3	GGAGATATGGGTATTTATTACTTAATAGAGTCAATCGTATATCCGAAGAGCAATCTTATAATCAGGATGGATAATCGAGTACGTATCTATCGAATCACGTTTCAGGAATAATTCGTTCTGATTTTGTAACATTTTTGGGACAAATATGAACGTTTATTAAGATCATAGATCATTGCTGCCCACGTCTTTGGTTATTTGGAATGAAAAATGAGTTATGGATTTATGATCATATTAAATTTATTAGATGTATTTTGATTTTCGACTGGGCTGAAATGTAACTCTTAAATATAACCAACCTGTTACAATGTTGAAGAGAATTCATTTTTCGCCTATCCTTTATAAATTTTATTCTTAATGAATGTATTGGATATAAACTTATTACGTTTGCACTTCCCCGAT…	.	general_UP	.	.	.	.	.	.	.	.	.	.	.	.	.	.	.	.	.	.	.	.	.	.	.	.	.	.	.	.	.	.	.	.	.	.	.	.	.	.	.	.	.	.	.	.	.	.
TRINITY_DN101294_c0_g1_i2	CGAATGATAGTCGACACCAATACTGCTGTAATAGGCGATAGCCTCCTCCTTGGTGAGGTTGAGTAGCTCCGGTGGAGGGGCAGCTCCTTCGCCACTTCTGTAAACACAAGGTAAAGACTCTTACAGTCAATCTACACCTACTTCACTCCATAACGTTAACAATCCACGAGCTTCATAAAGTTACACTCGTATATATTTTTTATTGTCTATCAATTGTTTTCTTCTATTGTCCCCTACCACTGGTATAGGTATCAAACTCCTGCTTTGTTGTATTGGAGTATGGAAGTATAACGATTTGATTTGTTGATTTTTGGGAGAGAGCCGCTGAACTGACTTATGACGCCGTTCAGTCCTCCGGTTTGACGATAGTTAAAGCCTCGAAGTGGGGTTAGCCTGGAA…	.	.	.	.	.	.	.	.	.	.	.	.	.	.	.	.	.	.	.	.	.	.	.	.	.	.	.	Nonrepro_prost+prov_UP	.	.	.	.	.	.	.	.	.	.	.	.	.	.	.	.	.	.	.	.
TRINITY_DN10135_c0_g1_i4	AATGAAAACACTGTTAACACAGAAGTCTGTTCCAACAAGAGTCTGTTCTGGGACAACTATTTTTTATTTTTTTTTTTACATTATATTAAATTATTAAGACATTGGAATAAACAGACTTGTAAGAAAATAAATTTTTACTGTGTTCTGTAAGGATAGCTGTACAGTCTCGAAAACCTTCTGATGAAGTTAATTAAAATAAAAGAAAGATAAAAAATATAATAAAAAGTCACTCTACTTTTTGCACTTTATTAACACTTACAGTTCTATCCTGATAATATAAGAAACATGCACTACAGAAGTTACATTTTTATATTACTATGCACTAGGTCAGAAACTTTAATATTTATTTAGTACAAGTATTTATAACTTCTGTCAAAGTTCCAAAATAATTTTTTTTCA…	.	.	.	.	.	.	.	.	.	Male_prost+prov_UP	.	.	.	.	.	.	.	.	.	.	.	.	.	.	.	.	.	.	.	.	.	.	.	.	.	.	.	.	.	.	.	.	.	.	.	.	.	.
TRINITY_DN10137_c0_g1_i6	CCCTTTGGACGTTGCCTGGGGGTTTTGGATTGGCATTACTAGTATGTTAAAAATTTTACATAATAGAGAATAATATGTAAATGTTTTTATATCTTACCATAATTCATTTTGTTCTTATTCTTCCTCGTAAAAATTGTTGAATTATTCATAATGTTGAAGATTAATGTAGTGTGGATGCCAGGAAAGCTTTTCAGCTGTGCCATAAGCCATTTGGCTTTCTTGTTAATCCTTTCATTTATTTATGTGACTTAAAAAACTGACGCCAATCTGTAAATAAATTGGGTTTAAAAACTAACAAATCCTTTGTTTTGCCTGGTTCAGGCAACATAATAAGACATGTTCCATTAATTTTATTCGATCCTATAATAAATGTGCATGGATCTATCTACATGTTTGTGC…	.	.	.	.	.	.	.	.	.	.	.	.	Nonrepro_prost+prov_UP	.	.	.	.	.	.	.	.	.	.	.	.	.	.	.	.	.	.	.	.	.	.	.	.	.	.	.	.	.	.	.	.	.	.	.
TRINITY_DN10141_c0_g1_i13	ATTGAAAGAGTATTGAAATATTTGTCTGTAAAGAAAACATAGTTGTTACGCGTGCTTTCGGTAGGTATTTATTTGCAGATCCGGAAACGTGCGACTCATCGATGACTGAGAAATTTAAAGCATACATGCCTCCGACGGTTATGTCGCCAAAGGGACATTTGGCACTGAAAAGCAGTGCATTATGTACAACGGACTGCAAACTTGTTAGCCAACTACTCGTTCAAGAGCGAATGGCGGCACACTACAAAAAGCTAAGTAAAGTCAAAGCTGCTGTTGATACAAAGCCGCCTAAAACATGGTCGGGAAGTCAAAAAGCGAGAGACCAGGCTAAACGTGAAGCAGTAACCAACGGCAGGAATGTCCCAGGACAGCAACGGATAAACAGAAACAGAAAAATGA…	.	.	.	.	.	.	.	.	.	.	.	.	.	.	.	.	.	.	.	.	.	.	.	.	Male_prost+prov_UP	.	.	.	.	.	.	.	.	.	Male_prost+prov_UP	.	.	.	.	.	.	.	.	.	.	.	.	.
TRINITY_DN101467_c0_g1_i1	TTTTTTTTTTTTTTTTAAAAAAATCATTATATCCTTTATTTGGTACGTTACGAACATATGTAAAATCAATCACACACAGAAATAAACTATGCTGTCTTGAAGGATGATGCTTGTCTTATCCCTGTTTGCGCACCTCTTGAGCATAAAATATTCCAAGCAGTATACACAACCTGATAATCATATAATCAAACACTTTTTCTTTTTTAAGAAGAGTTCAGGTATTTACCCCCTGAAAATAAAACAAGGTGACAAGCATCCGCTGACTGAAAGCTTTTCGCAAGGAAACTGATGAATGTCCATTAAATGTGGAATGGAGAAAGTATCAGTTCTGTCCTGCACAGTTTTATTTTGAACAATATAGACCAGTATAGCTGTCGAGCCGTACATTCTTTCCTTCTA…	.	stolon_UP	stolon_UP	.	Female_stolon_UP	.	.	Female_stolon_UP	.	.	.	.	.	.	.	.	.	.	.	.	.	.	Female_stolon_UP	.	.	.	.	.	.	.	.	.	.	.	.	.	.	.	.	.	.	.	.	.	.	.	.	.
TRINITY_DN10157_c0_g1_i30	ACGTGGAGATTGACTACGTAGCACTTCCTGTTGTGTACATACAGATCTAATCAGACTGTAGTTATTTTAGCTTTCAAGACTTTTAGGTATGTCATATGTAGTATTTGTGCATCCAGACCTTGGTATAGGTGGAGCTGAAAGAGCAATATTGGATGCAGGACTTGCCCTTAAATCTAAAGGTCATAATGTAAAAATAGTAACAGCACATCATGACAGTGGACATTGTTTCCAGGAAACTAAGGATGGAACCTTTGAGGTAATCACAGCCGGTGACTGGTTACCAAGAAGTATCTTTGGTCGCTGTTACGCATTGTGTGCCTACATACGGATGATCTACGCCGCTCTATATTTAGTCCTGTTTAGTGGACTACATTCCGACTTGATTTTCTGCGACCAAAT…	.	general_UP	prost+prov_UP	.	.	.	.	.	.	.	Female_general_UP	.	.	.	.	.	Female_prost+prov_UP	.	.	.	.	.	.	.	.	Male_general_UP	.	.	Male_prost+prov_UP	.	.	Nonrepro_general_UP	Nonrepro_prost+prov_UP	.	.	Male_general_UP	Male_prost+prov_UP	.	.	.	.	.	.	.	.	.	.	.
TRINITY_DN1015_c0_g1_i15	CAGAGGTTCAGCCTGGCAGCAGGTAATGCATTTCATTTCTTATGACATAAATATCATGTCTTTATGGCAGCTTTTCGACCTGAAATTTATTCTTTCTACAGATATTTTAGGGAGGACATCAACGCTGGATAACACTGGACAAATAAACATTACACAGGCTCACGACACTACAATGCCAACGGATCAAAAGGAACTGACCAATATATAGGAAAGAGAAACGCATTTTTTTAATATTCCTTATTTAATGCAAAAAGTATTTATTTTTATTCTGATAGGCTTATTGGATCATTTTTGAGATTTACTATATGAGGCATACGCTTACCTTCAACATGGGTATAACAAACAACTGTTACACAATTAAGAATTATACATACGCACTGGTTATACTTTCACTTCACT…	.	.	.	.	Female_general_UP	.	.	Female_general_UP	.	.	.	.	.	.	.	.	.	.	.	.	.	.	.	.	.	.	.	.	.	.	.	.	.	.	.	.	.	.	.	.	.	.	.	.	.	.	.	.
TRINITY_DN10161_c0_g1_i4	GTTCCCTACTGGGAGGTGGAGTAACAACGCACAGACTTAAAATGTATAAAAATATACAAGAATAAATAACAACAGTTGTTTTTATTTTTTAAACGTGTATAAAATTTAAAATATGTAACATTTTTGTTGAATTTGGTAAATTATATTACGGAAAATGAACAGTCTGCAAAGTAAAAAAAAGAAGTACGTAGACAGATTAGCTTTGATCACTGCATCAATTAATATCGTAAAAAAAATCACACACACGTGCCCTGTTTACATAAATAGCTTTGTTTCAATCTAATAGCTAGCCAATTGTCTGAATTTTGCATACTCATTTTGTCGTACAAAGTACAGTAATCTTGTTCTTGATCTAGAACAAATTTCAAACGCAGAACAATTAATATATAACTGAAAACA…	.	stolon_UP	stolon_UP	.	Female_stolon_UP	Female_stolon_UP	.	Female_stolon_UP	.	.	.	.	.	Female_stolon_UP	.	.	.	.	.	Female_stolon_UP	Female_stolon_UP	Female_stolon_UP	Female_stolon_UP	Female_stolon_UP	.	.	.	.	.	.	.	.	.	.	.	.	.	.	.	.	.	.	.	.	.	.	.	.
TRINITY_DN1016_c1_g1_i2	TGCTCTACGCAAGAAACAATTGACAGCAGAGTGGATGGGTTATAAAGATGGTCGCACCTCTCACCCTAAAGTCTGGACATATTTTGATCGAGAATACAGAGAATACAGGGCCAGAGACAAAGAGCTGAAGAAAGCAGTTGCTCTACGCAAGAAACAATTGAAAGCAGAGCATAAAAAATGTGTTAGAGAAATGAAAGAAACGAAGGAAAAGTTAGATCATCTATTATATTCTATTGATTATTGTAGAAGAAATCCACAAACATTAGAAATGTTGGACCCACCCAAACAAGAGCAACAAAGAGATATTACAGAAGATCCTGTGCAAAAGAGTGAAAAATCTAAAAAAAAAAGTTTTGTTGGTGCCCTTGCTGGCGCACTCTTAGACCATACATTAGTCTT…	.	stolon_UP	.	.	.	.	.	.	.	.	.	.	.	.	.	.	.	.	.	.	.	.	.	.	.	.	.	.	.	.	.	.	.	.	.	.	.	.	.	.	.	.	.	.	.	.	.	.
TRINITY_DN10174_c6_g1_i3	TGTCATGCACTTAACTTCATCACCCTAGAAGAAGTGATAAAATTAGCTTTGAGTATGCTTCAAAATGATAAAATCAGCCTCAAATCTGATATATGTATATATATATTGGGTGTCTTAATGCATATTTGAAACTTTTAAAGCTACATCTGCTGGCCAGCCAAAGTGAATGTCAACTTTGTCTCCACAGACAAAGTGATAAAATAGCTTTTAATATGCTTTAAAAGCTTCACAGTCTGTGTTTAAAGGAGATTTGAAGCTAACTCTATCATTTCAAAGCAGATCAGAGCAGTCAAACATATCCATGTCCCTTTAGCAGTTTCACTCTAAATGATTCAGACCAGTCCAACATATCCATGTCCCTTTAGTGGTTTTGCTCTATTTGTTATGCCATGTGACTTG…	prost+prov_UP	.	.	.	.	.	.	.	.	.	.	.	.	.	.	.	.	.	.	.	.	.	.	.	.	.	.	.	.	.	.	.	.	.	.	.	.	.	.	.	.	.	.	.	.	.	.	.
TRINITY_DN10175_c0_g1_i17	AGTAACGGATTTTCTTTATTTTTCATTGCAGCTTGGGTAAAAAATAACACAAAAGAGCAAAAATAATTATTATATTAATATTTAAAATAGCATTTTATTCAAAATATAGTTTGTGACAGAGTTTTTTTTTATAAAATCCGTTTCATGAACACTTTGTCGAGACTTTATATAGTAGAATTGAATTTGATATGGCAGTGTCATGTTTGAATCTTTCAATTCGACGTTTATATTTATGATGAGTATACTTTAGAGGATATTAACTCATAAATAAAAACGAAGAAACGATTAAGCCCTATATACAACCAAATTCACCTGAATTTAACACCTCGATGAATGTTCGCAGTTCAACTTCTACCACATACAAGCTGTTTCACGAAACATTAGACTATATTTTGACAT…	.	general_UP	.	.	Female_general_UP	.	.	Female_general_UP	.	.	.	.	.	.	.	.	.	.	.	.	.	.	.	.	.	.	.	.	.	.	.	.	.	.	.	.	.	.	.	.	.	.	.	.	.	.	.	.
TRINITY_DN10178_c0_g1_i1	TTGGTGGAGGCATCAAGGTCTATAGAAACAGGGTAAACCTACCGGGAGTGACGCCCATGGGTTTAAGACGTTTAACATCCATTTGCCAACACTTACAACGCAAAAAACTTTCGAAGGAATCAGATAGGACGCTCACAATTTTGATATATTTAACTATAAAGGAACTGGACTTATTTAATTAGGAAAAAACTTCTAAATAGAAGATGGCGCCCTTGCTTGGTCTTCTCGTGGCTGTTTTCGCTGTTGCGCACATATCACGTGTTGACGCAATTTGTGAACTTGGACAACACGACACTGATGCAGGTTCTGATGAATCGTGCGAGGATTGTCCTGTTAATACGTACAGTACCACAACAGCAAGCGCCAATGGTGCGTGCATGGCTTGTCCAACGGGAAAGT…	prost+prov_UP	.	prost+prov_UP	.	.	.	.	.	.	.	.	.	Nonrepro_prost+prov_UP	.	.	.	.	.	.	.	.	.	.	.	.	.	.	Nonrepro_prost+prov_UP	.	.	.	.	.	.	.	.	.	.	.	.	.	.	.	.	.	.	.	.
TRINITY_DN1017_c0_g1_i12	CTCTTCAAGAAGTAAGTCCTTTATAATTATTATACCATTATCTTAAACAGTAACCTTTACTAAAATGGCTGCCGCGCAAGATTGACAGCACCTGCTGACAAATGCTCTAGTTTAATATTTAACTGAGAGTCGGAGTCGAAGTCGAAGAGTCGATAGTGCAAGGCCATCTCTAATACACATGTTCTTCGACCGCGCTACGTAGGCAAAGCACCTGTCGGTGTACAAGGTGCTAGGTACATATGCATGTTGATAGGTGAATATTCACAAGGTCGAACTGATACGTTGCACATATTGCATTCTTAGCTTCATCAGCACTTTGATCTCCGTGGATCTTTCGTACGAACTAACTTTGAGTATTAAGGTCTTTTAATATGGCAGGAGCTGAAGAAAATTCTCCTA…	general_UP	general_UP	.	.	.	.	.	.	.	.	.	.	.	.	.	.	.	.	.	.	.	.	Nonrepro_general_UP	.	.	.	.	.	.	.	.	.	.	.	.	.	.	.	.	.	.	.	.	.	.	.	.	.
TRINITY_DN1017_c1_g1_i5	CTGCTGCCCAAAATAAGAGCTTTGTTTCCAGAAGAAAGTAAGGAGGAGGCGGAAGAAGAGGATGATGAGGAAGAGGAGGAGGAGGGAAAGGAGGATGAACAGCAGTGCCCTCTACGCGCGGTATTCCAGCACTTCTTCGGCCAGGACGGCATTCGATGGCTGGACAACGTTATCCATCTCCACTACGAATCACTCACCGATGTGGAGGAGGTTGTAGAATATATGAGCATCATCGCTAACAATGGACTGGAGAATTATGAGGAGACAATTCAGACCTTACAGAATGATGCACCTGAGTGGCTGAGGGCACTACATGTTACTAAGCCTGAATGGGTCAGGACACTTGCTGCAAGAGGAGAGGAGTTGAGATCTACGTTATCAGGTCAGGAGATGACAGCT…	.	.	.	.	.	.	.	.	.	.	.	.	Female_general_UP	.	.	.	.	.	.	.	.	.	.	.	.	.	.	.	.	.	.	.	.	.	.	.	.	.	.	.	.	.	.	.	.	.	.	.
TRINITY_DN101835_c0_g1_i2	CGCATAGCCAATACTTTATTGTTAGTGGAGGACAGTTAACTATCACTGAAATTACAAAAACCACTTTCTCCTCGGGGGCTCACCCGTTCGACTGCAGGGAGGGAGTATAAAACCCGACAGTGAACTTCAAGATTTTCACTAGTGCCCCTCGTATTATGTTTGGATACATCTGATCTCTACCAATGTCGACTTCGAAATCCTAAGATTTCTATTTAAAAAAAACTACAGGCAAACTGTGATATTATCTTTCATCAAGCAATATACGATTTACAACCATTAAGTTACTTTGACAGATTAATTGGTTACAAACACAGAATTTCTTGTTACTGTTTAGAATTTGTTAAAGAAGGAGAATCCTAGAAGTATGCACCTAATATAAAAAGGTTCTAAAATTTGAGC…	general_UP	.	.	.	.	.	.	.	.	.	.	.	.	.	.	.	.	.	.	.	.	.	.	.	.	.	.	.	.	.	.	.	.	.	.	.	.	.	.	.	.	.	.	.	.	.	.	.
TRINITY_DN101848_c0_g1_i1	TTTGATTGTACACAACTTAGTTTATTATGAACAAAATATTTTATTTAAAAACAAGCAGACATTTACATGGTAAAGCTCTCGTAACTGTTTTTTGTGATCATGGAACCTTAGAGTGTGGCGAAAGGGCCGTAAAAATGAGACTTTTGTCTTCGTATTCCTTGAATCACAAAGGACGGGTTTTGTTTTTGAATAGGTCCGTAGCTGGGATTGTATGTTCCTGGACCGGGTGCTTCGGCACTTGACAACCAGAGCCTCGTTCCGTCTCGTCTCAACCCGTGACTGAACGCCGGTGCCTTCGTCTTGGTCACGTGAGCAGCTTCTTCCGGGTAGTATTCAGCAGGCGTTGGCGTTGCCGAAGCTTTTTTGTTCATGGCCATAGCTCTTCTATACCCCATAGTG…	prost+prov_UP	.	.	.	.	.	.	.	.	.	.	.	.	.	.	.	.	.	.	.	.	.	.	.	.	.	.	.	.	.	.	.	.	.	.	.	.	.	.	.	.	.	.	.	.	.	.	.
TRINITY_DN10184_c0_g1_i10	CAAATTTGGAATCTTTTGTTTACCTTCACTAATAACACACAATGTTTGTTTGGAGTTGTGATAGAGTATAAAAGCTAGACACATTCTGGGTTCACCAGAACACCGAACTGAAGCTACAATACCTTGTCACAACTCAGATATTGATCAATTTTTAAGTAGTATGAACAAAATGGATGATATAAAAGATGATGACCAACAGTTAAACAATGCAGCTGAAGATAGGAACACAAGGAGAGACAACATTCCGAAAGCTTTGGACGGTGGTTGGGGATGGATGACGGTTCTCGGATCAGCCTGCTGTCAGGCGAGCTTCGGAATCATCATGAGGGCGTTTGGAGTGATATACATAGAACTGCTACTCAAATTTAAAGGCTCCGCCACTGCAACGGCCTGGATTGG…	.	.	.	.	.	.	.	.	.	.	.	.	Female_general_UP	.	.	.	.	.	.	.	.	.	.	.	.	.	.	.	.	.	.	.	.	.	.	.	.	.	.	.	.	.	.	.	.	.	.	.
TRINITY_DN10189_c0_g1_i1	GCTCCTAATCCTAAATCAGATCCCGTGGAAACCCTGGATTGAGCCTTGAATCGCGCAAGTCAAGTTTTTTATTGTTTAGTTGCGATCGGGAAATAATAATGCGTCTTAATGGAGAAGTGGTTATTTTCCCGATCACAAATGACAAAGTGAATATCGACAAATGTCAACAGATGCCAACAAATGTCAACAGGGTCGCAGTTATGTTTATTGTTGTAGAAAGTAAAATGGTTTGTCCTTTAATCAATTCTCACTTTAAACCAAAGTTTGCCGTGATTTATCCTGTTTTGGGATGCAGTAAATGTTATGTATGTGAATTAGGCTTGTTGATTCTCTTACCAAATATCAGTTGTTACAAGTTCTTTTTCTGTAATCTCCTCAACGACTGATGAACAGTCAAGA…	general_UP	.	.	.	.	.	.	.	.	Female_general_UP	.	.	.	.	.	.	.	.	.	.	.	.	.	.	.	.	.	.	.	.	.	.	.	.	.	.	.	.	.	.	.	.	.	.	.	.	.	.
TRINITY_DN1018_c0_g1_i53	TTTTTTCCTGTACAGAAATAGATTTATTCGTTACATTTATTACCACTGTGTGAAATCTTGTATGTAGTTTTAAACCGAAAAAAAGCAAAAATAAAACAGAACAAAAGATGAACATGTTGTATGGATTTATGTACAAACACCATAGACATGTATGGTTGAAACATTCGCTTCTGACTTATCAATATGCACCATTTTGAAGTTAATAATTAATATTTACAATTTAGGACACACAAGACCTTAAGTTAAGTTTCAAATTATGGGACATTTAACATAAGCAAAATATTTCCGTTGGTTACTTCAAAACTCAATCTAAAGTTCTTCTATTTAATTACCTATAGCATATATACAGAGCTTAAACTGTACAATTATTCTGTAACGTGTAGGAAATATTTCAATAAA…	.	general_UP	.	.	.	.	.	.	.	.	.	.	.	.	.	.	.	.	.	.	.	.	.	.	.	.	.	.	.	.	.	.	.	.	.	.	.	.	.	.	.	.	.	.	.	.	.	.
TRINITY_DN10198_c0_g1_i12	AATATGTTCTAAACTGGGCGTTTCCTGTTTTGGGAATTAATATAAAGTATCAAATTATGTCTGATAATTCACCTAATATGATATTCATCACTAGGATACTAATTATTTGAATATTCTGAAACATTCCTCGAAATGATATCATAAGAGAACTCAGTTATAATTATACAAAAAGTATAAATGTAATACTTTCTGTTATATATAACATATTCTCATAGGTTAAAAAGTTAAGTACAATATTTAAAAGTAAAAACAACATGTTAGAAACGTAATTATTAACAGATTTTATTAATCTATTATACAAATAAATCCATGCAATAGATAAACAAATTAGATGTATTTATCAGCATTATATTATTGAATGCATTTGACCAGTGTAAATTATTCAATATTTAGTAATTG…	.	.	.	.	.	.	.	.	Female_general_UP	.	Female_general_UP	.	.	.	.	.	.	.	.	.	.	.	.	.	.	.	.	.	.	.	.	.	.	.	.	.	.	.	Female_general_UP	.	.	.	.	.	.	.	.	.
TRINITY_DN1019_c0_g2_i2	ATGAGCTGTATCTATAAAATCAGATATGCGATAGCATTCCTCAGCCATATGCTTTCTAATCAGATACATCTTAGCATGCTTGTTAGTTAGTGCACATACACGTATCTTAGACCATTAGTAGTATGTAGTCAATTTTGCCAAGTTTTTTCTTCTTCTCGTACGATATCGAAATTTAGCGGGGGACGAGGCAGTAAGTTTTTAAGTTTTGTGCAGTGAAATAAGTTATTAAGGTATTGATTTTTTGCGGTTATCCTGAATGTTTAGATCTGAATTTGCATATTCTGAATAGGTCAATATGTCGCCATGTTGCCAGTTACCAACACGGAGCAAATATATCTATTATTTAGTAGTTATTAATTCACATCTCTGTGTTCTGTGGTTGAAAAGGGACGATGGTTC…	.	general_UP	.	.	Female_general_UP	.	.	Female_general_UP	.	.	.	.	.	.	.	.	.	.	.	Male_general_UP	.	.	.	.	.	.	.	.	.	.	.	.	.	.	.	.	.	.	.	.	.	.	.	.	.	.	.	.
TRINITY_DN10206_c0_g1_i1	TCCGATCTAATCAAAATGGCGTCTCAAATGGAAAACGGTAAAGTTAAGCACGAAACCTCTATGGATAAACAGACAGTTTTAGCTGTATTGCAGTTTTTGAAAAAGAATAATTTAAAGGATACAGAAGAACTTCTGAGGAAAGAAGCCAGACTTAGTGATGATGTAAAAGTTGAGGCATCATCCGAGAACGAATCAGATGTCTCACAGGCTTTGGCAGCATATAAAAGTGAAGGTGACCCATCTTTGTATGAAGACCATTACGTGAGCCTTAAAAACTTTGTTGAGAAATCATTGGACGTCCACCGGTGTGAACTGTCCATGGTGCTGTATCCTGTTTTCGTACACATGTATTTGGAGCTAGTTTACAACAATCACCAACCTCAAGCAACAAATTTCTTT…	.	.	.	.	.	.	.	.	.	.	.	.	.	.	.	.	.	.	.	.	.	.	.	.	Male_prost+prov_UP	.	.	.	.	.	Male_prost+prov_UP	.	.	.	Male_prost+prov_UP	.	.	.	.	.	.	.	.	Male_prost+prov_UP	.	Repro_prost+prov_UP	.	.
TRINITY_DN102070_c0_g2_i1	GTCAATTGTATGCTTTATGTGCAAGTGGCCTAGATGGAAAAGGATATTGTCAGTTTAATTTTAATATAAATTTGACGCAATCGCTTATATAATCAACAATAAATTACTTGGTGTGGGAATAATATATTTATCCATCTATACACGCAACAAGATGACTTGGAATGTTACACAACCTTAATGGATCACGTAATTAAAACTGCTGCCTTTAATTTCTTTATCTATGCTGTAAGACTTATTTCTTAAAACATCAAGCTCATAAGAAAAAGCAGTAAAAATGTCTAGGGTTAATAGCTCTGACATTGGAACCACGTTAAGTTATAATGGTTTAGACTCGACGTTTAGTAGTTTTAACAATCTGAGTAGGTCTAATATATCGAAAAGTCTTGAAGCGGAGGAGGA…	general_UP	general_UP	.	.	.	.	.	.	.	.	Female_general_UP	.	.	.	.	.	.	.	.	.	.	.	.	.	.	.	.	.	.	.	.	.	.	.	.	.	.	.	.	.	.	.	.	.	.	.	.	.
TRINITY_DN102073_c0_g1_i1	CGCTCTTCCGATCTGGTGATGCTAAAAAGAGGTTATAAGGGTGTTGTCTTTTACTGAAGCAGCATAGTGAAAAAATTTGGGCATGGGTGAGTATAACTAAATACTGGTCGTCTAATCGCCACCTGGTGGTCAGGAGCCGTTACTCCCGTCTAAACCAGAAAATCTTGTGTATCTGCTGCTTTAATCGCCTTGATTTGGCGGTGGCGACATTATACATTATAAG	.	.	.	.	.	.	.	.	.	.	Male_stolon_UP	.	.	.	.	.	.	.	.	.	.	.	.	.	.	.	.	.	.	.	.	.	.	.	.	.	.	.	.	.	.	.	.	.	.	.	.	.
TRINITY_DN10208_c0_g1_i30	GCCGTTTCGCGGTCTCGATCACGTTCTAGAGGGCGCTACTCAAGGCGCTTATCGCGCTCACGTAGTCGCGAGCAGCGAAGGTCAAGGTCACGCAGCCGGTCAAGATCGCGTACTCGGAGATCACGCTCCAGGAGTCGCTCACGATCAGGCTCCCGGAGTCGATCCAGGTCTCGATCGAAATCTCATTCTCGAAGCAGGAAAGATGAAAAAATAGCAATCGAGAAGAGTGAAAATAGTGTCATAAATGGGTCCTTAGTTGGTGGATCTGGTGGTGCTTCGCCAATACTGGAAGGCATTGGAATATAGGTACACAGATGAAAGTTGAATCATACAAATCTGAAACCCCTTGTGTTTATAAAATGTTTATTTGAGACATTTAAAAATTAATTTTTAGAGAAC…	.	.	.	.	.	.	.	.	.	.	.	.	.	.	.	.	.	.	.	.	.	.	.	Nonrepro_prost+prov_UP	.	.	.	.	.	.	.	.	.	.	.	.	.	.	.	.	.	.	.	.	.	.	.	.
TRINITY_DN10208_c1_g1_i7	TTACAAATGATAACAGGCAGTGGCGTAGAAGCCCAATGGCTCTCTCTGGCTCAGAGCCAGGGGCGGCAAGTTGTGCTCCCACGCCACTAATAACAGGTATGTGTGGATAAAATATTGTATTTTCTTTTTCTAATAACTCATTGAGAATGGAGTGATCACTACTTATACTTTCTACACCTCTCATCTTTGCGCTTGAAGATTTTGAAAGATGAAAAGTCAACAAGGCCTATCAACCTGAAGGTTAAATATCTACTTGTATAATGAACTTTAAATTAAAGTCGAAAGAAAGCATTTATGTGTAACCTAAATGGACGCATAAAGTCAACCATCATCCACTTTCGTGGTAATACATAAGCCACAACAACGGGTAATAGTGAAATAACAATATTTATTTTACAC…	prost+prov_UP	.	.	.	.	.	.	.	.	.	.	.	.	.	.	.	.	.	.	.	.	.	.	.	.	.	.	.	.	.	.	.	.	.	.	.	.	.	.	.	.	.	.	.	.	.	.	.
TRINITY_DN1020_c0_g1_i29	AACAATTCGACTGATAAACCCATATATCAATCATTTTTGCAAAGAGTCAGGAATTTAACATATCATATCTTACACCATACATTCTCTTGATACCATATTACTTTTTGAACTATGATGTCACTATATTATGTGAACACATGCGGGACTGTTCTAGCTCATCTTTGTATACCTCTTTTAAAATAATTACAAAGATAATTACAATGGCGATTATAATATAGAGATAAGTAAACAAATTCGATTGACATAGCAAAAGCATAATCAAGACATTCGAACAGGAGATATCATTATTTGGAACGTAATAAACTGATTTTAAATAAGACACTATAAAAATTTATTGTTTTCATTTTACAAGCACTCCAAATTATCCACTGTTGCACACATTTAATGGTAACTTCCGGT…	.	.	.	.	.	.	.	.	.	.	.	.	.	.	.	.	.	.	.	.	Male_prost+prov_UP	.	.	Nonrepro_prost+prov_UP	.	.	.	.	.	.	.	.	.	.	.	.	.	.	.	.	.	.	.	.	.	.	.	.
TRINITY_DN10212_c0_g1_i11	GCCCCCTTTCATAACACTTTATTACACCCATCTTTACTAAAGTATCATCTCTAAGTAGACCTCCATCATCCAATGTGTATCATACACAAAATATATTTCCCATCGAGCGCAGGTCAACTATATCTGTTATATATGTATTGGTGAAGGAAATCATAAGCTCCTCTTTTCATAGCTACAAGTATATAGGTTTATGTTGCACATCACGCAAGGTGTCATAAAGAGGACAGGTAGACTACGAAACTTTGGTAAAATGTATTATCTGTTTATTTATATACTTATACAAATCTCTCTTAACGTAATAAATTTCAGAATTAAGCAAGAAACAATACATAATAGCTCGAAATACAAGATAAAATGCGTGATATAAAAGATTGCCATACAGAATTAAGATAAATCATG…	.	general_UP	.	.	.	.	.	.	.	.	.	.	.	.	.	.	.	.	.	.	.	.	.	.	.	.	.	.	.	.	.	.	.	.	.	.	.	.	.	.	.	.	.	.	.	.	.	.
TRINITY_DN10215_c0_g1_i1	CTTCCAGTTTGGAGTTCAAGAATTACAAACATGAACTGGTAATTTTAAAACTAATATGCATCAAGATTTAAAATAAAAGTCATGAAGCAGTGCAAACCTTTAAATGGATTACAGGAATTAATGTCATGGGACTTTGGCTAAACTAAATTGATGTATACAATAATTGTCTAGACGGGTCCAATGTTAATAAAAAAACAGGAGAGTTGATAAATAATGGGGCGGGAGTGTTTAGATGTTGAATGTTGGATGGTTAAGTAGGTAGGCAGGCAATGATAACCGGAGAAGCTGTGGACCCTGTGGTACACAACACCTGGTTCCAGTTCCCTCCTAGATCGCCTAGTGCTGCAGGTTGGTTTTTTTTTCTGTAGAGCTATAGCCAATGAGAGCATAAAGAGGATG…	.	.	.	.	.	.	.	.	.	.	.	.	.	.	.	.	.	.	.	.	.	.	.	.	.	.	.	.	.	.	.	.	.	Nonrepro_prost+prov_UP	.	.	.	.	.	.	Nonrepro_prost+prov_UP	.	.	.	.	.	.	.
TRINITY_DN10217_c0_g1_i3	CTACGAGTAAAATGAATGAAAGCATGTACATAAAATATACAAAGAACGACATCTAATTAGTAAAGAACAGGAAGAAATACAACGCAAGACTTTGTATCTATTATTTAATGATGTTACCCATTGGCCGGAAGCAATACAGGTTTAAAAGGTTAAAATTATTTTTTGTACTAAAAAGAACAAATATAACTGAAAGGAATTATAACTGTATTTCATGCGAAGTATAACTAGTAAAACAAGGTTTGTTATAAATACCAACAGAAATATTTTTTAATGATAACAAAATACAAGAACAGGTGTAGATTTTCTTTTCAATGTCTTCTTTTTATTCCTTGACACAGCAAACACACAACCAGACCTCTGTCTCTCTCTTGCTTACAGTACCAGCCCTCTTGCTCTCTT…	general_UP	stolon_UP	stolon_UP	.	Female_stolon_UP	Female_stolon_UP	.	Female_stolon_UP	.	.	.	.	.	Female_stolon_UP	.	.	.	.	.	Female_stolon_UP	Female_stolon_UP	Female_stolon_UP	Female_stolon_UP	Female_stolon_UP	.	.	.	.	.	.	.	.	.	.	.	.	.	.	.	.	.	.	.	.	.	.	.	.
TRINITY_DN102288_c1_g2_i1	ACTGCGGCGGTAATGTTGGCTTTCAATATGATGGGAACAAATGTTTTTGTGTCCGCTTGTGCTATAAATTTGGAGACTGTTGCGTGGATGTTGTTGCCTGGTGCCCTGAAGTGATTCCACGTTGTAAGGGTAAGTTTAATTTATATTCCACTTCAAAGTACGAAGTGTGATCAACTGTAGACACTACATTAAAACAGTACCACAATTTGAGCAGGAACATGTTAGAGAATTCTGGAAGTACAAATTGGATGTGCAATCTATTTTAGCTATCATTATCACATAATGAACATATGTCTGTAACTTTCTCTCCCCAAATGAGTAATTAGAAAAATAATGTACATAAATTTGTTTTGTAGGTAAAAATCACCATCCAACTTTACCTCCACTACCAACAGGTAG…	.	general_UP	.	.	Female_general_UP	.	.	Female_general_UP	.	.	.	.	.	.	.	.	.	.	.	.	.	.	Nonrepro_general_UP	.	.	.	.	.	.	.	.	.	.	.	.	.	.	.	.	.	.	.	.	.	.	.	.	.
TRINITY_DN10230_c0_g1_i8	TGCAAAAGATGATCAGCCAATTATAACAGCCTGTTATATTGGATATGCAAGTTGGCTGAATTAACCCATCTAAACATTGCTATCACAGTGATATCTTATTACTGATAGACGATAAAAAGAAATCTAAATTAAAAAAATTCAAAGTACATGACGTTATCTTTAATTAGATTATTAAAATACAGCAACAATTATTCAATCATATATGCAATATTCATTACCTGCATACATGGACAAGTAACAGCGCTGCATTTAACAGGTTTATATTTCTGTTATTTGCATTTTAAACGGCGTTTGTATTTATATTATCTCGCAAAGGACAAAGTGTTAGAGGAGGGAAGTTTTATTTATTTCAGAATTACAAATGTACTTACAAAATGTTCAAATATGAGCCCATAGCTG…	general_UP	.	.	.	.	.	.	.	.	.	.	.	.	.	.	.	.	.	.	.	.	.	.	.	.	.	.	.	.	.	.	.	.	.	.	.	.	.	.	.	.	.	.	.	.	.	.	.
TRINITY_DN10235_c0_g1_i13	CTCGCTACAACTTAATTCGATCACCGACTGTAACGTTTCATGGCGCGTACCAAGACGGGATATTCTATTGACCATAAAGTTCGATCAATGTGGGTAATACGAGTTATTTCTAATTTATTCGTCAACAAAAAAATAGGAAAAAAATTCTTTTTGTCCTTAATTTATTCGATAAAAATTCCCTAACAATTGGCACAACATTTCTCTTCAGTATTTGCTCAATGGCTTTGATACCACACTTCTAAACGTACCCACAGCCCTTGGACAGCCCCAATACATCGCTCTTTCAACGCAAATTACTATTCGGACTTATCATCTTACATGCATCTTCTACAAAACCATGGTTTAAAAGTACTATAATTAAACTTATTAAAACTATAATTAATTTACAAGTTATCTTAT…	.	.	.	.	Female_stolon_UP	.	.	Female_stolon_UP	.	.	.	.	.	.	.	.	.	.	.	.	.	.	.	.	.	.	.	.	.	.	.	.	.	.	.	.	.	.	.	.	.	.	.	.	.	.	.	.
TRINITY_DN10235_c0_g1_i5	CTCGCTACAACTTAATTCGATCACCGACTGTAACGTTTCATGGCGCGTACCAAGACGGGATATTCTATTGACCATAAAGTTCGATCAATGTGGGTAATACGAGTTATTTCTAATTTATTCGTCAACAAAAAAATAGGAAAAAAATTCTTTTTGTCCTTAATTTATTCGATAAAAATTCCCTAACAATTGGCACAACATTTCTCTTCAGTATTTGCTCAATGGCTTTGATACCACACTTCTAAACGTACCCACAGCCCTTGGACAGCCCCAATACATCGCTCTTTCAACGCAAATTACTATTCGGACTTATCATCTTACATGCATCTTCTACAAAACCATGGTTTAAAAGTACTATAATTAAACTTATTAAAACTATAATTAATTTACAAGTTATCTTAT…	.	.	.	.	.	.	.	.	.	.	.	.	.	.	.	.	.	.	.	.	.	Female_stolon_UP	.	Female_stolon_UP	.	.	.	.	.	.	.	.	.	.	.	.	.	.	.	.	.	.	.	.	.	.	.	.
TRINITY_DN10235_c1_g1_i13	CCAAAAAATAGAGTCAGCTTTGTGTGGCATAGAATTCTCAGTCAACAGCTTCCTTGAGACTAATCTGAAAACTAAAGACGAAGCTGCAAAAATCTATCTTTATTCCAGGTACTCACTCGGGCGGCCTTCACGATGAACTAAGTTGGTACCAGACAAGTTTAATGTTTCGAACCCTGCGCTAAAACAATGGATACATGTAGATTTACCACTTTTTGTCGCGCCAGTCTAAAATTTCTTGTCCTGATTATATCTTGCGTTATAACTAAAAACTGTTTTAAGCATTGGATTTCACTAAAGATACATTAACTGGAAACGGTTTCATTTCTATGGCTGAGTTGTGGTAAGCGGCTGTTATAAATATGCGTCACAATGGAGATCTCCAAATCAGGACTAGCTGTG…	general_UP	.	stolon_UP	.	.	.	.	.	.	.	.	.	.	.	.	.	.	.	.	.	.	.	.	.	.	.	.	.	.	.	.	.	.	.	.	.	.	.	.	.	.	.	.	.	.	.	.	.
TRINITY_DN10240_c0_g1_i1	ATGACGCTCTTCCGATCTTTTTTTAATTTATTACTGATTTATTAAACGTTGTATATATTTAAACAATAAATATATTAACTACTGATTTCAATTTCGAGGTATATGGTGAAACAAATATTTACAACGCATTTCGAATAGAGTTCTTTCTTCCCAAATCTAAGCATGCTACAGGTTGTTTTAATTAGTTAGCTTCGATGGGCTTCGATCCGTTTTCCATAAGTAGTTTCTCCTGGTGAATAATAGTTCCATCATACATGCTCGGGCATGACTTGGTCATGTAGCTGGCACAGTCGAGGGATATAGGGGTATTATGTATTTTTGTACCTTCTTTATCGGGAAGTGTGTTCTTAACTTCAGTTTTCGTGGATTTCAATTTTCCTTTATCAAACGTCTCTAGTT…	.	stolon_UP	stolon_UP	.	Female_stolon_UP	.	.	Female_stolon_UP	.	.	.	.	.	.	.	.	.	.	.	Female_stolon_UP	Female_stolon_UP	Female_stolon_UP	Female_stolon_UP	Female_stolon_UP	.	.	.	.	.	.	.	.	.	.	.	.	.	.	.	.	.	.	.	.	.	.	.	.
TRINITY_DN10240_c0_g1_i3	ATGACGCTCTTCCGATCTTTTTTTAATTTATTACTGATTTATTAAACGTTGTATATATTTAAACAATAAATATATTAACTACTGATTTCAATTTCGAGGTATATGGTGAAACAAATATTTACAACGCATTTCGAATAGAGTTCTTTCTTCCCAAATCTAAGCATGCTACAGGTTGTTTTAATTAGTTAGCTTCGATGGGCTTCGATCCGTTTTCCATAAGTAGTTTCTCCTGGTGAATAACTTCTTTATCGGGAAGTGTGTTCTTAACTTCAGTTTTCGTGGATTTCAATTTTCCTTTATCAAACGTCTCTAGTTTAGATTTTAGTTCGGACCCTACTTTGGGACTTGCACCTTCGCTTGGAGTTGGCATCTTTGACTGATAATTGGTAGAGTGGTAGA…	.	stolon_UP	stolon_UP	.	Female_stolon_UP	Female_stolon_UP	.	Female_stolon_UP	.	.	.	.	.	Female_stolon_UP	.	.	.	.	.	Female_stolon_UP	Female_stolon_UP	Female_stolon_UP	.	Female_stolon_UP	.	.	.	.	.	.	.	.	.	.	.	.	.	.	.	.	.	.	.	.	.	.	.	.
TRINITY_DN102459_c1_g1_i1	TGTCAGGGGAGAAATAGAATCAGCGCAGACTAAAATACAAGATGGCTGCTTTAAAACTAATTGTTTTATTAGCAACGATTGCTGGGTGTTTCAGTCAATACCGACCTGGATTTAATGGTACGTACAGGCAGCTCATTTTACTTTTCTTTTAAAATATTACAATTAACAATAGTTTGTATTTAAATCGCTCGATTTTAGGATTTGTCAGAAGACCACCAATTGGCGCTGCTAATCCAGCTGCAGGAGCTGCAGGAGTTCCCGGGCCTGCTGGAGTAAATGCTGCTGGACCAGTTGGAGCTGGACGTGGGTTC	prost+prov_UP	.	prost+prov_UP	.	.	.	.	.	.	.	.	.	.	.	.	.	.	.	.	.	.	.	.	.	.	.	.	.	.	Male_prost+prov_UP	.	.	.	Nonrepro_prost+prov_UP	.	.	.	.	.	.	Nonrepro_prost+prov_UP	.	.	.	.	.	.	.
TRINITY_DN10251_c0_g1_i16	CACATGTGAAAGTATTCCCAGTTACACTACAACTACCTCCATTGCATCTACCAGGTCGGCATATTTCTAATCCACATCTTTTTCCTTTATAACCCACAGTGCAATTACAATATGGTTCTCCATTCTTTAACATACAAAATCCATTATTCTTACATCTAAGTCTACAGCCAATATTTCCCATTTCACATTTTTCTCCATAAAAACCCCTACGACAACTACAATATGGTTCAAAATTTGACAAATTAAACATACAAACTCCTTTATTCTTACATTCAATGTCACATGCTTTTTCACATCTATCTCCACCATAACCATCAGCACAATTACAATATGTTTCATTGTTCTCCACCTTAAACATACAAACTCCATTATTCTCACATTCAATGTCACATGCTATTT…	general_UP	general_UP	.	.	.	.	.	.	.	.	.	.	.	.	.	.	.	.	.	.	.	.	.	.	.	.	.	.	.	.	.	.	.	.	.	.	.	.	.	.	.	.	.	.	.	.	.	.
TRINITY_DN10251_c0_g1_i2	CACATGTGAAAGTATTCCCAGTTACACTACAACTACCTCCATTGCATCTACCAGGTCGGCATATTTCTAATCCACATCTTTTTCCTTTATAACCCACAGTGCAATTACAATATGGTTCTCCATTCTTTAACATACAAAATCCATTATTCTTACATCTAAGTCTACAGCCAATATTTCCCATTTCACATTTTTCTCCATAAAAACCCCTACGACAACTACAATATGGTTCAAAATTTGACAAATTAAACATACAAACTCCTTTATTCTCACATTCAATGTCACACGCTATTTGACATCTTTCTCCAAAATAACCCATAGGACAGCTACAATATGGTTCAGAATTCTCCAAATCAATCATACAAACTCCTTTATTCTCACATTTAATGTCACATGCTATTT…	general_UP	.	.	.	.	.	.	.	.	.	.	.	.	.	.	.	.	.	.	.	.	.	.	.	.	.	.	.	.	.	.	.	.	.	.	.	.	.	.	.	.	.	.	.	.	.	.	.
TRINITY_DN10259_c0_g1_i2	TCCAATGGCTTGAATCACATGAACTCCCACCAAAACATTGAAAACTGGGGGGATTCCTCAACTACATCAAATAGGAGCATGTTCAGGTGAAATAGTTCTCTCTTAAACTCTTTAATAACTACACTGTATTAGGTATGGCATTATGCATTTGTGACTGTCCGACCATTTGTCTGTACTTGTTAAGAAATATTAACAAGAAATATGTCTTTCAAATTGTTGTTGTTTGGGGAGTAGGGGGTTACATGTGCAATGTGATAAATTTATTGAGTCATATGCTAACAAGCACTTGACAGTTCAATAAAGTAATGCGTAAGGTGGTGATGTAATCTCTTCCCTGTTAACACAGACGCCAATAATAATCGTCATAACTGATCAGCGGGTAATATTTCAAACTGTCAA…	.	stolon_UP	.	.	.	.	.	.	.	.	.	.	.	.	.	.	.	.	.	.	.	.	.	.	.	.	.	.	.	.	.	.	Male_stolon_UP	.	.	.	.	.	.	.	.	.	.	.	.	.	.	.
TRINITY_DN1025_c1_g1_i2	TCTCCCCAGCAGGTGACATATCAAACAAAGCCTTCTGCTTCGTGTTACACGTTTGTATATATATATAAGACGTAAAGACCCATTCCAGCAGTAGATCCTGGCAATTAATATACAAAGAGAAACAGGTTATTTCTTATTTAACAGTCCATTAATGCACTTGTCTATACCATCTAAAAATGTATACTAAATGCTTCTTTCACGGTAAAAAGCTTGATTTACTCAACACTATAAAATGACCTTCAGTTTAAATATACAAGTAGAGTACACATTCCTAGCTCAGCCGATATACCAGCATCACCTCTCTACCCATATCTCCCTCTTGATCATCTTGTTAATATGCTAATGTATATACAACGAAGTATATATCTGCAACACGTGTCACCTGGAGTTACCGCTATT…	prost+prov_UP	.	.	.	.	.	.	.	.	.	.	.	Nonrepro_prost+prov_UP	.	.	.	.	.	.	.	.	.	.	.	.	.	.	Nonrepro_prost+prov_UP	.	.	.	.	.	.	.	.	.	.	.	.	.	.	.	.	.	.	.	.
TRINITY_DN1025_c1_g1_i59	TTATTATTATTATTATTATTATTTGAAAGTACATTAAAATTCGGATTTTTCATGAAACGCAACCTTTGCAATTCTATTTGATTACTAAAAGCACCCAAAACGGTGCTAATCTTGCCAACACCAAAATGCAGATGGTCAAATAACGCCCTCTGGTGCCAGCAGGACGCATGGTTTGCACGTCAAGACGCACTAAAAGAGTACGAGGACCACTTTATCTTGACACAAGCTACCATCTGAGAGGAAGGCTGAGGTACCAGGTGACGCCGGGGGCTGCATGCCGCCGCGGTTCCAGTCGCTAACGGCGCCGGTTACTGGGCCCTTCTTCGGCTGGTTCCTGCCGCCGGCTTCCTGCATCAGCTTTATCAGAAACACCTTGTCCTTTCCCTCCTGTAAGGAAAT…	.	.	.	.	.	.	.	.	.	Female_general_UP	.	.	.	.	.	.	.	.	.	.	.	.	.	.	.	.	.	.	Male_stolon_UP	.	.	.	.	.	.	.	Male_stolon_UP	.	.	.	.	.	.	.	.	.	.	.
TRINITY_DN1025_c2_g1_i2	TCACACTTCAGGAAGTCATGTTGTTTTCTGGATGGCGGTGAACAGACGATAAGTTGTTTTGTCATTTTTTAGTCAGAGGAACATATTGCCGCCCGCTACTTCAAATATTATTCAGATAAAACATCAGTGAAGGATCCTAAGATGATGAATATGAGCCAGTCGTATGGCGGGTTCAGCCGGAAGTCGTTCGACACCCCGTCATACCTGTCGCCGCTGGATCGGATCCGGACAGGCAAGCAAGAGAGGGCGGCACAGATGGGGCTGTCCCCGATGGTGCAAACAGAATCATACGAAGGAAATCAGTCGTTCCCAAAGCTGCCGAAGACACATCGCGGCGATGAGCTGACCGTAACCATCACTGAGAAAACCAAACTCACTCTAGACGATTTTAAAGGTCTG…	.	.	.	.	.	.	.	.	.	.	.	.	.	.	.	.	.	.	.	.	.	.	.	.	.	.	.	.	.	.	.	.	.	.	.	.	.	.	.	.	.	.	.	.	.	.	Nonrepro_UP	.
TRINITY_DN102600_c0_g1_i1	ATTTCAGAAGAAACCTAAGTTTATTTGAGAAAAACAATGGAATACAATTATGTAACATTTTAGAATCTATATAATTATGTAGGCAAGGAACGATACTAGTAATTAAGATTGGCCATAAATTCATATGTTAAACTTACAAAACAATGATGATGTACCCAATAACCCAGAGTTATAAATGATAAAACGATTCTATTTAATTCTTAGTAATGCAGCTTTCTGCACATCCAGTGTGTTTTTGCGACTGTGGTATAAAGGCCTACCGTCTCTTTTTTCTACGTTCTTTAGAAAACGGACAGACCATATTGTCCTTCGATGAATTTTTTTTGGTTAACTCGAGGAGTACAGCAAGAGTTTCCTCATTGTTAAGTATACCAGATGTTGTAACTACGTCGGTAAAGG…	.	general_UP	.	.	.	.	.	.	.	.	.	.	.	.	.	.	.	.	.	.	.	.	.	.	.	.	.	.	.	.	.	.	.	.	.	.	.	.	.	.	.	.	.	.	.	.	.	.
TRINITY_DN10262_c0_g1_i8	ATAATTTATTAGAATAATAGTGCTAATAATGCATGGTAATTTGTATGTACAAAATAAACAGTATCAACAGTAATCAACAATGTAACTAAATAAAATTTATCATTTTTAATCGAAACGAAATGAAATTAGATCTGGCATTTTTTATAGTTCCCATTTTATATAAAAGCGCTTTCCAAGTTGAAAAGCATTAAAGCGTGTATACATATAAATAACATTTTCTGTAATGACGACACCTTTAGGTGTCATCGTATACAGGACAATTGAAATATCCCACTGGGATCAGCAAAAGTTCCACGGGTTGTGTATGTAACTGGACGTCTCAATGTATGTGTGAAGGTATAATGTATATAATGTATTTACACAAGTTTCATTATTATACAATATTAGGAAGGGGTAAAT…	general_UP	general_UP	.	.	.	.	.	.	.	.	.	.	.	.	.	.	.	.	.	.	.	.	.	.	.	.	.	.	.	.	.	.	.	.	.	.	.	.	.	.	.	.	.	.	.	.	.	.
TRINITY_DN10263_c0_g1_i2	AGCAAACACTGCAAACATTATATCTACCAAACAAGAAGACGTACTTGAGCGAATAAGCATACATTGAATGCATACAATAAAGCATACACGCATGCGTCTAGCTGTATTACTTGTACGTACTTTATGCTCTATATGTTTGACGGTAGATTGTCTTTGGACTTGCTGACAATCAGAAATGCACCAAAGACAGCAGTAGATGGTAAATTATTACTTCTAAAATACACACAAGGTCTCCAGCCATATTGCTTTCGATCTATATATGCATGCCTCACTCATGCATGGCCGCTCTGGGAGATATTCTGATCACGAATACTGAATATAAAGTCTTAAATTCGGCCTATTTGGAGCGTGTAGACTTTGTGTGGAAATGTTATCACGTGTGTGAGATTCTTCAGAGTA…	.	general_UP	prost+prov_UP	.	Female_general_UP	Female_prost+prov_UP	.	Female_general_UP	.	.	.	.	.	Female_prost+prov_UP	.	.	.	.	.	Male_general_UP	Male_prost+prov_UP	.	.	.	.	.	.	.	.	.	.	.	.	.	.	.	.	.	.	.	.	.	.	.	.	.	.	.
TRINITY_DN10267_c0_g1_i1	TAAGGGAGGTCTATAAAATTGGGTTGAGTCAATATTTGTGGAGTGTGTCATGATTGACAGTTAACTTGGCCTTGATCAGGCCCGGAACCCACCCAGAGCTGGAGTGGGCGGGTTGATGTGACGTGAGTTCTAGGAATTCTTATACAAGATGAATGGCAGTCACCATGACTGTAGTAATGTTGTAGTAAATAATAGATGAAAAGCTAGTGAGTGAAGGTGACTAAGTAATAAAAGGCGTACTGTTCCTCCACACACCCTCATTTATGAACAAGACATAGAACAATGAACAACTTATTGGATATATACATACAGTAGATTTTTATTTTTCACTATTTCTTTTTTAAAGATTTCCCCTCTTAAACAAATATAATTCAACACATGTGTGGTGGGATAGGATTA…	.	.	prost+prov_UP	.	.	.	.	.	.	.	.	.	.	.	.	.	.	.	.	.	.	.	.	.	.	.	.	.	.	.	.	.	.	.	.	.	.	.	.	.	.	.	.	.	.	.	.	.
TRINITY_DN1026_c0_g1_i9	CTGACCATAACTGTTTGCACCCTCTTATTCGTCACTGATGTCACGTGTTACAAAGAAGTGACGTCATTGGTCAGCAGGCGCCAGCTCTTCTATTTGTGTGGTTAAAATCGTATATTTCTGTGAGAAGTATAATAATTATAAATTTACAACTAAATGTGCTAAATCCATTTAATCCTTTACATGCAACTCATGTATAACAATACGCGGAATTACGTTTTAATCAATTCATGAGATTATAGTACGATAATAATCTGGAAAAAAATTGATAAGAAGAACTGTGAGGGGGAGTGCGGTGTAAATGGTGGAACAGCACCAATGGAGGACTAGCTTGGTAGACGGATTGATGTTGATTCGTTGTCCATCTGCACTTGATTTCCATAACCAATCACCTCTGATCAG…	.	.	.	.	Female_general_UP	.	.	Female_general_UP	.	.	.	.	.	.	.	.	.	.	.	.	Male_prost+prov_UP	.	.	.	.	.	.	.	.	.	.	.	.	.	.	.	.	.	.	.	.	.	.	.	.	.	.	.
TRINITY_DN10272_c0_g1_i3	TTATATGTTAATATAGTGTTTTTTTAAACTTTTTTTTGTTTCTGTGAAAAATGTTGCTCATGCACATGTACATGTATCTGCAGTTTGGGCCCCACCCTGACCAAATCCTTGATCCGCTATTGATATATGTAAACATGATATTAAAATTTACAGAACCACTCAAAAGAGTTACTGAAGCCTACAGCATATGACATAGTAGTGAAAATATTCCATTTATATATATATATTAGCATCAACGTATACGTTTTTATCCTATTATATGAATAACATAAATATATTTAACATTTGGGTGTCTGAACTTGACCTATAGAAATAACTGACGCATTGTGTAGTGGTTATTTTGTATCTAGATTTCTAAACCCGAATGGTATTAGATCTATGGCAGTAGTTGACTATACA…	.	general_UP	.	.	.	.	.	.	.	.	.	.	.	.	.	.	.	.	.	.	.	.	.	.	.	.	.	.	.	.	.	.	.	.	.	.	.	.	.	.	.	.	.	.	.	.	.	.
TRINITY_DN10273_c0_g1_i13	TTTCATTTTTGTACATAACATTCATTCTTTATTTCAACAAGGAGAACAAACAATATAGCTGACAATATTGTTCATGATTATGAATTACGTCATCATAAGACAAATTAATAATTTTATTATTTATTTATCTTTATTTTGTTTATATTTGTAGACGAGTTTCAGTGTCTAATGGCAAAACACCCTCCAAGGATAAACCACTAGTACTTAACAATATATGGTTAAGTAGCACTCAGAATGATACAAATAGAAAATATACATACAATTCCACTGAGAAATAATCTGTGATTTATTAACCATTAAACCAACCATTGAATTAAAGAAAAATAAATGGTAAAGTTATATATAACAGACACATAAATCCCACCCATAATAAAGCCATTTCATATTTTCAATTCGCAT…	general_UP	.	.	.	.	.	.	.	.	.	.	.	.	.	.	.	.	.	.	.	.	.	.	.	.	.	.	.	.	.	.	.	.	.	.	.	.	.	.	.	.	.	.	.	.	.	.	.
TRINITY_DN102820_c0_g1_i2	CACCCCGTCCACCTGGGCCTCCTGGTCCACCTCGACCACGACCTCGAGCAGCTACAATTATAATAGAAACCTGTAACTATTAAACTCGAAAAAAAAAACCATAAGAATACTAAAATCATCCCTTGACCAAAAAAATATATCAGACTCAGATGAGGCAGTCCTAATCATAATGGTTAATTTAATGGCCAGGGATACTACTGTCGATTCAGCGAAATCCTATTTCTCAACATAAAAATTAGAAAGAAATCAAAATGCATCCATCATCGTGACCCGACTTCTAGGAAGTTTACACAATTGTTAAGCCTTCGGTATAGAGCACTTACCTTTTCACTCGTTTAAAAATAGTTATTAGCAGCAAGTCTGCATACCATAACTGAACCCAAAAAAAACCCCAGCTTG…	.	.	.	.	.	.	.	.	.	.	Male_stolon_UP	.	.	.	.	.	.	.	.	.	.	.	.	.	.	.	.	.	.	.	.	Male_stolon_UP	Male_stolon_UP	.	.	.	.	.	.	.	.	.	.	.	.	.	.	.
TRINITY_DN10289_c0_g1_i4	TCTAAAAATGCTTCAAATGGGGAACGTTCCCCGACTCACGTTCCCTGGGGAACATGACTACCCAAATCCCAACCACGTGGTTCCCGCAACCACCAGTCCGGCTGCTACATTTTGACCAAAATTTTCGCTGGTTTAGTTTTAAACACAACATATTCTATTTTAACATCCTATAGATTAGACTTTGAGCACATGCATTAAAAAGGTTAAACATTGTAACTATTTACATCTTTATTATATAGAAACCATTATCGATTTTATAATGTATGATTTATTCTAAAACAAAAACATATAACATGGAGGCAAACATTGCCTATTTTTGACACGTGAATATGACTTTGGTTCATTAGGTGTACCTTTGAATTTGTGTATCATACAATGATAAACAGTAAATTGTTAATT…	.	stolon_UP	stolon_UP	.	.	.	.	.	.	.	Male_stolon_UP	.	.	.	.	.	.	.	.	.	.	.	.	.	.	Male_stolon_UP	.	.	.	.	.	Male_stolon_UP	.	.	.	Male_stolon_UP	.	.	.	.	.	.	.	.	.	.	.	.
TRINITY_DN10289_c0_g1_i9	CTTTTCCAATCCGCCCGTCTATACTCATTCCATTTATCAGACGGAACTGATTGAATTTATAAACATGATGTCCTCTGAGTTTATAATGGGGCTTTTTGCGACGGTTTCCTGGTGATTTTTAACTGGTTGCCGGCGCGGCGGGGGATTTACCGGTTTCCGGTTCGACCTCGCGGCGAGGCGCATCACAGCCGGGGATCTGGTTTGTCTCGACAAATAAAACAAACCCAACCAAGCTACCTGTCTCCTAGTAGCACAGTGACGGCTATACACGTACACGTGATTAAACTGTCGATTAAAACTAATCCACTAACAAACAAAAAATGTAATCGAGTAAGGATTAAAACGCGCAGCGCGCATGTTTCTCCGAATCACGCCGAACCGATCACTGGCTTCTCCACC…	.	stolon_UP	stolon_UP	.	.	.	.	.	.	.	Male_stolon_UP	.	.	.	.	.	.	.	.	.	.	.	.	.	.	.	.	.	Male_stolon_UP	.	.	Male_stolon_UP	Male_stolon_UP	.	.	.	Male_stolon_UP	.	.	.	.	.	.	.	.	.	.	.
TRINITY_DN10290_c0_g2_i5	AAACTAGTTTTTTAATTAATTCCTTTATTTTAATGGTCACTTTCAACATTTACAGTTTTGAACAATCTAAAAGGAGGAGGAACGCGTCAATAACAAGTTATATGAATTCACAATAAAACTGTAATATACGTTTTAGATTTTTCATGCGGCTATGTATCATGTAAGTGGATACATGATACATCCAGTGAATCAGACAGAGATAGTATTGTTGAGCACGGTAAATATCCGTGTAGAGCCATATAAAACAATTAAGTAGATATGGACTTTAATCAAGTTAATAACAGTAAGGGTACTTATGATTTGAGGACATGAACACATCGTACTGCAAGAAGACTCCGCTTCAAATATGAACTACACTTAAAGGACTATCTTCATAACAATCTACACCATTCTATGGGT…	general_UP	.	stolon_UP	.	.	.	.	.	.	.	.	.	.	.	.	.	.	.	.	.	.	.	.	.	.	.	.	.	.	.	.	.	Male_stolon_UP	.	.	.	.	.	.	.	.	.	.	.	.	.	.	.
TRINITY_DN10295_c0_g1_i2	AGCTCAATCTTAATTTGTTTAAATTTTTTGCACCCAATTGTAAATATTTCAAAATAGATTGTGTCTAATTCAAATTAAAAAAATGAGGAGGAAAGTGCTTAATCATTATGATAATAAGTGGACTTCTACCATTTAATTCAAATTCAAGATGAATTAATATTGAGGTGTCTAATTTAAGGATCTTATAATCAGGCTGGTCCCTCTTAAATGAATTTATTATTTATTTATTACCCCATATTATACATACCCGAATGTATCAATGCATATCAATAGCACACAGAAATTTATACCTAACACATACCCAATGCTTACCAACCAAAGTGATTAATGTATGCTATAGGCAGTATGATAAGTTAGTATTAACTTATAAAATAAATGTAATCCGTATGCTTCTGGTCT…	.	.	.	.	.	.	.	.	.	.	Female_general_UP	.	.	.	.	.	Female_prost+prov_UP	.	.	.	.	.	.	.	.	.	.	.	Male_prost+prov_UP	.	.	Nonrepro_general_UP	Nonrepro_prost+prov_UP	.	.	.	Male_prost+prov_UP	.	.	.	.	.	.	.	.	.	.	.
TRINITY_DN10306_c0_g1_i12	CTAAATGTTACTATACAAGTAAATGATGACAATAAATAAATAAATTTTCTTATTTTGTAAATAATAATTATATTTAATTTTTAAATGTTTATATATGTTATACACCTGAATCAGCTTTAATAAACAAAAATACCTGTTTTCATTCGCCAAGTGTGAACAAAAAACTAAAATCTTCTACTTGTCTTTCACCAAAACGCGGTTGAAGAGGTAAACTAAATTTTTTCACTAAAAGCATTTTGGTTTCTTTAAAAACATTAATTTCAGTGTTCGGTATGTTGCATGATTTGTACACGTGAATAATACCACATGTGATATGAACAATATGTGAGCAACACATTAGACATGTTATATGTGATACAAACATCCTGTGATACAAGTAAAATTAAAGGTATGCTATAC…	general_UP	.	.	.	.	.	.	.	.	.	.	.	.	.	.	.	.	.	.	.	.	.	.	.	.	.	.	.	Male_stolon_UP	.	.	.	Male_stolon_UP	.	.	.	Male_stolon_UP	.	.	.	.	.	.	.	.	.	.	.
TRINITY_DN10307_c1_g1_i1	TTTCATCTGAGATTCCAGATACAAAATCTATAGGATATCAGGATGTTACTTTCACTAATGCCTTTACTGGAACTGTTGTCATATCTCAGCCATTTCCTCTGATGAACTCAACTGAAGCTAGTGTGAATTCAGGTACTCTAGAAAGCAGCTCATCTATGGATGAGTTAATGTATAACATATCAAATATCAGTATTAATGCCATATCAGAAACAACGACCAATGGATCTAGAGACCCAAGTTTTATTCTATATACATCTAAAACAAATCGCAGCCCATCTTCAGGTAGAATTGAAATGCATAGGCCAACAATTGGCACGACTGAGGATGTCACGGAAACCAAATCAGTTGGGTTTGACATTAATGATGGTATTATTGTTGGAAGTTCGTCTAATTATGTCA…	.	general_UP	.	.	.	.	.	.	.	.	.	.	.	.	.	.	.	.	.	.	.	.	.	.	.	.	.	.	.	.	.	.	.	.	.	.	.	.	.	.	.	.	.	.	.	.	.	.
TRINITY_DN10309_c0_g1_i1	GCAGACAGTACAAACATATTTAACTTTATACAATTAGCTTTAACGAGTCATTAATTAATAAAATTATCAAAGCAATAAATTAAGGTTAAATACGGTGCAGATATTCTGTGGCACAAATATTCGACTGTTTTAGGAATAAAAAAATAAGTTTTGACGAAAGTCATGATACAAAATGGCCCCACATATTAAGACAGATGTGGAGAAAAACAGAAGTTGAATTGGACATTATGCAATAAAAATAATTGAATATCCAATTAACTGTGCGAAAAGGCATTGTTTTAAAAAGGATGCTGCTCATACAACTAAAGCTATTCTACGTGTTACTGACGCTGTTTCAAAGCTGTAATTTTCAAGGAACACCTGGCACAGGTGGTCCACCTGGTACAGGGGGTCCACCAG…	.	stolon_UP	stolon_UP	.	.	.	.	.	.	.	Male_stolon_UP	.	.	.	.	.	Male_stolon_UP	.	.	.	.	.	.	.	.	.	.	.	Male_stolon_UP	.	.	Male_stolon_UP	Male_stolon_UP	.	.	.	Male_stolon_UP	.	.	.	.	.	.	.	.	.	.	.
TRINITY_DN10315_c0_g1_i2	GTGGCTCTCTTCTTCCCTAAGCCCGATGACGAATCCGGTGGTGGTAAGGGAGGAAAGAAGAAGGGCAAAGGATCAGCCCAGCAGACCATTTCCAACAACCACAAGGAATCTCTGCTTCGTCTAATGTACAACCTGAATCAAACGGCCCCCCACTTCGTACGTTGTCTCATCCCCAACGAACGGAAGTGTCCGTTTGAGCTCGATGCTCACCTGGTACTTCACCAGCTTCAGTGTAACGGTGTACTCGAGGGAATCCGTATATGCCGTAAGGGTTTCCCCGAG	.	stolon_UP	stolon_UP	.	.	.	.	.	.	.	Male_stolon_UP	.	.	.	.	.	Male_stolon_UP	.	.	.	.	.	.	.	.	.	.	.	Male_stolon_UP	.	.	Male_stolon_UP	Male_stolon_UP	.	.	.	Male_stolon_UP	.	.	.	.	.	.	.	.	.	.	.
TRINITY_DN10316_c0_g1_i2	ATTATTATTATTATTATTATTATAAAATGGGTTAATTGTTATTGATTATTTATAATTTTTTGTACTGTTTCACTGCAAAGCTGCCTCTACGGCTGCTATGGCGGTGTGCATTTAATTCGATCTTATAAAACTTCCGTCCTCATTAAAAATAATCATACTCCGAGACGTAAACTGCTCCAGTTAGGTCGTAACAAAGCAATAATTACAGTCGGGATACCAATGAAAAGATTTACTCTACGTAACAAAATAATAACGAATAATATAACAAAAGTTCATTAAAAGTTGAACTCGCGACGTTGCTCTACACCGTGGATTTTTGAAAGTAAAATAAAGGTTGATTTGGTGGAACTGTCATAGCAATGCGGATAATGAAATGGAGCCACTGAAGAGAATAAAAAC…	.	.	.	.	.	.	.	.	.	.	.	.	.	.	.	.	.	.	.	.	.	.	.	.	.	.	.	.	Male_stolon_UP	.	.	.	.	.	.	.	Male_stolon_UP	.	.	.	.	.	.	.	.	.	.	.
TRINITY_DN1032_c0_g1_i15	TTCCGATCTACTGTAGCAGACAACAAACAATATGACTTCACGTACGTTGATCGTTACTCTGGCAATTTTAGCCATTTTGCCTTACTTTGGAGCTGCAGACACCTGCCTGAACCCACAGGTGACGTCGAATGTTTACACCAGCTCAGAAGCGCATATGTCACACGAGACCGTGATTGTCATTGACTTCACCCTCACCTGTAAAAACGGTCTTAAGGATATAAACTTGTATGCAGAATTTCAAGGAAATACTGTACCTGCAAGCAAAGCCAGTGGTAATAAGTATCAAATAAGCTTTGTCGGCGAACACACCGACATTCCGGCCGGTCTGTACACCATTAAGTTTTATGATGAAGAAGGATTCGCAGATTTGAGGAAGGTTCGTGTAACAAAATGATTTTA…	.	.	.	.	.	.	.	.	.	.	.	.	.	.	.	.	.	.	.	.	.	.	.	.	.	.	.	.	.	.	.	Male_stolon_UP	.	.	.	.	.	.	.	.	.	.	.	.	.	.	.	.
TRINITY_DN10344_c1_g1_i4	ATTATAGACGCCATTTTGAAAAAAAGCTAATATTCGACATTGAAGCCACTGAAGCACACCAGAAATAGGATGGCCGCTGAAGTTTGAAGTAAAGTGAAATTCTATTGTTGAAAAAGTATGTAATACGGGAAAAAACAAGCATAGTTGACAGCCAATCAAATAACAGGATTTGCTGTAGTCGTGGGATACGAGTTCACATAATATAGTTTATAAGGATGGAATCACCTGCAAAATTTGTGATAAAAATGAAGAGACTGAAAAAGAAAAAGAAGAAAGATCCCATATCTGGATACACTAAGCCAAATGAATCCGGATCGGATGAACAAATGTCGGCCTTGGATTTTTCGTCGACATTTAAGTCTACTTATTTAAGTAAGGCACTTTGTGTAACCAACCCTT…	prost+prov_UP	.	.	.	.	.	.	.	.	.	.	.	.	.	.	.	.	.	.	.	.	.	.	.	.	.	.	.	.	.	.	.	.	.	.	.	.	.	.	.	.	.	.	.	.	.	.	.
TRINITY_DN103542_c0_g1_i11	ATCTTAGATCTGTAAGAGTGATAGCAGTGATGTTTAGTATTAAAAACACTGGCCATATGGTAATATACTATTACCAGTAATGTTTGTGTTCAGTTCGACACAAGTACAGAGCACACAAATAATTTTGTATATGGTCCGATAGCATTGTGGGTAACATTCTCATAATTTGGTTAACCCAGTACGTTGCACCAGTAACTTCATCGTACTTGTGAATCCAGAGGTACAGTACGCTAAGGATATTCAGTAAGTGTACTACCGTGTATACCTCACTTAAATGAATGACACAGACAGCAATAAATAAAGGTTAACATTAATAAACACGACTCGTGCCCTGAACATTTATCATTCTACCTGGATAATCCTTACTACCCAAGGAGGATTTTTTCTCCGACTAAACTG…	.	.	stolon_UP	.	.	.	.	.	.	.	.	.	.	.	.	.	.	.	.	.	.	.	.	.	.	Male_stolon_UP	.	.	Male_stolon_UP	.	.	.	Male_stolon_UP	.	.	Male_stolon_UP	Male_stolon_UP	.	.	.	.	.	.	.	.	.	.	.
TRINITY_DN10354_c0_g1_i5	ATCATCGGTGACGTTGAAACCGGCGGGTTTCACGGTGGAGAAGATGTCGGTGAGAGGATTGCCGTCGCTCACAAGAACTTCATTCAAAATCGTCGCGAGCGGTGTCAAGAAGATCAAGACCGACAAGCCCTTTGGAGTTAACGGCAGCATGGACTTGAGGGATGGCCTCGACGCTTCAGGCAGAAAGGGCAAGGGATACGGTGTTTACAAGTTCGTTGACAAGTATGGAGCTAACGTCGATGGATACAGTCCTATCTACAACGAGGAGGAGTGGTCACCAGGTGGTGATGTGTACAAGGGATACGGTGTTTACAAGTTCGTTGACAAGTATGGAGCTAACGTCGATGGATACAGTCCTATCTACAACGAGGAGGAGTGGTCACCAGGTGGTGATGTGTA…	.	.	stolon_UP	.	.	.	.	.	.	.	.	.	.	.	.	.	.	.	.	.	.	.	.	Female_stolon_UP	.	.	.	.	.	.	.	.	.	.	.	.	.	.	.	.	.	.	.	.	.	.	.	.
TRINITY_DN10357_c1_g1_i7	CCTTAGTTCTATAGGAATGTTTGCTTGCTCGATGATGTAAGAAAAATAGGTCCAATGGACCTGTGCTTAATATTTTATAATATAAATAAATAAGCAAATAAGTTAGCCATATTGCCTTCTTCTTCATTCATTTTGGTGCCTTTTTTGTGCACATGAACAAAAGAACCATAGTAGCTATTTGACAAACTTCAGCTTCGCAGTGCCTCACGACACACACTGTTCAACTGCACATCACTGTTTTGTGGGTAGTGGTTGTACCTCTGAATAACCATGAAATCTTACATGGAAGCGTGAAAGTAGCTATTTTAAGACACACACGTATGTGTATGTTTGCAAGAAATGTGGTAACTATTTGACATACCTGAGTGTCGCAGAGCCGCACAATACACATTATCCCTA…	.	stolon_UP	.	.	.	.	.	.	.	.	.	.	.	.	.	.	.	.	.	.	.	.	.	.	.	.	.	.	.	.	.	.	.	.	.	.	.	.	.	.	.	.	.	.	.	.	.	.
TRINITY_DN10358_c0_g2_i1	AGTCAAGGTTGTCAGTATGTTTGCTCATGCGCAGATCTAGGATGTAAAATCAGCTCTTACAATGTCAAGATTCTGTCAAATGCTAAAGGGCTGAAAGTTTGTGAGGCGAATATAAACGTAAATAAAGGACTTGTTTTTTTAGATTTATTTTAAAAATAAAATCTATAAATCTATTTCTTTAGAGATATCTCAAAGGCATATGATATTGTGCATCAAAACCTTTTGTTCAAAGCTTCATTTAATATGAATATAACTGAAAAAGTGTACACCATGATTTCTATATATCTATATAATCTTAATAAATTCTCAGTAAATGTTAATGGCCTAACTAGTAAGAACGTAAAGGTGATCATTGGCTTATGACAAGGAGGCGAAATTTGCTGCTATTTTTTTTTTGAT…	.	general_UP	.	.	.	.	.	.	.	.	.	.	.	.	.	.	.	.	.	.	.	.	.	.	.	.	.	.	.	.	.	.	.	.	.	.	.	.	.	.	.	.	.	.	.	.	.	.
TRINITY_DN10360_c0_g1_i12	CGGCTCTTATAACACGGTTAAAAAAACACGTTTCTCATCCCTTAATGCAAACACCATGATTACGTGTGACTAACCATCTAAAGCTAAACTGGTTTTTCATTTTAGGTTGTATCAGGAATCCGTACTGCTTTGGATGTTTACTACACGGGGCTATATGCTGTGTATACATATTTCTTCCTGTGTGCATAACTGTACAGGTAGTTTATTTAAGGGGTGTTTCTAGCCATATGTCAGGAACCCTCAGCTATTATCTAGGAAATTTATTCTACAAAATGGAACACGAAAACGAAGCTCTGGAAAAGGGTGAAACAGGGAAAAATTAGCATATATAAATATTCATTGTATATAGAATATCTTGTTTCTATTCTGTACGCCTAAGGCAGTTGGAAAGAGAATATC…	prost+prov_UP	.	prost+prov_UP	Female_prost+prov_UP	.	.	Female_prost+prov_UP	.	.	Male_prost+prov_UP	.	.	Nonrepro_prost+prov_UP	.	Female_prost+prov_UP	.	Female_prost+prov_UP	Female_prost+prov_UP	.	.	Male_prost+prov_UP	.	.	Nonrepro_prost+prov_UP	Male_prost+prov_UP	.	.	Nonrepro_prost+prov_UP	Male_prost+prov_UP	Male_prost+prov_UP	.	.	Nonrepro_prost+prov_UP	Nonrepro_prost+prov_UP	Male_prost+prov_UP	.	Male_prost+prov_UP	.	.	.	Nonrepro_prost+prov_UP	.	.	.	.	.	.	.
TRINITY_DN10360_c0_g1_i9	CGGCTCTTATAACACGGTTAAAAAAACACGTTTCTCATCCCTTAATGCAAACACCATGATTACGTGTGACTAACCATCTAAAGCTAAACTGGTTTTTCATTTTAGGTTGTATCAGGAATCCGTACTGCTTTGGATGTTTACTACACGGGGCTATATGCTGTGTATACATATTTCTTCCTGTGTGCATAACTGTACAGGTAGTTTATTTAAGGGGTGTTTCTAGCCATATGTCAGGAACCCTCAGCTATTATCTAGGAAATTTATTCTACAAAATGGAACACGAAAACGAAGCTCTGGAAAAGGGTGAAACAGGGAAAAATTAGCATATATAAATATTCATTGTATATAGAATATCTTGTTTCTATTCTGTACGCCTAAGGCAGTTGGAAAGAGAATATC…	prost+prov_UP	.	.	.	.	.	.	.	.	Male_prost+prov_UP	.	.	.	.	.	.	.	.	.	.	.	.	.	.	Male_prost+prov_UP	.	.	Nonrepro_prost+prov_UP	.	Male_prost+prov_UP	.	.	.	.	Male_prost+prov_UP	.	.	.	.	.	.	.	.	.	.	.	.	.
TRINITY_DN10361_c0_g1_i38	GCTTAATCCTTGTAATTTTTACGTTTCTATATGATAATATGGTTTTATTTCTATTAACTTTCTAAGTTCGTACCAGTTTAACTAACTATATATAAGACAGAAGTAAGGAATAAATAATATGCAAGTACAATAGCTCATAAAAGGCAATTACAAGTGTTTATAGTCAGATCTTTAAGATTATCTTTTTAATTGCGTAATAAACAAACATATCTATCAGAAGTATTTATTTTCGTTTAGGATAGCTTCATTGTCTAGGGTTTTATGATCATTCACTTTCTTTTCTGATTTCATGTGGTACACACACTCAGTGACAAACTGTACTTGTCGATGTGTAACATGTACACATTTTCAACAATCTTCACACAATATGCAATAGCCTACGGCCTTTCAGGTTGTTGT…	.	.	.	.	.	.	.	.	.	.	Female_general_UP	.	Nonrepro_prost+prov_UP	.	.	.	.	.	.	.	.	.	.	Nonrepro_prost+prov_UP	.	.	.	.	.	.	.	.	Nonrepro_prost+prov_UP	.	.	.	.	.	.	.	.	.	.	.	.	.	.	.
TRINITY_DN103663_c0_g1_i2	AAAAGATGGAAGAAGAAGAAACAATTGAAACAGCATTAAAGGTGGAGGAGAAAATTGAAGTTGAAGAAATATTGATAGTTGAAAAGAAAGAAGAAAAAATTGACGGAGATATTGTCGAGAAGGAAATTGAAGTTGAAGATACCAGTGGAGTTCAGGTGGCTGTAGAAAAGCAAAATGAAATAGAGATTGAAGACAACAAACCCATATTAGTAATTAAAAAGATGGAAGAAGAAGAAACACGTGAAACAACATTAAGTGTGGAGGAGAAAATTGAAGTTGAAGAAATATTGATAGTTGAAAAGAAAGAAGAAAAACTTGACGGAGATATTATAGAGAAGGAAATTGAAGTTGAAGAGACCAGTAGAGTTCAGGTAGCTGTAGAAAAGCAAAATGAAAT	prost+prov_UP	.	prost+prov_UP	.	.	.	.	.	.	.	.	.	.	.	.	.	.	.	.	.	.	.	.	.	.	.	.	.	.	.	.	.	.	.	.	.	.	.	.	.	.	.	.	.	.	.	.	.
TRINITY_DN103686_c0_g1_i1	GGTCTTATTGTCTCTTTTCTTTGGACTTATTGCCCAGGACGGCCTCACCTGAGAGGGCTTAGTGTCTCGTATCTTTAAGGACTTATTGCCCAGGACAGCCTCACATGGGAGGACTTATTGTCTCTTTTGTCTCGGGACTTATTGCCCAGGACAGCCTAACCTGGGAGGTCTTATTGTCTCTTTTCTTTGGACTTATTGCCCAGGACGGCCTCACCTGAGAGGGCTTAGTGTCTCGTATCTTTAAGGACTTATTGCCCAGGACAGCCTCACCTTGGAGGACTTATTGTCTCTTTTTTGGGGGGACTTATTGCCCAGGTCAGCCTGACCTGGG	.	stolon_UP	.	.	.	.	.	.	.	.	Male_stolon_UP	.	.	.	.	.	.	.	.	.	.	Male_stolon_UP	.	.	.	Male_stolon_UP	.	.	Male_stolon_UP	.	.	Male_stolon_UP	Male_stolon_UP	.	.	Male_stolon_UP	Male_stolon_UP	.	.	.	.	.	.	.	.	.	.	.
TRINITY_DN10374_c1_g1_i10	CCTGCCACTTTTTTTGCCATCAATGTTAGAAACTCAGGAAAATCTATGGTGCCACTTCCATCAGCATCCACCTCATTGATCATATCTGTAAGTTCAGACTCCGTTGGATTTTGACCCAGGGACCTCATAACTGTTCCCAACTCTTTACTTGATATTGTTCCATCTCCATCCTTGTCAAATAATGAAAATGCTTCCTTAAACTCTGCAACTTGCTCCTCTGTAAGATCTTGACAGGCAGGTTTATTAGGCTTTACATTCACCGTTGCATCGCGGTCGCCACGGTACGGCATTTACCCTGCAGATAATACAAAACTCAAAATGAACAGCGTTTCAGTTACATATATCTGAACAATAGTCTTCCATGTATTTTAAACCCAACGCTCTGCAGTACAGGGTCTA…	.	stolon_UP	stolon_UP	.	.	.	.	.	.	.	Male_stolon_UP	.	.	.	.	.	.	.	.	.	.	.	.	.	.	Male_stolon_UP	.	.	Male_stolon_UP	.	.	Male_stolon_UP	Male_stolon_UP	.	.	Male_stolon_UP	Male_stolon_UP	.	.	.	.	.	.	.	.	.	.	.
TRINITY_DN103765_c0_g1_i1	TCCTCTATCCGCGCTCTTAACACCCGAAATTCAACGCCCTTTGAGCAGCTGTTAAGGGGACCAAACAGTTTCGGCAGCTTCCTGGAGGCCAACAACTTCAGTGCAGTTCCATCATCGTCAAATCTCAGTCCAGGAACAAATAAATATTTCAGGTAGGTGTTCGTTGTTTCCGAAAAGTTCCACCCATAAAGAAACTTAATTAGCAATAGATCCCAGTCCCAGCCATAAAAAGCATAAGTTCACCGTCTCTTCCCTCTTGAAAAAGTAGATGGTACAACCCTATAGTTTTGATGTAGTTTCGTTGTAGGTGTTTTGTAAATAAATATGTGTTCCTTGTAGATGAGAAGGGGGACAAGAGTGCTGAGTTGTATATTTAAAATCTTTATTGGGTAAAAAGAA…	.	general_UP	.	.	.	.	.	.	.	.	.	.	.	.	.	.	.	.	.	.	.	.	.	.	.	.	.	.	.	.	.	.	.	.	.	.	.	.	.	.	.	.	.	.	.	.	.	.
TRINITY_DN10383_c0_g1_i3	GTCTTTTACGACCACGAAACGTTCACCCATCAAAAAGTCATCCGTGGGAATCGTTACCCTGAAAACTCTAAGAGAAAAGGTAAGAATAAATTTATCAAACTTCTGAAGTGCTGAAACAAGATTCCTAATTGGAAGATGTTCATTATAATATTTTACTTTAACCTCTAACCCATTTATGTAAACAAATTTGATTTACATTTATATATAGCTTTATTCTAATATTGCTTTTTGTCTTCAAAGCTAACATTTTTAAATGATAATAAATGAGTTTGGGATTTGTTTATTTGTACATGTTTTGGTTTTCATTAATTTATTTTAATATATTATTTCTTGTGATTTAATTAGGACTCAGAGGTAAGGAAAGGGGAAATAAATAAACTGTCTCTTTTGTAACGCTTT…	.	stolon_UP	.	.	.	.	.	.	.	.	Male_stolon_UP	.	.	.	.	.	.	.	.	.	.	.	.	.	.	.	.	.	.	.	.	.	.	.	.	.	.	.	.	.	.	.	.	.	.	.	.	.
TRINITY_DN1038_c0_g1_i22	ATAAATAAATGTACATTTATATTGTATAGTGTATTTTATTAATTTTAAAGTAACATTACATTAAAGTTAATTAAAAAATCAGACGATGTTTATTTTTTTTTTATAAAATCTTCAATACTGCCAGTTACTTCTTCGGTGCCTGGTGTTCAGGGTTGTTGGGGTTTAATTGTTTGCTATGATTATTTTTATCCGCTGGGGTTCCCGTGCCCTTGTAACCTGGGGTATGTCCAGCGTATCTCTCATTGTTGGGGTTGCACAGGTTTGCCTTGTTATCATTATCTGCTTTCTTTTGAGCTTCAGAACGGTCATCGGCCCCAGCCCCAGATGATTCTTTTGAAGACATGCTACTTGGTTAATTTTCTTATGCGAAAATCTGTTTTTTCCGGACAGTATTCACTC…	.	.	prost+prov_UP	.	.	.	.	.	.	.	.	.	.	.	.	.	.	.	.	.	Male_prost+prov_UP	.	.	.	.	.	.	.	Male_prost+prov_UP	.	.	.	.	.	.	.	Male_prost+prov_UP	.	.	.	.	.	.	.	.	.	.	.
TRINITY_DN1038_c0_g1_i29	ATAAATAAATGTACATTTATATTGTATAGTGTATTTTATTAATTTTAAAGTAACATTACATTAAAGTTAGTTAAGAAATCAGACGATGTTTATTTTTTATAAAATCCTCACTACTGCGAGTTACTTCTTCGGTGCCTGGTATTTAGGGTTGTTGGGGTTTAATTGTTCGCCATGATTTTTTAAATCCGCTGGGGTTCCCGTGCCGCTATAACCTGGGGTATGTCCAGCGTATCTCTCATTGTTGGGGTTGCACAGGTTTGCCTTGTTATCATTATCTGCCTTCTTTTGAGCTTCAGAAGGGTGATCGCCCCCAGCCCCAGATGATTCTTTTGAAGACATGCTACTTGGTTAATTTTTCTTATGCAAAAATCTGGTTTTTCCGGACAGTATTCACTCCAC…	.	.	.	.	.	.	.	.	.	.	.	.	.	.	.	.	.	.	.	.	Male_prost+prov_UP	.	.	.	.	.	.	.	.	.	.	.	.	.	.	.	.	.	.	.	.	.	.	.	.	.	.	.
TRINITY_DN10390_c0_g2_i18	AATCTACATGTGTCTCCCACGTTTTTTGGGTGAAGGCAGCGACATAATACGCTGAACCAGGAAATACATCTAAGGGTTCTTTTGTCCACATTTTATGCCTTAAGTGTTGATGACGTGTAGTAGACTATCTCTATCCCCGGAAAGAGATGCCTGACGGAAGAGAAAGGAAGTAGGCAGTGGGAGCTCTGTCGTGAAGGAGATAGCACGTGTGTTCCGGGCCAAATTCACAACCGGGAGGCAGGGTGGGGATCATTTCCTTGTGTATATTTAGAGAGAAACGTTGATGCAGTATTAAGTGAAACTATTTTCGAAAATACGGACAACTTTTTTCTTACATGAAAACGATGGCGACGCTTAATGGACCTGAAGAAAAACCTAAAGTGCTCATCTTAGGAGGCA…	.	.	prost+prov_UP	.	.	.	.	.	.	.	.	.	.	.	.	.	.	.	.	.	.	.	.	.	.	.	.	.	.	.	.	.	.	.	.	.	.	.	.	.	.	.	.	.	.	.	.	.
TRINITY_DN10390_c0_g2_i26	AATCTACATGTGTCTCCCACGTTTTTTGGGTGAAGGCAGCGACATAATACGCTGAACCAGGAAATACATCTAAGGGTTCTTTTGTCCACATTTTATGTCTTCAGTGTTGAGAGACGTTGATGCAGTATTAAGTGAAACTATTTTCGAAAATACGGACAACTTTTTTCTTACATGAAAACGATGGCGACGCTTAATGGACCTGAAGAAAAACCTAAAGTGCTCATCTTAGGAGGCAAAAGTTTAATTTTAAATTATACACTAGCGCAAACTGAAACAAATTTTGTGCACAGAGGACATTTCACGCCTGGTGAAACACAATAGAAACGAGTTGGATTCATCGGAAGAAATTTAACCGAATACCTAGCTAATCATGGTTTAGCCAAAATGATTCGAGTAGTT…	.	.	.	.	.	.	.	.	.	.	.	.	.	.	.	.	.	.	.	.	.	.	.	.	.	.	.	.	.	.	.	.	Nonrepro_prost+prov_UP	.	.	.	.	.	.	.	.	.	.	.	.	.	.	.
TRINITY_DN10390_c0_g2_i28	AATCTACATGTGTCTCCCACGTTTTTTGGGTGAAGGCAGCGACATAATACGCTGAACCAGGAAATACATCTAAGGGTTCTTTTGTCCACATTTTATGCCTTAAGTGTTGATGACGTGTAGTAGACTATCTCTATCCCCGGAAAGAGATGCCTGACGGAAGAGAAAGGAAGTAGGCAGTGGGAGCTCTGTCGTGAAGGAGATAGCACGTGTGTTCCGGGCCAAATTCACAACCGGGAGGCAGGGTGGGGATCATTTCCTTGTGTATATTTAGAGAGAAACGTTGATGCAGTATTAAGTGAAACTATTTTCGAAAATACGGACAACTTTTTTCTTACATGAAAACGATGGCGACGCTTAATGGACCTGAAGAAAAACCTAAAGTGCTCATCTTAGGAGGAG…	.	.	prost+prov_UP	.	.	.	.	.	.	.	.	.	.	.	.	.	.	.	.	.	.	.	.	.	.	.	.	.	.	.	.	.	.	.	.	.	.	.	.	.	.	.	.	.	.	.	.	.
TRINITY_DN10391_c0_g1_i6	TACTGTGTATTAAACTGTTTTATTCAGTGACGTCACAAATAATAGGGAATCCTCTTCACATTAACTAGGATCAATCACCTTGAGCGTATAAACATTTACGTTTTTAAAATATATTGAAATAATAAGATATAAAGTCATCAAAATTTAGAACAATGAATAACTTTTAAAACTTCAAAGCTCCTTAGAGATTAGTTCTAGTCGTTCGTATACAGTTTTATGGGTTTTGTCTGTACATGTGCAACAAATATAATATTTATTGTGTCAATACATCCACATTAAAGTGACAATACATATGAATATTGATGCATCCACTTTGATCTGCGGCATAGTATTTGATGGAGGAGGTGGTGGGTACTGACCTTCACTGTTTTTGTTCGTTTTTATATAGGGGTCATCCAT…	general_UP	.	stolon_UP	Female_general_UP	.	.	Female_general_UP	.	.	Female_general_UP	.	.	Female_general_UP	.	.	.	Male_stolon_UP	.	.	.	.	.	.	.	Male_general_UP	.	.	Male_general_UP	Male_stolon_UP	Nonrepro_general_UP	.	.	Male_stolon_UP	Nonrepro_general_UP	Male_general_UP	.	Male_stolon_UP	.	.	.	Nonrepro_general_UP	.	.	.	.	.	.	.
TRINITY_DN1039_c0_g1_i1	TGATGAAGTGAGGAACGTACAGGACGAGAAGGAGGCAGCTTCATAGTTTTAAGTGAATTTTCAGAGATGATTTAAATGGTGTCAATGCAAAGAAGGTGATAATTACAAACAAGAAGCTACTGGGATCAAGAGGACAAACTTAGCTCTGTTGAAATTGGACAGAAATCCAGAAAAACCCGAGTTTTAGCTCTGCAGCTTTGAAGCTGGGTTGGAGTTTTAATAGAATGAGGTGAAAGTTTCTCAAAAAAAACTTCTCTTTAGTCCAGATTTTTAGGATACAAATCCAGGAGGCAAGCTACGATGTGGACAAACTGTTTATTATTCCCAAATGAAAGGGATTATAATTTAAAACTGTGGATTCTTGTGAGTCTAGGTATTTTGATAACCATAGAATACACA…	.	stolon_UP	.	.	.	.	.	.	.	.	Male_stolon_UP	.	.	.	.	.	.	.	.	.	.	.	.	.	.	Male_stolon_UP	.	.	Male_stolon_UP	.	.	.	.	.	.	Male_stolon_UP	Male_stolon_UP	.	.	.	.	.	.	.	.	.	.	.
TRINITY_DN1039_c0_g1_i4	TGATGAAGTGAGGAACGTACAGGACGAGAAGGAGGCAGCTTCATAGTTTTAAGTGAATTTTCAGAGATGATTTAAATGGTGTCAATGCAAAGAAGGTGATAATTACAAACAAGAAGCTACTGGGATCAAGAGGACAAACTTAGCTCTGTTGAAATTGGACAGAAATCCAGAAAAACCCGAGTTTTAGCTCTGCAGCTTTGAAGCTGGGTTGGAGTTTTAATAGAATGAGGTGAAAGTTTCTCAAAAAAAACTTCTCTTTAGTCCAGATTTTTAGGATACAAATCCAGGAGGCAAGCTACGATGTGGACAAACTGTTTATTATTCCCAAATGAAAGGGATTATAATTTAAAACTGTGGATTCTTGTGAGTCTAGGTATTTTGATAACCATAGAATACACA…	general_UP	.	.	.	.	.	.	.	.	.	.	.	.	.	.	.	.	.	.	.	.	.	.	.	.	.	.	.	Male_stolon_UP	.	.	Male_stolon_UP	.	.	.	.	Male_stolon_UP	.	.	.	.	.	.	.	.	.	.	.
TRINITY_DN10402_c0_g1_i4	TTTTTTATAGTGTGACAAATTTATTTTCTTTAAAAGTACACAGATAATAAGAAAAAAATTACAGAGTATTATTGTAAAAAAGGATATACATTTTACTCTCTCTTGAACAGTTCAGGAAACTAAAATATAATAATTGCACAATAAAGCGAAGTGTGTTCATTCTCAATGTATATCTCCGCTATACATTATTACCGAAATTAGTACATTATAAATTTTGAGAACATAGTTTTTTTCTCTCCAAAAATCACTTCCATAATACATTTATAGATAACAATATAAAATGCTTCATACTGGTATAGCCATTCATAACAGGACTTTAATAAGAAAGTAAGATAATACTATAATATTAAATGCAAAAACTGAATGTTTAAATCAAATAACAATGGTACAAAGCTTCCT…	.	.	prost+prov_UP	.	.	.	.	.	.	.	.	.	.	.	.	.	.	.	.	.	.	.	.	.	.	.	.	.	.	.	.	.	Nonrepro_prost+prov_UP	.	.	.	.	.	.	.	.	.	.	.	.	.	.	.
TRINITY_DN10416_c0_g2_i2	TATCAGTGTTTTTGTTTTCTAGTTCACTTTCTTTTATAATCATATAACCTTCCATCGTTCAGTCCAAAATACAGTTTAGCCTGAGTTTTAAGTTCATAGTCTAAATATTAACATGTAACTCCACACTAAAATTAATCTATTTCATGAAAGATGTTAATTTTTTATACAACAACCAGGAAATAGTATACAATAATGTTTGATTTTAAAAAAAATATTGGGCGAGTACTCGAAGAATCTCGTGAAACCTCACCTTGCTTCCACCCCTTTGTTATTGGTGTCTTAAAGAAAAGTGTTCTAGATGGAAGCTGTCCCGAGACTCGGGACCCAGCGTTGGTAGTTTTTTAACTTGTTTTGTTTGTGTATAGTTCAAATGTTTTCTCATATTAGCCATACTTATCA…	.	stolon_UP	.	.	.	.	.	.	.	.	Male_stolon_UP	.	.	.	.	.	.	.	.	.	.	.	.	.	.	.	.	.	.	.	.	Male_stolon_UP	.	.	.	.	.	.	.	.	.	.	.	.	.	.	.	.
TRINITY_DN104204_c0_g1_i9	CCAGTACTGTGGCTTCTACAGCACCAACTGACACTAGCACAGCTGCTTCAACTACACCAACTGATACAAGTACAGCTGCTTCAACGACTCCAACCTTTGCAATAAGAATGATTACTTCCTCTAATTTCAATCCTATAGGGATCATAGGAACGACTTCATCTCAACTCGATGAATCAAGCACAATGAGTACCACAGAAACCACGCAGACATCAACGGGTTCAACGACCTACACTCAGTTTGAAAACAAAGATGAGAAAACAACGGAGAGAAAGAAAGAAGAAGTGAATGATAAAACAAAGAAAACAAAAAATCCCATACCACACCCTAATTCAGTTGAAAAGACAACTCTTTCGAAATCGTTTAGAACATCTACTCCCCTAGAGCACTTCACAAATGCCT…	prost+prov_UP	stolon_UP	.	.	Female_stolon_UP	.	.	Female_stolon_UP	.	.	.	.	.	.	.	.	.	.	.	Female_stolon_UP	.	.	Female_stolon_UP	.	.	.	.	.	.	.	.	.	.	.	.	.	.	.	.	.	.	.	.	.	.	.	.	.
TRINITY_DN10423_c0_g1_i12	TTTTTCAATTAGAAATAATTTATTTCAAAGGTAATACAAGGAGTTATTTATTTAACATGATTTGAAAACATACATGTTGAGGATTTATCTAATTTGAAACGTGTTAGATATTTGAGCAAATATGTATTCTCAAACTATTAAATGCATTAAACGCTTTACTTGACAGACAGACAAACAGACATATCATACACTTTAAATTTAATAAGCTATGGCAAAGTTTCAACATTATTAATTCAAATGGCATTTTGTCCTTATCAATTCAACTCAATTCAATTGTTTGAAACGTTCTTTTACTCATTCTCACATTCGCACGTTTACATCTAAATTGTCACTGAAATTAAGTTAAGGTAAAAAATGTAAACTTTAATCTTCACTAAAGCGATACTTATTTATGTAATT…	.	.	.	.	.	.	.	.	.	.	.	.	.	.	.	.	.	.	.	.	.	.	.	.	.	.	.	.	.	Nonrepro_general_UP	.	.	.	.	.	.	.	.	.	.	.	.	.	.	.	.	.	.
TRINITY_DN10424_c0_g2_i2	TGTGCTTTCGAATCTGTTACAAAATTTCCATAAAAGGTAACTTCCGGTACAAATGGAGTACGTCACCACCGCTTCCAGCTACATCGAAACTTTTACAAAATGGAGAATAGGTTTATGGGAAAATAACTTATATAAAAAATTTAAGGAAATATTGAACTTAAAATATATATTTATTTAATACTTAACTCTGAACATTTTAATCTGTAGACCATCACCTCAGTAGTAGTAAATTTCGAACATACTGGGAAATAGTGTATATCAAAACTTGGGTGACTTCCCATACACTTGTGTCACCTTTGTAAGTCGTAAATAAAAACGGGTATCAAGAAATATAATGCATTTCTGTTTTTATTGAAAATTAACATCACATATGTATAATAATATTAGTAGTAATAATAT…	prost+prov_UP	stolon_UP	.	Female_prost+prov_UP	Female_stolon_UP	.	Female_prost+prov_UP	Female_stolon_UP	.	Male_prost+prov_UP	Male_stolon_UP	.	Nonrepro_prost+prov_UP	.	Female_prost+prov_UP	.	.	Female_prost+prov_UP	.	Female_stolon_UP	.	.	Female_stolon_UP	.	Male_prost+prov_UP	Male_stolon_UP	.	Nonrepro_prost+prov_UP	.	Male_prost+prov_UP	.	Male_stolon_UP	.	Nonrepro_prost+prov_UP	Male_prost+prov_UP	Male_stolon_UP	.	.	.	.	Nonrepro_prost+prov_UP	.	.	.	.	.	.	.
TRINITY_DN104273_c0_g1_i5	AAAACCAGCTCCGCATAATTGTAGATGTCAAGCGCCTCGTCCGGCCTAATGTTATTGAAGGTCCATTTTGATGTTGGGAAGTCGTGGGCTGTAATAAATATATAAATAGTAAGTATACGCGTAATGGAGGTGTATAAATATTGTTATAAAGTGTATAATTATATATATTATGCAGAGACCATTATATGCCTAGCTCACGATGAGTATTTGTAATTTTAATAGTGTGATTAAATAGGGCACTGCAAAACTCCTTAAGGTCCAAACGTTTGATAAAAAACTAAAATTTAGGATAAAAATAAAAAAATTATCGTTGTCATGTTAATTTGAATGAGTTTTTTTTTAAGTTGGTGCATTTAAATTTTGCCTCACGTTCAGTACGCAAATAGATTTTAAGACATA…	prost+prov_UP	.	.	.	.	.	.	.	.	.	.	.	.	.	.	.	.	.	.	.	.	.	.	.	.	.	.	.	.	.	.	.	.	.	.	.	.	.	.	.	.	.	.	.	.	.	.	.
TRINITY_DN10428_c1_g1_i9	CGGTATTTTAAAATTTATAAAATAAATAATACTGTGTAATACACCTCTACTTGCTCTGATTTCTTTAAGTTGAATGAAGATTTTATTCCCATCTTTCTAGTAAATAAAACAAAATTCGATATGTATATTTCATCAGTATAGAGCTTCATCTTGATTTTGAAAGTTTTTCTTACAAATGGATCCACTTGATTATAAAAAAAATTAAAAACCCCAAAAGCACATTACATACAAATTTAGTAATAGTAAAGGCCTCTATATATTTTGAATAATTGACGCACGCTTTGTTTATTTGATCTTTGGAATAATAACGGGTACGATGTAGCGACTCCTGTCTATTGCGGACACAGAACTATTGACATTTGTAACAAGAAATACTTGTAGATAACAAGCGATAATCAA…	.	.	.	.	.	.	.	.	.	.	.	.	.	.	.	.	.	.	.	.	.	.	Female_stolon_UP	.	.	.	.	.	.	.	.	.	.	.	.	.	.	.	.	.	.	.	.	.	.	.	.	.
TRINITY_DN10434_c0_g1_i2	CGTTGGATTTTGTATGATTTTATTACTGTAAATATAACTTATACAGTGTATGTTTATAACGCATGGAGTCATAGTAACGAGGGGAAATTTGAAAACAAAATGTAATTTTGATAATTGAAATGTGCGCATCTTATTAATCCAGATTTCTAGTCTTCACCGCAGAAGAATGTTGACAAGAAGTACTATCAGTCCATAGATAAACATTTCCTGTTTAATTTTATATGCTTTGCTTGGCATTTCTTGATGATTCCTATTTGACATTTGCGATAGGCTACTAAAGTTGGTTGGCGCCAGCATCATTCTATTGTCAAGTATTCGTTTGTTTTTCAAGTCCTTGGAATTCGCTAGCAACTGCAAGCTTTTGATGTCAGTCCGAACACACTTCATTTTATACTTCGT…	.	stolon_UP	stolon_UP	.	.	.	.	.	.	.	Male_stolon_UP	.	.	.	.	.	Male_stolon_UP	.	.	.	.	.	.	.	.	Male_stolon_UP	.	.	Male_stolon_UP	.	.	Male_stolon_UP	Male_stolon_UP	.	.	Male_stolon_UP	Male_stolon_UP	.	.	.	.	.	.	.	.	.	.	.
TRINITY_DN10439_c0_g1_i4	TGGTGTCCATTTATTTCAGGGGACATGTTTCATATACCCAAGTTTTTATCAGCTTTGTTCTGGCGTTGAACGGACTTCAAACTGTTTTTTTGGAAGCCCAGTGTTAAGCGATTGTTAATGAATTAATTTAAGGAGCATCTAGAAACGTTATGTTGCTGCATGGTTCAAACTTGCAATTATTTTTTTTATTTTTTTACAGTCGGTTTAATTGACTTTTCAATAAGATCCAGATGATGAACTGGATAAGCCTGAAAATACCTTCTAGAATTTGGCAATAAAAAAGGAAATAAAACAAAACAAATTATTTAAGGCCTCAGAAACTGGATTGTTTTATAAAGATGGTTACCACACTATAATCAGGAACAAATAAACAGTTCCATAGATCTGATCTTGGAGGAA…	.	.	.	.	.	.	.	.	.	.	Male_stolon_UP	.	.	.	.	.	.	.	.	.	.	.	.	.	.	.	.	.	.	.	.	.	.	.	.	.	.	.	.	.	.	.	.	.	.	.	.	.
TRINITY_DN10439_c0_g1_i7	TGGTGTCCATTTATTTCAGGGGACATGTTTCATATACCCAAGTTTTTATCAGCTTTGTTCTGGCGTTGAACGGACTTCAAACTGTTTTTTTGGAAGCCCAGTGTTAAGCGATTGTTAATGAATTAATTTAAGGAGCATCTAGAAACGTTATGTTGCTGCATGGTTCAAACTTGCAATTATTTTTTTTATTTTTTTACAGTCGGTTTAATTGACTTTTCAATAAGATCCAGATGATGAACTGGATAAGCCTGAAAATACCTTCTAGAATTTGGCAATAAAAAAGGAAATAAAACAAAACAAATTATTTAAGGCCTCAGAAACTGGATTGTTTTATAAAGATGGTTACCACACTATAATCAGGAACAAATAAACAGTTCCATAGATCTGATCTTGGAGGAA…	.	stolon_UP	stolon_UP	.	.	.	.	.	.	.	.	.	.	.	.	.	.	.	.	.	.	.	.	.	.	.	.	.	.	.	.	.	.	.	.	.	.	.	.	.	.	.	.	.	.	.	.	.
TRINITY_DN1043_c1_g1_i5	GAACATAACCTAGAACATATTAGAACAGAAGTTTACAAGAGACATGAACATAATATATTAAGAGAAAAAAAACAGAGAAAATATTTCTTGTGATAATTAAAACCACGTCAGTCAGTACATGTATTAAACCTGGTATCTTTTTCGTCTTATCTTTTCTATTTCATATTTTCTAGTTTCTTTAAATTCGTTATAACTGTTTAAGATACTAATCTGATACTTCTGTACTCCAAGCTGTGCATTTTACTTTACAGGGGTACTTCGGGGTAATTATGTACGTTTTGTTTGGCTGTGGCTAAAATGAGGATTTTCTGCTGATTGGCTTCTCTTACTGAACTCACATATTTTTAGTATTTTTGGCACTAAAAATGAGAGTTGAAAAAATAAGGCGTCAAACAGAAC…	general_UP	general_UP	.	.	.	.	.	.	.	.	.	.	.	.	.	.	.	.	.	.	.	.	.	.	.	.	.	.	.	.	.	.	.	.	.	.	.	.	.	.	.	.	.	.	.	.	.	.
TRINITY_DN1043_c1_g1_i6	GCCTCCATGTAACATTGGATTTCCAGCACGTTCTTCTGAATGGATTGCGCATGGGACAGCCGTGGCGTTATAATACGCTAGTCTGTCTAGTAGTTTTCTAACTATACGGGGATGTTCATCAGATAGATCGTTCTTCTCCGTAGGGTCCGATGTAATGTTAAATAACCAGATATTCTTTGCATTTCCCTCAGTAGGTTTGTGCCACTTATATTTGCCCGTAACTAGTTTCATATCTCCCACTCTAATTGCAGCAGGTATTCTGTTGTCGAAGGTATCTGCATACATCCTTGATCCGAAAGAACTCTGCGTGGGGTTGATGTTGTGCAGTATTTCCTGCCTTGGGCTTTTCTTATTCATACTGTAGAGAATATCATAACTGTGTTTTCCCAAAGTCCATAT…	general_UP	.	.	.	.	.	.	.	.	.	.	.	.	.	.	.	.	.	.	.	.	.	.	.	.	.	.	.	.	.	.	.	.	.	.	.	.	.	.	.	.	.	.	.	.	.	.	.
TRINITY_DN1043_c1_g2_i1	TGAACAACAAATTCAAAAGAAAGTAAAAGAATCAACAGAGCAACATACAAAAGCAATAATGAAGTTTCTGGTACTAATGTGCATTTGTTTAGTTGGTGCATCTGAGCTTATGGAAGAAAGTGGTGGATTTGTCCCTGTGGAAGCAAATGGTGGATTTTCTCCTGAGGAAGCAAGTAGTGGATTTTCCCCTGTGGAAGCAAGTGGTGGATCTGACCCAGTGGAAGCAAGTAAGTTGATTCTACCTTAGTTTTGACAACATTTCTTCACCATCACTTATATCCTGTTACTCTTTAAGTGTATATTTTAATTTATTGTCCTACCACCATTATATGGTGTGATATACCTTAGTTGCTTCTCAAACAACATATTGGTGTCTCATTGCTGATGCATTAAAAATGT…	prost+prov_UP	.	.	.	.	.	.	.	.	.	.	.	.	.	.	.	.	.	.	.	.	.	.	.	.	.	.	.	.	.	.	.	.	.	.	.	.	.	.	.	.	.	.	.	.	.	.	.
TRINITY_DN10442_c0_g1_i16	TTATAGAGCAACAATGAAGAATCAAATATTTTGGGGATGCGTTAAACTTATGTTTAACCTGCTTCTGGTGTTACATTCAGAGGCAAATTCAAGTACTGATCGAATGAAAGTTATGGTTGATTTCATTCAATCCAGGCAAGAGTTTAAAAAACCATTGGAAGCACTTCTTACTGAAACTAGGAAAGGATACCGCACTGATAAATCCAAAAGCACCACTTCCTTTGACTGTGAATATGGAGGACGATCTGATGTAGTGCCTACGTCAGTTCACGAGCTGACGCCGGGTGACATAGACATCGTTGCGGCTATGGGAGACTCGATTACAGCTGCCAATGGAGCCAAGGCAAATACCATTATAGGAGTTCTTAATGAGTACAGGGGTGTGTCTTGGAGCATTGG…	general_UP	general_UP	.	.	.	.	.	.	.	.	.	.	Female_general_UP	.	.	.	.	.	.	Male_general_UP	.	.	Nonrepro_general_UP	.	.	.	.	Male_general_UP	.	.	.	.	.	Nonrepro_general_UP	.	.	.	.	.	.	Nonrepro_general_UP	.	.	.	.	.	.	.
TRINITY_DN10442_c0_g1_i8	TTATAGAGCAACAATGAAGAATCAAATATTTTGGGGATGCGTTAAACTTATGTTTAACCTGCTTCTGGTGTTACATTCAGAGGCAAATTCAAGTACTGATCGAATGAAAGTTATGGTTGATTTCATTCAATCCAGGCAAGAGTTTAAAAAACCATTGGAAGCACTTCTTACTGAAACTAGGAAAGGATACCGCACTGATAAATCCAAAAGCACCACTTCCTTTGACTGTGAATATGGAGGACGATCTGATGTAGTGCCTACGTCAGTTCACGAGCTGACGCCGGGTGACATAGACATCGTTGCGGCTATGGGAGACTCGATTACAGCTGCCAATGGAGCCAAGGCAAATACCATTATAGGAGTTCTTAATGAGTACAGGGGTGTGTCTTGGAGCATTGG…	general_UP	.	.	.	.	.	.	.	.	.	.	.	.	.	.	.	.	.	.	.	.	.	.	.	.	.	.	.	.	.	.	.	.	.	.	.	.	.	.	.	.	.	.	.	.	.	.	.
TRINITY_DN104463_c0_g1_i1	AATAACACTGAACATTTTAAATAATCCTCCTACCCTAACCTTTTACTCCACTCCTATTTTAAAAAATGATCATCCACATACTTTTTTATTTCAATTGTTATGGTACACATATGGCTCAACGCATTTTGGTGCAACATGGAGCTTTTATCTTTGCTTGGTCTTCAGATTAATAATGAAAGCTTCCATCGGAATGTAGGGTCCTATGTGTGTCCAAGTGATTTTAAACTATGAACCATGTGGAGATCTACTCGAGATTCTATCTTTACTATTCTGTGTATTCTTCACCTAGTATCATCATGGAAATAATTTCATGTGTATTCTTCACCTAGTATCATCATGGAAATAATTTCAGAATTATAAAAGTACCCCCACTTTCCAAGTAATATGAGGTGATATTTT…	.	.	.	.	.	.	.	.	.	.	.	.	.	.	.	.	.	.	.	Female_stolon_UP	Female_stolon_UP	.	.	.	.	.	.	.	.	.	.	.	.	.	.	.	.	.	.	.	.	.	.	.	.	.	.	.
TRINITY_DN10448_c0_g1_i15	AATGGCTGTGTAGAAAGATTCGTAGGAAATAGGGTGGAGGATTTTGTCAAAATTATACAGGTTTTCTGGATGTAAGGAGTCGTTTGTAGTGTCAGACAGCAAGCTTCCCGTTTCCCATATATAAGATTCAACCGCTTCGACGGCTAGATTCATTCATGGAATAAAACCCTTTGAAATCAAAAGCTGCAAAGCAACTCAGAAGTTCTGAAACAGAAAAGCTACATTTAGTGAATTTGTACAATATTTACTCATATGATAATATCGCATATCAATACAACATTGGCGTGTTAAAAGGATATCAATACGTACAATTGAGAAGAAACATTCATAATCAACTTAATTATGGACTATCTTGGCATTTTGGTAATGGTTATCAATATTCGACATATTCTTTGCGTA…	.	.	.	.	.	.	.	.	.	.	.	.	.	.	.	.	.	.	.	.	.	.	.	.	.	.	.	.	.	.	.	.	Male_stolon_UP	.	.	.	.	.	.	.	.	.	.	.	.	.	.	.
TRINITY_DN104504_c0_g1_i36	CGCTCTTCCGATCTGCATAAGATCATTTATTTAAAACAATATATTATTATGGTAAAAGATAAGCAAGTAGATACATTGTGAAACAGGAGGAAAAGAACGCGTGTTGGGGCGAGAACAGCCTAAAATTGAAGAACTTTATTAGAAATTGCATCCTTTATAGCCGGAAACATGTATCTATTTGCACAAAACGAGTCAAAAGTTTAGTTAAAACTGTATATTATAAAATGGTAAAAATGTATACACGTAAATAAATATAATAATCTAACAGAAAAAGCTTTATTATAATAATTATCACAGTTTATTTCTACATGGAATTTAATACTTCACTGATGTTATCTGTTGATGGTCAGTGTTCTATAGCAGTATGTATTACACTCGAGATAGAAATCAAATACAAAT…	.	.	.	.	.	.	.	.	.	.	.	.	.	.	.	.	Female_prost+prov_UP	.	.	.	.	.	.	.	.	.	.	.	Male_prost+prov_UP	.	.	.	Nonrepro_prost+prov_UP	.	.	.	Male_prost+prov_UP	.	.	.	.	.	.	.	.	.	.	.
TRINITY_DN10454_c0_g2_i1	TGCACAAATTTATTAGCAACATTAAAGCAAAAGTGAACAAAGCGATAAAGTCTGTTCATGCCAAGGAATTAGCCTGAATAGTCCGTGCCAAGAAAAAAATGTCACGAATATCTATCTGTATATTTATCGGCAAATTGTATCGAACTTAAGCTTCGTTTCTTCTTATTCCTAAAACTTGCCGATTGAAAACAATCGCTCGTTAGAGTCATTACTAACACTATCCGCTGTTTTGCCCGCCGATCTCAGCTTAGCCTTCATCCTCAGCTCGCTGGCCTTGTTGCCCCGAGCTGTCGGTTGTGTTCGTTTTTGGCCGACGGGCGATGCTCGTTTGTAACACTTGGATCTACGTCGTATCGGTCTTGCGTTATTTTTACTCGTGTTCAACGAGTTTGCCCCGAA…	.	stolon_UP	stolon_UP	.	Female_stolon_UP	.	.	Female_stolon_UP	.	.	.	.	.	.	.	.	.	.	.	Female_stolon_UP	Female_stolon_UP	.	Female_stolon_UP	Female_stolon_UP	.	.	.	.	.	.	.	.	.	.	.	.	.	.	.	.	.	.	.	.	.	.	.	.
TRINITY_DN10455_c0_g1_i1	TTGAGGAATTTTGCACCCCAGTACGGGGTGGGGTGGGGGGGGGTATAATGTAATTTGCGCCCCCACCAGGGGCACCACGCATTCTGGGGGAATGCTTTCTAGTTGACAAAAGGCCGTAAATATCCTTAACGACACATAGTAAATTTTGATAATCTTCATACTCACTGTAAAATTGCTCCTGGCAAGGAGCTATGTGATGAACAGGCTACTTCCTGGTGGGCAGAATTTTTGAGGAATTTTGCACCCCAGTATGGGGTGGGGGTGAGGAGGGGTGGGTATAATGTAATTTGCGCCCCCACCAGGGGCACCACGCATTCTGGGGGAATGCTTTCTAGTTTTCATATTCAATAAACCTCGTCATTCCAACAGCATCATGGAGAATATGGGTCAGTTGCCGTT…	.	.	prost+prov_UP	.	.	.	.	.	.	.	.	.	.	.	.	.	.	.	.	.	.	.	.	Nonrepro_prost+prov_UP	.	.	.	.	.	.	.	.	Nonrepro_prost+prov_UP	.	.	.	.	.	.	.	.	.	.	.	.	.	.	.
TRINITY_DN10455_c0_g1_i6	TTGAGGAATTTTGCACCCCAGTACGGGGTGGGGTGGGGGGGGGTATAATGTAATTTGCGCCCCCACCAGGGGCACCACGCATTCTGGGGGAATGCTTTCTAGTTGACAAAAGGCCGTAAATATCCTTAACGACACATAGTAAATTTTGATAATCTTCATACTCACTGTAAAATTGCTCCTGGCAAGGAGCTATGTGATGAACAGGCTACTTCCTGGTGGGCAGAATTTTTGAGGAATTTTGCACCCCAGTATGGGGTGGGGGTGAGGAGGGGTGGGTATAATGTAATTTGCGCCCCCACCAGGGGCACCACGCATTCTGGGGGAATGCTTTCTAGTTGACAAAAGGCCGTAAATATCCTTAACGACACATAGTAAATTTTGATAATCTTCATACTCACT…	prost+prov_UP	.	.	.	.	.	.	.	.	.	.	.	.	.	.	.	.	.	.	.	.	.	.	.	.	.	.	.	.	.	.	.	.	.	.	.	.	.	.	.	.	.	.	.	.	.	.	.
TRINITY_DN10460_c0_g1_i4	GCCGGGACTTATATTTAAAGACGAGCAGTGGTCACTGCTATAATACCGTTATTATTACGGCTGTGATATTAACTATTACCACCGCAACTGTTAGAGTTGATTAAAGGAAAAAAAGCAGTAAATTGCGTCATTGCTCATGAAGGCTAACCATTGGTGTAAGTATATTATCGCTTTGATTGCGGAGTATGGGGCCATCTGTTGAACGGGGAGGGGGCGGAGGTTCGTAGCCCATAGTCTGAAGCAAAAGCTCATTAAGAAATGTGGATTTCATGTAGCAGTAGGCGGTAGAAGAAGTACAAAGTGAGTACAAGTAATGCCTGAAGTTATGAAGCATACGTTAAGGTCGTCCGTATACAGCCTCGTGTTGTACTATACGTTAGCGATTACGGTTCTTGGTGA…	.	general_UP	.	.	.	.	.	.	.	.	.	.	.	.	.	.	.	.	.	.	.	.	.	.	.	.	.	.	.	.	.	.	.	.	.	.	.	.	.	.	.	.	.	.	.	.	.	.
TRINITY_DN1046_c0_g1_i1	TTGAACACATACAGACATACATTCAGATAAGAACACTAATAAACGCAGATCACCACAACAAAATATAACATATTTGCCATCGAGCACAAGTCCATTGGACCTATTTTTACAGTTACTATCTAACTGCTATCACTAATATCGTTTAGGGTATTGACAAAAATTTCATTGAGAACGTTCAAGGATTCATCAAAGTAGGCAATGTTGCCAGACATCATAATGGAATAGCTCACCCCAACAGTGGAGTTGTTATCGGAATCGGTGTAGATTTAAAGGAACATACTCCGGAGTACTTTAGAAGTATTGGTGTTCCCTCGGACCTTGTTCACAAGCTGACTCCGTACACGAGGAAGGATATCAAGGGACAAACTGCAGTTGAGTATCTTAAAGACTATCCTCTGG…	.	general_UP	prost+prov_UP	.	.	.	.	.	.	.	.	.	.	.	.	.	.	.	.	.	.	.	.	.	.	.	.	.	.	.	.	.	Nonrepro_prost+prov_UP	.	.	.	.	.	.	.	.	.	.	.	.	.	.	.
TRINITY_DN1046_c0_g1_i6	TTGCTCCTATTTGTTTAAAACTTTTTAAAGTTTTGAATACCTATTATTCCATTAGCATAGACACCGACTAGCAACGAGGATCTGACCTTGATGAACATAATGGATGGTATTGACAAAAATTTCATTGAGAACGTTCAAGGATTCATCAAAGTAGGCAATGTTGCCAGACATCATAATGGAATAGCTCACCCCAACAGTGGAGTTGTTATCGGAATCGGTGTAGATTTAAAGGAACATACTCCGGAGTACTTTAGAAGTATTGGTGTTCCCTCGGACCTTGTTCACAAGCTGACTCCGTACACGAGGAAGGATATCAAGGGACAAACTGCAGTTGAGTATCTTAAAGACTATCCTCTGGAGTTAACCGATGAAGAAGCTAAGGAATTCAGTGAAGCTGTG…	.	.	.	.	.	.	.	.	.	.	.	.	.	.	.	.	.	.	.	.	.	.	.	Nonrepro_prost+prov_UP	.	.	.	.	.	.	.	.	.	.	.	.	.	.	.	.	.	.	.	.	.	.	.	.
TRINITY_DN1046_c0_g1_i8	CAACTGCTTGATCTGTAATAAACTGATATAATTTCAACCACGACATCAATTATTCTTACGTTAGTGCTTCTTCGAAGCACAACCAAATTTTACCTTAGTTCAGTAGCAAGGTAACCAATATGACTCACCCTGTAGCGTAACTTTTCTCTAGTAAGTCATGTTTAACCTGATGGATATTCTACATACATATTGAAATTGTTAGTTAGGTAAATAATCGGAAAACCATTGCGAAAACATAAACGTCCATTGAAGATGTTAGATATCCCATTATCGTCCTTAAATGAATTATGCATGAGATTCATATATATTGATTCACACACTCAATGATATTACATGCTGTTGAAGGATATACAGCTACAGAAAATTACATTTTGGAAATGCATCTAGGTCGGTGGAAAT…	.	.	prost+prov_UP	.	.	.	.	.	.	.	Female_general_UP	.	.	.	.	.	.	.	.	.	.	.	.	Nonrepro_prost+prov_UP	.	.	.	.	.	.	.	.	Nonrepro_prost+prov_UP	.	.	.	.	.	.	.	.	.	.	.	.	.	.	.
TRINITY_DN10471_c0_g1_i7	CGGCTATGCGTATCTGATAAACAGATTGCAGTGCTGACTGGAAAACCCTTTGGATAAAGACATAATGTCTGTCAAACCAAACTATTATCTCTAAAAATTATTCTATGGAATGATATAAAATGTGGATATAAACGATTTCTTTAGTATATTTTACATTTTTTCAGGCGAAGCTTCACAATAAAAAAACATGTATTATCTTCATCAATATGGACACGTTCCATTCCTGTTGCTATGGTTACTAATTTTTTTCCGGCCTGGTTATTGCCACGACCATGAGGAATATGACGCTCAAACAATGATATCTGGGAGTTTTCAGAGCATGTCCTTTACTTACGCCGATGTTATCAGGTCTGTAGTCATGGTAACAGAGCCTGACAACAGCACAGTGGAGTACCAAGT…	.	general_UP	prost+prov_UP	.	.	.	.	.	.	.	Female_general_UP	.	.	.	.	.	Female_prost+prov_UP	.	.	.	.	.	.	.	.	.	.	.	.	.	.	.	.	.	.	.	.	.	.	.	.	.	.	.	.	.	.	.
TRINITY_DN10471_c0_g1_i8	CGGCTATGCGTATCTGATAAACAGATTGCAGTGCTGACTGGAAAACCCTTTGGATAAAGACATAATGTCTGTCAAACCAAACTATTATCTCTAAAAATTATTCTATGGAATGATATAAAATGTGGATATAAACGATTTCTTTAGTATATTTTACATTTTTTCAGGCGAAGCTTCACAATAAAAAAACATGTATTATCTTCATCAATATGGACACGTTCCATTCCTGTTGCTATGGTTACTAATTTTTTTCCGGCCTGGTTATTGCCACGACCATGAGGAATATGACGCTCAAACAATGATATCTGGGAGTTTTCAGAGCATGTCCTTTACTTACGCCGATGTTATCAGGTCTGTAGTCATGGTAACAGAGCCTGACAACAGCACAGTGGAGTACCAAGT…	.	.	.	.	.	.	.	.	.	.	.	.	.	.	.	.	.	.	.	.	.	.	.	.	.	.	.	.	Male_stolon_UP	.	.	.	.	.	.	.	Male_stolon_UP	.	.	.	.	.	.	.	.	.	.	.
TRINITY_DN10479_c0_g1_i9	TTCCGATCTGGTTAATGTGTTTTCATTTGTAACTTTGAAGTCCCGTGGTCCTATGGTTAAGAATAGGTGCGTGTCCATAACTGCAAAACAAACAATGTTGATCGAGGTGTGTCTAGTATTGGAGGACGGTCGTCAATAGGTGGTGATTAGTTGTCCCGCGGTTGTTATAATCTGATCATAGACGAGGCACACACACCTGAAGAGGTAACAGTCATTCCCCGCTGCTGTCACCAGAGTCCGTAGACCTCGAGTATAAAACCAGCTACGCTTAACATTACCGACATCACTCGTTCGAGAAATACTCGAGAAGACACATCTGATTAAATTTAATTATCAACTACTAGATATCTACTGTTACAAGACCGACAGTGAACTTAACGGCTGTTTTCATTTTATTAT…	.	stolon_UP	stolon_UP	.	.	.	.	.	.	.	Male_stolon_UP	.	.	.	.	.	Male_stolon_UP	.	.	.	.	.	.	.	.	Male_stolon_UP	.	.	Male_stolon_UP	.	.	Male_stolon_UP	Male_stolon_UP	.	.	Male_stolon_UP	Male_stolon_UP	.	.	.	.	.	.	.	.	.	.	.
TRINITY_DN10484_c0_g1_i7	TCTTTAGTAATATATTTATTATACCCTGTTTTATCTTACAACATTTAAGTTAAAGTGTGCTTTTAAAGCAGAAGTCAACATACAAATTTGCAAGACATTGTTCATGTTAAACATGTACGAATTTAAAAAAATTAAAACAAAATTATCATGTATTTTTAATAGGTACAAAATAACAAAGAATCTTGAGAAAGTAAAACTTTGCAAAACTTTAAATATTCTAACAAATAACTATGTACATCAACATATTTTTAGGAAGATTTTAATTCTTAGTAGTAAATATTAAGAAAATTATCATCGCTAGAAAGTTGTACTTATTTGTTGAAACTGTTTTGGCACACTAAAGTAATATTTTAGCAGTTTTAGCAACGATTAACATCACCGCAATATATTGTTATTTGT…	prost+prov_UP	.	.	.	.	.	.	.	.	.	.	.	Nonrepro_prost+prov_UP	.	.	.	.	.	.	.	.	.	.	.	.	.	.	.	.	.	.	.	.	Nonrepro_prost+prov_UP	.	.	.	.	.	.	Nonrepro_prost+prov_UP	.	.	.	.	.	.	.
TRINITY_DN10489_c0_g1_i6	ACGCCCTTTATATAGCAAATTATTGTATATGTCACATGACTCTACTGTGGACCAATCAGAATGCTTGTTACTGCATTTATGGAACCCTGTCTCCAGAAAGCGTAAGAATAACAAATCATACCAAACAACTATCTAATATATTGCTATGTTTAATGCTATACATTGAAGATGTATTAATTGAGCTTCATAACTATTGTTAAGTGCCCCACCATAAAAGTACCCTTTGAAGTCTCAAGCTCATTCATTATTATTTATAGTACCCAAATAAGTACTTACTACTGATAACTCTCCATCGCCATCCAAATAGGTCAGTGCTGCCTGACCAACCCAGATCTTTGTATCATCATATTGAACTGCTACTTTGTTCCAATATTTTGTTCCATTTGTAATGTTAACATG…	.	general_UP	prost+prov_UP	.	.	.	.	.	.	.	.	.	.	.	.	.	.	.	.	.	.	.	.	.	.	.	.	.	.	.	.	.	.	.	.	.	.	.	.	.	.	.	.	.	.	.	.	.
TRINITY_DN10494_c0_g1_i1	ACACAAGGCGTACACACAGAAAATATTTTATACTTCAGCGTCGTATATCATTTATTGATAAATATATTTTGCAAAAGTTTTTTTAATTTAATTTGTCAATATCTAGATTTACAATCTTTTCTTTATAATGAATTTTTTCACACGTATAATAATTTTGGCTATTATTACTCATGTTTTAGCTACATCAAAAAGTGGTCGAGGTTTGAAAGGCCGATATTTGAACCAGGGCGAGACCAGACCAGTAGAGGGCGCTGAATTCGACAAAAGAGACGCACGGGAGACGAGTGAGGAACGCAAAACCAAACGGAAGATCATCAACCAATTTTTGCATTCGTTGGAAAAAAAGAAAGAAGGAAAGGCGGACAAACGCGACCGTCCAATTCCCTGGCAATTCCGCGA…	.	.	stolon_UP	.	.	.	.	.	.	.	Male_stolon_UP	.	.	.	.	.	.	.	.	.	.	.	.	.	.	.	.	.	.	.	.	Male_stolon_UP	.	.	.	.	.	.	.	.	.	.	.	.	.	.	.	.
TRINITY_DN104_c0_g1_i1	TTTTTGAATTTTAACAATAAAATAGTTTAATTTTGTTATCATAATGTACAGGTTATAAATGAAATAGAAGCACACACTACCAAAACACAAAAGCTCTCTTTATATAATCAGTTAGAAACTATTGACGGTTGTGAATTGATTTGTTATTATAGACACGTCGACAAGCCTTTAGTGGCCAAAGTTAATAAATTTCACCAAATTAAGACATTGATTGGTCCTATGTTACGTATTTCCTCTTTTCTATATTGAGTGCCTCTTAATGGCAGCTCATTGCACGTTTTATTTGACAAGCTGTGAATGGTCGTTATGGTTACCGGGTCTTTTTTGTGTCCTGTGCTAACTTGACAATAAATAAGATTAATTTTCTACAAAGCGCAGTATGCATAGAGAGAATCTATC…	.	stolon_UP	stolon_UP	.	.	.	.	.	.	.	Male_stolon_UP	.	.	.	.	.	.	.	.	.	.	.	.	.	.	Male_stolon_UP	.	.	Male_stolon_UP	.	.	Male_stolon_UP	Male_stolon_UP	.	.	Male_stolon_UP	Male_stolon_UP	.	.	.	.	.	.	.	.	.	.	.
TRINITY_DN10506_c0_g1_i36	ACAGTAAAGGTTGAATCCTACCACCATACCTCCCATGATAATATTCAACCCCACCCCCTACATAGACATAGGCTTTCTAATATTTGTTATTTTAAGATCTGATGATGTTGACAAGATACTGATGAGTGAGACTTTAACGTCTTGGGCCTTTTCTTAATGCATCGGCTACACTGGAAGTCGTAGGGTAGATAACAAGTCAGCAGGTATTTCCTTATATAATTTAACTGTAATGGGCCAATGTTTCTCAAAGTGTCATGACGAGTTGTCAACAAGTTTTCTCACCCTAAAACCAACCCCATGGTAACGTGTTCACCAATACGTCATTGGAAAAGTAACCAGTGTATCCTACTCATCATACAATGGTGGTAGGATAATAAAGTGTAATGGAAACTTGCATAG…	.	.	.	.	.	.	.	.	.	.	.	.	.	.	.	.	.	.	.	.	.	.	.	.	.	.	.	.	.	.	.	.	Male_stolon_UP	.	.	.	.	.	.	.	.	.	.	.	.	.	.	.
TRINITY_DN10510_c0_g1_i28	GCGCATTGCAGGATTTAAAAGTATTGCGCTTGCGCAGTGGGGTCTTTTTGGGACTTTGTCTCTGGACGCCATTGAATATTTCGTTATTTTGCCAAATTTTCACCTTGCATATAAGGTACTAGAGTCGAATTAACTTATAAATCTCAACCACTGATTCAATTCAGCCAGCACAAATGGAATCTACTGAAGACACGAATGAGGTGCCAACCATGAATGGCTACTCAAACGGTGTTGACCCGTCAACGCCAGAAGTTCAGACCAACTCGACCACATCCGGTTCCAGCCACAGCTCCAGCTACAAACACAAGCATCACAAGGACAAGCATCACCACACCTCTAAGGATGGAAAGCACCACTCCAGCTCCAAGCACAGCAGTAGCAGCAGCTCCAAACACAAGG…	.	stolon_UP	.	.	.	.	.	.	.	.	.	.	.	.	.	.	.	.	.	.	.	.	.	.	.	.	.	.	.	.	.	.	.	.	.	.	.	.	.	.	.	.	.	.	.	.	.	.
TRINITY_DN10510_c0_g1_i5	GCGCATTGCAGGATTTAAAAGTATTGCGCTTGCGCAGTGGGGTCTTTTTGGGACTTTGTCTCTGGACGCCATTGAATATTTCGTTATTTTGCCAAATTTTCACCTTGCATATAAGGTACTAGAGTCGAATTAACTTATAAATCTCAACCACTGATTCAATTCAGCCAGCACAAATGGAATCTACTGAAGACACGAATGAGGTGCCAACCATGAATGGCTACTCAAACGGTGTTGACCCGTCAACGCCAGAAGTTCAGACCAACTCGACCACATCCGGTTCCAGCCACAGCTCCAGCTACAAACACAAGCATCACAAGGAAAGAATAAAGGCCTGTGATTGGCTGGATCCTGCGGGGGGAGACGTACAGGACAAGCATCACCACACCTCTAAGGATGGAA…	.	.	stolon_UP	.	.	.	.	.	.	.	.	.	.	.	.	.	.	.	.	.	.	.	.	Female_stolon_UP	.	.	.	.	.	.	.	.	.	.	.	.	.	.	.	.	.	.	.	.	.	.	.	.
TRINITY_DN10513_c0_g1_i14	ATTACTAACTGTTTTTATAAATCCATAGTTGTACCTACTTTACATAGATTTGTAAATGCATTCAACTTTACATTCATGTTGCATTTATAGGTGGGAGGTGCATTTAGCTTTATGTTCATAAAGGGAGAGTTGTGTCCAACTTTGCATTCGTAGATAGGGAATGGTGTTCAACTTTATATCCACAAGGTGAAGTTGCGTTCAAGTTTACATTCACTCTGTTAACTTTTTGTTTGACTGAACGTTCCATGGAAGGAGGTGAACATTGAAACATACCTAGAAGGACGATAATGACTTAACCTTGACCTTCACAAGGTCAATGTAGTGATAAAAAATGACGCTCAGGAGAACATTTTACTTAAATTCTCAGATATTGTTCTGTGAACTCAGCAATGAAGTAAA…	general_UP	.	.	.	.	.	.	.	.	.	.	.	.	.	.	.	.	.	.	.	.	.	.	.	.	.	.	.	.	.	.	.	.	.	.	.	.	.	.	.	.	.	.	.	.	.	.	.
TRINITY_DN10514_c0_g2_i2	ATCAGCAGATCTAACTTTTGTAGATAACGTATTATAATATATGTGACGTTATGTACTGTTGTGATCCTGCAAATCACGCGCGCCGGGTCAAAGATACATTATGTAGACGGTAGGAGTAACCCTGTGAACTGCACGCATGCTGACAGTATATAGTCTATCTGGTCCAAGGGATAGCATAGGAAACAGAAGCATACAGCAGAACTAAATAATAACAGCACCATGAGTGTGAACCGGAAATGGCTGATAGGTGGCGCTGTCGGAGTTGTTCTAGTTGTCGTCATTATAATAGCAGTAGCAGTTCCTTTATCGACGAAAAGTGACGGAAACAGTAAGGAGAATACCTCGGGTCTACCGCCGCTAGAACGAGCCAAGATCATTCTCGGGCGAGTGCCACTAGTA…	general_UP	.	.	.	.	.	.	.	.	.	.	.	.	.	.	.	.	.	.	.	.	.	.	.	.	.	.	.	Male_stolon_UP	.	.	.	.	.	.	.	Male_stolon_UP	.	.	.	.	.	.	.	.	.	.	.
TRINITY_DN10515_c0_g1_i1	CTGCAATTGATCTACAACATTGATATTTCAAAATAATGGCCATTGCTTTTCTACTCATATAAAATACATATAGAAGAACTAAAAACACATACTCGTATTGATTTATTATTGCTTAAATTTAAAAACAGCACCTTCACAATTAAATCAAGACATTGTCAATATTTAAATTATAAACAAAATATATTTACCCTTTGTAGCTCACATTTTAAAAATATTCATCGAGAAACTCAAATAAAGAGGAAAAGATTGTATACATTGTGTATACTCCAGGTGCACATACAGTTTCGTGGGTTTGTCAGTGTTGTATTCTACCGTATTTTAAACTGCTCAAACATGTTCCTGCATGGATTCCCATTGGCAATTTTAGATAACCACTTAACAAAAACATGCCATAGTGTC…	.	stolon_UP	.	.	.	.	.	.	.	.	.	.	.	.	.	.	.	.	.	.	.	.	.	.	.	.	.	.	.	.	.	.	.	.	.	.	.	.	.	.	.	.	.	.	.	.	.	.
TRINITY_DN10518_c0_g1_i2	GTGGCTTTTTAAGGTTGCGTCATGAATGGTCAATACCATCCAGATCCGAGCTATATTTACATATAAATACATATGTCAAGGGGAAAGGAAGTTTGTATTTTATTTTCCATAAAACTTTACAGGTTTGACTACATCTTGTTTGAGGTGCCTTCATCTTCTAGTACAACTGAGTACTAAACGATAGGCATGGTTCTACCTCTGAGATCTTTACCCAGCTTGGGAAAGTGTCTTAGGCATTTATCCTTCAAGAAGTCGGGGCCGATTTTGCCTGCAAGATCTACGGCATCAACTGGTCGAGTGCTTGCCAGAACAGAGAGTTGCCAGTGCAGTGACCCGGATGAACATCCTCTGGTTTACCAGCAGCTCCTCGACAGAGCCCTCATACAGGTTTCTGGTCAA…	.	.	.	.	Female_stolon_UP	.	.	Female_stolon_UP	.	.	.	.	.	.	.	.	.	.	.	.	.	.	.	.	.	.	.	.	.	.	.	.	.	.	.	.	.	.	.	.	.	.	.	.	.	.	.	.
TRINITY_DN1051_c0_g2_i1	TCATTGCTGCTCCTTCTTTAGAAACCCACTGGGAAGTCAATGGTGTATTTCCCTCCACGTGACTTCTTAACGGAACGCCCCCTTGTGTATAAAAGTCTTCACTACTACCATCAGCAGTAAACACCGGAATAGCACCATAACTATGACTACAACTACTGTTTATGTCAAAACACTTATTTTTCTGATCTTTTCTGTTAATGTCTTTATCTTTAACGAGTTTCATCTTGATTTGACAGAATACTTCGCCCAGGCTCTTCTGATTAAGCATCTCAACCGCGTCATCACGACCGCTAGGGGTCTCTCCACTCGTGAAATACAGTATTTCAGACGCGCTGGTGGCCTGGATCAATAAAGGCTGGTTACAACAACACAACAACTCTATGGTCACAACCTACTTCT…	.	.	.	.	.	.	.	.	.	.	.	.	.	.	.	.	Female_prost+prov_UP	.	.	.	.	.	.	.	.	.	.	.	.	.	.	.	.	.	.	.	.	.	.	.	.	.	.	.	.	.	.	.
TRINITY_DN10525_c0_g1_i32	TCCGATCTGGTAATTTGGCGAACCCGGTAGCGCAACTTGGCGCGGATTCGAAAGGTTTCAATAAATTGTGGATAGTAAGCGGTTATTTTCATGCTTAAAGTGATCAGTGAACTTTATAGTTATAAACTCTAGCTTGGCAGCTCTTGAACCACAGTAACCATGCTGAAGAAGTTTGGATTTAAAAAGTCCGAGCCTCGTGAATCTGAGGCTCGAGTTCGACTACAAAAGGAGTTATTTGCGTACAACAAGTGTTGTGAGCATGGCTTTTCACATAAGCCAACGGCTATGGCCTATGATCCCAAGCAGCAATTACTTGCCATCGGAACTAAGTCTGGAAGCCTCAGAGTTCTGGGACAGCCTGGTGTGGAATTTGCGGGTCAACATACAGACGATGTACAG…	.	.	.	.	.	.	.	.	.	.	.	.	.	.	.	.	.	.	.	.	Male_prost+prov_UP	.	.	Nonrepro_prost+prov_UP	.	.	.	.	.	.	.	.	.	.	.	.	.	.	.	.	.	.	.	.	.	.	.	.
TRINITY_DN1052_c0_g1_i10	TTAACGTTTTAATAAAATTTTCTTGTGATTATTTATTCAATTATCAAGACAAGCAACCTAATAAGCTGTCTTCTAAAATGTTTTTTTTTTATATTTTTTTTTTTACTTCAGTCGAAAACCCCATTTCACTTTTCCTGGCACTGCTCATAACAAAATAATATTTAATGCTAACACGTGTAATCTCTTAAAACAAAAGCACCCAATATTTGGCAACTTAACAATGAATGATGTACACATTTAAATCAATCACTAAACAAAGGATAGTTGTTACTTGAAGACTTATTTACATAAATCTACCACATGACATACATGTATTATACGTTATCCCTTTATGCTGCGTATCATGGAAAGTATCATTCTCCTGCACTATAAAATAAACACCTCTGCTATTACTAAATC…	.	.	.	.	.	.	.	.	.	.	.	.	.	.	.	.	.	.	.	.	.	.	.	.	.	.	.	.	Male_stolon_UP	.	.	.	.	.	.	.	Male_stolon_UP	.	.	.	.	.	.	.	.	.	.	.
TRINITY_DN1052_c0_g1_i3	TTAACGTTTTAATAAAATTTTCTTGTGATTATTTATTCAATTATCAAGACAAGCAACCTAATAAGCTGTCTTCTAAAATGTTTTTTTTTTATATTTTTTTTTTTACTTCAGTCGAAAACCCCATTTCACTTTTCCTGGCACTGCTCATAACAAAATAATATTTAATGCTAACACGTGTAATCTCTTAAAACAAAAGCACCCAATATTTGGCAACTTAACAATGAATGATGTACACATTTAAATCAATCACTAAACAAAGGATAGTTGTTACTTGAAGACTTATTTACATAAATCTACCACATGACATACATGTATTATACGTTATCCCTTTATGCTGCGTATCATGGAAAGTATCATTCTCCTGCACTATAAAATAAACACCTCTGCTATTACTAAATC…	.	.	.	.	.	.	.	.	.	.	Male_stolon_UP	.	.	.	.	.	.	.	.	.	.	.	.	.	.	.	.	.	.	.	.	Male_stolon_UP	Male_stolon_UP	.	.	.	.	.	.	.	.	.	.	.	.	.	.	.
TRINITY_DN10531_c0_g1_i9	TTACCGACCAAACAATATGGCGACCTCCGTCCAGAACTTTGAAATAGTTTTAAATAAGTAGGGAAGGTAAATCAGTCCATTACGACCTGACGAAAAACCTCCAATTCAAGTAAATATTAATTGCGTGCGAATCCTACGAAGAAGATGGAACCGGATGAGAAAGTTCGATGGCTGGAGATACGAATCAATTCATCCCTAAAACCTAGAAATGAAGATCTTAAAAACATGTATCTGAATGATGAAAACAGGTTGGCTTTCCATGAATTCATCAACAATGAGGATATTCGTCGGTTGTACGTGGTGATTCATCCGCCACGTCAGATTATTGCGTCACTGCAGCCGCCGCAAGGGCTGTTTAACAAGGCTATATTCTTCTTCAAGACCAATGCTGGTGTCAAG…	.	stolon_UP	.	.	Female_stolon_UP	.	.	Female_stolon_UP	.	.	.	.	.	.	.	.	.	.	.	Female_stolon_UP	.	.	Female_stolon_UP	Female_stolon_UP	.	.	.	.	.	.	.	.	.	.	.	.	.	.	.	.	.	.	.	.	.	.	.	.
TRINITY_DN10537_c0_g1_i12	TTCAAAAACACAGGAAAGATTTTTGTCTTGGGTATGAACATCAATCAGGCTGGGGAACAGCATTAGCAGAGCAGCAAAGAACTGATACAGTAGAATCCGTGGATAATGTGTCGAATGCGTCCACATCCAGTATGAGCATATATCTGCCGGATGACGATGATTATCCGTCACCGAGGAAGGATCCGGAAAGGGAGTATAGGAGACAGCAGCTGCAAAAACAGGCCCGACAACATGAACAGAAAATCTCCTATCTCAGAAATAACAACCAAACTCTTAAGCAGAAAAGAGATGAAATAACTAATCGTCTTGAGAACATGAAAAGAAGTAACAAATACAATGAAGCTGGGCAGTTAATGCCGCTCTTACGTGAGCAGGACAAACGTAATCAACGAAGTCTCG…	.	stolon_UP	.	.	.	.	.	.	.	.	.	.	.	.	.	.	.	.	.	.	.	.	.	.	.	Male_stolon_UP	.	.	.	.	.	.	Male_stolon_UP	.	.	Male_stolon_UP	.	.	.	.	.	.	.	.	.	.	.	.
TRINITY_DN10537_c0_g1_i7	TTCAAAAACACAGGAAAGATTTTTGTCTTGGGTATGAACATCAATCAGGCTGGGGAACAGCATTAGCAGAGCAGCAAAGAACTGATACAGTAGAATCCGTGGATAATGTGTCGAATGCGTCCACATCCAGTATGAGCATATATCTGCCGGATGACGATGATTATCCGTCACCGAGGAAGGATCCGGAAAGGGAGTATAGGAGACAGCAGCTGCAAAAACAGGCCCGACAACATGAACAGAAAATCTCCTATCTCAGAAATAACAACCAAACTCTTAAGCAGAAAAGAGATGAAATAACTAATCGTCTTGAGAACATGAAAAGAAGTAACAAATACAATGAAGCTGGGCAGTTAATGCCGCTCTTACGTGAGCAGGACAAACGTAATCAACGAAGTCTCG…	.	.	.	.	.	.	.	.	.	.	.	.	.	.	.	.	.	.	.	.	.	.	.	.	.	.	.	.	.	.	.	Male_stolon_UP	.	.	.	.	.	.	.	.	.	.	.	.	.	.	.	.
TRINITY_DN10542_c0_g1_i3	CCATAGACAATCAGGTCCACTGGACCTATTTTTGGCTCATGACAGAATTCTGTGGAATTCAATAATAAAACAACTGCCATGAGCCTCAGGTCCACTGGACCTATTTTTTATTATTATCAGTAAGTGAGTGACATTCAAGCTCATAGTTGGTGTTTATGATATTTCAATTCCTAATAACTTTTCACAGTCAATTAGGTTTGCTTTACTTAATGCTCTCAAGGGCCACATCCAGAAAATAAGCACAACACTCGCTGGAACGAGGTCTTAAAGAGCAAGGAATCTAATTACGGCTGCGATCCTAAATGGTAGCCGTGGCTTGCATAAAAATGTGAATGTAACAGTGGCCTGTGACTTCCAACCTGGCAATCCTAACCGGAAAGGCAGAAGTCACGATACGAG…	.	.	stolon_UP	.	.	.	.	.	.	.	.	.	.	.	.	.	.	.	.	.	.	.	.	.	.	.	.	.	.	.	.	.	.	.	.	.	.	.	.	.	.	.	.	.	.	.	.	.
TRINITY_DN10543_c0_g2_i5	TTTTTTTAATTTTTGTTTATTTTTATTGTTGTTTACGTTCCATTCTGAAGAGAAAGGTGTGATAAGGCTTCATAAGGTGTCCTCTATGTTCTCACCACGTGGGGGAGGTTACCATGGTGAATTCATAGATACCTGACTCCCCGCCTCTTCAGCATGGAACGTACTAAACGTCATCCCTGCTGCAGCTGCAACTGCTGCTGAAGAGGTACGGTTTCGTGGGTGATGAGGGTGGAACCATTCGGAGTGAAGGTATACCTCATCACCCGCCTAAACCGCCTCCCGAACGCGAAATATATAAAGAAGTTGACGCTGGAGTTGATGACCATCAGGAGCTCGCTGACAGTGGTGAACGTGTGCTGAAATTCTCTGGTAAATATCGTGTCCAGATGCTTGACGTGC…	.	general_UP	.	.	.	.	.	.	.	.	.	.	.	.	.	.	.	.	.	.	.	.	.	.	.	.	.	.	.	.	.	.	.	.	.	.	.	.	.	.	.	.	.	.	.	.	.	.
TRINITY_DN105453_c0_g1_i1	CATTCTTATCACAGGGAATAAGAAATATGGAAGAGATAATGCACCTGGTACTGAGGAACCCAGCGAAGCAGATTATCTGCTAGAACAGGTGTATGAAACGAAGGAAGATATTCAACATTTAGATGAAGTGGTAGAAATAACTAAAAATCCTATCAAGAATGAATATATTGAACAAGATCACAATCATGATCATGAACACGGAGAACATGACCACGACCACGACCAAGAACATGAACATGGAGAACATGACCACGACCAAGAACATGAACA	prost+prov_UP	.	.	.	.	.	.	.	.	.	.	.	Nonrepro_prost+prov_UP	.	.	.	.	.	.	.	.	.	.	.	.	.	.	.	.	.	.	.	.	Nonrepro_prost+prov_UP	.	.	.	.	.	.	Nonrepro_prost+prov_UP	.	.	.	.	.	.	.
TRINITY_DN105453_c0_g1_i3	CATTCTTATCACAGGGAATAAGAAATATGGAAGAGATAATGCACCTGGTACTGAGGAACCCAGCGAAGCAGATTATCTGCTAGGTATTGTTCAAGAGATGAATTTTAAGCTATTAAGCTGTGCCTATTAGCACACAACAAATCAATTTGCACTTTAGATTGTGTCTACCAGACTGGATCCCTTGCCCGTAGTATTCTATAGATGCTTCTACTAAAAGCTGTAGCTAAGACAATTGTTTTCCCCTTCTAAGGCCGCAAGGTTTAAGTTGCAAAAATTAAACTGTATAAAGTATATAAGAAAATCTCGATTAATTCAATTCCCAACAGAATTTAATGTCAAAAATTGATTGTTTGGAATTATTATAGAACAGGTGTATGAAACGAAGGAAGATATTCAACA…	prost+prov_UP	.	.	.	.	.	.	.	.	.	.	.	.	.	.	.	.	.	.	.	.	.	.	.	.	.	.	.	.	.	.	.	.	Nonrepro_prost+prov_UP	.	.	.	.	.	.	Nonrepro_prost+prov_UP	.	.	.	.	.	.	.
TRINITY_DN10550_c0_g1_i4	TCAAAATCGTCACTTTGTAAATGTACACAAATACTTGCCCCATGTCATGTTTACTGTTAAATCACAGAGGCTAATTTAGACGAATAACTGGATACGTGGCGTAATATTTGTCAGTTACACAATAAATTAAATCTTTGATTCGATGATTTTAGCTTGAGCGGTACCGTTTTTGCTAGTCACAATAATGGGCTGCCTGCAATCATCAGAGCGGAAGAAAGATAAAACTCCTCAAAGCACCGGAAGTTCGGAGGTCCAAAGAACTGTTGACCCGAGACTTCCGTTTGAGACATACAGGCAGCTGTTCAACCTGAAGAATTCGTGGAAATCCGTGTCTAGAAAACTGGAAGACGCTGCCAAGGATAATCTCTTGAGATTTTTAAAACAGTATCCACAACATAA…	prost+prov_UP	stolon_UP	.	Female_prost+prov_UP	.	.	Female_prost+prov_UP	.	.	Male_prost+prov_UP	.	.	.	.	.	.	.	.	.	.	.	.	.	.	.	.	.	.	.	.	.	.	.	.	.	.	.	.	.	.	.	.	.	.	.	.	.	.
TRINITY_DN10551_c1_g1_i3	TCTTTTCTATGGCTAGGGCCTCAAGGGGGTAAAATTAAAAACTTTCTAAGTATCTGATTGCAATGTTTATATTTCTACTAAATTTTAAGCAGGAGATAATTACAGAATAAACGTTTATAAATACAATAAGAACAAATTAATTTATAAAACTATATACTAAGCACAAACAAATATGTCTTGACAGATTAGGGAAAATAAAAATCTACATTTTATTTTAGCAATTAGTCATTTGCACCAAACAACCAAAGATGCAATAGAAGCTAGCAATCAAACAAAACATTTTGATATATGTATTGTGATGGTCAATTCTTTGATAATAGAAACCAATTCAGCAAATGTGATAATATCTCTCACAAATGACAGAACTAATAATTAGTACGGACATATCATACCATACAA…	prost+prov_UP	.	.	.	.	.	.	.	.	.	.	.	.	.	.	.	.	.	.	.	.	.	.	.	.	.	.	.	.	.	.	.	.	.	.	.	.	.	.	.	.	.	.	.	.	.	.	.
TRINITY_DN10554_c0_g1_i1	TTTTACTTTTGGTGTACGATTTCCGTATTATATTTCTTATTAGCTTTACAAAGTAAAATAGAGAAAAAATGAAGGCAAAAGAAATAACAAAAATAACTTCGTTGAAAAAATAACAGAAAATTCATACAGCTGTGTAGTCTCTGACTTTCTCTGTTTTCCCAATCTTTATATATTTGCTGTTTCCAGATTCACACTTTCAAGTTTTCGACAACAGACTAAAGTCAAGTAAAAAAGTCGCAATGACATTCAGTTTTATAAGATTATGAACCGCCCCCTCGAATAAGTGAAAGATATAAGAACATTTTAGCCAAAAAAATTGTATCCTGACAATTACATCACTCACTGATTTACATATGTTTATCAGTATTTATATATAGCTATAATAGTAATCTTAACATC…	.	general_UP	.	.	.	.	.	.	.	.	.	.	.	.	.	.	.	.	.	.	.	.	.	.	.	.	.	.	.	.	.	.	.	.	.	.	.	.	.	.	.	.	.	.	.	.	.	.
TRINITY_DN1055_c0_g1_i1	TATTGCCTGACCAAGTATTGTGTTACATATTCCAAGCTGTTATTTATACCCAGGCTTTTATCATATACAATAAGTTAATGGGGCAAAATTTGCTGACAATTTAAAACTAGTAAGTAAAATATCGAGTAAAAGTTAAATTCTTGACTTTTGTATTAGCATAGCACTTTAAATAGTTTATATAGTAGGGTTATGCTTTAAAATATCCGTATGTTTTTGTTTTTATGTCCTCGTTGTGTATAAACATCTACTTATAAGTTGGGAGACAAGTGAGCGAAAGGAAACATTTATGTTTGTGAATTCTTATTTACCGTTTTTAATTGGTTTATATTAATATAAAGATCATTACATGTATTTTTTAAATTTATTTTTAAATCATGTTAGTATACATGCATTATATTC…	prost+prov_UP	.	.	Female_prost+prov_UP	.	.	Female_prost+prov_UP	.	.	Male_prost+prov_UP	.	.	Nonrepro_prost+prov_UP	.	Female_prost+prov_UP	.	.	Female_prost+prov_UP	.	.	Male_prost+prov_UP	.	.	Nonrepro_prost+prov_UP	Male_prost+prov_UP	.	.	Nonrepro_prost+prov_UP	.	Male_prost+prov_UP	.	.	.	Nonrepro_prost+prov_UP	Male_prost+prov_UP	.	.	.	.	.	Nonrepro_prost+prov_UP	.	.	.	.	.	.	.
TRINITY_DN1055_c0_g1_i14	TATTGCCTGACCAAGTATTGTGTTACATATTCCAAGCTGTTATTTATACCCAGGCTTTTATCATATACAATAAGTTAATGGGGCAAAATTTGCTGACAATTTAAAACTAGTAAGTAAAATATCGAGTAAAAGTTAAATTCTTGACTTTTGTATTAGCATAGCACTTTAAATAGTTTATATAGTAGGGTTATGCTTTAAAATATCCGTATGTTTTTGTTTTTATGTCCTCGTTGTGTATAAACATCTACTTATAAGTTGGGAGACAAGTGAGCGAAAGGAAACATTTATGTTTGTGAATTCTTATTTACCGTTTTTAATTGGTTTATATTAATATAAAGATCATTACATGTATTTTTTAAATTTATTTTTAAATCATGTTAGTATACATGCATTATATTC…	prost+prov_UP	.	prost+prov_UP	Female_prost+prov_UP	.	.	Female_prost+prov_UP	.	.	Male_prost+prov_UP	.	.	Nonrepro_prost+prov_UP	.	Female_prost+prov_UP	.	Female_prost+prov_UP	Female_prost+prov_UP	.	.	.	.	.	.	Male_prost+prov_UP	.	.	Nonrepro_prost+prov_UP	Male_prost+prov_UP	Male_prost+prov_UP	.	.	.	Nonrepro_prost+prov_UP	Male_prost+prov_UP	.	Male_prost+prov_UP	.	.	.	Nonrepro_prost+prov_UP	.	.	.	.	.	.	.
TRINITY_DN1055_c0_g1_i23	TATTGCCTGACCAAGTATTGTGTTACATATTCCAAGCTGTTATTTATACCCAGGCTTTTATCATATACAATAAGTTAATGGGGCAAAATTTGCTGACAATTTAAAACTAGTAAGTAAAATATCGAGTAAAAGTTAAATTCTTGACTTTTGTATTAGCATAGCACTTTAAATAGTTTATATAGTAGGGTTATGCTTTAAAATATCCGTATGTTTTTGTTTTTATGTCCTCGTTGTGTATAAACATCTACTTATAAGTTGGGAGACAAGTGAGCGAAAGGAAACATTTATGTTTGTGAATTCTTATTTACCGTTTTTAATTGGTTTATATTAATATAAAGATCATTACATGTATTTTTTAAATTTATTTTTAAATCATGTTAGTATACATGCATTATATTC…	prost+prov_UP	.	prost+prov_UP	.	.	.	.	.	.	.	.	.	.	.	Female_prost+prov_UP	.	Female_prost+prov_UP	Female_prost+prov_UP	.	.	.	.	.	.	Male_prost+prov_UP	.	.	Nonrepro_prost+prov_UP	Male_prost+prov_UP	Male_prost+prov_UP	.	.	Nonrepro_prost+prov_UP	Nonrepro_prost+prov_UP	Male_prost+prov_UP	.	Male_prost+prov_UP	.	.	.	Nonrepro_prost+prov_UP	.	.	.	.	.	.	.
TRINITY_DN1055_c0_g1_i26	TATTGCCTGACCAAGTATTGTGTTACATATTCCAAGCTGTTATTTATACCCAGGCTTTTATCATATACAATAAGTTAATGGGGCAAAATTTGCTGACAATTTAAAACTAGTAAGTAAAATATCGAGTAAAAGTTAAATTCTTGACTTTTGTATTAGCATAGCACTTTAAATAGTTTATATAGTAGGGTTATGCTTTAAAATATCCGTATGTTTTTGTTTTTATGTCCTCGTTGTGTATAAACATCTACTTATAAGTTGGGAGACAAGTGAGCGAAAGGAAACATTTATGTTTGTGAATTCTTATTTACCGTTTTTAATTGGTTTATATTAATATAAAGATCATTACATGTATTTTTTAAATTTATTTTTAAATCATGTTAGTATACATGCATTATATTC…	prost+prov_UP	.	prost+prov_UP	.	.	Female_prost+prov_UP	.	.	.	Male_prost+prov_UP	.	.	.	Female_prost+prov_UP	Female_prost+prov_UP	.	.	Female_prost+prov_UP	.	.	Male_prost+prov_UP	.	.	Nonrepro_prost+prov_UP	Male_prost+prov_UP	.	.	Nonrepro_prost+prov_UP	Male_prost+prov_UP	Male_prost+prov_UP	.	.	.	Nonrepro_prost+prov_UP	Male_prost+prov_UP	.	Male_prost+prov_UP	.	.	.	Nonrepro_prost+prov_UP	.	.	.	.	.	.	.
TRINITY_DN1055_c3_g1_i10	CACATTTATGATACATTATATCCTATAGTTCAATTTATAGACTGCAAACTATGTTTGTCTAATAATAATAATAATAATAAAGTTACATTTTCATTGATATTCTAAGATATTATCTATTATTTTAATTCAATCTATGGATCAAATAAAGCACCTTTTGAAATAAATAGTTTTATAATAAGTGCACTTTACACAATAGTATATATTTTAGTACTTTAAACTAAGGTTGGACCAAAGCAATTCTTTTAAAAGCGGAATTAACATTAAATCTTTGGATACATACATATTTGTGTAGACTCAACTATCCTGTTGCCTCCTAAACCATTTGTAACTTCAACAAACCAAGACAACTTGCAATAGTTGTGAAATTTGTTACCTAGCTTTCTAGTTCATCAAACTAGG…	.	.	prost+prov_UP	.	.	.	.	.	.	.	.	.	.	.	.	.	.	.	.	.	.	.	.	.	.	.	.	.	.	.	.	.	.	.	.	.	.	.	.	.	.	.	.	.	.	.	.	.
TRINITY_DN1055_c3_g1_i5	GGAAGTAATCCGAAAAAGGAATACGAATGTATTGTATACATTTATTGCGTTGCATTTGCGTTATTTTTGTTAAATGCTATCACAATACTCACACCTACAGTTCTCCAAACAGGATTCTACGAGAACCAGTTAAATAACTGATTCAAAATCAAGACTTTATATTTGGCTTACAAGTTTTTCTTTTTTTCTTCTAACAAAGGAATAATTTCTTCATTTATCCGTATTTTTCTTAGAAACCTGGTCAAATGTTGTATTTTCTTTATCTGAAGTTGGAGTTTCCGCTTTAGTTTCCATCATGTCATGAACTTCTTGAACTATTTGCGCATGTTCTTGTAATAAATCATGTAACTCTTGGTTCCGACTTTTCGCTTTATCCATATAATTGTCAGTCTGATGCTG…	.	.	prost+prov_UP	.	.	.	.	.	.	.	.	.	.	.	.	.	.	.	.	.	.	.	.	.	.	.	.	.	.	.	.	.	.	.	.	.	.	.	.	.	.	.	.	.	.	.	.	.
TRINITY_DN1055_c5_g1_i9	CTGAACTAAGCTGGAATATTGAAGATTGATCTACAGTTACTCATACAGTTATATATATATATATATATAAATCAACTAACATAACTTATAACATTAATAAGATAAACCTATCTAATGTGATGTTCTTGTATTGACGTGCTGTACTAATCAGGGATATGTGGGCATTGGAGAGGGTTTGCGTTGACCGTGGGCCCAAGTTAGGTAATGGATTTCTTCTATAATTTATGAACGTTTCCATCTTCTTTAAAAAAATTATCCAGTGCTGTACATTTGAAGTAATTGCTTTGGTTTTTTTATGCTGTTTAAAAATATAAAATAAAAACCTACACATAGATCTAATAATATTTTAGTAGAACAGTATAATGGCATGCGGCATTAATAAAAATCTTTTCTTATTTT…	general_UP	general_UP	stolon_UP	Female_general_UP	.	.	Female_general_UP	.	.	Female_general_UP	Female_general_UP	.	Female_general_UP	.	Male_general_UP	.	.	Nonrepro_general_UP	.	.	.	.	.	.	Male_general_UP	.	.	Male_general_UP	.	Nonrepro_general_UP	.	.	.	Nonrepro_general_UP	Male_general_UP	.	.	.	.	.	Nonrepro_general_UP	.	.	.	.	.	.	.
TRINITY_DN1055_c6_g1_i1	TACACTATCCACCGATAAGTAACTCAACCCCTGAGAACAGCTTCGTGTTCAAACTGCCCAAACCACTGCGCCATGGGTAGGAGCGGAAAAAAACTAAACATAGGAAGGCCATAAAAGTTGTTGATTGCAGCTGGGTCTAAAGTTCTTACAGCTTCAGCGGTGTTGCTTTGTCGCGAGACGTCAAACCAAGTAAGCAGTTTTCGGCCTGGGTAGCTTTTCTTTTCGCGACCAGTCAGTGGATGCGCCGGCTTGACGATTTAGCATAAAGTCTTTAGCAGCTTCGTCAACGGTAGTATATACATCGGACAGTAGGATAGGCTATAACTCGCATCACCTCAACGACAATAAAAAAACTTTTCAAACTCCTTCTCTTCAGCGAACAATGAATACCAGTCCTGC…	prost+prov_UP	.	prost+prov_UP	.	.	Female_prost+prov_UP	.	.	.	Male_prost+prov_UP	.	.	.	Female_prost+prov_UP	.	.	Female_prost+prov_UP	.	.	.	Male_prost+prov_UP	.	.	.	Male_prost+prov_UP	.	.	.	Male_prost+prov_UP	Male_prost+prov_UP	.	.	.	.	Male_prost+prov_UP	.	Male_prost+prov_UP	.	.	.	.	.	.	.	.	.	.	.
TRINITY_DN1055_c7_g1_i3	ACTCCACATACTGAGGATAGGTACATTAAGTACTGTTGGATACTTCATACACACCTCTAAGTAGTTTACGATTCGGGAATTGCCCGGGAGGATTTTTTGGATTACCTTTCTATTGGTTCGCCGGAGAGTGAGGTGCTTCTATTTGCCGACTTCGACCTTGACCTTAGACCGCGAACTCCTAAACTCGGATTTGGTTACGTAGATTTCCAGCGCTTCAGCAGGATGCCTTTTTTTAAAAAGAAAGAGGAGAAGAAGGAAGAGAAGAAAGAAGAGAAAAAAGAAGAAACCAAAGAAGAAACTAAAGAAGAAACCAAAGAAGAAAC	.	.	.	.	.	.	.	.	.	.	Female_general_UP	.	.	.	.	.	.	.	.	.	.	.	.	.	.	.	.	.	.	.	.	.	.	.	.	.	.	.	.	.	.	.	.	.	.	.	.	.
TRINITY_DN1055_c7_g1_i6	AATCTATTTTGCTCAAAACCAAAGAATACCAGTACCATTTAGTAAAGGACGAATTTGATGATGATGATGATGATGATGATGATGATGATGATGATGATGACAAAGATTCGGGAATTGCTCGGGAGGATTTTTTGGATTACCTGTCTATTGGTTCGCCGGAGAGTGAGGTGCTTCTATTTGCCGACTTCGACCTTGACCTTAGACCGCGAACTCCTAAACTCGGATTTGGTTACGTAGATTTCCAGCGCTTCAGCAGGATGCCTTTTTTTAAAAAGAAAGAGGAGAAGAAGGAAGAGAAGAAAGAAGAGAAAAAAGAAGAAACCAAAGAAGAAACTAAAGAAGAAACCAAAGAAGAAAC	.	.	.	.	.	.	.	.	.	Male_prost+prov_UP	Male_stolon_UP	.	.	.	.	.	Male_stolon_UP	.	.	.	.	Male_stolon_UP	.	.	.	.	.	.	.	.	.	.	Male_stolon_UP	.	.	.	.	.	.	.	.	.	.	.	.	.	.	Male_UP
TRINITY_DN10568_c0_g2_i1	TCACACATCATTCAGGAAACTGATCAGCTTTCCTTCTACTTGTTTTATCTCTTTATTTGTAGGTGAATAACGAAAATTCTACTCGGGATACATAAAAAACCAGACGAACATACAATAGGCTACATTCTTTATTCAGCTGTCACTGGCATTATACGGTTTATAGAAATGGATGCTCAATTACAGTTCAATGTTCATTTCAGTTTTAAATTTTTTCTCAACTTTTCTTAATTTTGAAGCTTGTTTATTATCTTTTCTTTGTTGTCTTTTTAGAACCACTAACTGTGGCTTTAAAAGTACCCAAATATAGTTATATAAAATATAATATAAAAATAGTTATATAATTCATCAAAAAAGTTATAATATACCGTGCTCTTAATAACAACATATCATGGAAGATGG…	.	.	.	.	.	.	.	.	.	.	.	.	.	.	.	.	.	.	Female_prost+prov_UP	.	.	.	.	.	.	.	.	.	.	.	.	.	.	.	.	.	.	.	.	.	.	.	Female_prost+prov_UP	.	.	.	.	.
TRINITY_DN1056_c0_g1_i9	TAGTGACACAACACCATAAGCCATATTTTGAAAGCAGTATCTTCAAAAACATGGCATGACAAAATGGCCAACGGCATTCTAGTTTCCTTAGGTAGCCATTATAAATAAGACTTTTATTTTTTAGACTTTTATTAAAACAAATTTATTTAAACAATAGACAAAAATAAGGGGAACTTAAACGGTCAGCAATGCCCAAAATCAAATTCTTATATAATATATACAGTAAAATGCTGATTACAAATATAATATTCATTTTTTCTCTTTGTGATCATTTTAATTATGAAATGACTAAAATTATGTAACTATTTGTGATGTTAACAAAAATCTCACAATGAAGTTTTGTTGTTGAGATGTGATGTATATAAAGGTAAACAAACCCTTCCAAAATGGCTTAAAACC…	.	general_UP	.	.	Female_general_UP	.	.	Female_general_UP	.	.	.	.	.	.	.	.	.	.	.	.	.	.	Nonrepro_general_UP	Nonrepro_prost+prov_UP	.	.	.	.	.	.	.	.	.	.	.	.	.	.	.	.	.	.	.	.	.	.	.	.
TRINITY_DN105735_c0_g2_i1	CAAATAAATCTATTCAGTAATTAATTCAACATTATTCGGCTCAATAAATTTGAAATAATATTATATTCTATTTATTTATATATAAATATGATTATATGATTAGATTAGAAATAATATGAACTAATAATATGAATTTTTAATACAAACTTTTATTGGAAGTGATGCGGGGTGAAGGTCGTTGGCCATCTTTATCTACAACATGGTGGGGATAGCGAAAACTGTTTATGAAACGTTCTTTAGAAGATCAACAACATATGCTCTAACAATGGTGGTTGGAGCTATTCTGTTTGAAAGGGTATTTGACCAAGGAGCAGATTTAATATGGGAGAATAGAAATAGAGGGAAATTGTGGAATCATATAAAACATAAATACGAAGTGCAAGAAGAGTAATGTCATTC…	.	stolon_UP	stolon_UP	.	.	.	.	.	.	.	Male_stolon_UP	.	.	.	.	.	Male_stolon_UP	.	.	.	.	.	.	.	.	Male_stolon_UP	.	.	Male_stolon_UP	.	.	.	Male_stolon_UP	.	.	Male_stolon_UP	Male_stolon_UP	.	.	.	.	.	.	.	.	.	.	.
TRINITY_DN10577_c0_g1_i4	ACATGTGACACAAACGCATGTCGTGCCGAATAAATCTGTTTCTGTTTCAACTGTTTATTGAAATTGTCTCTAAAGGAACCAGCTTCTTTTTGTGTCGTACAGTTTATGTAAAATACCAATAATAATTTTAACGCTTTGTTAAATTAGGATAAATTTTATTACGAAGAAACAGTTTGTCTTTATTGACTAAGAGGAAAGAAGATCAGAGAAGAAAAACTCTGTCATATTTTATTAATAATATCAGTTTATCCGTATTTTAATATAAAGAAGATGTCGTGTACCATAGAGAAAATTATTGCTGATGCGCGTATGCTTGTTAATAGGCTCAAGGATCATGATTCAGCCGCAGATAATGTTATCGGTCAGGCAACTATTCTTCACAAACGTGTTGAAGCCATG…	.	stolon_UP	stolon_UP	.	.	.	.	.	.	.	.	.	.	.	.	.	.	.	.	.	.	.	Female_stolon_UP	.	.	.	.	.	.	.	.	.	.	.	.	.	.	.	.	.	.	.	.	.	.	.	.	.
TRINITY_DN10579_c0_g1_i1	TTTTAGTTTTGTTTAAATCAATTTATTTGCTATCAACAAAGTTATAAAAGCTATATACAAACTATAATTTTCGAGGAATATTTTGGTAAAAAATAATATTTCGTACAAGACGTGCCGCAACTTTCTCTTTTCAATAAATTAATTAACGTATAGAAGTTATAAATAATTATTGAAACATAAAACGTGTGCTTTTGGGAATAATTATACATTTATTTTATTTACAACACTATGGCACAATAAATCCACCTCCACAAGATTACAAAGTAGAGTGGAAATACCAACTATTAAGTTTAGATCAATACCTATTAACAAGTATACAAAACATTAAAATTGTCAAATGCCCGGCCAATTTCTCTACTTATTCCTATTAATATTGGGTTAAATTAGATTAATTAATAA…	.	general_UP	prost+prov_UP	.	Female_general_UP	.	.	Female_general_UP	.	.	Female_general_UP	.	.	.	.	.	.	.	.	.	.	.	.	.	.	.	.	.	.	.	.	.	.	.	.	.	.	.	.	.	.	.	.	.	.	.	.	.
TRINITY_DN105855_c0_g1_i5	TTGTTTTTTTGTATTTATTTTATCTACTCCTTTTCCTATATGGTCACATATATTACATATTTAACTTATAAATAAACATAGTTTTTAAGAAAAGGTGTGATGGACTGTCATTGTAGACCTATATTTTAGTTGAAAGATATCTGCATGTAGGTTTTAATACATAGAACAGATAAAAATCTGTTAGCTTTTTGATACTTTAACTTTTAATTTTTATCAAAAGATGCGAATTAAAGGAAAAAAGTACACAGTTCTCTTTTACTAAATGTTTCAATAGATTTACACTGAAAGAGAAAGCGTTTCCTTCAGGTATAAAATGAGTATTCATATTACATGTGAATTACACACACAGGAGCAAACATACATACATACGTACATGCATACATGCATGCATATCATAAT…	general_UP	.	.	.	.	.	.	.	.	.	.	.	Female_general_UP	.	.	.	.	.	.	.	.	.	.	.	.	.	.	.	.	.	.	.	.	.	.	.	.	.	.	.	.	.	.	.	.	.	.	.
TRINITY_DN10586_c0_g1_i1	TTTAATGTTCAATACGTTTTATTATACAACCGAAAATAGAGAATCAGTTTAAGCATACAATGCACTAAATACACCGTATATTATTATGATAATCAAGATTTAAAATTCAAAAATAAGTATGTAAATTTTAGTTCGAAAATATAAAGCTGCTAGCATTTTCACTGATAACCTATAATTTATTGTAAGTCTCACTATATATAAGTCGGTGACAAATATGTTTGTACAGAAAAGAAATAGCAATCATTGTATCCTATGTTAAAAACACAAGACTGTCCTCTGACGATGAATGTTCAGACACAATGTACTTGTCTTCAGATTCTGTGGATTGCATTGATCGCGCCATAGGAGTTGGCGCTGATGGTCTGTCCATGTGTACTTCTATAGGAGGTAGAGATCTCA…	.	general_UP	.	.	.	.	.	.	.	.	.	.	.	.	.	.	.	.	.	.	.	.	.	.	.	.	.	.	.	.	.	.	.	.	.	.	.	.	.	.	.	.	.	.	.	.	.	.
TRINITY_DN10590_c0_g1_i32	CTGCGTTTAATAGTATCCTGCGTTTAAAGAACTTCCGGTGGCTCTTTGGAGTAATATTGGTACAGAAACATGTTGGATTTATTTACAATTTTTAGTAAAGGCGGGATCGTCCTCTGGTATTTCCAGGATACCAGTCAAAAGTTCACGGAATCAGTTAATGCTCTGATTAAAAGTGTTATTCTACAGGAACGGGCAGGGAGCAACTCGTATAACCATGATGCATTGAGTCTGAAGTACAAACTTGATAATGAATTTGAATTGGTATTTGTGGTTGCATATCAAAAAATTTTACAGTTGTCGTATCTTGACAAATTTCTCACCGATATTTCAATGGAATTTAGAAACAAATACAAGGATGATTTACAACAAGGGAAGATAGCGAGAGATTTTACGGACTTT…	.	.	.	.	.	.	.	.	.	.	.	.	.	.	.	.	.	.	.	Female_stolon_UP	.	Female_stolon_UP	.	.	.	.	.	.	.	.	.	.	.	.	.	.	.	.	.	.	.	.	.	.	.	.	.	.
TRINITY_DN10590_c0_g1_i34	CTGCGTTTAATAGTATCCTGCGTTTAAAGAACTTCCGGTGGCTCTTTGGAGTAATATTGGTACAGAAACATGTTGGATTTATTTACAATTTTTAGTAAAGGCGGGATCGTCCTCTGGTATTTCCAGGATACCAGTCAAAAGTTCACGGAATCAGTTAATGCTCTGATTAAAAGTGTTATTCTACAGGAACGGGCAGGGAGCAACTCGTATAACCATGATGCATTGAGTCTGAAGTACAAACTTGATAATGAATTTGAATTGGTATTTGTGGTTGCATATCAAAAAATTTTACAGTTGTCGTATCTTGACAAATTTCTCACCGATATTTCAATGGAATTTAGAAACAAATACAAGGATGATTTACAACAAGGGAAGATAGCGAGAGATTTTACGGACTTT…	.	.	.	.	.	.	.	.	.	.	.	.	.	.	.	.	.	.	.	.	.	Male_stolon_UP	.	.	.	.	.	.	.	.	.	.	.	.	.	.	.	.	.	.	.	.	.	.	.	.	.	.
TRINITY_DN10591_c0_g1_i10	CACAAAATGTATGTTCCTTGTATAATAGTTTATTTAAAAAATGTGTACAGTAAATATAACGTAACATTCTAATCGTATATATATATATTTATTTAGTCCTCAGATATACTGAGCTCGATGATATACAAGGTACAATAAATGCTGGCGTGCTATGTGTACTTCACAACCTTTAGCTCCTTCTTTAAACATCCTAAACATCGATACTCAATTTATGTAAAAAGTGTTTGTTGATAACAGTAAACATTATATACATTCTTAATTAATATTTTCCTGCACAACTTTCACTTTAACGTCAAGCATTAAAATTAGGTGCTAAAGATAGGTCACAAATATTATGAGTCGCTTGATAGTTATACAAAAACACCGTTGAGATAAAAAAAATATAAAACTAGTTGATAT…	.	.	.	.	.	.	.	.	.	.	.	.	.	.	.	.	.	.	.	.	.	.	.	.	.	.	.	.	.	.	.	.	Nonrepro_prost+prov_UP	.	.	.	.	.	.	.	.	.	.	.	.	.	.	.
TRINITY_DN1059_c0_g1_i16	TGATCATAAACATGGCAGATGATCGAAAGGCTGTTATGAAAGTTAAACGGTTTAAATGGTCCATTCATCACATTAATGTATTTCTGCTAACGTTTTGGGGATATGCACTGTATCATTCCACCAGAAAGTCCTTTAGTAATGTTAAACAGACGATGTCAGAGGAATGGTCTCCCGCATTCCACAACAGCACTGAACCGATTCCCCTGCCACACCAAAGGTGGAATAGCAGACATTTGTTTAAAGACCCAGAGAATGCGGAGACTTTTCTTGGTGTGCTCGATACTGTGTTTTTATTATCCTACGCCATAGGCTTGTACTTCAGTGGTGCTATAGGCGATAGATATGACATGCGCAAGGTTCTTTCATTTGGTATGTGGGGTGCAGCCATCTGTGTGTTTA…	.	.	.	.	.	.	.	.	.	.	.	.	.	.	.	.	.	.	.	.	.	.	.	Nonrepro_prost+prov_UP	.	.	.	.	.	.	.	.	.	.	.	.	.	.	.	.	.	.	.	.	.	.	.	.
TRINITY_DN1059_c1_g1_i1	GGAGATAGCAAGTGAGGGGGAAATATAGCGGCAACCAAGCAGGACATAGCTAGTAGTTATACAATATGAGCCTGAAAAGAGAGACCTCAATGTTATATCAACGGAGACATTCACCCCAGGTATATATACTTTTTGTAGTCACCACTACCATTTAAGACAGGATAGTTTACGTCATAAAATCATTTTTGATCCACATAAAATTGAATTGGATAGAAAGAGCTACGTTAAAATTTAAGTTTTTAAATTGTGATTTTGTGTCAATCCAAAGAACTTAAAAAGAAACAATAAATATTTAAACGATGGAAAGCCTTAACCCTTTTTGAAGAACATTTTTAAAATGATGGCGAAAAAGACGCTTCAAGATAATGTATTTGGGAAATGGCCGATTTTGGATATAGA…	.	general_UP	.	.	.	.	.	.	.	.	.	.	.	.	.	.	.	.	.	.	.	.	.	.	.	.	.	.	.	.	.	.	.	.	.	.	.	.	.	.	.	.	.	.	.	.	.	.
TRINITY_DN1060_c1_g1_i15	TTTTTTTATCTTTCTCTTTGTACGTTTCATCATACTGACATTTTTTTATTAGGAATTCAGTAGCACACGTAAAGACACGTGATATAATCAATGTCCAGAACCTTCGCGTGGTACGTACTTGGATATGATAAGTTATACACGTTTCACTACGTAACAACCCGCAGAAACATGTACAATATATTTTTTATATTGTGATGCGATTAGAAGGGATGTTTGGACAGTTTTATCGTTATCAGTGCGATCAATACGAATTAATACAAGTCTTTGTATCTTCTCTTCTGCACTTACACTGATATCAATACAAACATTACGTAAACAAATGTAATTTCTATTGACACAATTGTAAATGTTACATTTAGCATACACTTTAAAACTCTGTAAAATGAAATTGCAGTTTAC…	.	stolon_UP	stolon_UP	.	Female_stolon_UP	.	.	Female_stolon_UP	.	.	.	.	.	.	.	.	.	.	.	Female_stolon_UP	Female_stolon_UP	Female_stolon_UP	Female_stolon_UP	Female_stolon_UP	.	.	.	.	.	.	.	.	.	.	.	.	.	.	.	.	.	.	.	.	.	.	.	.
TRINITY_DN10616_c0_g1_i7	TTTTTTAGTTTCTGTTTGTTTTATTATAACATGTTTTGTTGAAAAACATATGATAGAAGTAATTAACGAATGTTCTATTAAGGTAAATTTATTTCAATTGATCAAATAATTTATCACTGACATTTTGGCAAATTGAATACTGTTAAGGCAACTGTAACAATTGACAATAAATATCACAGATAAACTTGGAGTACAAAACTGTACTTCATACTGTCATGGCCGGCAAGCTTTAGATACTGATATCAATCTCATTGATTGTCACAAGACTAATTAAAGAAATAAAAAACAAGTCCTTATCTACTTTTGGTGCATAAAAACAAGTTGGAAAAGAAATTACTTAAATCCATAAATTATTCTACATATGAAGAATTATAAGTAAGATGTCTTCAACTACATAAT…	.	stolon_UP	.	.	.	.	.	.	.	.	.	.	.	.	.	.	.	.	.	.	.	.	.	.	.	.	.	.	.	.	.	.	.	.	.	.	.	.	.	.	.	.	.	.	.	.	.	.
TRINITY_DN10617_c0_g1_i1	CGTGAATTTGCCTCACTAGGCTTTTGATCTCTGTCCATCTGTGAGTGCTATTAGTTTTTCACAGTGATTAATTTCTAAATTATATATAGAGGTATATATAACAGTCAAAGCCGGGAGCCCCTCAATCCCGGCAATTTTTGCCAATCCGGTAGGGTTCCGGGAATGAGGGTTTTCACTGTACATTCAAACCTTTGGATTGAATCCTTATAAACTAAGTCCTTTTAAATGATGATTCATTACCACAATCACAGAAATAAAAACATAATAAATGTCATTTTTATTTGACAAATAAGTTTCAGGGCTATGTAAAATACGAAGTTATTGCTTTTGGTAATTTAAACGTACAGGTATATATTTAATGGCTTTACAGGACCCTATAGATAAAATAATTTGAACACA…	.	.	prost+prov_UP	.	.	.	.	.	.	.	.	.	.	.	.	.	.	.	.	.	.	.	.	.	.	.	.	.	.	.	.	.	.	.	.	.	.	.	.	.	.	.	.	.	.	.	.	.
TRINITY_DN10623_c0_g2_i1	CTACCTTTGACTTAGAATGTCACTTAATAAAAAGCTCAATTTAGGTTAGGTTTTGTTTACTGGTTCGATATTTTTAGAAAAAAAAATCCAAGTTGTGTTTCAAAGTTGTTTTGAAAAGCCACATAAATGTCAGCAGATAAAAATCTATATGTTACCTAGAAACGTGGAATACGTAATGATATGAAATATAAGCAGCGTAGTAGAGTAGGTGCTAAAAAAATAACAACCTGCATTGTTCCACATTGGAAATGAGACATGTTCAAAAGAGTTGAAACCTAAAATGTACCGTCTCAATCGAAATACTGTTAAATAGAGGCTGTTTGTCTAAGGCCAACCTGTTGCAATAAACACTGTACCAAGTAATGCGCCGGTGCAAAGAAAATGAAGCAAGTTAAGAGT…	.	general_UP	.	.	.	.	.	.	.	.	.	.	.	.	.	.	.	.	.	.	.	.	.	.	.	.	.	.	.	.	.	.	.	.	.	.	.	.	.	.	.	.	.	.	.	.	.	.
TRINITY_DN10623_c0_g2_i6	CTACCTTTGACTTAGAATGTCACTTAATAAAAAGCTCAATTTAGGTTAGGTTTTGTTTACTGGTTCGATATTTTTAGAAAAAAAAATCCAAGTTGTGTTTCAAAGTTGTTTTGAAAAGCCACATAAATGTCAGCAGATAAAAATCTATATGTTACCTAGAAACGTGGAATACGTAATGATATGAAATATAAGCAGCGTAGTAGAGTAGGTGCTAAAAAAATAACAACCTGCATTGTTCCACATTGGAAATGAGACATGTTCAAAAGAGTTGAAACCTAAAATGTACCGTCTCAATCGAAATACTGTTAAATAGAGGCTGTTTGTCTAAGGCCAACCTGTTGCAATAAACACTGTACCAAGTAATGCGCCGGTGCAAAGAAAATGAAGCAAGTTAAGAGT…	.	general_UP	.	.	Female_general_UP	.	.	Female_general_UP	.	.	.	.	.	.	.	.	.	.	.	Male_general_UP	Male_prost+prov_UP	.	Nonrepro_general_UP	.	.	.	.	.	.	.	.	.	.	.	.	.	.	.	.	.	.	.	.	.	.	.	.	.
TRINITY_DN10628_c0_g1_i21	CAGCAGGGAGTTGCCACTGAACTATTTATCCCAACAAGAATCAGAAACAAAATAAACACGGGGGATACAAATTCTTGAGATAATTATTCTACATACCTACATTCAGGGCCGGATATAGGCATAAGCTAAACAAGCTAGGGCTGAGGGCCTTACAGTCTGAAGGGACCTGTGGCATGGAAGTGGGGAAACGTGGGCCTTATTCTACCTTAACTGTTGCAAAATAGGGTCTCTAAAGCTTCCCACAGCTTAAGGCGTCACTATTTCTAAATCTGGTCCCGTCTACAATATATTCTTAAGTAAAATTATGTGTAGGCATATGTAAAACTATACTGAATTATATCTTCCTGTAATTCTTAAGATGGATTTAATTGCATTTTGTTCACCATTCATATTTACTTT…	.	.	prost+prov_UP	.	.	.	.	.	.	.	.	.	.	.	.	.	.	.	.	.	.	.	.	.	.	.	.	.	.	.	.	.	.	.	.	.	.	.	.	.	.	.	.	.	.	.	.	.
TRINITY_DN10629_c0_g1_i2	TTTTTAAATCTATGTATGGTTTATTAGAACTTCAAATACAGCAAATCGGTTTCGACTGAGTATTCGTCGGTGTGGTCGCTTCTCTTTTAAGTTTTAGGCTTTTATAGGTAATATGAAGTCTTGTTAAAAATGCATTGTTCCCATGAGTTTATTTATCCTGGTTGGCAACTTACGACAAATACTACATGTGGATATATCGGTTTACCAGATATATTTATTTATATATATATATATTTACCAGTACTGGGTAATATAGATAATTTTTCTTGTACATCGTAGTCATGAGGAACCTGAGACTAATCCTGCGATAAGAGTGGTGGCTGGGAGTCATAATCGAGAAATTTATGAAACCTCTCGGCGCGTTTACACAGTGTCACGTATTCACGAATATCCGGGTTA…	.	stolon_UP	.	.	Female_stolon_UP	.	.	Female_stolon_UP	.	.	.	.	.	.	.	.	.	.	.	Female_stolon_UP	Female_stolon_UP	Female_stolon_UP	Female_stolon_UP	Female_stolon_UP	.	.	.	.	.	.	.	.	.	.	.	.	.	.	.	.	.	.	.	.	.	.	.	.
TRINITY_DN1062_c0_g1_i1	TAGTCATTCCGGCACTTATCTGTTACGTCTGATTTTCCAATCTGCTTCATCTGCTGCAGATGTTACAGCTTACCAGTATGTATTGAATCAAGCAGCAAACTGTCTACAAAAGCACGAACTATACGTAAGAGTTAGTACCTAAACACAAGATAATGTGACTCGTAGATCCTACAGGTAATGGACTGAAATAGTACTCTTATGGAATTAGTACTAATTAAATAAAAGATCAGATAACAATGGGTTCGGACGCGAATCTAGAGAGGATCAACCAGTGCTTATGTAAGAGCAGGAGAAACCAATCATCACTACAGTAAAAGAAGATTGCCCAGTACCTAACAGCTAAACCTTTTACCCACAGAGCGAAAAAAGTGCATCTAAACAACAGTGACCAAAACTGAT…	.	general_UP	.	.	.	.	.	.	.	.	.	.	.	.	.	.	.	.	.	.	.	.	.	.	.	.	.	.	.	.	.	.	.	.	.	.	.	.	.	.	.	.	.	.	.	.	.	.
TRINITY_DN10633_c0_g1_i11	AGTGTTTGTCACGTGACTACATGTTTACACATCTCACCTGTTTACTCCACTTCCTGAGAAGAGCAGCGAAGTGAACTAAGTTAATTTCACTATTTTTGTTTTGGAAAAAAAAAATACGAACATTTGATATAGGAGTAGATGCATATTGTCTTCCACCACTTTAATTCACAGTACCTAAATCTACACTTGAAAGAGTTCATATTGAATTTCACCTGTAGTGAGTGGAATTGATCAACCAAAATTTCCCTCCACACTTCAGCCTCGAGTCCTGCTGTTGTCGATCAACCCTGTTTCATGTCCTGACTAGAAGCTCGAAGCTCACTCGGAGATGCTGATGTACGAAGGGCTCGAACCCAGGCCGCAATGTCAAACGACGAAGAAGAGTCTTTTTTCCCCGAA…	.	.	.	.	.	.	.	.	.	.	.	.	.	.	.	.	.	.	.	.	.	.	.	.	.	.	.	.	Male_stolon_UP	.	.	Male_stolon_UP	.	.	.	.	Male_stolon_UP	.	.	.	.	.	.	.	.	.	.	.
TRINITY_DN106340_c0_g1_i6	ATTCTATAATACCAGTAACAGTTCATAAATACTATATATTCAATAATTCTTGAATACAAATGTAGTCATTAATGTAAAGATATGTGCGGGTTGTATTTTTTTATAACATCATTGCGATATATTAACACGCGTATTCATTTCAATATTTAACATCCATGAAGTTAAAGATAATGAACAAAAAAGGTGATCTGAATTATTCAGTACAGTATACGTGTACATATTTTATTAACTTTCCTTACATTTGTTTACTTTGTAAAGACATAATAGATTAGGTTTGGAAATAATCAACCCAAAGTCTTCATAATGCGTATGAGCATCACTGAACCAAATTATCCTTGCTTTCCGACGCGGTGTCTTATTTACGTCTCAGACGGAATTTTGCATAACATAACTCCATTA…	prost+prov_UP	.	prost+prov_UP	.	.	.	.	.	.	Male_prost+prov_UP	.	.	.	.	.	.	.	.	.	.	.	.	.	.	Male_prost+prov_UP	.	.	.	.	Male_prost+prov_UP	.	.	.	.	Male_prost+prov_UP	.	.	.	.	.	.	.	.	.	.	.	.	.
TRINITY_DN10635_c1_g1_i3	CAGATCTCCTGGATTTTTTTTTTTTGGGGGGGGGGGAGGGGGGGCATTCCACCTCAAATATTTCTAGTTACTGGGGGATTCATTGAAAGTACCAGAATCAATCCTATAGGTCAACTCAGTGTACAATCGTGCCATTAATAAGTATAGTCAACATATAAACACTTAAGATAAAAAAAAAACGTTTTAATCTAACAAGTAAACACAGAAATTAATAATGGCTTAATAATTCACATACTTCAATAAATTGCAAATTGTCTACTGATGAAATATTTCTTAAACTTTCTTAATTCTTACTTCTGCCAGTTATATATAAAAGGTATATAAATTAACGTATACTGTATATTACACCAGCTAAAAAGAGCAATGAAGAAAAAATCAGCATACATTATGCATAGCATT…	.	.	.	.	.	.	.	.	.	.	.	.	Nonrepro_prost+prov_UP	.	.	.	.	.	.	.	.	.	.	Nonrepro_prost+prov_UP	.	.	.	.	.	.	.	.	.	.	.	.	.	.	.	.	.	.	.	.	.	.	.	.
TRINITY_DN10636_c0_g1_i2	GCCGTTTTGGGGAAATTTAAAGCATCTGTTTTGAGTATTTACACCTTGTTTTATAAATATTCATGCACCCAAGAGGCTGCTGAAGCTAATTGACACCTTACTTTATAAAGTTGCACACACTTCCGGCTACCATGTAAACCGATAAAGTATTTCATGCATTCAAAATACGCCTTGTAATGATTGTTATTGACGATGGTTTAATAACCAATCAGCTTACAGCATTGAATGTTTTGTAATTGTCACGTGGTATTGTTTTGTGCAGAAAGGGAAAAGAACTAAAATTGGATGACGTAGCGCAAATGGTCAAAAGTTATTATTGGCTTTTAATGTCATTAATATAGACATTTTACTTGGTGATAAGCAAATAATTTAGTTGGTACAGCTTGAGACAATTAAATA…	.	.	.	.	.	.	.	.	.	.	.	.	Female_general_UP	.	.	.	.	.	.	.	.	.	.	.	.	.	.	.	.	.	.	.	.	.	.	.	.	.	.	.	.	.	.	.	.	.	.	.
TRINITY_DN10636_c0_g1_i5	TATCCAGGAATATTAACGGCATGAAATAGTCAGTGCATTGATCACCATCTTGTTAATCACTAATTTTCAGGCACTACAATAATACGAACAAAACCGAATAATCAACTCGGTCAAACTGATACTATCCTCTTATCCTTGCGTACTAAAAACCTTGCATCACTTAAGCTTGTCCAAAGCCACTATTGTTCATAAAGTAATGAATATTCAATAAAGATAACAAATAAATAGATTGAAATAAGAACACTCTAGCGAGATGACATACATGGTTAAACATTTTGCCGGCTCGTGTCATTTATATTTCTGGTCACTACTAAACCGAATCAAGCCTGTGGTCGATGTATTCTTGCTCATGTACATAAGTATAAAAAACACAGGTAATAAAATATGGACTACGAGAAA…	.	.	.	.	.	.	.	.	.	.	.	.	Female_general_UP	.	.	.	.	.	.	.	.	.	.	.	.	.	.	.	.	.	.	.	.	.	.	.	.	.	.	.	.	.	.	.	.	.	.	.
TRINITY_DN1063_c0_g1_i5	ATTGATGTTGCAGAATATAAGGAGAGTTAGAGACTGCTAGTTCATTCCGTGTCAGTCAGGAATTAAGCGCTCTACTTGTTTACTTCTCTGTTTCTGGAAAACCTAACAATGGTTAGTAAAGGGGGTTATATATTGAGTATTCATGCAGAGAGTATATATAATTATAGTCCAGATGTTCTATAATACTGCTGTATATATATAGCATGCTGAAATCGTATGTCATAGCTCATTAGTAGAGCTGACAAGTGCAGAATTGCTTGAGTATAGTAGACTTTACTTGCAAGTGCACTGCATGCATGTATATGCAGAAGAAGCCTGCCATAACATTTTAGTAGATCGAGCTGACTAGTGCAGAGTTCAAAGAGTACTTAGACTGCATGGATGTGTATGTAGAAAATG…	.	general_UP	.	.	.	.	.	.	.	.	.	.	.	.	.	.	.	.	.	.	.	.	.	.	.	.	.	.	.	.	.	.	.	.	.	.	.	.	.	.	.	.	.	.	.	.	.	.
TRINITY_DN10644_c0_g1_i15	CTGTTTTATTATTTGATGCTTAAATTGATTCCTTGTCCAATGATATCATATAAGAAATACAAAGTTGAAATTGCTGAAAGTAATACATATTTATTTACACAACAATTTATGCCGTGGCCACGAGCTACTTTTCATGTGATAATTGTATCTTGATCATTGGATAGAGATATCTTCGTTGAATAATATGATGTCACCAATGATGTCATAACCTGGAAAATCCAATAGGATCGTTCCCCTGCGGCTTGGCTGTACGAGTGTTGGTAGGAGATCATATAACCTTAAATTTAATTCTTTGGCAACTCTCGCTGGTATCCATAAAGCTCCTGATCCGCTGATGAACGTAATATAAATTAGGTCAAGGTCGGCGTTAATCGCCTCTTCTAAATGGTCGACAATTCC…	general_UP	general_UP	.	.	.	.	.	.	.	.	.	.	.	.	.	.	.	.	.	.	.	.	.	.	.	.	.	.	.	.	.	Nonrepro_general_UP	.	.	.	.	.	.	.	.	.	.	.	.	.	.	.	.
TRINITY_DN10646_c0_g1_i17	TAGATTCAGTGTGTAATATATCACCAGTTTTAGTAAAAAAAAATTGCCATAAACTGTATTACCATTCTCTCAGTATAATTTTTAACAATCAATATTAATCATAAACACAGCATAAAACAGATTTAAAATCTCGAAAGAGTAACAACTTTCTACCATAGCCATTTTTAGTTATATTGGAAAAGAATTCTTAGCATGGTCTGAGAATTATTAAATTTTGTTGAGACAATTCTCTAGACACCAATCTTAGGTTACCATCTTCAGACTCAGGTGTATAACGATGATGAATGTGACACTTGAAAGGTTTCATACAAACAAAAGTTGTTTTCTATGACCCGGTTAGAAAGAAAAATAAATAAACGAGACAGAAAAGTAAAAAACCCTTTATTAAAGTTGTTGCTT…	general_UP	.	.	.	.	.	.	.	.	.	.	.	.	.	.	.	.	.	.	.	.	.	.	.	.	.	.	.	.	.	.	.	.	.	.	.	.	.	.	.	.	.	.	.	.	.	.	.
TRINITY_DN10647_c0_g4_i2	AGTAAATATGTTATACTTATTTCTTATTACATTATTGGCAGTGAACTCAGGTAAGAGTTGACTAAATCTATTTTAAATTTGTTACTATCTACAAACTACATTAAAGTATTCTGTTTATTTTTAAGATTTATAGATAACAACTTGTGAACTTAAATTTGTATGCACTGATGTTAGAGACTTGCCATTGGCTAGTGACAAAAAATTGTTATATAAACTTTAATAATAAACAAACTAAAACAAATGACTATTAATAAACTTTCATGTTGAATAAACATATAACAAATACAGCTGGTGCAAAGTATGAAATAGTGGCAGGCTAAAATAAAGGTGGCACTGGTAGAGTAATGATTGTCTTCTAAGTATTATTCAAACACCAAAAAGTGTTCTGATCCAGACATA…	prost+prov_UP	.	.	.	.	.	.	.	.	.	.	.	.	.	.	.	.	.	.	.	.	.	.	.	.	.	.	.	.	.	.	.	.	.	.	.	.	.	.	.	.	.	.	.	.	.	.	.
TRINITY_DN106589_c0_g1_i1	TCCGATCTCAGCCGAAAAATTTCTTGAATACTTTCGTAGTTTCTTTTAACATATTTTAGCCTATTTTTAACGATGCCAAACATGTCCCTGTGCCTTTTTCCGGGATCAATGATTAGTGGACTTATACTGAAGTTCCTGAAGTTCCCGAGCTTTCTGTCGTTACACGTGTAATTTTGTTCCCTGCTATGTCACATCCAGTTTTTATATTTTTGATCTCTTCCCGTTGATCTTCTGTTAATTCTGTCATAATATTCATTAATATTTTCCAGTGGGTAAGTTCAGCTGCTCTTCTCGGGGGGCTGAACTCATAGGATGTACCGCTGTCGGGCAGGTTATTTATTCGCTCAAACCACTGCATGTAAACTGCCTCTTCAGGCTTCAGTCTCCATTCAGGGTTAA…	.	.	.	.	.	.	.	.	.	.	Male_stolon_UP	.	.	.	.	.	.	.	.	.	.	.	.	.	.	.	.	.	.	.	.	.	.	.	.	.	.	.	.	.	.	.	.	.	.	.	.	.
TRINITY_DN10670_c0_g1_i4	CTACCGTTATTGTAAAAACAAAGCCTACCCCAAGTCACGTTTCTGTAGGGGTGTACCAGACTCTAAGATCCGTATTTACGATCTTGGCCGCAAGAAGGCTGGCGTCGATGAGTTCCCACTGTGCATTCATCTGGTGTCAGATGAACTGGAGCAGCTGTCCTCCGAGGCTCTTGAAGCCTCTCGCATCTGTGCAAACAAGTATCTGGTGAAGCACTGCGGCAAAGATGCCTTCCACATCAGGATGAGGCCTCATCCCTTTCACATCGTGCGAATCAACAAAATGTTATCGTGTGCTGGAGCTGATAGGTAACCGTAATATTAATATTTTCCCATTTAGAGACTCTTAATTAAGTTATGATCAGTGTTGCTTTAAAATTGGCTAATGTTAATCCGTTGGTG…	.	.	.	.	.	.	.	.	.	.	.	.	.	.	.	.	.	.	.	.	.	.	.	.	.	.	.	.	.	.	.	.	.	.	.	.	.	.	.	.	.	.	.	.	.	.	Female_UP	.
TRINITY_DN10673_c0_g1_i8	AAAAGGAAATGAAGAACTAACCTGTATACTGGCTTCCAGTGTCCGTTCAAATTACCATATTTAGTACTTAAAACGCATGGACGGGAGGAGCTTACAGCCAGCGTGTGTTCCAACTTCCTTACTGTCCTACCACAGAGCCAAAAACAGCGAAGCCTGATGTGTATGGGAATATCAATCTGACTGCTGGGATCTTAACATATGTTAGTTCTCTGCATCAAGACCCCAAGAGTCACTAAGCTAGTCCTTTATGTAGGGAACGAACCAAGTAGCTCTCAATGCCATTCCAAGTGACCAATATTGCAATGAGTAATTGGTATAATAGCAGTTACTATTTTGGGATTCTCAACGATAGCTACCACATCTTGTGATACTAGTACTTCTTGGTACACTACAATGAGC…	.	.	.	.	.	.	.	.	.	.	Female_general_UP	.	.	.	.	.	.	.	.	.	.	.	.	.	.	.	.	.	.	.	.	Nonrepro_general_UP	.	.	.	.	.	.	.	.	.	.	.	.	.	.	.	.
TRINITY_DN106770_c0_g1_i1	TCATTTTCCACGTGTCGGCGCTGACAGAGTTCCCATCGTAATTAGCTTTTACATAGCTGCCGCTGCCTTCCAGTTGACAAGTCGACTGAGGCCTGTTAAAAAAATTGCAAACCAAAAGTAAAAATAAACACTGGATGATATAAGATAACTCTTTCAAATCCTTAACACGTGCCCAGTGATAAAGTATCTCTTCCGGTACATATTGCTCCTGAAAAAACATATCCCTTAAAATACGAATTGTTCGAAACAAACTACTAATAAATTATACCTTTATAAAACAGAACACGCCAAACATTTTGTGTTTATCAGTAATAATATATTTACACCAGTTAAAAAATGCCCGACATTTAAAATACTTATTCAATCAAATGTTTTCTTCATTCTTTGTACCATTAATTT…	prost+prov_UP	.	.	.	.	.	.	.	.	.	.	.	.	.	.	.	.	.	.	.	.	.	.	.	.	.	.	.	.	.	.	.	.	.	.	.	.	.	.	.	.	.	.	.	.	.	.	.
TRINITY_DN10679_c0_g1_i1	CTGTGGTTGAGAGGTGCCGTGGATCAGAGGTTTCACTGTATAGAAGAATGAAAGCTGGCTTTATATGCTTTCCATTGATACCAAATGTGGAAGGATACATTCATGATTAAAAATAATACTATAATTTGCTTAAATTATATTGTGGTATGACTGTTTTGTCGATGTATCATCACTTTCATCAGTAGATATACTACCAGCAAGCTCACTCTCCTAGGTTATGTATCTAGCTCTGTGGCTTGCCAAAAGTTCCTGGTGTGTGCGTGCGTATGTAAATACTTAAAGGGATAACAGTGAACGCCTTCTACATTCATTCGTGGCTGTATAATTAAAACCGGGGTGAACAGCCTTGACTGCTCATTCGAACCGTTCAGACTTGGTATCCCGTTTCGAGCACCCCCG…	prost+prov_UP	.	.	.	.	.	.	.	.	.	.	.	Nonrepro_prost+prov_UP	.	.	.	.	.	.	.	.	.	.	.	.	.	.	Nonrepro_prost+prov_UP	.	Male_prost+prov_UP	.	.	.	Nonrepro_prost+prov_UP	.	.	.	.	.	.	Nonrepro_prost+prov_UP	.	.	.	.	.	.	.
TRINITY_DN10679_c0_g1_i3	CTGTGGTTGAGAGGTGCCGTGGATCAGAGGTTTCACTGTATAGAAGAATGAAAGCTGGCTTTATATGCTTTCCATTGATACCAAATGTGGAAGGATACATTCATGATTAAAAATAATACTATAATTTGCTTAAATTATATTGTGGTATGACTGTTTTGTCGATGTATCATCACTTTCATCAGTAGATATACTACCAGCAAGCTCACTCTCCTAGGTTATGTATCTAGCTCTGTGGCTTGCCAAAAGTTCCTGGTGTGTGCGTGCGTATGTAAATACTTAAAGGGATAACAGTGAACGCCTTCTACATTCATTCGTGGCTGTATAATTAAAACCGGGGTGAACAGCCTTGACTGCTCATTCGAACCGTTCAGACTTGGTATCCCGTTTCGAGCACCCCCG…	prost+prov_UP	.	.	.	.	.	.	.	.	Male_prost+prov_UP	.	.	Nonrepro_prost+prov_UP	.	.	.	.	.	.	.	.	.	.	.	.	.	.	.	.	.	.	.	.	.	.	.	.	.	.	.	.	.	.	.	.	.	.	.
TRINITY_DN10679_c0_g2_i1	TTTTTTTTTTTTTTTTAGAAATTATTGGACTACGGAAAGTGACGTGTGTGGAATTGTCTATGTGAGCTGTAGCTTTTGGGTTCGTTGGACGATAGCTGTCCTAATTAGATGTGGAGAATAATTTGTTTTCTTCGAATTAAGTGGGCCTTTATTATCAATCTTTTACAAGCAACTATTTGGTTTGTTTAAATGAATTCTCTGCCGGTTATATATAATATGCCTTTTATAGTGTTTGATTATTCTTGCCTACTGTATATATATAATTTTTTGGCAATTAAAGTAAATGAAATGTATATATTTATATATTGTTCTTTAGTAAAAATAAAATAATAACAACATTAAACAAAGATGGATACTTTAAATACATGAAACACGTGGTCCAAGGAAATGACACGCGTG…	prost+prov_UP	.	.	.	.	.	.	.	.	.	.	.	Nonrepro_prost+prov_UP	.	.	.	.	.	.	.	.	.	.	.	.	.	.	.	.	.	.	.	.	Nonrepro_prost+prov_UP	.	.	.	.	.	.	Nonrepro_prost+prov_UP	.	.	.	.	.	.	.
TRINITY_DN10680_c0_g1_i19	ATTATTATTATTATTATTATTATTTGGCAATAAATGTTCCCATTAGTTTATATTCCTTCTACTAGAGGCCAGAAGAGTGGCGGTCAAATGTTACTTAACCCACTGTTCTCCAGCAGAGCTGTTTTTATAGTCAGGTCAAGTCTTGCCAGAGCAGCCGGAGTAATAATTAGTTACGAGCCTTCTACTGTAGGGGCAGCAGTTGCGCTGTTATTATTTGTATTTGTATCGTCGTTGCTGGCAACTTGCTGCTGTGGAGCTACCGAAGGGTCGATCACGTGCACGTGTTGTGGACATTCGTCGTTTCCCACACGTTCTTCTCCCGGTTGCTGGGAAGTCGCCAATGACACCTGGTGGTGTTCATAATGCGACAGAGACCCACTACTTGACTGATGATCTAGG…	.	.	stolon_UP	.	.	.	.	.	.	.	.	.	.	.	.	.	.	.	.	.	Female_stolon_UP	.	.	.	.	.	.	.	.	.	.	.	.	.	.	.	.	.	.	.	.	.	.	.	.	.	.	.
TRINITY_DN106880_c0_g1_i1	TTTTGACAATGTATTGGGCTTCAACCTCTGAGGAGACTTTTCAATGCATCACAGACCAAAATATTTGAAGCCCTGTAAAAATTAGAATTCTGAAAAAATATTGTGGAAGGAAATAATAAGGACTGTTCATCCTTATATTTGACGACAAATTTGAGTTTATGGCATTTATTGAATGAGAAACGCATTCATCTACATTTTTGTGAATTATCATAAGTTGGGGACGCCCCTAGGGGAGGTGGGTTGGTATATATGAAGCAGGTGCGAGTCAATCCCATTCGCACTCCGCAACTACAGCTTAACACTGCAGTGTTTTAATTGTGAAGGCTTTGGAGGGAATATTGTGTGTGAAACCCTCAGAGAAACCTCACAATGTCTAGCTTCAAGAATCCTCTACTGGAC…	prost+prov_UP	.	prost+prov_UP	Female_prost+prov_UP	.	.	Female_prost+prov_UP	.	.	Male_prost+prov_UP	.	.	Nonrepro_prost+prov_UP	.	Female_prost+prov_UP	.	Female_prost+prov_UP	Female_prost+prov_UP	.	.	Male_prost+prov_UP	.	.	Nonrepro_prost+prov_UP	Male_prost+prov_UP	.	.	Nonrepro_prost+prov_UP	Male_prost+prov_UP	Male_prost+prov_UP	.	.	Nonrepro_prost+prov_UP	Nonrepro_prost+prov_UP	Male_prost+prov_UP	.	Male_prost+prov_UP	.	.	.	Nonrepro_prost+prov_UP	.	.	.	.	.	.	.
TRINITY_DN106880_c0_g1_i2	TTTTGACAATGTATTGGGCTTCAACCTCTGAGGAGACTTTTCAATGCATCACAGACCAAAATATTTGAAGCCCTGTAAAAATTAGAATTCTGAAAAAATATTGTGGAAGGAAATAATAAGGACTGTTCATCCTTATATTTGACGACAAATTTGAGTTTATGGCATTTATTGAATGAGAAACGCATTCATCTACATTTTTGTGAATTATCATAAGTTGGGGACGCCCCTAGGGGAGGTGGGTTGGTATATATGAAGCAGGTGCGAGTCAATCCCATTCGCACTCCGCAACTACAGCTTAACACTGCAGTGTTTTAATTGTGAAGGCTTTGGAGGGAATATTGTGTGTGAAACCCTCAGAGAAACCTCACAATGTCTAGCTTCAAGAATCCTCTACTGGAC…	prost+prov_UP	.	.	.	.	.	.	.	.	.	.	.	Nonrepro_prost+prov_UP	.	.	.	.	.	.	.	.	.	.	Nonrepro_prost+prov_UP	.	.	.	Nonrepro_prost+prov_UP	.	.	.	.	Nonrepro_prost+prov_UP	Nonrepro_prost+prov_UP	.	.	.	.	.	.	Nonrepro_prost+prov_UP	.	.	.	.	.	.	.
TRINITY_DN10689_c0_g1_i15	TTTTTTTGCTATGCACCTTTCTAAAGAATTTCTTGTATCCATCATACAAATGTTTTTTTTTTCACAATTTAAATAAATTATTAAATAGTATACGGTTGTTTGTAATATAATCATGTACATTTAATATGCTTTCTTTTGGTTTAAGAAAGCGTTTTGCAATTAAGTTTAAACAAAACCCAGATCGACGCTTATTTTCACTAAAAGAAATGGGATAATATATTTTAGAGTAATCCTATTTTTGTAATTTACGAGGAAAATATACCTCAATAGAAATGAAACATAATTCAATACAAAGTTTCTCCACTTTTATTCTCCCCCATGCTACTTTAAGACTTCATTGATATTATCTTCCACAATTTGCTTAAGATATAAATTATTAATAGCCTGTCCTTTGAAGTG…	.	.	.	.	.	.	.	.	.	.	.	.	.	.	.	.	.	.	.	.	.	.	.	.	.	.	.	.	.	.	.	.	.	.	.	.	.	.	.	.	.	.	.	.	.	.	Nonrepro_UP	.
TRINITY_DN10691_c0_g1_i1	ACTATGCATCTTTATACATGTTTTTTTGTAAAAATAATTTCTGATCATTTACCATTATGTTTATCTGTAAGGTATCATGCTGTCATATCAGTTATATCTTACTTAATTTGTGGATATATTGTCACATAGATTAAAAATCATAAAACAATATGATATTTGAACTATCTTCCCTCTTCTCGATCTCAATCAATTTAAATCAATAATAACTTCTGAACAGTTCTAAGACATCCCTCCGCATTCTTCTCACTGTTTCTTTATCGATTCCCTCATTTGGATAGAATCTTGAGCCATTGCAGTTTAATTAAAATTCTTTCTTTTGAAAAACCTCTGTGTAATGTTAGCCCTAGGTTGCAGATTGCTCGTACCTACTTTGTCAGAGGTTTAACAACAATAAAAAGA…	.	.	.	.	.	.	.	.	.	.	.	.	.	.	.	.	.	.	.	.	.	.	.	.	.	.	.	Nonrepro_prost+prov_UP	.	.	.	.	.	.	.	.	.	.	.	.	.	.	.	.	.	.	.	.
TRINITY_DN10691_c0_g1_i10	ACTATGCATCTTTATACATGTTTTTTTGTAAAAATAATTTCTGATCATTTACCATTATGTTTATCTGTAAGGTATCATGCTGTCATATCAGTTATATCTTACTTAATTTGTGGATATATTGTCACATAGATTAAAAATCATAAAACAATATGATATTTGAACTATCTTCCCTCTTCTCGATCTCAATCAATTTAAATCAATAATAACTTCTGAACAGTTCTAAGACATCCCTCCGCATTCTTCTCACTGTTTCTTTATCGATTCCCTCATTTGGATAGAATCTTGAGCCATTGCAGTTTAATTAAAATTCTTTCTTTTGAAAAACCTCTGTGTAATGTTAGCCCTAGGTTGCAGATTGCTCGTACCTACTTTGTCAGAGGTTTAACAACAATAAAAAGA…	.	.	.	.	.	.	.	.	.	.	Male_stolon_UP	.	.	.	.	.	.	.	.	.	.	.	.	.	.	.	.	.	Male_stolon_UP	.	.	.	.	.	.	.	Male_stolon_UP	.	.	.	.	.	.	.	.	.	.	.
TRINITY_DN10692_c0_g1_i1	TAAATATTTTAATAAATGCATATTTATTAACAAAGTTACACCAATCTTACATCAACTTTGCAAATATAATTTACGCAATGTATTAAACCCTAGAGTTACAGGATGTTCTTAGTTTCCAAGGTTTTATTATTACAGTAAGAACGTCATGGGAAATCCAGCGAACCCCACCAGTTTGTCAAACGAAACATAACGAGATATATTTCATGCAGTTGAAACCAAAGATGTAAATGAAATGAATACGACAAACATTTCATTATCTTGTTTATGATGTCCAATGGAGTTAATAGTCTAGTTACAGAATAAAATATTATTTCATCCTCACATTTATTTTAAGTATTTCAAAATTTACGTCAAAAAGGACGTCTTTTATAAAGGATACTTATTAAATACTTTTGGGAC…	.	.	.	.	.	.	.	.	.	.	.	.	.	.	.	.	.	.	.	.	.	.	.	Female_stolon_UP	.	.	.	.	.	.	.	.	.	.	.	.	.	.	.	.	.	.	.	.	.	.	.	.
TRINITY_DN106979_c0_g1_i6	ACAGCGAGGAAGCTCACAGAAACCTCACTGAAACCTCACACAGCTCACACTATGGCACGATCAACCAACGTCCTTCTCCTACTGGTGGCGGCTGTGGCGTACGTGACGCCAGCTCATGGCGCAGACATTAATTGGTGTACAATCTCGGATCTTGAAAATGTGAAGTGCTGGGAGATGTCTGACGCGCTGACGGAGGCCGGTATCAGCAGCGACCTAAAGTGTGTCCAGGGAGCCAATACCGCGGAGTGCATGGAGATGATTAAAGCCGGAACAGCTCATCTGATCACACTAGATGGCGGTGATATCGTTCATGCGGGAGAAAACTTTGACATGCAGGTCATAATGGGGGAGGAATATTCCTATGGTGAGATATCGTCTATAGTTGAAGATGTCTACCGA…	.	.	.	.	.	.	.	.	.	.	.	.	.	.	.	.	.	.	.	.	.	.	.	.	.	.	.	.	.	.	.	Male_stolon_UP	.	.	.	.	.	.	.	.	.	.	.	.	.	.	.	.
TRINITY_DN1069_c0_g1_i23	TAATAATAAAATAATAAATAAAAATTGGGACCTTATATTTAATAATTTATGGAGCCTCAAATTTATCCCCACCCCCCACCCCGGATCCGCCCCTGAATTTATAAAAGTGTAATGATGCAGCAACGGTGCGACGACTATACCTAGCACCACACGACGAATAATAAATGACCGAAAGTTAATATGCCAAACGATTATTATTAGTATTATTATTATTGTAACATCGGTTGTATGTATTATATTAACATACATTTTAAAAAATAAATGTTGTTCCTGAATTGTGTACAATAAGTATTACATACATACTAAATTAGCCTCGATATATTTACAAAGATTATACTGCCTTTTAATATCGAGGAGGTTAGAAGTCTTGCCCCTAATTGATTAAATAAATTATAATTC…	.	.	.	.	.	.	.	.	.	.	Male_stolon_UP	.	.	.	.	.	.	.	.	.	.	.	.	.	.	.	.	.	.	.	.	.	.	.	.	.	.	.	.	.	.	.	.	.	.	.	.	.
TRINITY_DN1069_c1_g2_i2	CCTCCATGATGTGACGTGTTCAGTAATTGCTTTCGTAAAGCAGTCATACCTCTAACTATACGGTAAGGTAAAATTGAACTCTGTGGATGAAATCAATTTAGCGGTCGTTTAGCGGTGCGACCCATAATGAAATTCGACGATTATTGATTGTCGGGATCCACGGAAAAGTGATCGTATACTGTGTTGACAACCAATCACCAGCCGGGTGGGAGTTTTCAGCAACCCAGGTAGACGGCTTGTTGTGCTGCTAGACAAGCCAGCTGATAGCGATACTGAGAATTAAATACATTTGTTCTTTTTAATTCTCAACAATTAGGGAAGAAAATTTCCGGCTGAGACATTTACTTATCTCGGATATACTCAAAGTATTTGTCATATTACAAGACCTAGAGGTTTGTT…	.	.	.	.	.	.	.	.	.	.	.	.	.	.	.	.	.	.	.	.	.	.	.	.	.	.	.	Nonrepro_prost+prov_UP	.	.	.	.	.	.	.	.	.	.	.	.	.	.	.	.	.	.	.	.
TRINITY_DN1069_c2_g1_i9	TTTTTTTTTACTTCCAATAATTTATTTACATGTTTTTGAGCAAAATGGTAGATAACTCAAGAGCAAACAAGTTTTCATAAGTTAAAACTAAAAAAATAATAACGAGGCAGTATTCAGCATTAAGATCGCATACATTTTACATATAGAAGTAACCCATAAGGCCGAGTGTAAGCAAACAAAATCACGTGACTTTATATCATTGATAATGATTATAGTCTTTATTAGAAACATAAATGCATGCTCCACTCATATAAAAAATATACAAGTTTTAATCTCTATATGAGGACTTGTCTCTTTACACTGTCGTGGGTTTAAATGCCGTACTGACAAAAACACACATTCTGTCCATTCAGTAATAAGATTAACTCAATTTATTTACTCAGATTATTTACGAGTTAC…	.	.	.	.	.	.	.	.	.	.	.	.	.	.	.	.	.	.	.	.	.	.	.	.	.	.	.	.	.	.	.	.	Nonrepro_prost+prov_UP	.	.	.	.	.	.	.	.	.	.	.	.	.	.	.
TRINITY_DN1069_c9_g1_i1	ATATCAATCAATCAACCAAGTTTTCGTGTTTTCAAATCGTTTGTAAAGTCACGTACTGTACAATAAATAAGTTTAAAAAATCAATTCTCCATGCCACACCGACACTACACGTATTCCGTTAACGAGTTCGTATTGTTATTCTAATGCAGTACGTTAACTAGGATAATAATTATTGATTTCAAGATTTGTTTTATCATTAAATACTTGTTGTGGTATCACACGGGCTCCTTTTAAAGATTATATAGATTAGATAAATGTGTATTATTCATTAATATTAGGAAAGGTGTCTAGATGTAAAACAGAAGATCATCTTTAATATGTGAGTGATAGCCACCATGCCATGGAGATAACGTCTCGAGATTCCAAAATCAGCAACTAGAAATTAAGAATTTGTTGAAA…	.	stolon_UP	stolon_UP	.	.	.	.	.	.	.	.	.	.	.	.	.	.	.	.	.	.	.	Female_stolon_UP	Female_stolon_UP	.	.	.	.	.	.	.	.	.	.	.	.	.	.	.	.	.	.	.	.	.	.	.	.
TRINITY_DN10703_c0_g1_i19	CACTAGCGAGACGACACTGTTTGTCACCACACTGTATGAAATCTGGGACCTATTATATTTTGGTGATGTTAAACAACCTATCCACCTATCACACTTCATTGCACCAAATTCACTAATAGCGCAACAACACCATTTGCATTTGCTTCACTACGTACATACCCGATGTACACGACCAGAAGCTATTGCCCATCAATATGCTGTAATTTCGTATACTTTACAAACATACAAATATAGTTTAACTATGAAAGCAAATATCCTATAAGTAGTTTACCAACATTACACAGATACTACTTCCATAACATACAACTTATCCACATATACGTATATATAACTCTATATATAACATACAAAATACAAATGTTATACCAATATCATACAACTTATTTTCAAAGGTACGCA…	.	.	.	.	.	.	.	.	.	.	.	.	.	.	.	.	.	.	.	.	.	.	.	.	.	.	.	.	Male_prost+prov_UP	.	.	.	.	.	.	.	Male_prost+prov_UP	.	.	.	.	.	.	.	.	.	.	.
TRINITY_DN10710_c0_g1_i10	AAATTTAAATTGGTAGTAGACATATTGGTCAGTGGCTCACTGGTAGTTGGCAAATTTAAATTGGTAGTTGACATATTGGTCAGTGGCCCACTGGTGATTGGTGGACTTGGAATGATGGTTGACACACCTTGAGTTGTTGGTATGGGTAAACTCTTCTTTTTCCTTTTTCTACATACTGGACATTGAAATACATACAGATCACCATCACTTGTTTGTCTATTTGACACATAAACATCCTCAGGATGACAGTAGATACGACACTCTCCACAAGTTTCAAGATAGAAGAATCCAATACAATTCCCAATGATCAGACATGTTTCACAACAGTCTGACAAGGCATAATTGTAGGCTGTAAATGTAGCAGTTCTTGTGCTTGTCATTTCAGTGTACAGATTAAAA…	.	general_UP	prost+prov_UP	.	.	.	.	.	.	.	.	.	.	.	.	.	.	.	.	.	.	.	.	.	.	.	.	.	.	.	.	.	.	.	.	.	.	.	.	.	.	.	.	.	.	.	.	.
TRINITY_DN1071_c0_g1_i10	CCTTGCTGTGAAGGAATATGATCTCTTAACATATTTTTATGGTTAATTTCCAGTATCATGACAGCTGCTTACTGGTGATGTGTTTAACGAGAGTATTTCGTGCAGTACACCCCCTTAAAATGTCACCGAAGAACAGCGCGCAACTTGCATGTTTTTACAGACTAAACAAAATGTTGCCTTGTTTTGTATTGATCACCTTCAGTTGCTGCAGCTTCTCTAAGTAACAGTTGATTATGTAGGAAAATAGGTCAAGCTGGTGGTATGCGCTCGCACTAGGTGACATCATAAATAGGCATTTACTGAGTATGGATTTGGATGCATTGACGCACAAGCTGCTATTTTGGGAAAGGAAAGTCAGCTGACCCGCTCCTTGTTTACTGCCTTCTAACGACATATTTG…	.	.	.	.	Female_general_UP	.	.	Female_general_UP	.	.	.	.	.	.	.	.	.	.	.	.	.	.	.	Nonrepro_prost+prov_UP	.	.	.	.	.	.	.	.	.	.	.	.	.	.	.	.	.	.	.	.	.	.	.	.
TRINITY_DN10720_c0_g1_i3	TTTTATTGTTTCCCTTGAACTGGGCTTATTTTATTTTATTTTTTCTTTATGAACAACATTTTTTAACATTTCAACAGACTATAATAATAAAAATAATAATAAATGTATCGGGTTTCATTTGCATTTAAATTATTTTTTGTAAAAAAATAACCGGCACGTGAATAAATAAATAAATAACCACAATTAACTCCTAATTTGGCTGAATCCAAACAGAATTCATTTAAAGAAAATAGATAATAGTTAAACAAAAAAATAATATATCTTCTTGTTTAAATATATAATCGAATTTTTTATATTTTTATCATTTTTGCACAAACATTTTTTATATATCATGTAATAAACAAGTCTTGGCTAAACATACGTATTATGAAGGATTCTTTTTATATAAACATATCTACT…	.	stolon_UP	.	.	.	.	.	.	.	.	.	.	.	.	.	.	.	.	.	.	.	.	.	.	.	.	.	.	.	.	.	.	.	.	.	.	.	.	.	.	.	.	.	.	.	.	.	.
TRINITY_DN10720_c0_g1_i5	GTAGGAGACCAAAGAAGTTTGGAAATAGATAGGCAAACAAAGAGTAGACCCAAAGGTAGGCTATAGATGGCGCTATCATCTTCTGTTACGTTCTCATTAACGAGTGCCGTGCCTCCTTCTAAATAAAAAGCTCAGATTTGAGCAAATGATTCAAATGAGCAATCAAAAAAATCTTCATGAACAAATATAAAAAGGCTAAACTACTCATCAATCTCGGTTGCTAATATCAATGTCACTTCAATGTAGTGAAATAAGTTCAAAATTTTCGAACAAGGAACTATGACAGAAAGACAATCCTAACTTTCATTTGAATTCTTATTACGGAAAGTCTATTTAAGGACATTCTTGATTACGGATAACTTTAACAGATCACATATTAGAATTGGGATCAATAGCCAG…	.	stolon_UP	stolon_UP	.	.	.	.	.	.	.	Male_stolon_UP	.	.	.	.	.	Male_stolon_UP	.	.	.	.	.	.	.	.	Male_stolon_UP	.	.	Male_stolon_UP	.	.	.	.	.	.	Male_stolon_UP	Male_stolon_UP	.	.	.	.	.	.	.	.	.	.	.
TRINITY_DN10720_c0_g1_i7	GTAGGAGACCAAAGAAGTTTGGAAATAGATAGGCAAACAAAGAGTAGACCCAAAGGTAGGCTATAGATGGCGCTATCATCTTCTGTTACGTTCTCATTAACGAGTGCCGTGCCTCCTTCTAAATAAAAAGCTCAGATTTGAGCAAATGATTCAAATGAGCAATCAAAAAAATCTTCATGAACAAATATAAAAAGGCTAAACTACTCATCAATCTCGGTTGCTAATATCAATGTCACTTCAATGTAGTGAAATAAGTTCAAAATTTTCGAACAAGGAACTATGACAGAAAGACAATCCTAACTTTCATTTGAATTCTTATTACGGAAAGTCTATTTAAGGACATTCTTGATTACGGATAACTTTAACAGATCACATATTAGAATTGGGATCAATAGCCAG…	prost+prov_UP	.	.	.	.	.	.	.	.	.	.	.	Nonrepro_prost+prov_UP	.	.	.	.	.	.	.	.	.	.	.	.	.	.	.	.	.	.	.	Nonrepro_prost+prov_UP	Nonrepro_prost+prov_UP	.	.	.	.	.	.	Nonrepro_prost+prov_UP	.	.	.	.	.	.	.
TRINITY_DN10721_c0_g1_i10	GATCTCTTGTACCTCTATACCTTCTGAAAATGGGTCATTTAACTATAACTCTTTTTCTGGCAATATTGTGTTTTGTTGAGATCAAGGCTCAATGCTCAAGTATAACTGCAGCAGATCAACTTCTATGTAGATTACTTTCCTGCCCCTGTCCATTTAAGCGAGATGTTGTTGAGCAGACAGATGTTGAGAAAAGGTTGTCAGAATGTACTTGTCAGGAATACTTTGGAGTATCATGTCCTCATGTTGCATTCTGGCTTAAATATTTTCAAGCTGCTATTGACTTCAATAAATTGCCTGATTCAATAACTGATTTAGAATGGAAAACTGTCTTCCCACAATATACTACAAGAACAGAGCTTGAATCTTACTTTACTCAATTTACTGCACCTGAAATACCAT…	general_UP	general_UP	.	Female_general_UP	.	.	Female_general_UP	.	.	.	.	.	.	.	.	.	.	.	.	.	.	.	.	.	.	.	.	.	.	.	.	.	.	.	.	.	.	.	.	.	.	.	.	.	.	.	.	.
TRINITY_DN10735_c0_g1_i6	AAACTACATGGAATTCCTATATTGTTTGTATATTTAATAATAGAGAACACTGTAGATATTAAACATCAATTTATTGATCATAATGTCAGCTAATTATTAAAAGAATGAAAAATGACATTTTAAAACGGGTTGTAAAGATAGAAATCTTTCTTTGGAACCGACGTAAGAAAGATAAACCTATTTTATTTAACAGCTCATATTAAGACAATAAAGAATTATGTTCACAAAAATAAAAGCAGACATCCTTTCCTGATTGATTGTTGATATATTAATGTTCAGAAGTCTTTGTCAATAATATTTATAAGTAATGCCGCAAGGAGATTCCCTTACTTCCGGTTCTGTTTGATACTTTACGTCATAATATTCACCATCGACGTCCGCGCTCCTACTGAGAAACCT…	.	.	stolon_UP	.	.	.	.	.	.	.	.	.	.	.	.	.	.	.	.	.	.	.	.	.	.	.	.	.	Male_stolon_UP	.	.	.	.	.	.	.	Male_stolon_UP	.	.	.	.	.	.	.	.	.	.	.
TRINITY_DN10742_c0_g1_i13	ATTGAGAATAATAAAAAAGTAATATCATTAAATATCTCAGGTGACATAAATAAGATTACAAATTGTGTCGGTATACAATTTATTCATAAGGCACGATGCCATTTCCTGTACAATTTCTCGAAAAGGGAAGAATAATTTCACAATAAAGTTGATGTATAATGTTGACTATTGCAATCCTTTTAGAGTTGATGTTACTCACGTAGGTTAAAGGAAAAAATTAACTATAGTGTGTTTGCTAAATGTACTGTAAAATGGTAAACTTCAAACATTTTTTTTAGTTTCCATCTTGTAGTTCTGCAAAATCATTATCCAAGCAAACAGGAAAATATAAAAGCAATAAAATGAAGAATTGAAGCTTGAATCCAAAATTATATTTCCAGCATTCAGTTTAGTTGTCAG…	general_UP	.	.	.	.	.	.	.	.	.	.	.	.	.	.	.	.	.	.	.	.	.	.	.	.	.	.	.	.	.	.	.	.	.	.	.	.	.	.	.	.	.	.	.	.	.	.	.
TRINITY_DN10745_c0_g1_i23	ATATTCAGGATTCTTAATTGGTTAGTCTACTTGTAGTTATTTTGTGTCAGGTTTGATCAGTCTTGGAAGGTCTTCGCGTTTTCACTGGCCAGCCTCGAATGTTGGCCTGGGTTTGATACCTGTGGTAAGGCCGGTACATATTTGGCGCACTAACAGGGTTCGGGGACCAACTTTATAAACATTTTGTTATGACCCTTTCCGGGAGAGTGAAACGAATTGTTAGACAGCTTCAACCATTTATACTACAGCTCCGTGATATGGGAGGAGAATGCGGCGTACTCATTGGTCATGCTGGTTTTCCTGGCGGCTGGCGGGGTGGGAGGACTGGGCGGCGTATCATACTCCAGGGGCTCGGCGAAGTTGACGCTCTGCCGGACGTATCGGGCCGATGCTGGCCTG…	.	.	.	.	.	.	.	.	.	.	.	.	.	.	.	.	.	.	.	.	.	.	.	.	.	.	.	.	.	.	.	.	Nonrepro_prost+prov_UP	.	.	.	.	.	.	.	.	.	.	.	.	.	.	.
TRINITY_DN10752_c0_g1_i2	GCCTATATACTACAGGTTGCTGATATACTGGTCTCTGTGGGTAATATGTTGGCTGCTGAAATACTGGTCTCTGTGGGTAAGATGTTGTAGTTGGTTGCCTATATACTACAGGTTGCTGAAATACTGGTCTCTGTGGGTAAGATGTTGTAGTTGGTTGCCTATATACTACAGGTTGCTGATATACTGGTCTCTGTGGGTAATATGTTGTAGTTGGTTGCCTATATACTACAGGTTGCTGAAATACTGGTCTCTGTGGGTAAGATGTTGTAGTTGGTTGCCTATATACTACAGGTTGCTGATATACTGGTCTCTGTGGGTAATATGTTGGCTGTTGGTATACTGGTTGTTGAGCGTATGGAATTTGATTGTTAACTTGGGGTATATAAGATGGACTTCCAT…	prost+prov_UP	.	prost+prov_UP	.	.	.	.	.	.	.	.	.	Nonrepro_prost+prov_UP	.	.	.	.	.	.	.	.	.	.	.	.	.	.	Nonrepro_prost+prov_UP	.	.	.	.	.	Nonrepro_prost+prov_UP	.	.	.	.	.	.	Nonrepro_prost+prov_UP	.	.	.	.	.	.	.
TRINITY_DN10752_c2_g1_i1	GCCCGTAGCTATTAAAGTAGTAGCTATTACTTGGTTGGTAGCCTTGGTAATATCCATTTCCGTTTCCGTATCTTTGCCTACAAAGCAAAAACCAATGGAAAGCGGGGTAATAATCTAGAAGCTTAAATTAGGTGCATGTATTTTTGGGAAAGAACGGGATACTCTTAGATGCTTTATGATTCTTATCTACATTTTGAGTGATCCATATCAATGTATCTATCATCAGAATGTTGTATAAATACTTGATCATTTAATATTTACGAGTAAACTGGTGAAAACAGCAAGTTCTATTAGCTGTTCTATTTATAAATCGATAATAGCTTGAATCACATCTTTGACTTTCCAAATTTTAGCAAACAAATCTATTCATTGCTACCCCATAATGCTATTTCATATAAC…	prost+prov_UP	.	.	.	.	.	.	.	.	Male_prost+prov_UP	.	.	.	.	.	.	.	.	.	.	.	.	.	.	.	.	.	.	.	Male_prost+prov_UP	.	.	.	.	.	.	.	.	.	.	.	.	.	.	.	.	.	.
TRINITY_DN10757_c0_g1_i1	GGTAAAGGAAACCAGGAGGAAGCTTCTATTGAACTGGATAAGTTGATCCGTAGCACCGAACCAAAGAAAGAAATTAAAGATGAAATAAATTGTATCGGCGTAGTGGAGATCGTGCCTCGATTAGAGTATCAGGAAAATGTCCAGATCAAAGTAGAAGGAAAGGAAGAAGATGTTAATCTTAGAATGGAAATAGAATCTGAGAAATCCACGCAGAAAACATTACCTGAGAGTAGCGTTAATGTTGTAGATGAGTTGAAGAAAGTCCTTGAAAACAGACGCAAGTTGGGTCAAGCCAGGGACACAGAGAGCAGTCGTATAGAAATTGCAACAGATTCTTCGGAAGAGGACCCTATGGAGGCTTCGGATGAAATCCTGAGGCAGAAGAAGCATAGGAGGAGG…	.	.	.	.	.	.	.	.	.	.	.	.	.	.	.	.	.	.	.	.	.	.	.	.	.	.	.	Nonrepro_prost+prov_UP	.	.	.	.	.	.	.	.	.	.	.	.	.	.	.	.	.	.	.	.
TRINITY_DN10764_c1_g2_i1	ACCAAATTTATCTGTCATATACAACTGTCACAGATTTCTTATTAATTACAGTTACAAAATTCCCATAAATTGCAGTTTGTTACAGAAAAAATAAGTTATCAAAATTAATGATTTCTGGAGTGGATCTAAATGATTTAATAATTTGTCATATTACTGAGGGACTGGTCTAGAAGTATATAAGAGGAACTAAAAAAGATTGAGGGAGACATTCCCCTGGATGAGGATTGAAGCTGACAGATTGATGCTCTAAGAAGAATCACAAGAAAACAGCAACAAGAAAAC	.	stolon_UP	stolon_UP	.	.	.	.	.	.	.	Male_stolon_UP	.	.	.	.	.	Male_stolon_UP	.	.	.	.	Male_stolon_UP	.	.	.	Male_stolon_UP	.	.	Male_stolon_UP	.	.	Male_stolon_UP	Male_stolon_UP	.	.	Male_stolon_UP	Male_stolon_UP	.	.	.	.	.	.	.	.	.	.	.
TRINITY_DN107667_c1_g1_i1	TCACACTTCATTTTCAAGACACATCCCCTCATATTGACAACTTCAATAACTTTAGGGAAATAGAAGATAAGGAGTTAAAAGACATTATTAGTAATATTAACAAAACCACATGTGCGGAAGATCTGATTGATTCTAAACTACTATCTATCATGATGGATGATCTTTATCCAGTTATAAAACATATAGTCAATAGCTCTCCCACTAAAGGTGTTTTTCCCAACTGTTTCAAAATCAGTACTATTCTCCCTATGAGTATCCATATTAATACTAAATTCCAGAAATAAAAGAATCTACCTAAGAAACACTAATAAAATATTCTCCTTCATAATTATCGCCCTGCTACTGCTCCTAATAATCAGATTTATAGTAAATAACATCTTAATATTTTATGTTACATTC…	prost+prov_UP	stolon_UP	.	.	Female_stolon_UP	.	.	Female_stolon_UP	.	.	.	.	.	.	.	.	.	.	.	.	.	.	Female_stolon_UP	.	.	.	.	.	.	.	.	.	.	.	.	.	.	.	.	.	.	.	.	.	.	.	.	.
TRINITY_DN1076_c0_g1_i12	TTATTTTTATTTTTTTTGTTTAAGTTTTTTTTTTTCTTCTCAGTTGTGAAACATTTCACTGATGTCCAAGGTTTTTAATTAAGTATCCAACATGATTTCTTCAAGTGTTTCCTTTGGGAGGAAGTAGGCCCCGTGTATCTACTATAGCACCTCGCTCTTATATAGAATTATTGAATCATGTTTATGGTTTGAGTCGAAATTGTGATAAAGTCATTGATCTATCCAAGATCAGCTAGCGAACTGGCAGAGCCATCTATGGACCTAATTTATTGATAACAGCAATTTGCTTATATAGTAATACTTTTTATGTTCCAGAATGGTGCTTATACAAGTAGGAATGGTATATGTATTCTTATGTTTCGAATCCGGTATAAACCGTTAATGCACAATTATTTATCT…	.	general_UP	.	.	.	.	.	.	.	.	.	.	.	.	.	.	.	.	.	.	.	.	.	.	.	.	.	.	.	.	.	.	.	.	.	.	.	.	.	.	.	.	.	.	.	.	.	.
TRINITY_DN10774_c0_g1_i2	CATTGGAAAAGCCAGAATCAGATTTAGATCAAAAGGAGATGAGTTATGGATTTAGTGGAACAAGTGTGTGGGACATTGCAAAGAAATTTGAGAAATCATTGGAAAAGCCAGAATCAGTTATAGATGAAAAGGAGACAAGTTGTGGATATACTAGAATAAGTGTGAATGAAATTGTAAAGAATTGGCATAAGCCATTGGAAAAGTCAGAATCAGATTTAGATCAAAAGGAGATGAGTTATGGATTTGGTGGAACAAGTGTGCGGAACATTGCAAAGAAATTTGAGAACTCATTGGAAAAGCCAGAATCAGTTTTAGATGAAAAGGAAACAAGTTGTGGATATACTACAATAAGTGTGAATGATATTGTAAAGAATTGGCATAAACCATTGGAAAAGTCAG…	.	stolon_UP	.	.	.	.	.	.	.	.	Male_stolon_UP	.	.	.	.	.	.	.	.	.	.	.	.	.	.	.	.	.	.	.	.	Male_stolon_UP	Male_stolon_UP	.	.	.	.	.	.	.	.	.	.	.	.	.	.	.
TRINITY_DN10774_c0_g1_i7	CATTGGAAAAGCCAGAATCAGATTTAGATCAAAAGGAGATGAGTTATGGATTTAGGGGAACAAGTGTGCGGGACATTGCAAAGAAATTTGAGAAATCATTATTGGAAAAGCCAGAATCAGTATTTGACAGAGAGATAAAGGAGCAGAATAAAGATATTGGAATAAGTGTGAATGATATCATAAAGAATTTGCATAAATCATTGGAAAAGCCAGAATCAGATTTAGATCAAAAGGAGATGAGTTATGGATTTAGTGGAACAAGTGTGTGGGACATTGCAAAGAAATTTGAGAAATCATTGGAAAAGCCAGA	.	stolon_UP	.	.	.	.	.	.	.	.	Male_stolon_UP	.	.	.	.	.	.	.	.	.	.	.	.	.	.	.	.	.	.	.	.	.	Male_stolon_UP	.	.	.	.	.	.	.	.	.	.	.	.	.	.	.
TRINITY_DN10774_c0_g2_i1	GAGATAGAAAAACAGATAAAAGATAGTAGGAAGAAAGGAGGAAAGTACACATCACTTGAAATAGTATATGACCAACAGAAAAAGGAATGGAAAAGGATTGTCAGAAAGGGTAAAAAATCCAAAGCATTAGCCAAGACCCTTGAAGAAAGAGTTAAAGATGGAAAAGTATTGGATAAAGAAAACATCAATAAGATACAAAAAGAGAATAAAGATAGTAGGAAGAAAGAAGGACAGTATGCCACAATCAATGAAAGAATATATGACAGAGAGAAAAGGGAAAGTAAAATGTATGAAGGAAATAGGACATATGCGGAAATAGTAGCCAAGACCAAGGAAGAAAGAGATGAAGTTGAAAAAGTATTGGAGAAAGAAAACATCAGTGAGGTAGAAAAACAGAAT…	.	stolon_UP	.	.	.	.	.	.	.	.	Male_stolon_UP	.	.	.	.	.	Male_stolon_UP	.	.	.	.	.	.	.	.	Male_stolon_UP	.	.	.	.	.	Male_stolon_UP	Male_stolon_UP	.	.	Male_stolon_UP	.	.	.	.	.	.	.	.	.	.	.	.
TRINITY_DN10774_c0_g2_i2	GAGATAGAAAAACAGATAAAAGATAGTAGGAAGAAAGGAGGAAAGTACACATCACTTGAAATAGTATATGACCAACAGAAAAAGGAATGGAAAAGGATTGTCAGAAAGGGTAAAAAATCCAAAGCATTAGCCAAGACCCTTGAAGAAAGAGTTAAAGATGGAAAAGTATTGGATAAAGAAAACATCAATAAGATACAAAAAGAGAATAAAGATAGTAGGAAGAAAGAAGGACAGTATGCCACAATCAATGAAAGAATATATGACAGAGAGAAAAGGGAAAGTAAAATGTATGAAGGAAAAGGTACATATGTGGAAGTAGTAGCCAAGATGCCAGAAAAAAGAGATGAAGTTGAAAATGTACTGGATAAAGAAAACATCAACGAGATAGAAAAACAGATA…	.	stolon_UP	.	.	.	.	.	.	.	.	Male_stolon_UP	.	.	.	.	.	.	.	.	.	.	.	.	.	.	.	.	.	.	.	.	Male_stolon_UP	Male_stolon_UP	.	.	.	.	.	.	.	.	.	.	.	.	.	.	.
TRINITY_DN10774_c11_g1_i1	AGTGAAGGAGTATTTGACAGAGACTTAGAGATACAGAATGAAGAGAACGATAGAAAAACAGAAAAAAGGTAATAGGAAGAAAGGAGAAAAGTATGTGGCACTCAGAAAAAGAATATATGAGAGAGAGGAAAAGGAAAAGAAAATGGATGACAGAAAGGGGAAAGAATCGGAAGTGGTAGCCAGGATGGAGGAAGAAAGAGTTAAAGATGAAAAAGTATTCGATAAAGAAAACAGCAATAAGATAGAAAAAGAGAATAAAGATGGCATGAAAGAAGGAGGAACATATGTGACAATGGATGC	.	stolon_UP	stolon_UP	.	.	.	.	.	.	.	Male_stolon_UP	.	.	.	.	.	.	.	.	.	.	.	.	.	.	Male_stolon_UP	.	.	Male_stolon_UP	.	.	Male_stolon_UP	Male_stolon_UP	.	.	Male_stolon_UP	Male_stolon_UP	.	.	.	.	.	.	.	.	.	.	.
TRINITY_DN10774_c2_g1_i4	CCATTCTTTTTTTCTAATTCTCTGTCAAATACTCCTTCACTGCTTGTCACATAATTTTCATCTTCACCCATGTTCTCTTCATTCTGTATCTCTAATTCTCTGTCAAATACTCCTTCACTGCTTGTCATATAATTTTCATCTTTCCCCATGTTACCTTCATTCTGTTCCTTTATCTCTCGGTCAAATACTCCTTCATTGTTTGTCACATAATTTTCATCTTCGCCCATGTTCTCTTCATTCTGTTTCTCTAATTCTCTGTCAAATACTCCTTCACTGCTTGTCACATAATTTTCATTTTCACCAATGTTACCTTCATTCT	.	stolon_UP	.	.	.	.	.	.	.	.	Male_stolon_UP	.	.	.	.	.	.	.	.	.	.	Male_stolon_UP	.	.	.	Male_stolon_UP	.	.	Male_stolon_UP	.	.	Male_stolon_UP	Male_stolon_UP	.	.	Male_stolon_UP	Male_stolon_UP	.	.	.	.	.	.	.	.	.	.	.
TRINITY_DN10775_c0_g1_i4	AGCGACGCGTGATATTAGTTATGCAATTCAATAACACAAGAATCCATTATACTTTAAATATCGTTTTTTTTTTAAATTATACAAGTTCAATGACCTCCAGACGACGAATATTTGTTCGTAACAATAAAAATAAGTGATGGGTGTGGTTTGTGTAAGTGTGTGTGTCAGGGTGTCTAGTTGTTACTACCTTCAAACAGTGACAGGATGATGAGGAACAGGTAGACCATGTCCAGGTAGAGTGGTGCTTGTGTGTGATTGCATGTGTGTGTTAGGGTGTCTAGTTGTTACTGCTTCCTAACAGTGAGAGGATGATGAGAAACAGTTAGACCATGTCCAGGTAGAGTGGTGCGTGTGTGATTGCATGTGTGTGTTAGGGTGTCTAGTTGTTACTGCTTCCAA…	.	.	.	.	.	.	.	.	.	.	.	.	Female_general_UP	.	.	.	.	.	Female_prost+prov_UP	.	.	.	.	Female_stolon_UP	.	.	.	.	.	.	.	.	.	.	.	.	.	.	.	.	.	.	Female_prost+prov_UP	.	.	.	.	.
TRINITY_DN10784_c0_g1_i6	CTTCATGCTCAGCTTGCTTTGATCTCTCATTAAACCTGCTTTAACTTCTGTCTTGCTATAAAATAATTAGTCGTCTTGTTTTCTTTTTTTTTTTTACTTTTCGATGATTGAAGATGGAATGAAATCTTCATGCTCAGCTTGCTTTGATCTCTCATTAAACCTGCTTTAACTTCTGTCTTGCTATAAAATAATTAGTCGTCTTGTTTTCTTTTTTTTTTTTACTTTTCGATGATTGAAGATGGAATGAAATCACAGCATGTTTTGTCGATTAGGCAGTGGTATAAAGGATGTGTCGTCAGTACGTTTAAAATAGCTTCAAAACGTGACAAAATCTACCGCCATTAAATAAAATGGCGCTTTTTCT	.	stolon_UP	stolon_UP	.	.	.	.	.	.	.	.	.	.	.	.	.	.	.	.	.	.	.	Female_stolon_UP	.	.	.	.	.	.	.	.	.	.	.	.	.	.	.	.	.	.	.	.	.	.	.	.	.
TRINITY_DN107873_c0_g1_i4	CACTGAAGGAAATCTAGCCCAGACGCCACTTACTAACGTTTACAGTTACACGTAATTTAGAGTTGACTGCTTCTATTGGCTGAAACCCTCGGGTTTCAAACCTCAATATATTTCGTCACTTGGATACAACTTTTAATTGAACCACCAAACAAAACTGTATTTTTTATGACAGCGCACAGCCTTTACCAACTGTTAACCATTTCCCACCTCTGCCGCCCCCACGCGTAACCTAGTTATACGGGTTCAAATATGGGAACGCACCATATAGGGTAAAGGGGTTTGTATACTTTTATTCCCCTTGGTTAAATAAATAAGGAAATAGGACTTTACATTTAAACATACACCAGATCTATTTAAAAATGTGAGGACTTTTAAAAAAGGGCCGCCAAACCGTGGACC…	.	stolon_UP	stolon_UP	.	.	.	.	.	.	.	Male_stolon_UP	.	.	.	.	.	Male_stolon_UP	.	.	.	.	Male_stolon_UP	.	.	.	Male_stolon_UP	.	.	Male_stolon_UP	.	.	Male_stolon_UP	Male_stolon_UP	.	.	Male_stolon_UP	Male_stolon_UP	.	.	.	.	.	.	.	.	.	.	.
TRINITY_DN10787_c0_g1_i2	CTCTTCAGGCATTGGTATTTACTCTCGCCTCCTGAAGTCTTGCAAAACTATTAGCACTGACTTAAGGTCAATTTATTTATTTATTTCATTTATTTATTGAACCAGGGCGCCGCACCTCTCATCCGCGGCAATTTCGACAATTACAGCAGGGGTTCACGGATGAGAGGTTCCACTATATATGTATCAGATAATGTTAGGTTAGCAAGTTGGCCAACTGTACTCATAATTGCGGCAACACACTTCGACACAATTGTAAGGACATTTTAGCTCGAGTTCTTGTATATCATATGAATGACTTCAATATAATGACAACTTAAAATAAGGTCAAAAGAAAATGTCAGTAATTTACTACTAAAGCACCAAGGAAACTAACGACACTTCCCAGTAACACATACACGT…	.	stolon_UP	stolon_UP	.	.	.	.	.	.	.	Male_stolon_UP	.	.	.	.	.	.	.	.	.	.	.	.	.	.	.	.	.	Male_stolon_UP	.	.	.	.	.	.	.	Male_stolon_UP	.	.	.	.	.	.	.	.	.	.	.
TRINITY_DN1078_c0_g1_i1	ATGCTACAGTAAGGCACAGCTGTTAAAAATATAATAATATGAATGTAAATGAATTTTGTAGTCATATACTTAAATAAAAATTTCGTTATCGTTATCGTTATCGGATACCCGTTTGAAGAGTGACCTGAAGAGGATATATGTTATATATCGTATCCAAGCGAGATTTTCAAGGAAACTCTAGATTATATATCAATATATGCGTTTTGAATATTCCACCCAAACAGGCCTAAAAACTAGGCAAGTATCTGAGATCAGGTAAAAAGTATTGTTCAATTAAAACTGTGACATGAATGGACCCAGTCTCGTTCTGAGATTTCAAGCAGTATGAGTTTAGCCGTAAAAAATTCATGCCAGCACAAGAACATCAATTTTTATATAAACTAATACAAATATTCTGTA…	.	.	.	.	.	.	.	.	.	.	.	.	.	.	.	.	.	.	.	.	.	.	.	.	.	.	.	Nonrepro_prost+prov_UP	.	.	.	.	.	Nonrepro_prost+prov_UP	.	.	.	.	.	.	Nonrepro_prost+prov_UP	.	.	.	.	.	.	.
TRINITY_DN1078_c0_g1_i10	ATGCTACAGTAAGGCACAGCTGTTAAAAATATAATAATATGAATGTAAATGAATTTTGTAGTCATATACTTAAATAAAAATTTCGTTATCGTTATCGTTATCGGATACCCGTTTGAAGAGTGACCTGAAGAGGATATATGTTATATATCGTATCCAAGCGAGATTTTCAAGGAAACTCTAGATTATATATCAATATATGCGTTTTGAATATTCCACCCAAACAGGCCTAAAAACTAGGCAAGTATCTGAGATCAGGTAAAAAGTATTGTTCAATTAAAACTGTGACATGAATGGACCCAGTCTCGTTCTGAGATTTCAAGCAGTATGAGTTTAGCCGTAAAAAATTCATGCCAGCACAAGAACATCAATTTTTATATAAACTAATACAAATATTCTGTA…	prost+prov_UP	.	prost+prov_UP	.	.	.	.	.	.	.	.	.	.	.	.	.	.	.	.	.	.	.	.	Nonrepro_prost+prov_UP	.	.	.	Nonrepro_prost+prov_UP	.	.	.	.	Nonrepro_prost+prov_UP	.	.	.	.	.	.	.	.	.	.	.	.	.	.	.
TRINITY_DN107922_c0_g1_i1	CACCCTATCTCTTTGTCAGATACATCGTAATAAACTGACCTGGCCGATTTACTTGCTATCAACTTCAATAGAAATTATTCATTGTTAACTATCTTCATTACCTGTGCTACTGTCATCCCGCTGAGAACTCTCATTTTAGTGTTTTACTCAACTTAGAAATAGAGAGAGGGAGTCAAAGGACGTAATTATTACTCCTTTCCTCTTAATTGTTGTGTGTGTGTGTTTGTGCGCGTGTTTTTTCATCTATCCCGGACCACCCGTTGAACAGTGGTAGCTCCTCACGCCCGGTAGATCTGCACGTCTTTATGTTGTATTACTATGTAATACTGCCCCTTTTGCTAGTTAATTCACTAATTCAAAGACTGCAGGTTTTGTTATTGACAAATCAGATAAGGATTG…	.	stolon_UP	stolon_UP	.	.	.	.	.	.	.	Male_stolon_UP	.	.	.	.	.	.	.	.	.	.	.	.	.	.	.	.	.	.	.	.	Male_stolon_UP	.	.	.	.	.	.	.	.	.	.	.	.	.	.	.	.
TRINITY_DN10794_c0_g1_i1	TTTGTTTAAAAAAAAAAAAAAAAACAGCTCTAGTTTACATTAATTTTGAAACTTGTGTTCCTTTACTGCTTTTTGTTAGTCCAGAACTATATAGCAAAATTGAGGGCCGAATATAGAAAAATGTTAAATGTTACTTCTTGTTTGGAGAGTTTCTTTGTATTAGCTCTTCTAGCTTTTTAGGGTTCATTTCTTGTAGGGCGGTAAAGGCAGCTTCCTTTGTACATTCAAAGCGTTGTGGACCCAAATTGGATTCTCCTTGATATTTGGCTACCACTACCGCAATGTTTGTGTATCCTATGTTTGTAATCATTTCCATCATTCTCCGTCCCGCTCCGTGCTCTCTGTCATCCTGGAATCCCATACTGGATTTGTTTTTATTCTTACCTTCTGTTATATATG…	.	.	.	.	.	.	.	.	.	.	.	.	.	.	.	.	.	.	.	.	.	Male_stolon_UP	.	.	.	.	.	.	.	.	.	.	Male_stolon_UP	.	.	.	.	.	.	.	.	.	.	.	.	.	.	.
TRINITY_DN10794_c0_g3_i1	TTTTTTTTTTTTTTTTTTTTTTGGTGTTGTGTCCCAGAGACGAACCCCAGGTCTACAACTGGTCTAAAAGTGCTTTATTTAATTAAAAAACTATTTATAAAACTTTAAAATTAGTTAAAAACAATTAAAAAAGACTATGATGACTTACTCAAGTCATTCCTTGTCTTTATTTTATTCTGGGCTTGCTTTTTCTATTTACTTTTGTCATCATTTTACCTACCTTATACCAGTGACTGAAAGCAAGTCTCTTAAAAACAGTCCTTGGTATGTTGATCCTATTCTATCTATGCTGTTGTTGCTTATTCCCTTATCTGACTATAGTTAATGAGGTATACTTCCTTGGTCAGACCTTGATATTTATGGTTTAATATAATTATGATTGCTTTAGATTTGTATTTT…	.	.	.	.	.	.	.	.	.	.	Male_stolon_UP	.	.	.	.	.	.	.	.	.	.	.	.	.	.	.	.	.	.	.	.	.	Male_stolon_UP	.	.	.	.	.	.	.	.	.	.	.	.	.	.	.
TRINITY_DN10797_c0_g1_i8	TCTGTAATTTATTCAAAACTTTAGTACATTCATGTAGGTGTTCAATAAACAAATCACTCCTACATACATCTAAGTTTTTTTAGGTGTTATAATTTCTAGCTGTAATGGATAAGAGAAATTAGTGCTTAATAAATACAACATAATATTGATTTGTAAATAACATCAGATTCTGGTACGTGATTCTTAGATCAATTTATCGAATGAAAAAGTGATTCATATTGGTTATTTAGAATGGTGTATGTCAATTTAATTTTTCACTACATGTACATGGTAAGATACTACGACTAATTAGTATCATGTTTACTACAAGCATTTCCTGCTATAAACAATGAAACATACAATGTTAAAAGAGATGTACGTTTATTCAGCTGTATATTATTCTGCAGGGGGCGCCCGTGT…	prost+prov_UP	.	.	.	.	.	.	.	.	.	.	.	Nonrepro_prost+prov_UP	.	.	.	.	.	.	.	.	.	.	.	.	.	.	.	.	.	.	.	.	.	.	.	.	.	.	.	.	.	.	.	.	.	.	.
TRINITY_DN107982_c0_g4_i1	AAAACAAGAGAAAAAAACAACAACAAAAAAAGTTGTACTTCGTATAGCTTACGACATATACTTGGAACCTCAGCCTGACCATGTCGCTGTGCCTCATGATGATGAGTCTGACCGCCAAAAGGGACTGAAACTTCTGGGGATTGCCAATATTAAGATCTCAGAGGCTCTCCACCACCGCAAATCCGGGCTCACCCGGATATGGCAGGCACTGGGGGAGGCTCTGGTCCTGAAGTCTGTGGGAAGCCAGACCCATGGCCTCCAGGATTCGACCAACCCAAGGGTTGCCCCACCACTGATCCAGCGTGTGTCCCCCCACCCTCACCAAGCCAGAGTATGGCCTCTGCCACCACCACCCTGACCACCACCCTACAATGTGCAGCCATTCCTGGAACCCTGGGA…	.	stolon_UP	stolon_UP	.	.	.	.	.	.	.	.	.	.	.	.	.	.	.	.	.	.	.	.	.	.	.	.	.	.	.	.	.	.	.	.	.	.	.	.	.	.	.	.	.	.	.	.	.
TRINITY_DN10799_c0_g1_i1	ATGGAGCAGCTGTTTATTAAGTGCCTTAAGTGTTATTACTCTATGACAATGGCATAAAGCAAGATAAAAATATCAAATTTGGCACCGATCTTTATAAAGTTTATGTATATAACCATCCCTGTGATAAAAACAGAGATGGAACGAATTTTCTCTAATTGTGAATACGACACAGAAGTACGTTTTATGAATATCAAAAAGGTTCAAGCTCAAATTTATTATAAATGACAATATACAAAAAACAATAAACAGTATAGATTTTCTACAATGGTTTTATAATACAATATTCCCTACATTATATACATGTATATGTAATATTAAACAGATTTAGATTCTGTCTATTCTACAAACTACAGTAAAATAACTTTTAACGCGTCGTCATGGATCTAAAGCCTATTTAAC…	.	.	.	.	.	.	.	.	.	.	.	.	.	.	.	.	.	.	.	.	.	.	.	Female_stolon_UP	.	.	.	.	.	.	.	.	.	.	.	.	.	.	.	.	.	.	.	.	.	.	.	.
TRINITY_DN1079_c1_g1_i15	TATGGAACTGTAACACAACGGACTCTGTAATTAGCTGGGTGCAACAGTCATTCGGGTACATCTGTCCGTATCACAAAAGGGGACGGGGTAGGGAGTGTAAAACACTGTTGCATAGGCGATGTCGTCACACTTATAAACTACGTATAGTTTACAAAACATGAGAATAGATACATCTACTAGTATATCACAACGCATAGATAAGCCCATATACACAAAGTCTCACTGTAGAATGTACGCGTATTTTTAAGGTATATGTTATTCAGAAAACTATAGAATGCACAAGAATTCTATGTCTTGTATAAACAACTAACAAGGCAATGCAAGGTAACATGTTATTTGTAGCTATCTAACCTAACTGCATAGGATGGAGTATGACGTACTCATTACTCTACAGTCTAT…	.	.	.	Female_prost+prov_UP	.	.	Female_prost+prov_UP	.	.	Male_prost+prov_UP	Male_stolon_UP	.	Nonrepro_prost+prov_UP	.	Female_prost+prov_UP	.	.	.	.	.	.	.	.	.	Male_prost+prov_UP	Male_stolon_UP	.	Nonrepro_prost+prov_UP	.	.	.	.	.	.	Male_prost+prov_UP	Male_stolon_UP	.	.	.	.	.	.	.	.	.	.	.	.
TRINITY_DN1079_c1_g1_i23	ATTAGCGCCGACTGCAGGCCTTGAAATTTATTAAAAATAATTAGGGTGCCGAGACCTGCACCTCTCAATCGCGACGCCCTGTCATCCACGGTAATTTCGGCAAATACAGTTCGGTCCACTGTAGTTTAATAAATAGGTGAAACAACTAAAACTAAGACAATGCACATAAACATAAGATATTAACTGTATGCAAATAAAGCTAAAATTACCTGCCATTTATTACGAAACAGGTGCTGAAAATGGCTTAAATGAGTAGACACTAGCATTATGTATTAAATCACTGGTATCTTTGTCGGGGAGACACTGTATGTAATGAGCGAAAAGCTCCAAAAAGGATATTCTATCCAACGCGAAATTCGAGCCATCCAAACAACCAGCTTATGAAAATAATAATAATGC…	general_UP	general_UP	.	.	Female_general_UP	.	.	Female_general_UP	.	.	Female_general_UP	.	Female_general_UP	.	.	.	.	.	.	Male_general_UP	.	.	.	.	.	.	.	.	.	.	.	.	.	.	.	.	.	.	.	.	.	.	.	.	.	.	.	.
TRINITY_DN107_c0_g1_i28	TTTTTTTTTGGCCTTTGATTTTACTTCTTTATTTCTACTTGGTCATTAGTTTTAACAGGTAATTAACTTACTTTGTAAGCCTTAATTTGAACTTGAAATTGATGGGATTTTTGTTCATTAAAAGAGGTGTATATATAAACGACAATCAGATTGGACCAAAAAACGCCAGACTAAATTCCTACCGTTTAAAAAGTGCATATTTGACCTAATTTAACTGCGCTATTTGATAACATTATATTCTAAGTCAATATATACAATTCTAGTTAAACTTTCATAAAAGTACAGTTATCACGACCGTGAGAGGAATGTAATAGTTTATTACACACATTTCTATTGTGTACAGGAGATTATATGGCAAGTACTTTATATATTACATTTTATATATTGCTTTAAAAACAA…	.	.	.	.	.	.	.	.	.	.	.	.	.	.	.	.	.	.	.	.	.	.	.	.	.	.	.	.	.	.	.	.	Male_stolon_UP	.	.	.	.	.	.	.	.	.	.	.	.	.	.	.
TRINITY_DN107_c0_g1_i47	TTTTTTTTTGGCCTTTGATTTTACTTCTTTATTTCTACTTGGTCATTAGTTTTAACAGGTAATTAACTTACTTTGTAAGCCTTAATTTGAACTTGAAATTGATGGGATTTTTGTTCATTAAAAGAGGTGTATATATAAACGACAATCAGATTGGACCAAAAAACGCCAGACTAAATTCCTACCGTTTAAAAAGTGCATATTTGACCTAATTTAACTGCGCTATTTGATAACATTATATTCTAAGTCAATATATACAATTCTAGTTAAACTTTCATAAAAGTACAGTTATCACGACCGTGAGAGGAATGTAATAGTTTATTACACACATTTCTATTGTGTACAGGAGATTATATGGCAAGTACTTTATATATTACATTTTATATATTGCTTTAAAAACAA…	.	.	.	.	Female_general_UP	Female_prost+prov_UP	.	Female_general_UP	.	.	.	.	.	Female_prost+prov_UP	.	.	.	.	.	Male_general_UP	Male_prost+prov_UP	.	Nonrepro_general_UP	Nonrepro_prost+prov_UP	.	.	.	.	.	.	.	.	.	.	.	.	.	.	.	.	.	.	.	.	.	.	.	.
TRINITY_DN10801_c0_g1_i1	AGTTTCTGATCGAGTCAAGTGACCGAGCCCTGTTTATAAAGTTGTCATGGTTACAAGGCAGTATTATTCCTTATCTGGCTGATATCTTAGCAGGTTCTTACCAGCATTTACAGCTAACCCTTTAAAAGAATCATATTTATAGATAATAGGAAATAGAATAATACAAATCGAGAAGTGAACAGCGTAGTTGATTAAGACGAAATGGTGCAGCTTCACGTTAAAAAGGGTGATGAAAGTCATTTTCTGGTGGAGAACACGGTCCAGATCTCCGTGGACGATCTATTGAAGGAAATCGTCCCAGTGTACAACGGAAGGTTAAAGGTCAACAGGATTTGCGCAGAGATGGAGGAGTTGGCTGATCATGGCATCACACTGCCTACCAACATGCAGGGTCTGACG…	.	.	.	.	.	.	.	.	.	.	.	.	.	.	.	.	.	.	Nonrepro_prost+prov_UP	.	.	.	.	.	.	.	.	.	.	.	Nonrepro_prost+prov_UP	.	.	.	.	.	.	.	.	.	.	.	Nonrepro_prost+prov_UP	Nonrepro_prost+prov_UP	.	Nonrepro_prost+prov_UP	.	.
TRINITY_DN10803_c0_g1_i14	TTTCATTATATTTAGTAAAAAACATGCTTAATATGCATTTTCTAATAACAAATATTTATAGTTTAGTATAGTATAGTATTTAGTTATTTATTGACATCAAGTCACAACATACATAGATTAGCATGGATCCCGATGTTCAGGGGACCAGGTAACTGCCCATCGAGCCAATATGTTAAGACGGCCCTGCAGTTTGTACTCGATCTTTGCTTTTAAAATGAATTAATAAATAAATTTACTTTTTACTTTCTACGCTAGTTGTATGGTTATATAAAATATAAACATATAAGCGTTAGTATATAAATGGCTATTTACCATACGGGGTGCTAATTTAAGGTTTACATATTTCGCACTATTGTCATTTGGAGAAATATTGCTGACACTGATACACATCATTTCAAG…	general_UP	general_UP	.	.	.	.	.	.	.	.	.	.	.	.	.	.	.	.	.	.	.	.	.	.	.	.	.	.	.	.	.	.	.	.	.	.	.	.	.	.	.	.	.	.	.	.	.	.
TRINITY_DN10809_c0_g1_i1	CATTGAATCATCCAGGGGGATAGCATTAGTATTAATTAACAAAGCAAGTATCATGAGTGTACGTAAACACGCCTTATCAAAAACGGGAACATACGGGTATAAAAAGGAAACTTCTACGGCTCCTAAATTATTTCCAGTGGGCTTAAGACAATGTTAGCGACAACGCTGGGAGCCCTGCTCCTAACAGGAGCGGCTCTGGTGGGAGCCCAGCCGGGCGCCTTCACCGACTGTGAGACCCACACCCAGGGTGTCTACCAGTACAACTTCACCCTCATCGATGAGGTTACCACGATCAACCTCGGAGCTGAATACGCTGGTAAAGCCCTCCTGGTGGTCAACACTGCCACCTTCTGAGGTTTAACCATCAGAAATTACGTTGGCTTGAATGCACTTATAGAC…	general_UP	general_UP	.	.	Female_general_UP	.	.	Female_general_UP	.	.	Female_general_UP	.	Female_general_UP	.	.	.	.	.	.	Male_general_UP	.	.	Nonrepro_general_UP	.	.	Male_general_UP	.	Male_general_UP	.	.	.	Nonrepro_general_UP	.	Nonrepro_general_UP	.	Male_general_UP	.	.	.	.	Nonrepro_general_UP	.	.	.	.	.	.	.
TRINITY_DN10809_c0_g1_i11	CATTGAATCATCCAGGGGGATAGCATTAGTATTAATTAACAAAGCAAGTATCATGAGTGTACGTAAACACGCCTTATCAAAAACGGGAACATACGGGTATAAAAAGGAAACTTCTACGGCTCCTAAATTATTTCCAGTGGGCTTAAGACAATGTTAGCGACAACGCTGGGAGCCCTGCTCCTAACAGGAGCGGCTCTGGTGGGAGCCCAGCCGGGCGCCTTCACCGACTGTGAGACCCACACCCAGGGTGTCTACCAGTACAACTTCACCCTCATCGATGAGGTTACCACGATCAACCTCGGAGCTGAATACGCTGGTAAAGCCCTCCTGGTGGTCAACACTGCCACCTTCTGAGGTTTAACCATCAGAAATTACGTTGGCTTGAATGCACTTATAGAC…	.	.	.	.	.	.	.	.	.	.	.	.	.	.	.	.	.	.	.	Male_general_UP	Male_prost+prov_UP	.	.	Nonrepro_prost+prov_UP	.	Male_general_UP	.	.	.	.	.	.	.	.	.	Male_general_UP	.	.	.	.	.	.	.	.	.	.	.	.
TRINITY_DN10812_c0_g3_i4	AAGTTATAATTGCTATCTCAGCACAAGAGCTTTAGAACCTGTAGCAGTTAAATAAAATCAAACAACTAAATATTATACTTCAGAGAAAGAGATGGTCTCTGCTGCAGTAGCTTGAGGATTTATCTTGATGATTTATTAAGATTCGGCCTGATCCTTGTTCCACGTTTACACAATCGAAGTATGCAATGTTACACAATAGATTATACGGTTAAATTGTATAACAATTATGTTTGTTAGGTCATTTCACAAAATAGTATTGCTATTGTATTATGCATTAAAATAATTATCGATACTAGCATAACCAATGCCTTTATCCTTTATATAGAGCAATTCATATGAAGCAATTCGGTTATTCAGAAATAATGTAAATCCTACGGTGTTTGGTCCCGTGTCGGATGA…	prost+prov_UP	.	.	.	.	.	.	.	.	Male_prost+prov_UP	.	.	.	.	.	.	.	.	.	.	.	.	.	.	.	.	.	.	.	.	.	.	.	.	.	.	.	.	.	.	.	.	.	.	.	.	.	.
TRINITY_DN10835_c0_g1_i1	CTTTTTTAGATTTTATTTACACAAATGGTTTTTCATATTCACATGGCTTCAAATAATTTTTTACAAGTCTTTAGGAATGGATTAAAATAATACACGATGCTTTATATCTAAGAAATGGAATCTTCTGTATTTCGATATTTCAAGTGTTCAGTTCAACACCATTTTTCCAGTTAAAGAACATCTAGAAACTTGCGTATTTTAATGGTATCGCGAAATGTTTCTAAATCCTGCATGTTGAATTCCACTTCCTTTGACGTTTCCCCTCTTTTGCCGTACCTACTAACACGTTGTTTGTACATGGTTGCGCATTGGGATTCCATGCAGGAGAGTCTATCCGATAATAATTCGTATCTACGGTTACATACGGCTTGGCAGATGGAGGAGTCCAATAGAGCGATG…	prost+prov_UP	.	prost+prov_UP	Female_prost+prov_UP	.	.	Female_prost+prov_UP	.	.	Male_prost+prov_UP	.	.	.	.	Female_prost+prov_UP	.	.	Female_prost+prov_UP	.	.	.	.	.	.	Male_prost+prov_UP	.	.	.	Male_prost+prov_UP	Male_prost+prov_UP	.	.	.	Nonrepro_prost+prov_UP	Male_prost+prov_UP	.	Male_prost+prov_UP	.	.	.	Nonrepro_prost+prov_UP	.	.	.	.	.	.	.
TRINITY_DN10837_c2_g1_i3	TCTTTTTGAATATTATAGAAGTAGTAGTTTTTATTCATTTAAAATAAAAGAATTGTATTGTTGCTACAAATATAGCATCTATTTTCGCTTTACATTGTCGTAAAATGCAGTATAGAATGAACAATAGACTAAAGCAACTTCTAGCTCCCGATGCATCTACTGCTGAAAGCCTTACCGACACTTATCAGGCATTTAGCTTAAGCAGTTTATGTCAAAGCATTATGAATTTAGACAATAATTGTTAATATAGACAATATTCAATTTTAAATATTTGTGACTTTATAAAAAGAATGTCTTAACCTTGAGGATCGAATAAACGTTTTTTTTTGTACCTTTGGAAGGTTATACAGAAGCGCTATTGACTAGTATCTATTAGCATAATGATAAATTTCAATAACA…	prost+prov_UP	.	prost+prov_UP	.	.	.	.	.	.	Male_prost+prov_UP	.	.	Nonrepro_prost+prov_UP	.	.	.	.	.	.	.	Male_prost+prov_UP	.	.	Nonrepro_prost+prov_UP	Male_prost+prov_UP	.	.	Nonrepro_prost+prov_UP	Male_prost+prov_UP	Male_prost+prov_UP	.	.	Nonrepro_prost+prov_UP	Nonrepro_prost+prov_UP	Male_prost+prov_UP	.	Male_prost+prov_UP	.	.	.	Nonrepro_prost+prov_UP	.	.	.	.	.	.	.
TRINITY_DN10844_c0_g1_i15	TAATTCCACCAGCGCGATGTGCCCCCAGCCAGCAACCCATGAAGCCCTAGCGGAGGGTAGGAAGGTAGCACAAGAGTCAACTCAAACATGTCAATCTTGCCAAATAAGGGACAAGAAGAATAGAATAGACAGGAAAAAATCCTCTCTATGCCAACTTGCTCTCTCACACGCATAACACATACGAAAATAAAAAAAAAGATATTTTTATGCTTTATAAATTGGCTAGAGCACGAAGTGAGGATATTATTCTACTAGAAGTGTGGGTGTGCCGAAGAGGAAAAGGTAAAGACAAACCAGCGCGTCCAGGTCTGGCATTTAGTTAATAACCCCTCGTTCGACTGATCAGCATTTCACATTGCTTGTGTCCGGTGCATGGTACATAATCTTTTCGTTTACAAG…	.	stolon_UP	stolon_UP	.	.	.	.	.	.	.	.	.	.	.	.	.	.	.	.	.	.	.	.	.	.	.	.	.	Male_stolon_UP	.	.	.	Male_stolon_UP	.	.	.	Male_stolon_UP	.	.	.	.	.	.	.	.	.	.	.
TRINITY_DN10844_c0_g1_i44	TTACATACTTAGGGGTACGGTGGGTTCATGGTTGGGTATGGCATACCCCGGTATACCCCATATAAATACCCTGCTTACCTTGTCATCAACCCCGCGTTAGTTCTTCGCACTCTGGCATACTGAGCCCATACATGCCCTGACTGTGAATTGACTGATAGAGCAGTATTAGATCAGTATCGCATTAGAATAAATTCCTAAACCTGAGGAACAAAGAACTGACCGCCATACAACTTCAGAAAAAGGATATTTAATTGAGCTTATTTTCGAAGAATGAGGCTAAAAGTCGCGTGGTTGGATCCGAAGGTACTTCCGTTATTGGGGCTGTTACTATTGTCGGCGCCCTCTGGTGCCCAGAGAGGTGAGTAATAAATTCAACAAACATTTACATCTCTAGGCTGA…	.	.	stolon_UP	.	.	.	.	.	.	.	Male_stolon_UP	.	.	.	.	.	.	.	.	.	.	.	.	.	.	.	.	.	Male_stolon_UP	.	.	.	.	.	.	.	Male_stolon_UP	.	.	.	.	.	.	.	.	.	.	.
TRINITY_DN10844_c0_g1_i54	TTACATACTTAGGGGTACGGTGGGTTCATGGTTGGGTATGGCATACCCCGGTATACCCCATATAAATACCCTGCTTACCTTGTCATCAACCCCGCGTTAGTTCTTCGCACTCTGGCATACTGAGCCCATACATGCCCTGACTGTGAATTGACTGATAGAGCAGTATTAGATCAGTATCGCATTAGAATAAATTCCTAAACCTGAGGAACAAAGAACTGACCGCCATACAACTTCAGAAAAAGGATATTTAATTGAGCTTATTTTCGAAGAATGAGGCTAAAAGTCGCGTGGTTGGATCCGAAGGTACTTCCGTTATTGGGGCTGTTACTATTGTCGGCGCCCTCTGGTGCCCAGAGAGGTGAGTAATAAATTCAACAAACATTTACATCTCTAGGCTGA…	.	.	stolon_UP	.	.	.	.	.	.	.	.	.	.	.	.	.	.	.	.	.	.	.	.	.	.	.	.	.	.	.	.	.	.	.	.	.	.	.	.	.	.	.	.	.	.	.	.	.
TRINITY_DN10845_c0_g1_i6	TCCACCAATGAACCAAAAATGAAACGTTTACATTTGCCTAATGAATAACGTAGTGTGGTATCGAGAGGAAACGTATTTCCGGACCTTATACCTAAATATTAATTTGAGATCACTTAGGTTTCGGACTTTGAGAGATAAGAATCTTAAAAAGGTCTCAGGCATGTGCGGTAAGTGTCCTGACCGGTGATACATTCTATGCGGGACTGGAAGAATGGCTACCAGTGTCGATGATATCAAGTCAGCCTTGTTCTGGAGAGCTGTGACGGCGGAGCTGGTGGGGACACTGTTCTTGACTCTGGTAGGATGTGGCTCCTGCATTGGCTGGGAAGAATCTTATAGTCCATCTATCGTACAGATTTCCCTAGCCTTTGGATTAATAGTTGGTACTATGGTCTGGTG…	.	.	.	.	.	.	.	.	.	.	Male_stolon_UP	.	.	.	.	.	Male_stolon_UP	.	.	.	.	.	.	.	.	.	.	.	.	.	.	.	.	.	.	.	.	.	.	.	.	.	.	.	.	.	.	.
TRINITY_DN108589_c0_g1_i1	ATGCTTCAAATTTTATTCAAGACATTTGAAGTCAAGTAGCTGTGTTCAAGTTAGTATATATATATATATATATATATATTTAGGTTGGGGGCTTCAAATTAACTACTTCATCCACTCTGGCAAAGTTAGATGCAATTTGAGTCATTTTTTAGCAGATATAACTACTTCCTCTACCTAGATGAAGTTAGATGCAATCTGAGTCATTTTCAGGTTCACTGATCAAATTTAGCTCAACAGAGTTGAAATGTTTGGTATATACATACACTTGTGTGCATGTGTGTGTGGTCCGCCACGTAAAAGTAAGAAAGTAAGTTGGTAGGACGACAGCGTCTGAGGTGGAGATTTAAAATAACTGGGTACAGGATAATAAAATAGCAGTCGGTTTTATTACACTTGTTA…	.	stolon_UP	stolon_UP	.	.	.	.	.	.	.	Male_stolon_UP	.	.	.	.	.	.	.	.	.	.	.	.	.	.	.	.	.	Male_stolon_UP	.	.	.	.	.	.	.	Male_stolon_UP	.	.	.	.	.	.	.	.	.	.	.
TRINITY_DN10863_c0_g1_i2	ATTATGAATAATTATTTTTTGTACATGTATTTTGTACTATAGATTCATTAAAGAAAGTACCGAATCGTTTTCATTAACAGAACCTTTTCTCAACACTCAACTCTTTTTAATTGAAAATTATCTGCAACACGAGTAAAACTTATAATTTCAGACTACGTTTCACATTACTGTTAAAACGTAGGCACCTAATCCTTCTGCTGAGGGGCAGTAGAGTACTACAGAAAAAACTTCTAAAACATAGTATTAAAACTGAAATCAACTAGTGATCTGTTTTTGTACAGAGTGCTGCTTGAGTAAATGAATAGAGGAGGAAAAGTGTTTCCCTACTCTAAATATGTTTAATGAAATTATGTTAGGCAGATTCTTCTGTAGTACATTGTTCCAAACAATAATACCTAT…	.	stolon_UP	stolon_UP	.	Female_stolon_UP	.	.	Female_stolon_UP	.	.	.	.	.	.	.	.	.	.	.	Female_stolon_UP	Female_stolon_UP	.	Female_stolon_UP	Female_stolon_UP	.	.	.	.	.	.	.	.	.	.	.	.	.	.	.	.	.	.	.	.	.	.	.	.
TRINITY_DN10869_c0_g1_i2	TATAAATGTTTTGATAGGAAAAACCAAGAACAAGCTAACAGTACCAAATAAGTTAATTATAAATAAAAAAATCATATCCAAAGATAAAATTATTGACAATCTTAATACATATTTTAGTGAAAATGGAGCAAACAAGGACAAAAATATACCCAATAGCAGTTGATTTTCATTATTATCTAAATAAACAACCAGGTAATTCACATTCCTTATATTTTACACCTACACACACCACTGAAATATATGAGTTAATTCAAACACTAAAACCTAAAAATAGTTCTGGTTTTGATAATATTTCAAATAAACTAGTTAAGGAGTTGTGCATGCCTCTACTAAAACCTCTTGAATATTTATTTAATCAATCAATGGAAACTGGTATATTTCCTCATGATATGAAAATAG…	.	.	.	.	.	.	.	.	.	.	.	.	.	.	.	.	.	.	.	.	.	.	.	.	.	.	.	.	.	.	.	.	Nonrepro_prost+prov_UP	.	.	.	.	.	.	.	.	.	.	.	.	.	.	.
TRINITY_DN10872_c0_g1_i5	TTTTTTTTTGCAAATTGGCCATTTTTACTTTTCTTCTATTTATTCTAGAACAAAATACGATTTCATTTATTAATTTTTCAATGAACACACTTTTTCTGGTATATACAGAATACAATAATAATAGACTCCAATAACAAAGAAGAATATGATATTTTGTGTAAAATATTTTAAAAGATCAAACATTTAAGACGATTATTTAAGCCGTTGACGGCACTGGCTTTCAACGTCACCTGATCGAAGAATACAGACGTTAGAGGGCGCCACTGCGCATCGGCTCGTTTCCATATTTACGCTTTGTAAGCCATGTTCAAGTACAAATACGTCGTATGTATACAAAATACAGCATGAAATGACTATATACTTACACATACATTTTACTAGTTTTGACTATTATCATTA…	.	.	prost+prov_UP	.	.	.	.	.	.	.	.	.	.	.	.	.	.	.	.	.	.	.	.	.	.	.	.	.	.	.	.	.	.	.	.	.	.	.	.	.	.	.	.	.	.	.	.	.
TRINITY_DN10875_c0_g1_i15	AAACACTATATTAACATATAACTTTGACATGGTGGGGGGGGGCGGGCGGGCCCCTTGGCCCCCCCCGGATCCGCTAGTGTATTTAAATAAAACAATTTGGAAATCAGGATATCTCATTAATTTATACATTTCTGGATGGAGAGCCATGTGGTACAAATAAGCCACGATTTGATTAAGGTCACCCCAGCTCACTCTCATATGTCTAAATTTTATTAAAATATTTTTATACTTATTTGCATATTTTCACATTTTATTTTATGTGTTAACATCTTACAAGGTTAATATTATATATAATTTTTACCCAGGGAATGCCTACCAAGGTAACTGAGTTGGCAATGTTTATAGGATGTTTAACGTCCTAACAAGTATTGTAAACCCATCCTTGGTTTTGTCTGCTTA…	.	general_UP	.	.	.	.	.	.	.	.	.	.	.	.	.	.	.	.	.	.	.	.	.	.	.	.	.	.	.	.	.	.	.	.	.	.	.	.	.	.	.	.	.	.	.	.	.	.
TRINITY_DN10878_c0_g1_i2	TTTTGAAATTGAATATAATTTTTTATTTAAAGAAGATTAATTAAATAATAACAAAGTTATGGTTTGTGATGCACATTTTTCTCCACATGAAAATTTGAGACTCACGGGAGAAAGCCCCATTACAGATGGACAAGTCCCAACTCGGAACGTACGGACAAGTTTCTCCGGTCACACAGGAGCTGTAATCTTCGCTAATCAACATTTCCTGATGTAGCGATTTTTTTCGTGGTTTAAATATGCTGTCGCAAGTTTCGACTTAAATGAGCTTGAATATTTTGACGAGGAAAAGAAGAAAACACGTGACGGTCACCGCCATCAACTTGACGTGTTCCCAACTCAATTCACTGGTTGGACTCCACGTGAACCGCTCCGGGAGCTGAGCACAGTCACGTGAACATC…	general_UP	general_UP	.	.	.	.	.	.	.	.	.	.	.	.	.	.	.	.	.	.	.	.	.	.	.	.	.	.	.	.	.	.	.	.	.	.	.	.	.	.	.	.	.	.	.	.	.	.
TRINITY_DN1087_c1_g1_i12	CCGAATTCCTTCACTATTAACCGATTTCTTTACGCTCGTCTTTTCACAAAGAGTCGGTGCCTGCACCCAGAATCAGTGCAGTGCATGCCCGTCTCCAACTGGAACATGATATGCCTTCATTCCTTCCTAATACACTGGGAACGTTGAAGCCCACATTACAATATATATATATATGTATGAAGTATAAGCGGTATATAATTTATAATATATGTATGATGGAGTTCTATTGCAGTGACAGTTATAGTGGAACACTATATACTGAGAATGGTATTTTAGCTATGTAGTATATGTCTTTTGAAGTAGCTTTGAACTTGCCGATGTATCTGAAAAATACTAGATATAGAATTATGAATTATGAACAGTATGTCTATGGCATTTAAACAACATATTATGATCAAT…	prost+prov_UP	general_UP	prost+prov_UP	Female_prost+prov_UP	Female_general_UP	Female_prost+prov_UP	Female_prost+prov_UP	Female_general_UP	.	Male_prost+prov_UP	Female_general_UP	.	Nonrepro_prost+prov_UP	Female_prost+prov_UP	Female_prost+prov_UP	.	Female_prost+prov_UP	Female_prost+prov_UP	.	.	Male_prost+prov_UP	.	.	Nonrepro_prost+prov_UP	Male_prost+prov_UP	.	.	Nonrepro_prost+prov_UP	Male_prost+prov_UP	Male_prost+prov_UP	.	.	Nonrepro_prost+prov_UP	Nonrepro_prost+prov_UP	Male_prost+prov_UP	.	Male_prost+prov_UP	.	.	.	Nonrepro_prost+prov_UP	.	.	.	.	.	.	.
TRINITY_DN1087_c1_g1_i13	CCGAATTCCTTCACTATTAACCGATTTCTTTACGCTCGTCTTTTCACAAAGAGTCGGTGCCTGCACCCAGAATCAGTGCAGTGCATGCCCGTCTCCAACTGGAACATGATATGCCTTCATTCCTTCCTAATACACTGGGAACGTTGAAGCCCACATTACAATATATATATATATGTATGAAGTATAAGCGGTATATAATTTATAATATATGTATGATGGAGTTCTATTGCAGTGACAGTTATAGTGGAACACTATATACTGAGAATGGTATTTTAGCTATGTAGTATATGTCTTTTGAAGTAGCTTTGAACTTGCCGATGTATCTGAAAAATACTAGATATAGAATTATGAATTATGAACAGTATGTCTATGGCATTTAAACAACATATTATGATCAAT…	prost+prov_UP	.	prost+prov_UP	Female_prost+prov_UP	.	Female_prost+prov_UP	Female_prost+prov_UP	.	.	Male_prost+prov_UP	.	.	Nonrepro_prost+prov_UP	Female_prost+prov_UP	Female_prost+prov_UP	.	Female_prost+prov_UP	Female_prost+prov_UP	.	.	Male_prost+prov_UP	.	.	Nonrepro_prost+prov_UP	Male_prost+prov_UP	.	.	Nonrepro_prost+prov_UP	Male_prost+prov_UP	Male_prost+prov_UP	.	.	Nonrepro_prost+prov_UP	Nonrepro_prost+prov_UP	Male_prost+prov_UP	.	Male_prost+prov_UP	.	.	.	Nonrepro_prost+prov_UP	.	.	.	.	.	.	.
TRINITY_DN1087_c1_g1_i17	CCGAATTCCTTCACTATTAACCGATTTCTTTACGCTCGTCTTTTCACAAAGAGTCGGTGCCTGCACCCAGAATCAGTGCAGTGCATGCCCGTCTCCAACTGGAACATGATATGCCTTCATTCCTTCCTAATACACTGGGAACGTTGAAGCCCACATTACAATATATATATATATGTATGAAGTATAAGCGGTATATAATTTATAATATATGTATGATGGAGTTCTATTGCAGTGACAGTTATAGTGGAACACTATATACTGAGAATGGTATTTTAGCTATGTAGTATATGTCTTTTGAAGTAGCTTTGAACTTGCCGATGTATCTGAAAAATACTAGATATAGAATTATGAATTATGAACAGTATGTCTATGGCATTTAAACAACATATTATGATCAAT…	general_UP	general_UP	.	Female_general_UP	Female_general_UP	.	Female_general_UP	Female_general_UP	.	Female_general_UP	Female_general_UP	.	Female_general_UP	.	.	.	.	Nonrepro_general_UP	.	.	.	.	Nonrepro_general_UP	.	.	.	.	Male_general_UP	.	Nonrepro_general_UP	.	Nonrepro_general_UP	.	Nonrepro_general_UP	.	.	.	.	.	.	Nonrepro_general_UP	.	.	.	.	.	.	.
TRINITY_DN1087_c1_g1_i3	ACCTCTACAGAGGCAGATTATGTATTATTTAGTTTTTTATATACAAAATAGGAATATTAGCATGCCTCTGTCTTATTTTGTCTTATTTGTTTTATTTAATGTAAAATAAGAAATATTAACATGCTCATGTTTGATATAAGCACTCATGAAGGTAGTAGGATAACTTTGTCTTATTTTTATATAAAAAAGGAATATTAACATTACAATATAGGATTTGTTTATTTCATTCAATGGTTAAGCTATTCTGATCAAATTTATAGCTTCAATTCCTTCAAATAATAGATCCTTTCAATACATCATTTAGTATTATATTTGGAAAATGAATACCAATAACTTCACATGTATTTTTATAACAACCCAGTAAAACCATTTAAAAATCACATTTGGATCCAATATCTC…	prost+prov_UP	general_UP	prost+prov_UP	.	.	Female_prost+prov_UP	.	.	.	.	Female_general_UP	.	.	Female_prost+prov_UP	.	.	Female_prost+prov_UP	.	.	.	Male_prost+prov_UP	.	Nonrepro_general_UP	Nonrepro_prost+prov_UP	.	Male_general_UP	.	.	Male_prost+prov_UP	.	.	Nonrepro_general_UP	Nonrepro_prost+prov_UP	.	.	Male_general_UP	Male_prost+prov_UP	.	.	.	.	.	.	.	.	.	.	.
TRINITY_DN1087_c2_g1_i7	TTTTACAGGTGTGCTAATATTTTCTTTATTTTATATAAAATAAAACAAAATAAGACACAGGAACATTAATATTCCTTATCTTATGTAAAAATTAGACAAAATAACATCTTATCTGCATCTGCTACCAACCTCTCCTCTAACAGATGTGTGCTAATATTTGTTAAATTATGTAAAATCTAGGTAAGGACCCTGATAAAGACTGGTGCGTTGCACCTCTTTTCAATGCATCAGTTTCTTTGAAAGTCATTGTGTACATAACACATCAGGGTGTAAATCTTTAGATAATTTAACCAAAGTTGGCTGACACATCTCAATACGTCGCAACAAGTTTTCTCAACGTGATGGCAACATGTCAACTAACGCGTCATCGCAAAAGTAACCAGTGTGTCCTATAAAACG…	.	general_UP	prost+prov_UP	.	.	.	.	.	.	.	.	.	.	.	.	.	.	.	.	.	.	.	.	Nonrepro_prost+prov_UP	.	.	.	.	.	.	.	.	Nonrepro_prost+prov_UP	.	.	.	.	.	.	.	.	.	.	.	.	.	.	.
TRINITY_DN10880_c4_g1_i2	TGATGAATCTAGAGGCCAACCTAATAACACAGGCAATGCATGTTGTAGTATCCATGACTCCCATTGTCATACAGCTCATACAGAGAACTAAGGTGCATAACGCTTGTATTGTGACACTATGATATGTTTATGAAGTCATATGTTATACATAACGCTAAAATGATTCCATTCCATTACTTCCTTTTTCCATAGGTTTATTGTTTTAACCTTCAAAAGGTTCTATTACACTAGAAGGATATGCGCGTTAATAGATTGTCATCCGAACTGTTGTGTTATCCGCACATTAAGATATACAAACTGGAAACAACCCCTACGCCTACGGTCTGTACGGTGCTGCCAACCCTGCTTATGGCTACGGTGCCGTCGGCTACGGTGCTC	prost+prov_UP	.	.	.	.	.	.	.	.	.	.	.	.	.	.	.	.	.	.	.	.	.	.	.	.	.	.	.	.	.	.	.	.	.	.	.	.	.	.	.	.	.	.	.	.	.	.	.
TRINITY_DN10885_c0_g1_i1	TGGACAAAAACAAACACAAACCACACGACAAAGTATTGTATGATATTTCATTATTCAAAAATAAAAATTACAAATCAAAAATAAGTAATTATTTAAACTATTTATAAAATTACATAATTAATTAATTGTTACTTAAAATTAAATTTACCTAAATATTTACTTAAAATAATTATATAAAATGTATGTATATAAAAAATAGTAAACAAATATATAAGTTAATAATTATTATATTAAGTAATTATATAATCTTTTGTAATTAAATGTACTTAAAAGATACTTAAAATTAGTTAAGTCTATGTATAAATTAACTATAGCTTATTTAAATATATACACTCAGTTACCAACTTTATTTTATGATTAATTATTATTACTTACGTATTTATACCAGTGGTTAACGAT…	.	general_UP	.	.	.	.	.	.	.	.	.	.	.	.	.	.	.	.	.	.	.	.	.	.	.	.	.	.	.	.	.	.	.	.	.	.	.	.	.	.	.	.	.	.	.	.	.	.
TRINITY_DN10890_c1_g1_i9	TTGAGAGTGTCAACAAACGAGTGAGGAGCTATTGAACTGCGAAAATTGAAAGATGTCAGCTGATGGCTGCTCGCGCCTGATTCGTTAAATTCAAATTTTGAAAAAGCATGCGAAAATAGTGGCGACCCCTATATTTAGTGAATATTAAGAAATAGAAAGGTTCTACAGGCGCGAATTGGATGCCTGAGTGGAATCTATAGTGTGTTCAATTATAAATAATTCTCGTTATGGTATAAATTTTATTGTGACAATATATTGTAGAAATAAGTGACATAAAATGTTTTTCTCTCATGGGGTTGGTTGTATCTCCCTTAGACTATAGGGTTATTGAAGGTTTGTTGAAAGATAATTCCTGTTTTGGTGTATAGTGTTGAGAGATAAATTGATGTAGGATGTATG…	.	stolon_UP	.	.	.	.	.	.	.	.	.	.	.	.	.	.	.	.	.	.	.	.	.	.	.	.	.	.	.	.	.	.	.	.	.	.	.	.	.	.	.	.	.	.	.	.	.	.
TRINITY_DN10891_c0_g1_i1	AGTGTGTATGTCGGCTTAACATGCATTGTTTAGATTTAAATTCTAAATTATATTGTTGAGCAAAATAAAATAGCTCCAGTGGAGCTGAGACTTATTGGGATTTTAAAATAAAAGTATGGACACAATATGACACCTTAATATACATTTGATGGTAATCTTCATTCTGTCTATAGACAGATCCTCACAACACAGGACAACACCTGACATAAAGATTAGACTCGCTGCATGATTGTATATCAGGGTGGAAAACTATTTTCAGTTTATATAGGATTTACTAGCCACACCAGAAATTTTGATGATACCAAAGGTGTAGAAATATCAGAAAAGCAATATTAGAGATTGGCGTGATTTCTTGGGGACATCAGTGTGAATGGCATATTATGGAATATTCTTTGATGA…	.	.	.	.	.	.	.	.	.	.	Female_general_UP	.	.	.	.	.	.	.	.	.	.	.	.	.	.	.	.	.	.	.	.	.	Nonrepro_prost+prov_UP	.	.	.	.	.	.	.	.	.	.	.	.	.	.	.
TRINITY_DN10892_c0_g2_i3	TAAGAGTTATATTTTTATTAATAAAACATCTTAAATATTCCCATTAAATTATTTCCTAAATATATAAATATAATATATTTAAATTACTAGGTATAAAATACACAATCATCCTGATAATAGCAGTGCCCTAGACTACCTAAACCTTGTTAAAATTGTGTATATTTCCTGTACTTAACCAGATACTTAATTTGACTAACAAAGATTAGATCTACAATCTTCTCCATCCTTTCCAACAACTGAAATTGTGTGTGTAAAGTATATAGTATAAATGTTACTATTATATTGGAAAAATACATTTAAATCAATTTAATTTATATACAATCCTTAGGGTTATTATCTTTGTTCTTTTAAGGAATAAATACATTTTCAAAGTATTAAATAAATCATGCTAGACCGCTC…	prost+prov_UP	.	.	.	.	.	.	.	.	.	.	.	.	.	.	.	.	.	.	.	.	.	.	.	.	.	.	.	.	.	.	.	.	.	.	.	.	.	.	.	.	.	.	.	.	.	.	.
TRINITY_DN10899_c0_g1_i24	GCGCCCCACCATTTTCTGAGACACCATGTGGTACCGTCTGCTCTGGGAAACCTGGATCTTTGTGAAAGTTTATGTTTTGTCTGTATGGTTGTTGGTAATACAGCTTATAAACAGAAGGCGAAAATTGAATTTGACAGATTTGGATGTAAAAGAAGGGTATGTAGCAATAGTTACAGGAGGTTCAAGTGGTATTGGGCTTCAGGTGTGTGAAAGGCTAGCTAGCCTTGGAATGACAGTTGTAATAGCTTCAAATAATAAGGATGAGGGTCGTAAACAAATTGTGCGTATCAACACTAAAGTAGGAGATTCAAATGTTTTATGGATCCACCTGAACCTGGCCGATTTTGAATCCATCCATAAATTTACCAATGAATTTCACAAATTGAAGTTACCTTTACA…	.	.	.	.	.	.	.	.	.	.	.	.	.	.	.	.	.	.	.	.	.	.	.	.	.	.	.	.	.	.	.	.	Nonrepro_prost+prov_UP	.	.	.	.	.	.	.	.	.	.	.	.	.	.	.
TRINITY_DN1089_c0_g1_i24	TGTGAGGCGTACATACGATTCATCCATAGGAAAGGGGAAGCTGAGATTCAACCAGCTATCAATTGCGCAGAGAACTGTGATATTCTCCGTCTTGTACCAGCATCGCAGTCCAAGTGCAGTACCAAAATTCTGGAAAAACGCCATTGAACAGGACTGGGAAGCTGTAATCGACGAGTTGAGAAATTTTGGAGATAATTACCCAACAAGGAGAAACAAGGAAGCTGATCTCTTAGAAAATGATGATGGACGCAAAGGATGCTGCAAGAAAAAAGGCAAATGACCAACAAGGAGAAACAAGGAAGCTGATCTCTTAGAAAATGATGATGGACGCAAAGGATGCTGCAAGAAAAAAGGCAAATGACCAACAAGGAGAAACAAGGAAGCTGATCTTTTAGAGAA…	.	.	.	.	.	.	.	.	.	.	.	.	.	.	.	.	.	.	.	.	.	Male_stolon_UP	.	.	.	.	.	.	.	.	.	.	.	.	.	.	.	.	.	.	.	.	.	.	.	.	.	.
TRINITY_DN1089_c0_g1_i5	TGTAAATGTAACTATCATAGACAAGTTGGCTCCCTACTTTGGCTTGAAACGCGAAGCGGCCGTCGATAGGTTAAAGACAAATCCTCTAAAGCTGACAGACGACGAGGCCCGCGAACTGACGGATAAAGTAATGGATGACTACCTGAAGACTGTGAGGCGTACATACGATTCATCCATAGGAAAGGGGAAGCTGAGATTCAACCAGCTATCAATTGCGCAGAGAACTGTGATATTCTCCGTCTTGTACCAGCATCGTACCAGTATGGTACAAAAGCGAGTACCAAAATTCTGGACACACGTCACTAACCAAGGCTGGTGTTTTGTAATCCGCGAGTTGAGAGATTTTAAAGACAAGTACCCAACAAGGAGAAACAAGGAAGCTGATTTCCTAGAGGATAA…	.	.	.	.	.	.	.	.	.	.	Male_stolon_UP	.	.	.	.	.	.	.	.	.	.	.	.	.	.	.	Male_general_UP	Male_general_UP	.	.	.	Male_stolon_UP	.	.	.	.	.	.	.	Male_general_UP	.	.	.	.	.	.	.	Male_UP
TRINITY_DN10902_c0_g1_i8	GGCTTAAAATTGAATTAAAATATCTAAGACAGTATGTAATTTTATGCCCTGGAATTTTTGAAATTTAAGTTAAATACCATTAAAATCCACGTCTGGTTAGAACGTTTAGTATGATTTAGTTTATTCCATAGATAAAACGATAGTAAGAGCAAATCTTATGTAACCAGCTTATCTTGGTACTTGGAACTAAAAATCTAAGTCATGTATTTTGCTTTGTTTGTATAGTATTTCAGGCATGAGCCTTTCTTCCTTGTTTCTAGATCTGGAACCACTCTGCTGTGTTCTGTGCACACACACCTCCTGATTCACTGGTTAAAAATAACACCAGTTGTTCTGTCCTCAAAATTAAATGCCCTGAGAAGGTAAATATACTCAAAAATGGTAAATATTAGTTTTTTA…	.	.	.	.	.	.	.	.	.	.	.	.	.	.	.	.	.	Female_prost+prov_UP	.	.	.	.	.	.	.	.	.	.	.	.	.	.	.	.	.	.	.	.	.	.	.	.	.	.	.	.	.	.
TRINITY_DN10905_c1_g1_i3	TTTTTTTATGATATAGTCTTTTATTCCCTTCATCTCGTATCACAGATAGATATTTTTTACATTCTTAACAATTCGTTAAAATCAATACATGCACAATGTATAATAAACATATAAAATAAAATAATAATACAGAATACAATTGTTGCACGGTTATCTGAAAAAAATCGGCTGCCGTTGCTAAGAAACTAGGCCCTCCTTGTCTACGAAGCCGTCTCCACCGAAACGTACACGAAACACTGTCCAATCACGTGGTAAACAAGATTAGTCAAAAAGTCTGTCTAATGCGGATCTCCCGTCGCCTCGAACGCTTCATGCGTGGTACGGACGGTGGATGCAGAAGCAAACGATGCGCTTAAATAAATAATTTGTCTTACCTTACCTGTCACAACAAGTGATATA…	.	stolon_UP	.	.	.	.	.	.	.	.	.	.	.	.	.	.	.	.	.	.	.	.	.	.	.	.	.	.	.	.	.	.	.	.	.	.	.	.	.	.	.	.	.	.	.	.	.	.
TRINITY_DN109062_c0_g1_i13	TGTTATTGTTAAGTCAGTTCTCATTTTAGGACAAACAAATGCTGAGTCTGAACCTAGTCTCTCAGTAAATGCTAGGATAGTTACCCAAGATAGATCATTACTTAATGAGGAGACAATCATTGGCCTTAGGGTTGTAAAAGAGGCTATATGATTCCATGAACCAATATCATTCCAACCAGAGAAGATTGTCATTACAGAAGAACTGAAGAGGTATGTGAGAAGTGCTTATACTTCATATCAGGAATGGTTAAAGAGAGAACAAGAAGAAAAAGAGAGAGAAAAAGAGGAAGCTGAAAAAAGAAAAGCAATTTCTGAGAAAGTGCAGAAGGAAATAGATAGACTTTTAGAGAAGAAAGCATCTTTGCCTAAGGCTGAAAAGAGTTTACATGAGGAGGAGGA…	.	stolon_UP	.	.	.	.	.	.	.	.	.	.	.	.	.	.	.	.	.	.	.	.	.	.	.	.	.	.	.	.	.	.	.	.	.	.	.	.	.	.	.	.	.	.	.	.	.	.
TRINITY_DN109134_c0_g1_i5	TTTTTAATGAAAAGTGATTTAACATTGCGTTTCCAGATATCAGATACCTAACCACGAACTGTTACAACCAAAACAGCAGAACCAAACATAACACATAGAGAGAAACATAAACCCGAACCCAGAAACGGACCAGACACAACAACAACCTCAAACACTAAAATCTAATTACCAACCACCACCACCGCTTCCTCCGTAACCTCCACCTTCACCACCATCACGCCTGCCACCGTAGCCTCCACCGCCACCACCACCTCTCGACGAGTAACCACCACCACCGCCACCACTGTATCCACCCTCGCGTCTTCCACCACCTCCACCGTACCCTCCACCACCTCCTCCGTAACCACCACCGCCTCCGCTGCGGTATCCACCACCGCCTCCGCCGCGGCCTCCTCCGCC…	.	.	.	.	.	.	.	.	.	.	.	.	.	.	.	.	.	.	.	.	.	.	.	Female_stolon_UP	.	.	.	.	.	.	.	.	.	.	.	.	.	.	.	.	.	.	.	.	.	.	.	.
TRINITY_DN109175_c0_g1_i11	GCCTCATTTTCAAACATTCCATCTGGAGAATGTTGTTCCTGGATAAAGTTCACGCCTGGATGTCAACTTTATACTTGCTAAATACGAACTACTATTCATATATTCGTTACATATATATATATATATTATCTCGAGCCCAACTACTTGATTCGCTTCACTGAATCCACAGCATGAGGCTCGAGAAATTGTTCTTTAGTATAAACAAAAGTAAACTGCCCTGCAGTGGGACACAGATTTAAGCTTCAGCTATGTCTTCTTTTCTCTCTTGTGCGAACTGTTTTAAAGGTACCGTTAAAGCGTTGAATACGGATAGGAATATTACCTTGCAGAATATTTTTATTTTGAAACAATGTTATATTTGAAAATGAAACTAGATGTTACTCCGAAGGGTAGGGGTGG…	.	stolon_UP	.	.	.	.	.	.	.	.	Male_stolon_UP	.	.	.	.	.	.	.	.	.	.	.	.	.	.	Male_stolon_UP	.	.	.	.	.	Male_stolon_UP	.	.	.	Male_stolon_UP	.	.	.	.	.	.	.	.	.	.	.	.
TRINITY_DN10918_c0_g1_i11	GCTCTGTGGTGCAATCAGGTGGAGGCATATCACGGTCGCGCTAACCTTAGCGGGGTCAGGGTGAGCACCAGCGGCATCATAGACGCAACCAAATGTAAGCCTTTCTAAATATTTACAAAGACAATCCTATTGGAAATGGTTGAGAAAATTGAAATTTTTACCTATCCGATACCTTCAGAAACAACCCAGAGAACACTTATACACTACCCAGTGGCGAATTCACTTAGCATTATGTTGTGTGGGGTAAATGTCTTTTGTCAGAAATAGACTTGGCCTTCGTGACTATTCATTTACTATGTTTACTCTTAGACGTAAATATGTAAGTGGATGTGTGTGAGATTGATTGATTTAACTTTGTAATTATTTGTGTGAGAATGATCAACAATTTATAGGGTACCT…	.	stolon_UP	stolon_UP	.	.	.	.	.	.	.	.	.	.	.	.	.	.	.	.	.	.	.	.	.	.	.	.	.	Male_stolon_UP	.	.	.	Male_stolon_UP	.	.	.	Male_stolon_UP	.	.	.	.	.	.	.	.	.	.	.
TRINITY_DN1091_c0_g1_i21	CTACCTTCTCTACTTCATCTACAACTTCCTCTTCAACAGTTTCAGCAACTGCTTCAGTCATCTCAGTGTCTACCTCTTTTTTCTCTTCAACCCCTTCCTCAACACTTTCAACTATGTCACCTTCTACCTTTTCTACATCTTCAATCTCTTCTTCAGCACTTTCAACAAATGTTTCAGTTATGGCACTTTCTACCTTCTCTACTTCCTCTACAATTTCTTCTTCAACAGTTTCAACAACTGCATCAATTCTCTCAGAGTCTTCCTCTTCCTTGTCTTCAACCAATTCCTCAACACTTTCAACTATGTCCCCTTCCAGCTTTTCAACATCTTCAATCTCTTGTATAGTACTTTCAACCATGGTTTCAATTATGGAAATTTCTACCTT	.	.	.	.	.	.	.	.	.	.	.	.	.	.	.	.	.	.	.	.	.	.	.	.	.	.	.	.	.	.	.	.	Male_stolon_UP	.	.	.	.	.	.	.	.	.	.	.	.	.	.	.
TRINITY_DN1091_c0_g1_i8	GCCTCCTCAACACTTACAACTATGTCCCCTTCTACATTTTCTACACCTTCAAATTCTTCTACAGCACTTTCAACAAATGTTTCAGTTATAGCACTTTCTACCTTCTCTATTTCAACAGATTCTGAAACTGCCTCAGTCATCTCAGTGTCTACCTCTTCTTTCCCTTCATCCTGCTCATCCACACTAGCAACTATGTCTCCTTTTACCTGTTCTACACCTTCAACCTCTTCTACAGGACTTTCAACAACATTTTCAGTTATGGCACTTTCTACATTGTCTACTTCTTTTTCAACAGTTTTAACAACTGTTTCAGTCATCTCAGTGTCTACTTCTTTCTCTTCAACCTCTTCCTCAACAGTTTTGACCATGTCTTCTACCTTTTCTACATCTTCAACTTCT…	.	.	.	.	.	.	.	.	.	.	.	.	.	.	.	.	.	.	.	.	.	.	.	.	.	.	.	.	.	.	.	.	Male_stolon_UP	.	.	.	.	.	.	.	.	.	.	.	.	.	.	.
TRINITY_DN1091_c0_g1_i9	CTACCTTCTCTACTTCATCTACAACTTCCTCTTCAACAGTTTCAGCAACTGCTTCAGTCATCTCAGTGTCTACCTCTTTTTTCTCTTCAACCCCTTCCTCAACACTTTCAACTATGTCACCTTCTACCTTTTCTACATCTTCAATCTCTTCTTCAGCACTTTCAACAAATGTTTCAGTTATGGCACTTTCTACCTTCTCTACTTCCTCTACAATTTCTTCTTCAACAGTTTCAGCAACTGCATCAATTCTCTCAATGTTTTCCTCTTCTTTGTCTTCAACCATTTCGTCAACACTTTCAACTATGTCCCCTTCCAGCTTTTCAACATCTTCAATCTCTTGTATAGTACTTTCAACCATGGTTTCAATTATGGAAATTTCTACCTT	.	.	.	.	.	.	.	.	.	.	.	.	.	.	.	.	.	.	.	.	.	.	.	.	.	.	.	.	.	.	.	.	Male_stolon_UP	.	.	.	.	.	.	.	.	.	.	.	.	.	.	.
TRINITY_DN109222_c0_g1_i2	CTATCATCATGATTAGTGCAGCCAAGTGGAGGCTGCTATTGGCTGGCAGCTACATGAAGCTGCCATCAGCTCAGTGCACTAGGCCATGCTAGTGGCTTGCCTCAGGAGTACATTGCTGTGTCATGGTATGGCAGAAACAACTAAAGCACATACTGTAACATCCATTCTCTTAAAAAAAAACTAACAAAAGGCACAACTACTTTAACGAGAAAGGTGATGTAAGCAGCAGCAGTCACGTAATCAAATTGAACAACTGTGCAGAGCTATCCAAATCAAAACCATGTGGGTCAGAGTTGTCAGGTGGCAGCAGCAGCAATTCAAAAAGCAGCAGCAACTGCATTGGCATACTGCACAGTGAAAGTAAAAATGATGGCATCGAGCTGTCAGAATCGGAACTGG…	.	stolon_UP	.	.	.	.	.	.	.	.	.	.	.	.	.	.	.	.	.	.	.	.	Female_stolon_UP	.	.	.	.	.	.	.	.	.	.	.	.	.	.	.	.	.	.	.	.	.	.	.	.	.
TRINITY_DN10924_c0_g1_i3	TAACCTGTTTGCACTGGTTTCTTTGGGTTACGGTTACAGTACAACCAATGCAAACAGGGTTAGGGTTACAATGCAACCAGCACAACCAACACACAAAGGGTTAGGTAGGTGGTAGGATTTGGCCCTGACTGCGGTAATGGCAACTCGTTATAGTACATTATTCTTTGAACCTAATTTAAACATTGCTGATTTCGCTAATTGCTTCTGCTACAAGATTATAGTAATCTCGTACTTCTAGAAATAAATAGCTATAATCTACAACTGTTTTAATAGCATCTATTCCGGCACAGAAGTTAGAACTGCATTCGAATTTCACAAGGAGAATCGCTTTCAAACCCATTATTTCACTTAACCGAAATATTTAACATTATTACCAGAAATCAACGGATAAAATACCCA…	prost+prov_UP	.	.	.	.	.	.	.	.	.	.	.	.	.	.	.	.	.	.	.	.	.	.	.	.	.	.	.	.	.	.	.	.	.	.	.	.	.	.	.	.	.	.	.	.	.	.	.
TRINITY_DN10934_c0_g1_i11	TTTTTTTTTTTTTCCAAGCTTATATTCTTTATTTTATATAAAACAAGACAGGCATGCTAATATTTCTTATTTTATATAATTTTATAAAATATAATTTTATACAATAATAATACAGTGCATCTCATGTCACATTTCCTTCGGTCACACTCCAGCTCATTGTATTAGTGTGAGTGTATCATGATCTAACCCTGATGGTGGAGTTGGCACTGTATTTAAGGGTAAAGTTAAATGGTGATAAAACCCTTCAAATGTGCATTGATTGCCATTCCCTAGACACTGATGTTTCAATCTGTTTTAAAGGTGAAGAGGTGAATAGGCTTACAGATTATAAGCACCTAGGTGTTGTACCTTCGGATAATCTTATATGGGATTCTCATATCACAAGTGTATATCATAAGG…	.	general_UP	.	.	.	.	.	.	.	.	.	.	Female_general_UP	.	.	.	.	.	.	.	.	.	Nonrepro_general_UP	.	.	.	.	Male_general_UP	.	.	.	.	.	Nonrepro_general_UP	.	.	.	.	.	.	Nonrepro_general_UP	.	.	.	.	.	.	.
TRINITY_DN10934_c0_g1_i12	TTTTTTTTTTTTTCCAAGCTTATATTCTTTATTTTATATAAAACAAGACAGGCATGCTAATATTTCTTATTTTATATAATTTTATAAAATATAATTTTATACAATAATAATACAGTGCATCTCATGTCACATTTCCTTCGGTCACACTCCAGCTCATTGTATTAGTGTGAGTGTATCATGATCTAACCCTGATGGTGGAGTTGGCACTGTATTTAAGGGTAAAGTTAAATGGTGATAAAACCCTTCAAATGTGCATTGATTGCCATTCCCTAGACACTGATGTTTCAATCTGTTTTAAAGGTGAAGAGGTGAATAGGCTTACAGATTATAAGCACCTAGGTGTTGTACCTTCGGATAATCTTATATGGGATTCTCATATCACAAGTGTATATCATAAGG…	.	.	.	.	.	.	.	.	.	.	Female_general_UP	.	Female_general_UP	.	.	.	.	.	.	.	.	.	.	.	.	.	.	.	.	.	.	Nonrepro_general_UP	.	.	.	.	.	.	.	.	.	.	.	.	.	.	.	.
TRINITY_DN109371_c0_g1_i7	TAGCAACATAATGTATTCTTGACTAAAATATAAACTGATACACGGGTACATATTATATTACATATTATACTTACAGTTTATTATGGATCTACCTACCGTAATATTAACATAATTTAAAAAATACTCAGATACATCCTCCTTAATTGTTATACTTTAAGTACGTGAGTTTCCTGTGTTACTAGCCTTTGTTATTACATTACTGTCCAATCAGATAGCTTTAATATTTTGGATAGTTAGTCTGACTATAGTCAGGGTAGGGCGTTGGGTATACCGAGTAATCGGGTAGACCACTGACGGTGGACTGAGGATTCAGGATGATATCTGGGGAAGGGCTGTACACTGTGTTCCCTGGTAAGTCGTACTGCATCTGTGGAGTTGGGTACTGCGGGGGCATCTCGA…	general_UP	.	.	.	.	.	.	.	.	.	.	.	.	.	.	.	.	.	.	.	.	.	.	.	.	.	.	.	.	.	.	.	.	.	.	.	.	.	.	.	.	.	.	.	.	.	.	.
TRINITY_DN10938_c0_g1_i1	TTGGTTATTGTAATTATTAAAAAAATGTATTTGCCTCACACGGAAATAAAAATTTATCGTATCGTATGTTGGGAGTAATTGGGTTTTGATTTGAGAATAAAAGTGGCAAAAAGCGTAGAAGTAGAGATAATTACGTATTCAAATGGCAGAGTATTTGAAGAGTCCACATATAAATGAGATTGATAATCTAAACAAACCAATTCCGGCACTTGTATTTTTTTTTCAATTGAAAAGGACATCGTATTGAAAACATATTTCTATTCAAGGAACATTTATTTGTTATTGTAGGCAACTTCCTTTGTAGGTAAGCTGAAAGGTATAATGAAAAGGCATCGTTAAGTATGTAACGTTGAGACTTTTATTCTACGGTTACAATCTACATGTCATAACCCTTTCCAC…	.	.	.	.	.	.	.	.	.	.	Female_general_UP	.	.	.	.	.	Female_prost+prov_UP	.	.	.	.	.	.	.	.	.	.	.	.	.	.	Nonrepro_general_UP	Nonrepro_prost+prov_UP	.	.	.	.	.	.	.	.	.	.	.	.	.	.	.
TRINITY_DN1093_c0_g1_i72	CCGGTCAATGACGTCATAGAAAAGTATGTCAGGAATGGTGCACGTCCTACAAGGATCACAAGTTTCTTACTAAAATACACGTCATTTTGGACCCATTGCTAAGTGGATAAGTACACGAAAGGATTGCATCAAGTTAAAGCAACAGAAGAGTAAACACCTTTGGAGATGAGTACACCGTCGAGCTACAACCCTCAGCCGATCGACCCGGTGACGCGCCCGGTACCGGCGCCGCCCAGGTATCTCAAGCACCAGATCTACAACGATCCTGTCGTCTTCAAACCCATCGACGACCACTCCATCAACGAGGCGAGAACAAACTACAGAAACTTCAGAGATTTAACGTACAACCTGATTGTTAAAAAGAACTTCAATGACTTGGAGAAAGCAAGAGCCATTTTC…	.	.	.	.	.	.	.	.	.	.	.	.	.	.	.	.	Female_prost+prov_UP	.	.	.	.	.	.	.	.	.	.	.	Male_prost+prov_UP	.	.	.	Nonrepro_prost+prov_UP	.	.	.	Male_prost+prov_UP	.	.	.	.	.	.	.	.	.	.	.
TRINITY_DN1093_c0_g1_i96	GCACACTGGAATACACTCAATGGTTCCATGTGTGTGTTTTTGAGTAATGTTTCCTACAGGTTCGGGTTCTCACCCCTCGCAGCTGGACCGAGCGCATGAGCAACAGACATGCGCAGACAGTGGTCAGTACGAGGTCAAGGTTAGACAGCCTCCATCAGGTGCTGATCAGCCATACGGAAGACCGATGCAATACGGTAGTCTACAGAGAACGAAGGTAAACAAGGCTGGCGGTGGACAGTATAAGCCATACGGTCCCGGGGATGGTAAACAAGTGAATTACACGAGCAGACATGGACCTCCTCCATCGTCCCCGGATGGTCGTGGGCGTGGGCAACTGCCATCTGAGTATAGCCAGGAGTTCACAGTCTCGGCCAGTGAAATAAAGAAGAGGCCGGTGTA…	.	.	prost+prov_UP	.	.	.	.	.	.	.	.	.	.	.	.	.	.	.	.	.	.	.	.	.	.	.	.	.	.	.	.	.	.	.	.	.	.	.	.	.	.	.	.	.	.	.	.	.
TRINITY_DN1093_c0_g1_i97	CCCTGCGAGGTCAAGGACAGAGTATGAGGACTACCCGCTTGTCAAGTCTTACTTCTTCTCTGTTGGGATGCAGTTCCTCCAGCAGAACCTAGGCGTTCTCTACACCAAGCAGGGTATCCTCTCCCTGACCCTGGGGCATACCAAACCCACGGCCTTCACCTTCAAGATAGCTCACGGAGATGGACTTGCGGAGACAATCAAAGGCATCGCACTTAAAAGGTACGTGATCCAGGAGACGGCGGGTCATCGTGTGACATTCTACTTCCGGGCGCCACGGGAAGGTAACTACTACCTGACGGTGTTCGCGCAGCAGGTCGGCGACCGAATCCGTGTTGAGAACGTCTTCAAGGCGGTTTGTGAGTATAAAATCGTGTGTGACCAGGCGGCCGGAGATATCCG…	prost+prov_UP	.	.	.	.	.	.	.	.	.	.	.	.	.	.	.	.	.	.	.	.	.	.	.	.	.	.	Nonrepro_prost+prov_UP	.	.	.	.	.	.	.	.	.	.	.	.	.	.	.	.	.	.	.	.
TRINITY_DN1093_c1_g1_i11	TTTTATATTGATACATTTATTTCTCTACCTTTTATATCATAACTACTGATCATCAAAACATGATACTATGATATAATTTCACTGTACAAATTTGATCAACCAAAAACGCTGTACACAACATGATCAATTATTTAATGAAATAAGATGAAACATGTAAAGTTTAAAATTCTGCACCTAATTATGTAAACATAACAAAATGATCTTTATTGATATTTTATGGAAATGTCGATTTCTTAACGAAGGTAAATTATAAGATACCCATATACCTAAAATGAATTACATGTACTTATTGTTTCAGTTAATATAACTAAAAAAATAATAATTTCCACAAGTGAAGAAGATTTAAATAATGCTTGTAGAGCAAGTAGAATGACCACTTCAAAACCTATCTACAATACT…	.	.	.	.	.	.	.	.	.	.	.	.	.	.	.	.	.	.	.	.	.	.	.	Nonrepro_prost+prov_UP	.	.	.	.	.	.	.	.	.	.	.	.	.	.	.	.	.	.	.	.	.	.	.	.
TRINITY_DN1093_c1_g1_i40	TTTTATATTGATACATTTATTTCTCTACCTTTTATATCATAACTACTGATCATCAAAACATGATACTATGATATAATTTCACTGTACAAATTTGATCAACCAAAAACGCTGTACACAACATGATCAATTATTTAATGAAATAAGATGAAACATGTAAAGTTTAAAATTCTGCACCTAATTATGTAAACATAACAAAATGATCTTTATTGATATTTTATGGAAATGTCGATTTCTTAACGAAGGTAAATTATAAGATACCCATATACCTAAAATGAATTACATGTACTTATTGTTTCAGTTAATATAACTAAAAAAATAATAATTTCCACAAGTGAAGAAGATTTAAATAATGCTTGTAGAGCAAGTAGAATGACCACTTCAAAACCTATCTACAATACT…	.	.	.	.	.	.	.	.	.	.	.	.	.	.	.	.	.	.	.	.	.	.	.	.	.	.	.	Male_general_UP	.	.	.	.	.	.	.	.	.	.	.	.	.	.	.	.	.	.	.	.
TRINITY_DN1093_c2_g1_i63	CAATCCCAGAATTCGTATACTTATAGCATTCACTTCGTAACACGTTTGCACATATAGTATTTAGTTGTTTCTTTGTTGTTTTGTTTTTTAAATTTCAATCAGTCATGTTAAGTTCGGTCTTTCGATAAACTCGAAAATATCACTATTTTCTACGCTTTCTATTTGAATCAATAACAATCTACTTTTCTTCCCAAATCATCTGCAATATATAATAAATATAATTCACTCAATATATCTCTTGTGATATGTTTAGTAACAAAGTAAACATGTGATGGTTGTGACCTACAAAGCTGCTGCATAATAAAACAGCTGTGGTCCAGTTTATCCTATCCAGCTGTTTGTTTACAAGTATGTTTCCATGGTGACGTATCAGCAGCACCAAGACTTTGACTGACAGGT…	prost+prov_UP	.	.	.	.	.	.	.	.	.	.	.	.	.	.	.	.	.	.	.	.	.	.	.	.	.	.	Nonrepro_prost+prov_UP	.	.	.	.	.	.	.	.	.	.	.	.	.	.	.	.	.	.	.	.
TRINITY_DN10944_c0_g1_i8	CACACATACGTACAAATCTTATGAACAGGTCTAAATTCTATGATACACTACGAAATATTATCTGTATTAAAATGTGTAGTTTGAGTGATTTGCATTTATGAATCCATGTTTACGCTACAGCTCTATCTCTATGACCGGAACATACCCAGTACACGAGTTTAAACTAGAGCAATAAGGTCACATAAAACTGTGATACAATTATTAACACGGCTTCTGATCAGCACATTGGCGCAGTTTGATCATAGATCTGATGAACACAAAGGGTGCTCCTTAAAATTTATCAGCTGAACGGATTTCGTATAACATATTTGACATTATTTACATAAATTCAAGGAACATTGAAACCGGGAAGGATTTTTAAGTATCAACAATATTAATTCGAGTAATAATTTTTTCTCA…	.	stolon_UP	stolon_UP	.	Female_stolon_UP	.	.	Female_stolon_UP	.	.	Male_stolon_UP	.	.	.	.	.	.	.	.	Female_stolon_UP	Female_stolon_UP	.	Female_stolon_UP	Female_stolon_UP	.	Male_stolon_UP	.	.	Male_stolon_UP	.	.	Male_stolon_UP	Male_stolon_UP	.	.	Male_stolon_UP	Male_stolon_UP	.	.	.	.	.	.	.	.	.	.	.
TRINITY_DN10945_c0_g1_i11	TCGTCAATGGCGAAGATTGAACTAGCTGTTCGAATGGAAACAGAATGCTGCGAAAAAGAAATACGGAATGCGTTAACTGGAGTTGAAGGTATCAAGTCGGTTGCCACGGACGCGGGTGTTGATACTGTCCTTGTTGAAACAACGTTGTCATCAGAAAAAGTAAAACGTATTATAGAAGGCACAGGGAGACTTGCAGTTATTAGAGGCCTTGGACCTCAATCCGACAGACACCTCGGAGCTGCAGTTGCTATGGTATCAGGACCCGGAATTACGGGCGTTATACGAATGGTACAAACTGACAAAGAAACTTGCGTTTTAGAAGGGACCGTGGATGGTCTGGCCATAGGCGACCATTCATTGGCTGTACACGAGGCAGGAGATCTGACAGAGCGTTGTCGA…	.	.	.	.	.	.	.	.	.	.	.	.	.	.	.	.	.	.	.	.	.	Female_stolon_UP	.	.	.	.	.	.	Male_prost+prov_UP	.	.	.	Nonrepro_prost+prov_UP	.	.	.	Male_prost+prov_UP	.	.	.	.	.	.	.	.	.	.	.
TRINITY_DN10945_c0_g1_i3	TCGTCAATGGCGAAGATTGAACTAGCTGTTCGAATGGAAACAGAATGCTGCGAAAAAGAAATACGGAATGCGTTAACTGGAGTTGAAGGTATCAAGTCGGTTGCCACGGACGCGGGTGTTGATACTGTCCTTGTTGAAACAACGTTGTCATCAGAAAAAGTAAAACGTATTATAGAAGGCACAGGGAGACTTGCAGTTATTAGAGGCCTTGGACCTCAATCCGACAGACACCTCGGAGCTGCAGTTGCTATGGTATCAGGACCCGGAATTACGGGCGTTATACGAATGGTACAAACTGACAAAGAAACTTGCGTTTTAGAAGGGACCGTGGATGGTCTGGCCATAGGCGACCATTCATTGGCTGTACACGAGGCAGGAGATCTGACAGAGCGTTGTCGA…	.	.	.	.	Female_general_UP	.	.	Female_general_UP	.	.	.	.	.	.	.	.	.	.	.	.	.	Male_stolon_UP	.	Nonrepro_prost+prov_UP	.	.	.	.	.	.	.	.	.	.	.	.	.	.	.	.	.	.	.	.	.	.	.	.
TRINITY_DN10945_c1_g1_i1	TGAAAATCTCTTTGTTTTAAAGCCAAAAATTGTGCCAAGCAAGTTAGGTAACTTTGCGTGTTAGCATATTGTTCTATTTTGGTATGTTTCAATCAAATATTGTTTTATTTAATTTTTTACTTTGGTATAAATTAGTTCCAGGCACTCTAATCTCGTAGCTTGTTAAGTTGTCAAATATTATCAAATAATATTAAACTGTTACTTTAAATTACTTTACATTTCTAAAATTAACATTTGTATGAAAAGTTCAAAATGTGATCTGGAAATTCAATCGACAAACTCGATTTCCCGTCCGATAAAGGACCTTAACTAGGATACAGCCCTGACATTCGTACCCGGGTACGTGCTTTAGGTGCTGATACCCCCTCATGTAGGTTTTTATGTAAGTGTTTACGCATA…	prost+prov_UP	stolon_UP	.	.	.	.	.	.	.	.	.	.	.	.	.	.	.	.	.	.	.	.	.	.	.	Male_stolon_UP	.	Nonrepro_prost+prov_UP	.	.	.	Male_stolon_UP	.	Nonrepro_prost+prov_UP	.	Male_stolon_UP	.	.	.	.	Nonrepro_prost+prov_UP	.	.	.	.	.	.	.
TRINITY_DN10945_c3_g1_i7	GGAGGCTAATGTTGGAAAGATTGGATAAAGATTATGTTCAAATCGCGTCACATCAAACATTAGTCAATTAAAATCAGACATATTTTTCTTGCACATTAAATTTTATTCCAAGATATATAGAATACTTTTTTCTTTTTCTTCTCATATTTATGATAGTTTAACATGCAGTCATTTTAACTGATGCATTTACTTTGTTTTATCAAATGTAGCAAAAAGTCGCACTTAGCTCCCATGGAAATTGCACAGATGCGAGACTTCAAGTTTCATTAATAAACGCCACCTAAAAGAAAGAGGGGTCTTTTTGTATGACAGAGCACAGCTATCTAGAGTTTTCTATATTAATATGCAATATTGGTCAAAAAGAGTAAGAAAAGTGGCCTCAACTTTCCCATGGTGTTG…	general_UP	.	stolon_UP	.	.	.	.	.	.	Female_general_UP	.	.	Female_general_UP	.	.	.	.	.	.	.	.	.	.	.	.	.	.	.	.	.	.	.	.	.	.	.	.	.	.	.	.	.	.	.	.	.	.	.
TRINITY_DN109462_c0_g1_i2	TTTTTTTAAGGTTTAGCACGGCCAGATTTATTACAATGATATATCTAAAACACAATCATATTATTATACATCATCTATAATCCTTCAATTACTTCTATTTCAGCAATCTGTGCTTTAAAGGCATTAAGGATTTCTTCAAAGGAAGGTTGTATTGCTGATGGCGGGGGGTTGAATCCGGGCCCTCTTAGTTCTGGAGTGTAGGAATACTTTATTCCTACTGAGTAAGTATAATCTAGTGTGACACCACTGGCTGGATATAAGAGATCACAAGCCGTTCCAGCTGCCCAACTGTCCCCGGATGTGTCTATAATTGCGTTTACTGCTGCATCGCCCACTTGTTGTATATCGTCCAGATCTTCAGGTTCATTACATTGAAAGTCTTGGGAGTAACCATAAGCA…	general_UP	general_UP	.	.	Female_general_UP	.	.	Female_general_UP	.	.	.	.	Female_general_UP	.	.	.	.	.	.	Male_general_UP	.	.	Nonrepro_general_UP	.	Male_general_UP	.	.	Male_general_UP	.	Nonrepro_general_UP	.	.	Male_stolon_UP	Nonrepro_general_UP	Male_general_UP	.	.	.	.	.	Nonrepro_general_UP	.	.	.	.	.	.	.
TRINITY_DN109463_c0_g1_i2	AAAACATCTGCCATTAGCCACAGGTCCACTGGACCTATTTTTTTCCTTTCTACCTTTAAACTATAGATGGCTTCCTAGTATTCAGAAATATTTTAAAAGACCTTTAGACCTTTACCCAATTTGGCTATTTGGTTAATGTTCATCTATTGTTAATTGGTGCCAATGAGTCCCAGCTCCACAGGAGCTAATTTTTAGAGTTAGTCTTGGGTTCAGTGTTTTGAGTCCCCTGTTTGGTTTACCTTCCTAAAGTAGATTTGTTCATCGCTGAACTACAACACAGATATTTGACTGACATGCAAAGCTATCACAGTAAACGATCTATTTCCATAATAAATACTTGTTAAGTCTTTACAAAGAAAATTATTTTTAGAGATATATTTAGCAGGTATTTTTTTTATT…	.	stolon_UP	.	.	.	.	.	.	.	.	.	.	.	.	.	.	.	.	.	.	.	.	.	.	.	.	.	.	.	.	.	.	.	.	.	.	.	.	.	.	.	.	.	.	.	.	.	.
TRINITY_DN10947_c0_g1_i1	AATAATTAATCAGTAATGGCCCCTCCCACCCTCTCCGCGACAGTTTCGGCAAATACATTAGGGATGTTGCGGATGAGAGGTTTCACTGTGTGCGAGTTTTCACTCGAGCGAAAATATGCATCAACCGTTTTGATGTTTACCACAACTGACTCGATATAAACATATTACACTAGTTACAGCTTTAAATTTAGAATAAAAAGAAAAATTGTAGATTTTTTTTAAATTTTGTATAAAATCAGTAACAAGACAGCACCACAAATCTTATATCGAAATAAAATTGGGTTCCCTCTTTTAATAATAGTAGCCTAATTTAGGTAAAATAATATCAGTTTGAAACTATGCAAAATGTGGATTTCTCTAAATTGCAAATATTTTGCACAAGATAACAGACCCCCCTTC…	.	.	.	.	.	.	.	.	.	.	Female_general_UP	.	.	.	.	.	.	.	.	.	.	.	.	.	.	.	.	.	.	.	.	.	.	.	.	.	.	.	.	.	.	.	.	.	.	.	.	.
TRINITY_DN10948_c0_g1_i1	ATTGACAGGTGAAGCGCCAACATCAAAGCGCCGCCAATTCCCACCTCCCCTCCGCTCCAAACCCATTATCCATTCCCTTATAAGGGACACTGTTCATAATAAAACCACAAAAGGCGCTGTTTAAGAAGCAGGGGGCGGAGTCTATTAGCCAGGAACAAGTGTGGTATGGCTCAAGTGGGTTTGTGAAGACATGTGTCTATTCTGATACCTGCCTCTTTCCTACCCAGAACCACCAAGTCCAACCGACTTAAAAACCTCTATCGAAGTGCGAACCTCCACAAGTCGAACATTTGTCTATGTGAGAGAAGGATCAACTAGTGCGACTACCTCCAAGTGTTAAAATAATCATCTTCATAACCGACTAGATTCACAGCCAAGCAACATTTACACAGAGTGGCG…	.	.	stolon_UP	.	.	.	.	.	.	.	.	.	.	.	.	.	.	.	.	.	.	.	.	.	.	.	.	.	.	.	.	.	.	.	.	.	.	.	.	.	.	.	.	.	.	.	.	.
TRINITY_DN1094_c0_g1_i20	TTCACAGATGCAGGATGACAACAATGACAATGACAACAACAATGACAATGACAATGCAGGACAGACAATTCATGATTGCATAGGCTTGTGGCAAAATTCTGCCATGAGCCAAAACCCATGAGACTATTGCTTTGATGTTTCAAAAAGTCATACAAAAATAAACAAATTTCATGTTTTATCATATTTGACCAAATATGAAGAAAACTTATTGGTGTTTGGGATAATTTTTGTTTGCCAAGGTCTATGGATGCTTATGGAGGACCAGTCCAGTAGGACTGCAACGCCTGTCTTGTCTGGGGATCCTGTGAGGAGCATGATTGACTTCATGGCCTCCATGAATTGTCCTCCTTACATGAGCAGGTATAACAAAAATACAAAAAATAATTCCTCTCAACAAGT…	.	.	.	.	Female_general_UP	.	.	Female_general_UP	.	.	.	.	.	.	.	.	.	.	.	Male_general_UP	.	.	.	.	.	.	.	.	.	.	.	.	.	.	.	.	.	.	.	.	.	.	.	.	.	.	.	.
TRINITY_DN10951_c0_g1_i11	GGTCAGAAAAGAGAACAAAAGAGAACATTTTGGTCAAAAAAGAGAAAAAAGAGAACAAGAGGCTAAAAAAGAGAAAAAAGAGTAAAAAGAGAACACCGTTGACAGCCTGCTAGAGTGCACTATAGGTTCGTGGGCCCACAGGAACATGTTTACATCCTACATTTTATATATTTAAAATCAAGTGGAGAACTAAATTTCTTACTTTTGTTATCCAGGGGCAGCAATATTGACTTCTGACGTCACAGCCTTGATACCTATCGTCCATACCACATCATGTTTTTTCACTTCCACATCATTTTTTAAAGTATTTTCTGCCAACAGCTTCATATCATGTGTACGTAATAAGAGAACAATAAAATTTAAACAAAATAACCTACATTGTGGTGTGATATATCCCAT…	.	.	.	.	.	.	.	.	.	.	.	.	.	.	.	.	Female_prost+prov_UP	.	.	.	.	.	.	.	.	.	.	.	.	.	.	.	.	.	.	.	.	.	.	.	.	.	.	.	.	.	.	.
TRINITY_DN10951_c0_g1_i30	TTTACATTTAATCATTTATTAGCGTAACATTTATCAACAGCTTGGTACAATTTTATGTATAATCTTCGTTCAGTATTTTACCACTGGACAAATTTATCGTACGTCATCTTATCCATATACCCATAGCCAGGTTGGTATGCTACTGCTGGGTGCTCCATATACAACCCCTGCCACTGATGGACGTCCTCATCATCTGGGAGGAGCTCCGGACAGTCTGTCGGTAGCTCTCGCAGGTAATATTTCCGCACGTATTGGTTACGACAGTACGTCCGCCTGAATGCAGCGTAATTGTCTTCAGTGTAATGCCTCCAATCCCGGAACTTAGGATCCTCATTGTCTATGTTTTCTAGTACTAGGGCTTCAAGTTCTTCTGCTATCGTTTCAATGTCTAGATCATCA…	.	.	stolon_UP	.	.	.	.	.	.	.	.	.	.	.	.	.	.	.	.	.	.	.	.	.	.	.	.	.	Male_stolon_UP	.	.	Male_stolon_UP	Male_stolon_UP	.	.	.	Male_stolon_UP	.	.	.	.	.	.	.	.	.	.	.
TRINITY_DN10969_c0_g1_i2	AAAACTTGGTCAAACGAGAAATCTAACACGACACGTGACCGTATGAAGCTGATTTTCATGTACTGCTTTAGCAATAGATTGCAGCTTTCAGTCGAGTTTTATGATCAACTGTTGTCTTTGAAACGCTCTGTGTTATACAAAGCAAAAATTGTAGCTTCATACTACTTATAACATATTAATTTTATTTTAACCGGCATTAGTGTTCAGTACGTTTTACGCAATTGGATGAATAATTTCTCTCTTTTTTTAACATAAAATCTTGGAGAAAAGTATTTTTGTGTCCTTCAGTGGATGATCGTCCGATCTCACGACGCATTGTCCATGGCAGGGAACCACAAATTCCTAAATTACTGAAATCAGCATGAATTGGAAATATTAGGTTCTGACTAAATACGAGCG…	.	.	prost+prov_UP	.	.	.	.	.	.	.	.	.	.	.	.	.	.	.	.	.	.	.	.	.	.	.	.	.	Male_prost+prov_UP	.	.	.	.	.	.	.	Male_prost+prov_UP	.	.	.	.	.	.	.	.	.	.	.
TRINITY_DN10969_c0_g1_i7	AAAACTTGGTCAAACGAGAAATCTAACACGACACGTGACCGTATGAAGCTGATTTTCATGTACTGCTTTAGCAATAGATTGCAGCTTTCAGTCGAGTTTTATGATCAACTGTTGTCTTTGAAACGCTCTGTGTTATACAAAGCAAAAATTGTAGCTTCATACTACTTATAACATATTAATTTTATTTTAACCGGCATTAGTGTTCAGTACGTTTTACGCAATTGGATGAATAATTTCTCTCTTTTTTTAACATAAAATCTTGGAGAAAAGTATTTTTGTGTCCTTCAGTGGATGATCGTCCGATCTCACGACGCATTGTCCATGGCAGGGAACCACAAATTCCTAAATTACTGAAATCAGCATGAATTGGAAATATTAGGTTCTGACTAAATACGAGCG…	.	.	prost+prov_UP	.	.	.	.	.	.	.	.	.	.	.	.	.	.	.	.	.	.	.	.	.	.	.	.	.	.	.	.	.	.	.	.	.	.	.	.	.	.	.	.	.	.	.	.	.
TRINITY_DN10969_c0_g2_i1	ATGTATGTTGGGATATTGTATGACTTTTAAGCAAAACTTGCAATTACCAGGGCGCGAGACAACCATTAGTATCAGATGCTTATGTTATGGTAATTTTTATTTCAAAGAAAAAAAAACAAATCATGTTTGTTTAACAGCCCTCATTGTTCGGTTCCAAGAAAAACTTCTCATAATCGATTCCACGCTTTTTAAACTTATGTTTTATTGATAATTCCATGATAACTTCCCGTATTGTCCTCGTATAACGCTCGGACATTAGCATATTGTACATTTCTTGACATCCGCTTATATCAGATATTGTTTCTAAAATACATTCTAGAGTTGCATCCTGTTCACACATTGCAACAACGTCCGAAAGTGGACAGCCCGCTTCTTCCAAGTTGTTTTGATTTCCTAATC…	.	.	.	.	.	.	.	.	.	.	.	.	.	.	.	.	.	.	.	.	.	.	.	Nonrepro_prost+prov_UP	.	.	.	.	.	.	Nonrepro_prost+prov_UP	.	Nonrepro_prost+prov_UP	.	.	.	.	.	.	.	.	.	.	Nonrepro_prost+prov_UP	.	.	.	.
TRINITY_DN1096_c0_g1_i21	TCATACTATGAGTGTGGAGCATAGATATATCTATGAGTGTGGAGGGCATCGCGACTTAACAAGAAAAAAGAAATCAGGAGCTGATACAAAATGTCTGGTGTGAGTTCCAAGTTCTTAGAAACGCTGCCCGAAGCTTATGGGTGCGTGGTACTTGTGGGTGTGGCCAGTAATTTTCTAAATATGTACTTGGCCCGAAAAGTTATTAATGCGAGGAAAGAGTTTGAAGTGACGTATCCTGATATGTACTCTAAGGATAACGTCAAATTTAACTGCATCCAGAGAGCTCATCAGAGTGCGCTCGAGTCTCATCCAACTTTCTTGTTCTTGTTGTTAGTTGGTGGTCTACAAAATCCTGTAAGTACATATTTACAACTGATGTAAAGCTCTGCAGATAGATAA…	.	.	.	.	.	.	.	.	.	.	.	.	.	.	.	.	.	.	.	.	.	.	.	Nonrepro_prost+prov_UP	.	.	.	.	.	.	.	.	.	.	.	.	.	.	.	.	.	.	.	.	.	.	.	.
TRINITY_DN10978_c0_g1_i1	TTTTTTTTTTTTTTTTTTTTTTATAGTAATAATAATTTATTTTAAGCTTTTTTAACAAAAACATAACTATTTACAAACAAATATAAATACAATGGCGTTATCACCAACGCTGATTTCCACATGTTACGATTGGTATTACACAATGTATGTATTTCCTACATAACTGCAACAAGTTTTATTTCAGACCATCTATAGGCCGAGTTAGGTTTTGCCGATTTTCCAAGTAGAACGTAAATGATATATAATGGGACATCATTCTTTAATTTCTACATTTTCTCACCAAAGTTCCAGTGAAGTGATAGCCAGACGTGATATAAACGCACGTTTTAAATAAATTTCCAGTATCTGTCCCTGTAGGCAACGGATCCAGACCGAAGCAACTCCTCTTTTTGCGCCTTC…	.	.	.	.	.	.	.	.	.	.	Male_stolon_UP	.	.	.	.	.	.	.	.	.	.	.	.	.	.	.	.	.	.	.	.	.	.	.	.	.	.	.	.	.	.	.	.	.	.	.	.	.
TRINITY_DN1097_c0_g1_i25	CCGGGAACCTGTGATTCCAATATGGCGGATTCTAGAGGATATGTTTATTAGAGAAAGTTCTTTTTCTGTTGTTTGAAGCGTTGACATGTCATATATTAACACGTTATTGCGAGTTTAATCGCTAAAAAAAAAAATTTAGTTAGGGCAGTGGGGTTTAAAGACATCGTGCAACATGGACTCCCTTAGATTAAGTGATCAGGAACAGAGGGTGTATGCGGAACTGTTTGTTGCTTGTGATTATGAGAACACGGGGAAAGTGAGTGGCCCACAGGCATCTGATCTGTTTTTGAAATCAGGTTTAAATCAAGATACTCTACACCAGATAACGGAGTTGTGTGGAGCAAAGCGCCTTGGTCACTTCGGAAGAAGTCAGTTTTACGTTGCCCTCAAATTCATTGC…	.	.	.	.	.	.	.	.	.	.	.	.	.	.	.	.	.	.	.	.	.	.	.	Nonrepro_prost+prov_UP	.	.	.	.	.	.	.	.	.	.	.	.	.	.	.	.	.	.	.	.	.	.	.	.
TRINITY_DN10987_c0_g1_i7	CGCTCTTCCGATCTTTTTTGAGTTGTCAATATTTTATTTTGGGACAAAAGCAAAACGCCTTTTGTACGTATTATAAATATATAACAAACAAACAAAACACATACAACAGGAGTGAAAAGTAGGAGTCTGACCTGGTTGTTTAAGGTTCCCAGTTCAATTTTTGAAATTTAATTCAACTTACTTTCGATATCTTTGGTGCGCAAGAGTAAAAATTTATAAAATGTAAGTATGCATTATTTTATTTATGAATTGAGCCAATTGACATTTTCTTGTAGGCTCTTTTAGAAGGGACAGTCCGCCATTATAATAGTCATTTAAATGAGCATTATCCATATTTCGTGGGACACATTTTACATACGAATTCACACACCATAATTTCCTTACACCTACAGACATTAC…	.	general_UP	.	.	.	.	.	.	.	.	.	.	.	.	.	.	.	.	.	.	.	.	.	.	.	.	.	.	.	.	.	.	.	.	.	.	.	.	.	.	.	.	.	.	.	.	.	.
TRINITY_DN10991_c0_g1_i6	TTCGGTCACATCATATCATGGCCTATCAATATAATAAAGTTCATATAAAAAAATTAAATTGTATAGCAATTCTTACCGAATAAATGTATTTGAATACAAACGCTAACACTGACAATAATTTATCAATTTACGAACAATTGTTTCATAAACTATGTAAATTTCGTCTTGATTTTATGACGAGAGTTTATTCACACAATTCAAGTTAATATCTTCAAGTTGTGTTTTTTTAACAAAAAAACTATTTTAAAATGTGTTCCACTAATTAAGAAAGAACTATGCCGAAATTTCCTCGCGTTTCAACTGCTGCCATCTTTCGGAAATGTTTTCAATTTTTATGCCTGCTGGAAATCCTTGACCAATGCTCCATTTGCCTCTGGATCGTTTTTGTCAGTTCTTTTA…	.	.	stolon_UP	.	.	.	.	.	.	.	.	.	.	.	.	.	.	.	.	.	.	.	.	.	.	.	.	.	.	.	.	.	Male_stolon_UP	.	.	.	.	.	.	.	.	.	.	.	.	.	.	.
TRINITY_DN10992_c0_g1_i9	TATATATCCCTTACATCTACAAAGTCTTATTATACTATATTATAAACTACATCTCACTCTCACTACCTTCTCTTCACCCGCAAATGGCGACCGCTCCTCTCTCCGGCTTCTTCCTCACCTCTCTTTCTCCTTCTCAGCCTTCTCTCCAAAAACAGACTCTTCGTTCTTCTCCCACCGTGGCTTGCCTTCCCTCATCCTCTTCTTCCTCCTCCTCCTCCTCCTCCTCTCGTTCCGTTCCAACACTTATCCGTAACGAGCCCGTTTTTGCCGCTCCTGCTCCTATCATCACCCCTTACTGGAGCGAAGAGATGGGTAGCGAAGCATACGAAGAGGCCATTGAAGCTCTCAAGAAGCTTATTATCGAGAAGGAGGAGCTAAAGACTGTTGCGGCCGCTAAGG…	.	.	.	.	.	.	.	.	.	.	.	.	.	.	.	.	.	.	.	.	.	.	.	Female_stolon_UP	.	.	.	.	.	.	.	.	.	.	.	.	.	.	.	.	.	.	.	.	.	.	.	.
TRINITY_DN10995_c0_g1_i12	CTTTTCAAATTTCTTAATGTTTGTGCAGTTTTACTAAGTGGCTCAAGCTGGTCTGAGGCATTTAATTTAGAACTCACATCCTGAAGATAATTTCTTGATTTGATTTGGAATTTAGGCTAGGTCATGGTAATTCTTTGGGGAAGAAATATGGATTGCCGAAAGTACGAACTAGGCTTACGCTTTGTTCCTGGAATAGTCATTTGATTCTATTACACCATGATGAAACAGTGAAAAAATACTAGTCAACGTTGTGTCTATTGGATGGTATCTATAGTGATAAGTCTTTTATTATAATGAAACGCTTTTCATAGATATCCCGTTTCATAGAACCCGTGGTAAATAGCTGTTGTTAAGTTCCTAAAATTAGTCTACAATGGGAAGCCTTCTTTATGTAACCAG…	.	general_UP	.	.	.	.	.	.	.	.	.	.	.	.	.	.	.	.	.	.	.	.	.	.	.	.	.	.	.	.	.	.	.	.	.	.	.	.	.	.	.	.	.	.	.	.	.	.
TRINITY_DN10997_c0_g1_i2	TTCCGATCTAAATAGTGGAGTTGCGGAGTCGAGCGTCGACGTTGAATGGATCAAGGTATTCAGGGGAAACTGAGATGAGCTACTAACTAGTTTATGTATCGACAGTTTGTCTGAGAAGAGCAATGAAGATACTCTGGTGTTTTTTGGGCCACACTCAAAGTTATCTCATTTTTATCCTAGTATAGTTTTTACATGTGGAGAACAATTCTTGCAATGGTCCAAGGCCACAAAACTAATTCTATCAAGTGACCCTTATTTTATTAGAAATGCTGGAAAGTTGATTAAAGGCTTTGTGAAGGACATCGGGTTGAAGGCAAGTTTGGACCTGAAGGAATACTTAGAACTAAACTAAAAAGTACAGGAACCAAAACAATCGTGGACTTCAAGGATGAAAATGTC…	.	.	.	.	.	.	.	.	.	.	.	.	.	.	Female_prost+prov_UP	.	Female_prost+prov_UP	.	.	.	.	.	.	.	.	.	.	.	.	.	.	.	.	.	.	.	.	.	.	.	.	.	.	.	.	.	.	.
TRINITY_DN10999_c0_g1_i2	AAAGTACTCAATTACTTATCATACCAGTTCTGAAACAAGTCTCGAAATGAAGTGTCATCTGGGCCTGGTGTATTTTTTAGGAGTTTTCCTAGTAACAGCTAAGAAGAGTTATAATGGATATCAACTGATAGATGCATATCCACAAAATACTCAACATGCTCAAATTTTAAGAAAATTGGAAGCAGAATCTCTGGTTAATATACAAAATGAAATTAGTCACAGGCAAAGACCCCTCTCCTTTACTGTTTCTCCATCAGCAGTATCAACAGTAAGGCAGGTTCTACAGCAAGCAAAAATCCAATACAAGGTCGTGGAAGAGAACATTCAAATAGCACTTGATATTGAAAATAATAGGTTGGAAAAGAAAAAGGGCTTTGACATAAATGATTTTAATACAGT…	.	general_UP	.	.	.	.	.	.	.	.	.	.	Female_general_UP	.	.	.	.	.	.	.	.	.	.	.	.	.	.	Male_general_UP	.	.	.	.	.	Nonrepro_general_UP	.	.	.	.	.	.	Nonrepro_general_UP	.	.	.	.	.	.	.
TRINITY_DN1099_c6_g1_i1	TTGAAATTTCCCGGAAATAAATCCTGTATTTTTTATATTAAAATTGCGCGCTGAGAGCGGGAGTCAAGAATAACTCACTGAAGCAGAGTAAAGGACAAGGAGCTTCAGGCAGCTTCAGGTTAGGAGAGAAGAAGGCGGAGAAGAAACCCAAGACCACGAAACCAGCGGCCAAGAAGCCAAAGGCCAAAAAACCCGCCGGAG	.	.	.	.	.	.	.	.	.	.	.	.	Female_general_UP	.	.	.	.	.	.	.	.	.	.	Female_stolon_UP	.	.	.	.	.	.	.	.	.	.	.	.	.	.	.	.	.	.	.	.	.	.	.	.
TRINITY_DN11006_c1_g2_i1	TCTGTATTGTTAGATATGATATATAATAAGTCGTTTTCTTCTGGTTTAATTTAACGTAACGAGTTTTTTATTGTATAATTGTTTTATATAGGTTACATTAGATATGAATATCGGCTGGTTTTCACCCAGATCTATAGCGAGTAATTTTATTATCCAGCATTTCACTATTACAAATCAACACTGCACAATTATCAACTAGAATTGTGTGCACCATTTTTTTTACTAATGTTGAAAAGAACGGATATTATATATAGACAAATTTTAGATTGTCATGAAAACTTATGGAACAGCCTGATAATGCTGTTTAACATGTATTCTATATTTACAGGAGGATGATATCATGTCAATTTGAACAGCTGACGAAGTTTATGTTGCAGTAGTAGGGGGTGGCTATTTTTA…	.	general_UP	.	.	.	.	.	.	.	.	.	.	.	.	.	.	.	.	.	.	.	.	.	.	.	.	.	.	.	.	.	.	.	.	.	.	.	.	.	.	.	.	.	.	.	.	.	.
TRINITY_DN1100_c0_g1_i23	GTTCTTTATTAAAAATACATGAATTTTTCCGCTCAACCCTGACACCTCTCACCCGGGACACTTTTAGTAATACAGTAGGGTGTCCGCAGACGAGAGGGTTCCACTGTACAGTATAATCTGACCGACTTACCGTGTATGACCAGGAGGTGCTGACTTTAAATGGAGGGGATGTGTAGTTTGTGGATTAGGGTAAAATATCGAAAACACCCTATGGGCTACTGGCCTTGCGAGATTCAAAAAACATCCCAGAGTGTGTCTGTGTCATGTGATAATTAATATTCACTTAGGAACCTACTATAGCAAAGTAGAATTCAAACCTATGACCACAGGGTCCTGTTGATAGGCAGTTTGTTTGAAACACCAAATAAGGAATTTGAAACGCACCTTTTGTTTAAGGTA…	.	.	.	.	.	.	.	.	.	.	.	.	.	.	.	.	.	.	.	.	.	.	.	.	.	.	.	.	.	.	.	.	.	.	.	.	.	.	.	.	.	.	.	.	.	.	Nonrepro_UP	.
TRINITY_DN11010_c0_g1_i7	AGTTTTTTCCCTTCTCCTCGTTTAGTGTTAAATGTAGACTTCTGGTTTATCTGTGTTTGGGATATTGAAGGAGATGTAGACGTGTAAAAATGCTGCAAGTTGATGTAGATATCATTATAACTCAACCCTCTGTCCCAATTCTCCTAATTCTGCCCATTTATTTGTGAAGAAGTCAAGGGGATTTTTTAAGATCAAAACTTGCTCTCCGATAGATAATGCTAGGCACAAGAGAATAATAAATCCTAAAACGTAGCCTTTCGTATAGATATTACATCGAGATAGATTATAAAACAATGATGATTATAGAAAAAGAGGAATTCTCTTCGAAATGCCCAACAGAAATAAAGGAAAGCATTCCTCAAAGGGAGGAATGGTCGAAAATTGAGTTTTTGCTCAGCT…	.	.	.	.	.	.	.	.	.	.	.	.	.	.	Female_prost+prov_UP	.	.	.	.	.	.	.	.	.	.	.	.	.	.	.	.	.	.	.	.	.	.	.	.	.	.	.	.	.	.	.	.	.
TRINITY_DN11020_c0_g1_i13	TTGCTATTTATAATACAGTGTTTATTACGGTATACGGCTACCTTGTCCATACTATTTGACAACATATAGCCAGTCTTGTGTTAATAGTGAACCACAGCCTCTTACTTTCTACTGAAAAGTCCCACGAAGTCTAAGCTCCACTGAAGCCATTTTAACTCGTAACCACAGGAACAGTGTAATGCATTTACATCTGTTTATGTAACTGGAAAATTGCATTCGGTAGCATCAAATTGTCCTGGAATAACACGTATCAGCTGATATCAGAGTGGGATTTATTCTTACATCAAAATTCTTTATCAGCACAACGCCATGTTTCTAAAGTAACCGCTGTTGATATTAAAGCTAATTTTTAATTAGCTTTGTATCAGTTTATTTCTTAATTCAGCACCATTTGATGCA…	.	stolon_UP	stolon_UP	.	.	.	.	.	.	.	.	.	.	.	.	.	.	.	.	.	Female_stolon_UP	.	Female_stolon_UP	Female_stolon_UP	.	.	.	.	.	.	.	.	.	.	.	.	.	.	.	.	.	.	.	.	.	.	.	.
TRINITY_DN11027_c0_g1_i1	CTGACCTCCTGACAGTTGGTTTTTTATATTTTGGTTTTATTGTTGGGTTAATGTGTTTATAGATGATTTATTGAGTGAGTACAGCGCCGGACGGGTCGAGGGTCCAGACTGTACGTCCACTAGACATTGGCCAGACTGGCTGATGCAACATCCGTGTCGGCGCTGTACTCAATCAATAAAACTGTCAACACGACCACGTCCACCTTAATACATTAATGCACTATTATTGTTACTACACCTCATCTGTTAGTGGGTTTTTTCTTCTCTACATCTTTTCCCTGTGTTTCCCATTTGATTGATAGACAGACCGTTATAGTCGGAGGAAGAGAGAGAGAGAGAGATAGACAGAAAGAAAGAGAGAAAAAAGAAAGTAGGCCTGTAGTCGGGTCATATGTAACA…	.	stolon_UP	stolon_UP	.	.	.	.	.	.	.	.	.	.	.	.	.	.	.	.	.	.	.	.	.	.	.	.	.	.	.	.	.	Male_stolon_UP	.	.	.	.	.	.	.	.	.	.	.	.	.	.	.
TRINITY_DN110284_c0_g1_i4	ATCGTCATTTTCTAACGAAGGTCCCACTATGTCTTCTTCACTCTCCGAGTCTCCGGCGGCCATGCTACTTATGCGCGGCACATTAACTATGAGTAAAAGACCAACATCAATACATTTATAAACAAGATATTCAACAACTGGACACTTCTGCAAATTTAATGAAAAAGCATCAAGACATTAAAACATTCACAATTTTCGTTTATGATACCAGTGTAACTATATAATACTATTTATTTATAAATAAATTCATATGGATGGTTACACCAAGGTCACGTGGAAAAAAACACAAAATGTTGTTAGAGTGCCTTTCAGGTAACATACGGCATATTTGAATATTATAGCCAAATGTGGCTCCACGTATTAAAGGTTGGAATAAATATTCTAACAAAAAGATATTTC…	.	.	.	.	.	.	.	.	.	.	.	.	.	.	.	.	.	.	.	.	Female_stolon_UP	.	.	Female_stolon_UP	.	.	.	.	.	.	.	.	.	.	.	.	.	.	.	.	.	.	.	.	.	.	.	.
TRINITY_DN11029_c0_g1_i1	TTGGAACATATCACAAATCTTTTACGGCCCTTAACATGCAAAGATTTCATGTATGCCAAATCCAGAACCCACCCAAGTCTCAATACGGACAGGGTTGCCACCAATTCTGATCGTGCATTAAAGCAGAGTGATGTTGAAAAAGAAATTGCCGAAGCCTGGTTTTGGTTCCAAAGTGCTAATTATTGGACCAAAGCTAATTACATAATGGGAGTTCTGCGACAATGTGATGCTCATCTTTTGTCGCAGGTAGCTGCACAAACCCATACATTACTTTCTTCTGAAAGAAAGGCTCATGAACCTAGGGGTGACTTTGAAGTAATGTCCATTACATCAACGGAACACTCGTATGATTCGTTGCAACGACCAGAACTAAATCTCCTTATAACAGCGAACAATGAA…	.	stolon_UP	stolon_UP	.	Female_stolon_UP	.	.	Female_stolon_UP	.	.	.	.	.	.	.	.	.	.	.	Female_stolon_UP	.	.	Female_stolon_UP	Female_stolon_UP	.	.	.	.	.	.	.	.	.	.	.	.	.	.	.	.	.	.	.	.	.	.	.	.
TRINITY_DN1103_c0_g1_i42	TGGCCGACGTAACATTTATGTAGATTGCTCTCGGGTGGAGATCTGTGAATTTTAACGTAGTTAGGCAGTGCACGCATTGAAAAGACTTGATGACAACTGGTCGGTATATTCCAGATCGTAGAGGTCTCCCTGGCCGAGTGGTTAGAGCATCAGACTTTCATGCAATAGGGCGCGGGTTTGAACCCAGGAGATAATACCCTTAGGCAAGAAATCCTTAGGATGATATATCGTTCCTAGAATGATCAGTGTCAAAACACTTCTGGAATATGGATATTCCATTGGAAGCCACATTACCGCTGTTGGGAGTTGGGGCCCTTACGATGATGCTGAGTCTTGTATTTTGTTGCTACCTTTGGTGGTTAAGGAGACAAGGGCGATTGGAGCAGGGATACAGAGAGA…	.	.	.	.	.	.	.	.	.	.	.	.	.	.	.	.	.	.	.	.	.	.	.	.	.	.	.	.	.	.	.	.	Nonrepro_prost+prov_UP	.	.	.	.	.	.	.	.	.	.	.	.	.	.	.
TRINITY_DN11045_c1_g1_i1	CAGCTCCGGTGGAACCTGTCTGCTTAGGCGGTAGTCCTAGGCTAATTGAAGGAGAAGGACCCCACGTACCCTACAAATACAGATACCAGTCTCAACATAAACACCAACAGCAAGTTACGGGTTCTTAAGACTTCTCACTTAGTTTCACACCCTCAAACTCAGAGCTACTCGTCTCCAAACCCACTACTTATTTCTCACGGGTCAGTTCGTGTCGACGCGTCCATTGTTTACTTTTCATTGAACTCCCTTGTTTTGTTCTTAGTATATACTGATTTCCGGATGACGCCGACTGTAAAGTACTCATCCACATGTCACATGAATCTGGTCTATTTTTATCCCCTCTGACCGGTAAGAGCTCGGATAACAATACGGTTTTTCTGTGTCGACGTGTTGTTCTCG…	.	stolon_UP	.	.	.	.	.	.	.	.	.	.	.	.	.	.	.	.	.	.	.	.	.	.	.	.	.	.	.	.	.	.	.	.	.	.	.	.	.	.	.	.	.	.	.	.	.	.
TRINITY_DN11045_c1_g1_i10	CAGCTCCGGTGGAACCTGTCTGCTTAGGCGGTAGTCCTAGGCTAATTGAAGGAGAAGGACCCCACGTACCCTACAAATACAGATACCAGTCTCAACATAAACACCAACAGCAAGTTACGGGTTCTTAAGACTTCTCACTTAGTTTCACACCCTCAAACTCAGAGCTACTCGTCTCCAAACCCACTACTTATTTCTCACGGGTCAGTTCGTGTCGACGCGTCCATTGTTTACTTTTCATTGAACTCCCTTGTTTTGTTCTTAGTATATACTGATTTCCGGATGACGCCGACTGTAAAGTACTCATCCACATGTCACATGAATCTGGTCTATTTTTATCCCCTCTGACCGGTAAGAGCTCGGATAACAATACGGTTTCTGTGTCGACGTGTTGTTCTCGAC…	.	stolon_UP	.	.	Female_stolon_UP	.	.	Female_stolon_UP	.	.	.	.	.	.	.	.	.	.	.	.	.	.	Female_stolon_UP	.	.	.	.	.	.	.	.	.	.	.	.	.	.	.	.	.	.	.	.	.	.	.	.	.
TRINITY_DN1104_c0_g1_i7	CGGACGACAACGGCAACGACAACAATGACAACCACAACGCAGGATAGACAATTCATGATTGCATAGGCTCGTGGCAGAATTCTGCCATGAGCCAAAAACCAGGATGTCACAAATATAAAAACATATTCTCTTTAATCTTTTTATTTTCTGTTGCCTCGAAAGTTTGTTCTGAGTTTAATACGAGAAAGGTAAGAGCTTTAAAAATGAATTATAATTAAAAGGCTCTCTTCCTCCTCCAAGGCGTGTGCCTTTTCATCGCCATTGACGGGAATACAGATTTTCGAAGTACATTGATTTCGGCGTCCATGTTGTAAAACTGCGTGCGCAGGTCGGAGAGTAGGTCATGCAGCCTCTCCTGACTGTTGACGAGGGTTCTCACATGTAAAACACGTGATGATA…	.	stolon_UP	stolon_UP	.	.	.	.	.	.	.	Male_stolon_UP	.	.	.	.	.	.	.	.	.	.	.	.	.	.	Male_stolon_UP	.	.	Male_stolon_UP	.	.	Male_stolon_UP	Male_stolon_UP	.	.	Male_stolon_UP	Male_stolon_UP	.	.	.	.	.	.	.	.	.	.	.
TRINITY_DN11052_c0_g1_i1	TAAACAGAACTTTGTTTATGTAACATTTCTTTTTACAAGGTGAGCACAAATTCTCTAAATTAAAAGTCTCTAGAAAATAACAGACGAAAGAACCTTTCGTGAAATCGGACCAAATCCCCCATGCTCTTTGTTTATTGTTAAGTTTATTATATTTTATAATAAAATATCTATTTTTTTATTTTTTCCTCAAAGAATCAAAAGAAAGTATTTTGCGAAGTAAGACAATATTATGCCATTTTATATTGTATAAAAACGCAAACTTGAAGTGTTAATGTACAGAGCGTATATGTAAAATTGTGATGTGTATTTCTCTGTGCTTTTTCTCTTGTCTCCTGGGTGCAGCTACACTTGTATTCATTTCAACTGAATAATAAATGGTTACAAAGCTGTTTGAATTAA…	prost+prov_UP	.	prost+prov_UP	.	.	.	.	.	.	Male_prost+prov_UP	.	.	.	.	.	.	.	.	.	.	Male_prost+prov_UP	.	.	.	.	.	.	.	Male_prost+prov_UP	.	.	.	.	.	.	.	Male_prost+prov_UP	.	.	.	.	.	.	.	.	.	.	.
TRINITY_DN1105_c0_g1_i6	ACACAAATTACTAACCTTGTATTTATTGTTAATCTGAAATCAGACAAATAAATAAATAATAATATTATGCCAGTTAAAGTAAAAGTTATTCTTACTGTAATATAATTTACGATTTTGAAGACCATAAACTGAATTTCGTTCGTTCGCGAGTCTCGATAAATCCACAGCTAATACATTTACAAATGAAACTTTAAAGGAAATACAATGTACATTAGTATACTACTGTAGTACACATTGACGTTTGATAACTTTACACGAATCCTCATTTGTGATGAGATACCAGTTCCCATTTAAGAGCCTGCTACGTTAGGCCTACAGAAGCAAAGACAGAATTGATTTTATCTCTAGTAAAGCATTGCAGACAACATTTAGTCTCCATAAACCCGCTCTATATAGAAA…	general_UP	.	.	.	.	.	.	.	.	.	.	.	.	.	.	.	.	.	.	.	.	.	.	.	.	.	.	.	.	.	.	.	.	.	.	.	.	.	.	.	.	.	.	.	.	.	.	.
TRINITY_DN11060_c0_g1_i4	ATTTAATACAAAGTATATGTATATTAAGAAATTAAAATTTCTTAAATACACATTAGATTATAAAGAACTGTAATTTGTGTTTTCAAGTGTGTGATATGCCAATAGGGAACATCAACTATTAATTAATCTAAAATTATTATTAAATGTAAATGTAATTGCCCAAACTGAAATAAAAAGTTTCGTTTTCGTATCAATAGGGAACATCAACTATTAATTAATCTAAAATTATTATTAAATGTAAATGTAATTGCCCAAACTGAAATGAAAAGTTTCGTTTTCGTATCGTATATTCATACATTTATAATTGTTTCGTGAATCAGGACACTAAACTCAGTCCGAGACCGACCATAATAAACAGCCACTTAGCCTAAGAGAATTTGAGGTTTGGCCACACGAGAA…	.	.	stolon_UP	.	.	.	.	.	.	.	.	.	.	.	.	.	.	.	.	.	.	.	.	.	.	.	.	.	.	.	.	.	.	.	.	.	.	.	.	.	.	.	.	.	.	.	.	.
TRINITY_DN1106_c0_g1_i11	CATGTTGAGTTAAAAATAAACCCAGTCTGACCTTTGTGAATTTTGAAAATCGAACCGAAAATCAAAAACCAAAACCAGAAAAGACTTAACATGCTGGAGTAGGTGAGGTTGAGTTAGCAGTAAACCAACAAATTAATATAAAAAGCAAACAGCTTTTGTTCTGCTACTGAATAATACGAACTAAAAGTATTAAAGAAGAACAGTAAAATAATATGGAGAATTCCTCCGGGTACGAATCGCTGGACCCGTCGGATCTAACGGACGCAGAGAGGGAGCTGCTGGCAGACATCCGTTGCCACAAGGCAACTCTTCTGGAGGAGATTCAGCAGCTGAAGGATGAGATCGCCGAGGTGACGGCCGAGCTGGAGAGCATGGACGCTCCCGACGAGCGCAACAACC…	.	.	.	.	.	.	.	.	.	.	Male_stolon_UP	.	.	.	.	.	.	.	.	.	.	.	.	.	.	.	.	.	.	.	.	.	.	.	.	.	.	.	.	.	.	.	.	.	.	.	.	.
TRINITY_DN11078_c0_g1_i1	ACACGTCAATCATGCTAGAATCACGTCGTGTTGCTGAGGTGCGCTGTATATAAGTCCCAAACCGTAAAGCATACGAATCATTAGCGCCGCTTCTCCTGTTGGAATCGCTATGAGGACTTGGCTGTTGCTGGGTTGCCTGACTGTCTGCCTGCTGGCGATCTCGGTGCAGGGCAAACCCACTCTAAACGAGGAGCTGTTCCAGAAGCTCCGAGAGCTAAAGCAGAAAGAGGAAACCCAGAAGAGGGCGCTGACAACGTCCGGTCTCAGGCAGCGAATCAGCAGGGCTCTCCAGAAAGCTCACGAGTTAAAGCAAAGCCAGAAAAGGAAGATCGAGAAAATCAAGGTATTTTTTGTGTAACATATTGAATCATTTTAAATGTAAAAAAGTAAGTCCTATTT…	prost+prov_UP	.	.	Female_prost+prov_UP	.	Female_prost+prov_UP	Female_prost+prov_UP	.	.	Male_prost+prov_UP	.	.	.	Female_prost+prov_UP	Female_prost+prov_UP	.	.	.	.	.	Male_prost+prov_UP	Male_stolon_UP	.	.	.	.	.	.	.	.	.	.	.	.	.	.	.	.	.	.	.	.	.	.	.	.	.	.
TRINITY_DN11080_c0_g1_i12	TATCAGTTATCACTTCGCCTAACAACGACCACCACTGCCAAATACATGATTAAACCTATACGTTTTATTGGGCATTGGTATATGGCCTCTTTATCATGACTTTGCCATCATGACAACAAAATATACGGCATGGGAGGGCACCTGGGATAGATGTTTAAGATTATAGACTAAGGTTTATTATTGGTATTCAGTGATAGATGGTGAAGGACCAGTTTCTGATGCGCTCTTCCTTCAAAATAGAGGAACAGTTGGTCACATAGGCAATATTTACCGTACGGTTTGAGCTACATAAAGATAACAACTGGAATTGTTATTAAAAATCAATATATAATATTAATTGTACGAATTCATCGATAAACAAGCTATGTTTACATCAATCTCAAAAGTTTTGGAATCTTT…	general_UP	.	.	.	.	.	.	.	.	.	.	.	Female_general_UP	.	.	.	.	.	.	.	.	.	.	.	.	.	.	.	.	.	.	.	.	.	.	.	.	.	.	.	.	.	.	.	.	.	.	.
TRINITY_DN110_c0_g1_i15	CGGAGGCGCCGTGCGAGCCTGGCCTGTACGTGTGCAGCAAGTGCGGCCTGGGATTCCGACGCATGATGAGCTGCATGTTTCACATGTTGCTGTGCGGAAAGACAGGCTGGTCTGTGTGTCCACTGTGTCAGTACGACATGCAGACGATGAACCTGTATCAGGTGGTGCGGCACATGCGGCGCCACGTTGACCAGGCGGAGAAGGCATACCAACAGTGCGGCGAGTGTGACGTCACCCTCCCCTTTACCAAAAACGAGCTCATCTTCTTGCTGGTCAACATCGCCCTCGTCATCGTTAAGATCAGACAGTACAAAAAGAAACCTGGACCCGTGAACGAGCCAACTGAAGAGGTGTTCAACAGAACGAAAGAGATGTTAAACGAACTGCAGTCCGTTATGG…	.	.	.	.	.	.	.	.	.	.	.	.	.	.	.	.	.	.	.	.	.	.	.	Nonrepro_prost+prov_UP	.	.	.	.	.	.	.	.	.	.	.	.	.	.	.	.	.	.	.	.	.	.	.	.
TRINITY_DN11100_c0_g1_i50	AAATCAATACTTTGTGCATCTTGGAATATTTTCTTCAGTAATATAGTATTCATACTTTCGCTATGTTTGCAAGTATTTTGGTGTAGGTGAGCACTTGCAACAGTAGATGGTTGTATCGGAGTTCCGGATATATCGTAATCGCGAATGCGCCATATATAGAACTTTTTGGTAAGCTCAGGAGGATTCCGATATAACCATGATCCACTTTATCCGTATCTATAAACGTATCTAGAACATTATCAAATATATTTCTACCTTTGATATTTAATTTTAAAATGTTACAATAACTTAGCATTTAGCAAGTATATTGTGTAGAGGTACATCTCTACATGTCCAGTGTTTGCAAATGTATGTCAAACAGTTATTATTAATTATATTACAGCATATGCTTATGATCTT…	.	.	.	.	.	.	.	.	.	.	Male_stolon_UP	.	.	.	.	.	.	.	.	.	.	.	.	.	.	.	.	.	.	.	.	.	Male_stolon_UP	.	.	.	.	.	.	.	.	.	.	.	.	.	.	.
TRINITY_DN1110_c0_g1_i18	CGGAAGCGCACAAAGAAGTGGGCAAAAATCTTGATGTTGCTCAAGAACTCGATTTTGGTAAAGGGAAAACTATGAGGAAGCGGGTTTGGTCCGAGGTACAGGGGTCTACACAGACAAGGGAAGAAGGAAAATTCAAAAAGATAAAGGTGTTGGAAGCCCACAAAGAAGTAGGCAAAAATCTTGATGTTGCTCAAGAACTCGATTTTGGTAAAGGGAAAACTATGAGGAAGCGGGTTTGGTCCGAGGTACAGGGCGCTACATCGACAAGGGAAGAAGGAAAATTCAAAAAGATAAAGGTGTCGGAAGCGCACAAAGAAGTAGGTAAAGATCTTGATGTTGCACAAGAACTCGATTTTGGTAAAGGGGG	.	.	.	.	.	.	.	.	.	.	.	.	.	.	.	.	.	.	.	.	.	.	.	Female_stolon_UP	.	.	.	.	.	.	.	.	Male_stolon_UP	.	.	.	.	.	.	.	.	.	.	.	.	.	.	.
TRINITY_DN1110_c0_g1_i29	GACAAGGGAAGAAGGAAAATTCAAAAAGATAAAGGTGTCGGAAGCGCACAAAGAAGTGGGCAAAAATCTTGATGTTGCTCAAGAACTCGATTTTGGTAAAGGGAAAACTATGAGGAAGCGGGTTTGGTCCGAGGTACAGGGGTCTACACAGACAAGGGAAGAAGGAAAATTCAAAAAGATAAAGGTGTCGGAAGCGCACAAAGAAGTGGGCAAAAATCTTGATGTTGCTCAAGAACTCGATTTTGGTAAAGGGAAAACTATGAGGAAGCGGGTTTGGTCCGAGGTACAGGGCGCTACATCGACAAGGGAAGAAGGAAAATTCAAAAAGATAAAGGTGTCGGAAGCAGGAAAAGAACTAGGTAACCTCCTTGATATTAAACTACAAATCAATTTTATTGA…	.	.	.	.	.	.	.	.	.	.	.	.	.	.	.	.	.	.	.	.	.	Male_stolon_UP	.	.	.	.	.	.	.	.	.	.	Male_stolon_UP	.	.	.	.	.	.	.	.	.	.	.	.	.	.	.
TRINITY_DN1110_c0_g1_i31	GACAAGGGAAGAAGGAAAATTCAAAAAGATAAAGGTGTTGGAAGCCCACAAAGAAGTAGGCAAAAATCTTGATGTTGCTCAAGAACTCGATTTTGGTAAAGGGAAAACTATGAGGAAGCGGGTTTGGTCCGAGGTACAGGGCGCTACATCGACAAGGGAAGAAGGAAAATTCAAAAAGATAAAGGTGTCGGAAGCACGAAAAGAAGATGATGTTCTGAAGAGTGAAAATGAGTTGCCGGAAAAAAGTATTGAAACTTTGAAGAGAGAAAATGAGTTGTTGGATAAAGAAATTGAGTATTTGAAGAGAGGAAATGACTTGTTGGAAATACAGATGAAAATAGAAGATGAAAATTGGAAGAGTAGAATTGACTTGTGGGCAAAAGAAGACGAAGAACGTGC…	.	.	.	.	.	.	.	.	.	.	.	.	.	.	.	.	.	.	.	.	.	.	.	.	.	.	.	.	.	.	.	.	Male_stolon_UP	.	.	.	.	.	.	.	.	.	.	.	.	.	.	.
TRINITY_DN1110_c0_g1_i35	GACAAGGGAAGAAGGAAAATTCAAAAAGATAAAGGTGTCGGAAGCGCACAAAGAAGTGGGCAAAAATCTTGATGTTGCTCAAGAACTCGATTTTGGTAAAGGGAAAACTATGAGGAAGCGGGTTTGGTCCGAGGTACAGGGGTCTACACAGACAAGGGAAGAAGGAAAATTCAAAAAGATAAAGGTGTCGGAAGCGCACAAAGAAGTGGGCAAAAATCTTGATGTTGCTCAAGAACTCGATTTTGGTAAAGGGAAAACTATGAGGAAGCGGGTTTGGTCCGAGGTACAGGGCGCTACATCGACAAGGGAAGAAGGAAAATTCAAAAAGATAAAGGTGTCGGAAGCAGGAAAAGAACTAGGTAACCTCCTTGATATTAAACTACAAATCAATTTTATTGA…	.	.	.	.	.	.	.	.	.	.	.	.	.	.	.	.	.	.	.	.	.	.	.	.	.	.	.	.	.	.	.	.	Male_stolon_UP	.	.	.	.	.	.	.	.	.	.	.	.	.	.	.
TRINITY_DN11122_c0_g1_i3	TTTTTTAACTTATTCTACAAGTCTTATTCTGCAATACAAAAAATATCTAAGCATTACAAATTTGAATGTATTTATGTATACCATTTGTAGTTACGTAACATACGGAGAAAGAATAACCCAGATCAAATGCAGGTGTATAAATGATTATTCATGGGGTATGATTACAAATATCACTGTTATACAATAGCAAATTAGCGTTACAAATAAATTAATATTTTCAAAACAGTGCAAATTTCTGTTTTCCTTAATACAATGTTAAGTGTATAAATAATCTGTATTATTTAAACTATCTATTTTGTTGACTGAGATATTTGTTTGTGTGGTAATTTGATATTACAACTAACTGTAACATTATGTTTTGACAAGAACTCCATTCGATGAACGTTTCTAGATTTCAAC…	.	.	.	.	.	.	.	.	.	.	.	.	.	.	.	.	.	.	.	Female_stolon_UP	.	.	.	Female_stolon_UP	.	.	.	.	.	.	.	.	.	.	.	.	.	.	.	.	.	.	.	.	.	.	.	.
TRINITY_DN111245_c0_g1_i4	TTTGTTGAGTAATTGGATAGAAACAATGAGTGACGTAAGCACAGTTTTCTCTTTATTCCTAATTGAGTACCAGTAAAGTTCCCCCATTTAATGTTCTTTCAGCATGAGTCAGGTCCAAGATGTATTTACATATGTCTGTGTGTAACACATCTTATTCTTCATTTACAAAACCCCCACACAGAAAGAGTTATGTAAACAATTGTGTGAAGCTATGAATCAGCTTTTCCTAATTACTGGGCCGTTTAAATCTCAAACATAAATAACACAAATAAGTATAACCACAGAATTTTTATTTCTTTTATGATTTTTTGTAATGTTTACCCGTGAATTAAATGGTAAGTAAGAAACCAATTATTGAGCTATTTAATACCAAAATAGTCGTTTAAATATATAAATTGA…	.	stolon_UP	stolon_UP	.	.	.	.	.	.	.	.	.	.	.	.	.	.	.	.	.	.	.	.	.	.	.	.	.	.	.	.	.	.	.	.	.	.	.	.	.	.	.	.	.	.	.	.	.
TRINITY_DN1112_c0_g1_i7	GACGTAATAACCACAGCTACTAACATCTAACATGACATGTTGTCGTAGTAGTAGTAGTGTAGTCAAGAAGTTATTGTGTGTGTGAGTGTGTGTGTGTGTGTGTAAAGATGTGTAATCCAGAAACAACCTCCTCCTCTTGACAGCAGCAATGGAGCATCATCCTGGCACACGAAGCGGTAGATCATCATTGAAGTGTACTGTATTTACTGACGACTAATATAATCAAAGGCTCAACTCTGCTCCAATCATAATCATAATAAACCATTTAAAAAATACTAATATTGACAGACTAGGATATAGACTATCCTAGACACAACAATGGAATAGTCAAATACTTTTTCTGATTAAAATTGTCCAAATACGAAACACGACGACGGGTCTATACTTTTATTCATTCCT…	.	.	prost+prov_UP	.	.	.	.	.	.	.	.	.	.	.	.	.	.	.	.	.	.	.	.	.	.	.	.	.	.	.	.	.	.	.	.	.	.	.	.	.	.	.	.	.	.	.	.	.
TRINITY_DN1114_c1_g1_i1	TGAAGAATCTGAAGCTGAAGACAAGAGGTCTGAATCTGAAGAATCTGAAGCTGAAGACAAGAGGTCTGAATCTGAAGAATCTGAATCTGAGGAATCTGAATCTGAAGACAAAAGGTCTGAATCTGAAGAATCTGAATCTGAAGATTGAAGATCTGAGGATTCAGAGAGTAATTAGAAAGGTGACTAGAGCGATTTATATTCATATCCCAAGTAGTTTTAGGTATGGTACTGGATATAATATTTCTATGATGTAAATATACAATGTGCTTTATATAATATACAAATTTAATGTAATATAACGATGTAATGTCCATAGAATTAGATATTTACGGCATTTTAACAATTTTTTATTCCAGTATTTTTTCTAATAACACTGGTCCCAGCAGAAAATATCTTTCT…	general_UP	general_UP	prost+prov_UP	.	Female_general_UP	.	.	Female_general_UP	.	.	.	.	.	.	.	.	.	.	.	.	.	.	Nonrepro_general_UP	.	.	.	.	.	.	.	.	Nonrepro_general_UP	.	.	.	.	.	.	.	.	.	.	.	.	.	.	.	.
TRINITY_DN1114_c1_g1_i4	CCATTAATAGACGAATATAATTTGATGGCTATCATTATCTCCAAACCATTTGCTATATAAGGCAGGTCTGTAGTATTTTCAGTATATACTCTGCTAATAATATAATTAATATTAATTAATCTAACGAAGCTGCACAAACATGAGGACCATAGTTCTTTTGGGCCTGTTGGCATGTGTTGGCCTAGTGATTACTAAGGTTGAAGGATTGAAGTCTCAGAGTGAATTGGAAGAGAATAAAAGATATGTGTATAAAGTAGATAAGATGTCTGAATCTGAGGAATCTGAATCTGAAGACAAAAGGTCTGAATCTGAAGAATCTGAATCTGAAGATTGAAGATCTGAGGATTCAGAGAGTAATTAGAAAGTTCGCTGAAAGGACCAAGAGAAAGAAGAAAAGAA…	.	general_UP	.	.	Female_general_UP	Female_prost+prov_UP	.	Female_general_UP	.	.	Female_general_UP	.	.	Female_prost+prov_UP	.	.	.	.	.	.	.	.	Nonrepro_general_UP	Nonrepro_prost+prov_UP	.	.	.	.	.	.	.	Nonrepro_general_UP	Nonrepro_prost+prov_UP	.	.	.	.	.	.	.	.	.	.	.	.	.	.	.
TRINITY_DN1114_c1_g1_i5	CCATTAATAGACGAATATAATTTGATGGCTATCATTATCTCCAAACCATTTGCTATATAAGGCAGGTCTGTAGTATTTTCAGTATATACTCTGCTAATAATATAATTAATATTAATTAATCTAACGAAGCTGCACAAACATGAGGACCATAGTTCTTTTGGGCCTGTTGGCATGTGTTGGCCTAGTGATTACTAAGGTTGAAGGATTGAAGTCTCAGAGTGAATTGGAAGAGAATAAAAGATATGTGTATAAAGTAGATAAGATGTCTGAATCTGAGGAATCTGAATCTGAAGACAAAAGGTCTGAATCTGAAGAATCTGAATCTGAAGAATCTGACTCTGAAGACAAGAGGTCTGAATCTGAAGAATCTGAAGCTGAAGACAAGAGGTCTGAATCTGA…	.	general_UP	prost+prov_UP	.	.	.	.	.	.	.	.	.	.	.	.	.	.	.	.	.	.	.	Nonrepro_general_UP	.	.	.	.	.	Male_prost+prov_UP	.	.	Nonrepro_general_UP	Nonrepro_prost+prov_UP	.	.	.	Male_prost+prov_UP	.	.	.	.	.	.	.	.	.	.	.
TRINITY_DN11151_c0_g1_i6	TTCATGTTTAATCCCCTGTAATTGGACTTCAATCGGAATAATAATTTGCTTCCTAGCTATTTGAAATACAGTTTAACACGGTGATAATAAATTACAGTCCAACGGAAATTATGAATGGACAACATATTTATATAAAAAAATTTTTTTGCACTACAAATCCTGTTCAAATACATGTGTTGAAAATAACCATCCTCCAAATGTTAAGCTTGAAATATAAAATGTAACAATTCGAGCATTACACTTCCTAGTAACCTAGTTTAATTTAATTTAGAACAGATACATGTATGCACATTTTCGAAGAACACTCATATCAAGGAGTGTATGGTATAAAGTTCTACTTATTCTACAAGCATTCATTTATGTTAGAATGTATAAAACAATGTTGCGGCTTCGGGCTTC…	.	general_UP	.	.	.	.	.	.	.	.	.	.	.	.	.	.	.	.	.	.	.	.	.	.	.	.	.	.	.	.	.	.	.	.	.	.	.	.	.	.	.	.	.	.	.	.	.	.
TRINITY_DN11154_c0_g1_i10	CATACATTTTCCATTCCTTTTCCATTCCTTTGTCTGTTGGTCATATACTATTTCAAGTGATGTGTACTTTCCTCCTTTCTTCCTACTATCTTTTTGCTGTTTTTCTATCTTATTGATGTTTTCTTTATCCAATACTTTTTCATCTTCATCTCTTTCTTCCTGTGTCTTGGCTACTACTTTGGATTCTTTCCCCTTTCTGTCATACATTTTCCATTCGTTTTTCTCTCTGTCAGATATTATTTCACTGATTGTCTCATACTTTCCTCCTTTCTTCCTGTTATCTTTATTCTGTTTTTCTATCTCATTGATGTTTTCTTTCTTCAATACTTTTTCATCTTTATCTCTTTCTTTCTGGGTCTTGGCTACTACTTCGGATTCTTTCCCCTTTCTATCATACAT…	.	.	stolon_UP	.	.	.	.	.	.	.	.	.	.	.	.	.	Male_stolon_UP	.	.	.	.	Male_stolon_UP	.	.	.	.	.	.	Male_stolon_UP	.	.	Male_stolon_UP	Male_stolon_UP	.	.	.	Male_stolon_UP	.	.	.	.	.	.	.	.	.	.	.
TRINITY_DN11154_c0_g1_i14	CCTGTCATATATTCTTTTTCTGAGTGCCACATACTTTTCTCCTTTCTTCCTATTACCTTTTTTCTGTTTTTCTATCTTATTGACATTTTCTTTATCCAATACTTTTTCATCTTCATCTCTTTTTACCTGCATCTTGGCCACTACTTCTGATTCTTTCCGCTTTCTGTCATACATTTTCCATTCGTTTTTCTCTCTGTCAAATACTCCTTCACTGTTTGTCACATAATTTTCATCCTCGTCTATGTTCCCTTTACTCTGTTCCTTTATCTCTCTGTCAAATACTCCTTCACTTTTCTGTTGCAGATCTTTACATTTTTGCTCCCAAACATCTTCAATATTTTGTCTCTCTAATGTAAGTTCATCCTGCAATCTAGCCAACAAAGATTCTTTTTCTTTTTC…	.	stolon_UP	stolon_UP	.	.	.	.	.	.	.	Male_stolon_UP	.	.	.	.	.	.	.	.	.	.	Male_stolon_UP	.	.	.	Male_stolon_UP	.	.	Male_stolon_UP	.	.	Male_stolon_UP	Male_stolon_UP	.	.	Male_stolon_UP	Male_stolon_UP	.	.	.	.	.	.	.	.	.	.	.
TRINITY_DN11154_c0_g1_i3	CATACATTTTCCATTCCTTTTCCATTCCTTTGTCTGTTGGTCATATACTATTTCAAGTGATGTGTACTTTCCTCCTTTCTTCCTACTATCTTTTTGCTGTTTTTCTATCTTATTGATGTTTTCTTTATCCAATACTTTTTCATCTTCATCTCTCTTTACTTGCACCTTGGCCACTACTTCTGATTCTTTCCCCTTTCGGTCATACATTTTCCATTCCTTTTCCATTCCTTTGTCTGTTGGTCATATACTATTTCAAGTGATGTGTACTTTCCTCCTTTCTTCCTACTATCTTTTTTCTGTTTATCTATCTTATTGATGTTTTCTTTATCCAATACTTTTTCATCTTCATCTCTCTTTACTTGCATTTTGGCCACTACTTCTGATTCTTTCCCCTTTCGG…	.	stolon_UP	.	.	.	.	.	.	.	.	Male_stolon_UP	.	.	.	.	.	.	.	.	.	.	.	.	.	.	Male_stolon_UP	.	.	.	.	.	Male_stolon_UP	Male_stolon_UP	.	.	Male_stolon_UP	.	.	.	.	.	.	.	.	.	.	.	.
TRINITY_DN11154_c0_g1_i4	TTTATTCTGTTTTTCTATCTCATTGATGTTTTCTTTCTTCAATACTTTTTCATCTTTATCTCTTTCTTTCTGGGTCTTGGCTACTACTTCGGATTCTTTCCCCTTTCTGTCATACATTTTCCATTCGTTTTTCTCTCTGTCAAATATCCTTTCACTGATTGTCTCGTACTTTCCTCCTTTCTTCCTGCTATCTTTATTCTGTTTTTCTATCTCATTGATGTTTTCTTTCTTCAGTACTTTTTCATCTTTATCTCTTTCTTTCTGGGTCTTGGCTACTACTTCGGATTCTTTCCCCTTTCTATCATACATTTTCCATTCATTTTTCTCTCTGTCAAATATTCTGTCACTGATTGTCTCATACTTTCCTCCTTTCTTCCTGTTATCTTTATTCTGTTTTTC…	.	stolon_UP	stolon_UP	.	.	.	.	.	.	.	Male_stolon_UP	.	.	.	.	.	.	.	.	.	.	.	.	.	.	Male_stolon_UP	.	.	Male_stolon_UP	.	.	Male_stolon_UP	Male_stolon_UP	.	.	Male_stolon_UP	Male_stolon_UP	.	.	.	.	.	.	.	.	.	.	.
TRINITY_DN11158_c0_g1_i6	TAATGCATAGTTTCTTTTATTGCATCTTCATGCGGATTAATTTCTAAGATGAGCCTTGAACTTTGGAGTCCTGGCGGAAAAATTAAAATAGAGCAAGAGGAGCAGAAATAACAGAAATAACAGAAATATCGTGGACATGAGTTATTCAGGAAAAACAGGTTATCTGGAGGCAGGCTCAGACAATGAGCATATAATGCCCAAGACTAAAATGGAACTGCCATTCTGGTTAGCTAGAACATTAGGTAAAAAATCTAGAATTGGAAATGCAGCAATATCCATAGAACTACCCAAGTCGCACAAGGAGGGTTACCGGGAAATATTAAAAGCAGATGCATCCGTCGTGGATTTACATAAACTGGGTCCATATTGGTACAAGTTGGGTACCCTTTTAATTGAATT…	.	stolon_UP	stolon_UP	.	Female_stolon_UP	.	.	Female_stolon_UP	.	.	.	.	.	.	.	.	.	.	.	Female_stolon_UP	Female_stolon_UP	Female_stolon_UP	Female_stolon_UP	Female_stolon_UP	.	.	.	.	.	.	.	.	.	.	.	.	.	.	.	.	.	.	.	.	.	.	.	.
TRINITY_DN1115_c0_g1_i17	GGCTGAAATATAGATCTACTTTATGAAAAAGATCTCTAGATTTTTCAGCCAAATGACATACCATACTCAAACATTTTTTTGGGCACACCCCCATTCAAGAAATCCTGGATGCCCCCCTGCTAACCGTATATAGAAATTGAAAATAAGACCAACAACTTTGCTACTGTTATAGGCACAGTCAACACTCACAGGAACACAGGAACACAGGATCCTAGTTAAGATGATCCGGTGTGTTGCGATCAGAACAAGTCTTAATAAGTCCACATAAGCCAACAGTTCGTAATATACACTTGACATTTCACTGTATATACAAATCAATGATGTTTTTTTTCTGTTTAAAAGCTTCAGACAATGGAGCGATTGTTCACTCATAATTTATAGTGTCCCACAAATTGAAAT…	prost+prov_UP	.	prost+prov_UP	.	.	.	.	.	.	Male_prost+prov_UP	.	.	Nonrepro_prost+prov_UP	.	.	.	.	.	.	.	.	.	.	Nonrepro_prost+prov_UP	.	.	.	Nonrepro_prost+prov_UP	Male_prost+prov_UP	.	.	.	Nonrepro_prost+prov_UP	Nonrepro_prost+prov_UP	.	.	Male_prost+prov_UP	.	.	.	Nonrepro_prost+prov_UP	.	.	.	.	.	.	.
TRINITY_DN1115_c0_g1_i21	TAAAGATGTACATAGCCTATGCTTGGATGACGCCTAGAAGTGAATCTGGAACCAGTAGATGATACATTCCATACCAATAGTACATATTTTCTGAAATTATCCAGTTCTTACTTCATGCTGCATACCTAACCGCATAGAGAAATTGAAAATAAGACAAACAACTTTGCTACTGTTATAGGCAAAGTCAACACTCACAATAACACAAGATTCTAGTTAAGATGATCCGGTGTGTTGCGATCAGAACAAGTCTTAATAAGTCCACATAAGCCAACAGTTCGTAATATACACTTGACATTTCACTGTATATACAAATCAATGATGTTTTTTTTCTGTTTAAAAGCTTCAGACAATGGAGGAAATGTTCACTCATAAGTGATAGTGTCCAACGAATTGAAATGC…	prost+prov_UP	.	.	Female_prost+prov_UP	.	.	Female_prost+prov_UP	.	.	Male_prost+prov_UP	.	.	.	.	.	.	.	.	.	.	.	.	.	.	.	.	.	.	.	.	.	.	.	.	.	.	.	.	.	.	.	.	.	.	.	.	.	.
TRINITY_DN11161_c0_g1_i10	TTATAAATCTTATAACTGTTGTTTATTAGATCTGTATTAGCATAAAGCATACATTGTTGAATGTATATAAAGAATTTTCCTGGGTTTAGTAATATTACGTAAAGGGAAAAGTAGAACCATCGAGACTATTGTGATATTCCTGTGAAAACTGCAGTGGCTCCCTCTACAACATTTACATTTACCACATGGGCTTGAACTCATGTACTTAGATACAAGTCATTATCCTTTCATTAAAAAAGTGTAGCTTGCTCATTATAAAAATATTGTATAGATAAGTATTAAAAGGATAGCTTACAACTTCGTACGATTAGAAAAAAATTGGTATATAAAATGATCTATATTTAATAAAATGCAAATCAAATATGAATTTGAACATCTTAGAAATGTGTATACCTTTTT…	.	general_UP	prost+prov_UP	.	.	.	.	.	.	.	.	.	.	.	.	.	.	.	.	.	.	.	.	Nonrepro_prost+prov_UP	.	.	.	.	.	.	.	.	.	.	.	.	.	.	.	.	.	.	.	.	.	.	.	.
TRINITY_DN11185_c0_g2_i1	TTTTTTAATGTTATAAGTTTTTTTATTCAACATAAAATAAATTATTTTCTGTATTTCCCACTACAGAGCAGTAAATACATATAATAATAAATAACCAGATTTGTACAGCTTAAACGGTATAGTTTATATACAGATCTACGTCTATACAAATCTCCTGACACCATTAGTTTGAACGCAAAATTAAACAAAATTGAAAGCTATTTATCTGCATATAAAACAGCTTCCCCATAGAAAAAAACACACTAAGCTGCAGATTCCAGATTCCAGCACCGACAACATAATCCAGATAACAATGTCAATATTGTACATTAAACAGTTGACAGAATGACTAGATGAACTCCGAGCTGTCACCGCCAAGTTGTGCTCCTTCCAACACATGACAAGAATAGTACTCAATAG…	.	.	prost+prov_UP	.	.	.	.	.	.	.	.	.	.	.	.	.	.	.	.	.	.	.	.	.	.	.	.	.	.	.	.	.	.	.	.	.	.	.	.	.	.	.	.	.	.	.	.	.
TRINITY_DN1118_c0_g1_i1	AGTTAAGTGTTCGTCAAATGTCTTCACAAAACACGACAGACAAATGTTTCTAAGGATACTCGGAACATAATATTACGGTTTGACTATAATCATATTACTTCAAAAGCAAGGTCATTAGGAACTGGTACCTGTTTAAGGTGATAACGTAGTCGTTTAGAAGTCATATTTATTTTGACCAAGCTTGCTTTTGAAAGAATATCGATTAATAGTCGATCAACGAATTATTATAAATGGTAATGTGAGCTTATTTTTATAATGTACATTTTTCTTGGCTTTGCAACTTTTAAATTATTTATTAGAGCAACTCGCAAGGGGAATAAACAGTTTGGAATTATTATATAAGAATCTAAATCACATAATTATGTTTTAGGTGTTTTGGTTACGGGTTAAGTTAAAGAA…	.	stolon_UP	stolon_UP	.	Female_stolon_UP	.	.	Female_stolon_UP	.	.	Male_stolon_UP	.	.	.	.	.	.	.	.	Female_stolon_UP	Female_stolon_UP	.	Female_stolon_UP	Female_stolon_UP	.	Male_stolon_UP	.	.	Male_stolon_UP	.	.	Male_stolon_UP	Male_stolon_UP	.	.	Male_stolon_UP	Male_stolon_UP	.	.	.	.	.	.	.	.	.	.	.
TRINITY_DN1118_c0_g1_i32	ACTAAAGCAACTGCGCAAATATATTGAACCCCTAAAGCGTATGGTTGCTAAAATTGAAAAGGAGGAAGAGAGGAAGAAAGATTTAAATAAAATGAAGAATTTGCTAGATATTTTGTCCGACTCTAGTAAACGTTTACCATTTGGGACCTTACTTAAGTGTGAACAAGTCCTTGAAAAACTTGACTTCAAAACCAAAGGCTCGACACCCGCGGGAATGACAGTTGGAACGTCAACAGTGCACTCCACTAAGGCAGACCAGCAGCACATGTGTCAGCCTCTGATTGACGCGGTCGCCCAGCACGTTCACAATCCCATGCTGAACCACACGCTCAACAGAACGTTCGCTCCAGCAATACAAGCTTTACATGGAACTTCAATCAGATCGGACAGTCCACCTAT…	.	.	.	.	.	.	.	.	.	.	.	.	.	.	.	.	.	.	.	.	.	.	.	.	.	.	.	.	Male_stolon_UP	.	.	.	.	.	.	.	Male_stolon_UP	.	.	.	.	.	.	.	.	.	.	.
TRINITY_DN1118_c0_g1_i40	ACTAAAGCAACTGCGCAAATATATTGAACCCCTAAAGCGTATGGTTGCTAAAATTGAAAAGGAGGAAGAGAGGAAGAAAGATTTAAATAAAATGAAGAATTTGCTAGATATTTTGTCCGACTCTAGTAAACGTTTACCATTTGGGACCTTACTTAAGTGTGAACAAGTCCTTGAAAAACTTGACTTCAAAACCAAAGGCTCGACACCCGCGGGAATGACAGTTGGAACGTCAACAGTGCACTCCACTAAGGCAGACCAGCAGCACATGTGTCAGCCTCTGATTGACGCGGTCGCCCAGCACGTTCACAATCCCATGCTGAACCACACGCTCAACAGAACGTTCGCTCCAGCAATACAAGCTTTACATGGAACTTCAATCAGATCGGACAGTCCACCTAT…	.	.	.	.	.	.	.	.	.	.	Male_stolon_UP	.	.	.	.	.	.	.	.	.	.	.	.	.	.	.	.	.	Male_stolon_UP	.	.	.	.	.	.	.	Male_stolon_UP	.	.	.	.	.	.	.	.	.	.	.
TRINITY_DN1118_c0_g1_i8	AGTTAAGTGTTCGTCAAATGTCTTCACAAAACACGACAGACAAATGTTTCTAAGGATACTCGGAACATAATATTACGGTTTGACTATAATCATATTACTTCAAAAGCAAGGTCATTAGGAACTGGTACCTGTTTAAGGTGATAACGTAGTCGTTTAGAAGTCATATTTATTTTGACCAAGCTTGCTTTTGAAAGAATATCGATTAATAGTCGATCAACGAATTATTATAAATGGTAATGTGAGCTTATTTTTATAATGTACATTTTTCTTGGCTTTGCAACTTTTAAATTATTTATTAGAGCAACTCGCAAGGGGAATAAACAGTTTGGAATTATTATATAAGAATCTAAATCACATAATTATGTTTTAGGTGTTTTGGTTACGGGTTAAGTTAAAGAA…	.	.	.	.	.	.	.	.	.	.	.	.	.	.	.	.	.	.	.	.	.	.	.	.	.	.	.	.	Male_stolon_UP	.	.	.	.	.	.	.	Male_stolon_UP	.	.	.	.	.	.	.	.	.	.	.
TRINITY_DN1121_c0_g1_i2	GTTTCAAGATGGGAGTAGGTTGTGCCTGCCAGAGAGAGATACACAATGAAGAGACAAAGTTTAGAGACACTCAACTACAAAGCGACACACAAAGCAAAAAAGACAATCATATTGAATACTAGAGTGCCATTCACAGTGATAGACTGAGATAGACGCAATGTTTGACGCGTCTATAGATCATAACGTAAACAAACAAACTTTACGTATCCCGGCTCAATACTGGATAGTTTCCGCTCTATACAGCGCACGTATGAAGCAACTGTAAACTTAGTCTCTGAAAAGCAATTTCCAGGCTAACATACGTATATATTTGGTGGTTTTTATTTATCTTAATGATACGTAACATAGGTGAATATTGATACGCTTTTAGATCTAATCGTTTGACGAGGAAGGATTGGA…	general_UP	.	.	.	.	.	.	.	.	.	.	.	.	.	.	.	.	.	.	.	.	.	.	.	.	.	.	.	.	.	.	.	.	.	.	.	.	.	.	.	.	.	.	.	.	.	.	.
TRINITY_DN11221_c1_g2_i2	CTTCCGATCTGCCAAGTATGAGTCTACTGTGAAGCGTAACACCATAATTGTGGACACTGCTTCAGTTAATGAAAAGAAAATATGAAGATATGACATACAAGCTCTGATTGAAATTCTGTTTTGACATGTTGGACATAACCAAGTTCCGGCCAGGAGTAGAATTCATGAGCTTCCACTTCTAAGGTCAAATTTCTAATCATTACTCTGAACCTGAAGGGCCAGGGCAAAAATACTTCACTTTCTAGCATTTGAACAGTTCTGTCAAATCCGATTACAAGTTATTAAAAACTCGAAGTTAGTTTCGACTCGTGTCACCCGCACTGTAGTATATAAATTAATCAACCAAATAATACTGGGAAAGTTATTTAAATCATTTTATTAATATTCTGATTCAACTAT…	.	stolon_UP	stolon_UP	.	.	.	.	.	.	.	Male_stolon_UP	.	.	.	.	.	.	.	.	.	.	.	.	.	.	.	.	.	Male_stolon_UP	.	.	.	Male_stolon_UP	.	.	.	Male_stolon_UP	.	.	.	.	.	.	.	.	.	.	.
TRINITY_DN11229_c0_g1_i3	TGGGATAGGTAGACAGAGATGACGGTGAAAAAAGACCGGGAGAGGGGGCTGGGGAGCGATGATTGATGGGTTTTACTCGCGAGAGGCACGTGACACCAGCCTGTTAGAATAGAGCTCAGCCTGCGCACGCGCGTGTGTGTAACGCGGGGACCTCACCACCCCCTCCCCCTACCCCCCGGGTGTGTGTGTGTGACTGGTAGGTTAGGTAGACCAATATAAAGGCAGCAGACTCATCAAATCTCATTGAAACCCTTAATTGCGCACACAGTGGAAACAGTGTTTCTCCAAGTGAGATGTTAGAGAGTGGAAGTTCTACTTAAGGAAGCAACCATTGAGACCTAATATCATCCACACGTTGATTCGAGGAAGAACGTTGATTAAATATAAACAGAGACCAAT…	general_UP	.	.	.	Female_general_UP	.	.	Female_general_UP	.	.	.	.	.	.	.	.	.	.	.	.	.	.	.	.	.	.	.	.	.	.	.	.	.	.	.	.	.	.	.	.	.	.	.	.	.	.	.	.
TRINITY_DN11232_c0_g1_i1	GTTAAAGGCGACACGGACGACACGACAAGGCTCGAGCATGCGCAGTGAGGAGGTCTGCCATTGACTGAAAACATGGGACTCAAGGACGAGCTTGTTGTCGGTAACGATCCAAATGAGGAGGAGGAAGAGGAGGAGGAGTTGGTGGTAAGTAATCCCTTTACTAGAGGCACAAATTGTCATAGCGCAGCATCATGAGTTTGTATAAAACGTGGGCAGTTTGAATAATGATCTATTCCAATGCATTTGAACTACTAGGATCCTCACGACGTTATAAGAGAGAGGTGTGGCGAACGAAAGGATTGCATAGAGCATAGAGAGGAACTTAACCGCTGCAATGATCGTGTAAATAGCAAGAGCAACACAACAGAAACATGTGCACAGGAGCTGTACGACATGATG…	.	stolon_UP	stolon_UP	.	.	.	.	.	.	.	.	.	.	.	.	.	.	.	.	.	.	.	.	.	.	.	.	.	.	.	.	Male_stolon_UP	Male_stolon_UP	.	.	.	.	.	.	.	.	.	.	.	.	.	.	.
TRINITY_DN11232_c0_g1_i8	ACGACCCGCCGTCCACTGTATTTGTTAAAGGCGACACGGACGAGACGACCCGCCGTCCACTGTATTTGTTAAAGGCGACACGGACGAGACGACCCGCCGTCCACTGTATTTGTTAAAGGCGACACGGACGACACGACCCGCCGTCCACTGTATTTGTTAAAGGCGACACGGACGACACGACAAGGCTCGAGCATGCGCAGTGAGGAGGTCTGCCATTGACTGACAACATGGGGCTCAAGGACGAACTTGTGGTCGATAACGATCCAAATGAGGAGGAGGAAGAGGAGGAGGAGTTGGTGGATCCTCACGACGTTATAAGAGAGAGGTGTGGCGAACGAAAGGATTGCATAGAGCATAGAGAGGAACTTAACCGCTGCAATGATCGTGTAAATAGCAAGA…	.	.	stolon_UP	.	.	.	.	.	.	.	Male_stolon_UP	.	.	.	.	.	.	.	.	.	.	.	.	.	.	.	.	.	Male_stolon_UP	.	.	.	.	.	.	.	Male_stolon_UP	.	.	.	.	.	.	.	.	.	.	.
TRINITY_DN11234_c0_g1_i8	TCATCCTTTGATCAGGAAACATATACTTACATCTCAAGAAGAAGATAAACGAATACGTTAGCTCGAGAAGTAGAAAAAGAAGGAAGAAAGTTATGAGAATTGGTAGGCAAAGATAGTGAAAAAGTCCTTGTTAGACCTGAACACAATTGCTGGACTTAATATTCACAGTGAGTTAACTACAGATATCAAGAAAACGGTTATAAGGACTTTAAAAGTTTTGGGATTCCTGACAAGGATTAACTTTTTGTCGAGTTGTTTAACTCTCGCTCAGAAATCAAGGATCTAACAATAAACAGTCTAGATGATAGCCACAATGCAAGGGTTTATGCCTATGGCATCATCCTCCCCCGTGCCACACATGCTCTCTGGGCCGCCGGGCACTCATCCTCAGCCGCCGCC…	.	.	.	.	.	.	.	.	.	.	.	.	Female_general_UP	.	.	.	.	.	.	.	.	.	.	.	.	.	.	.	.	.	.	.	.	.	.	.	.	.	.	.	.	.	.	.	.	.	.	.
TRINITY_DN11239_c1_g1_i1	CTTCCGATCTAGTAAAAGTCGAATAAATCACTATGGACGCGTTTAAACATGTCAGGAATATAAGAAATTCTCTATCAGGACCTGTTCAGTTTCAGTAATTTTACCACCTGCGGCTGTCGACCTCTAATTTTACAACTAATTTCTGTCTGGATTCTCTATTTGAACTGTCACGTAAAGGCGAATTGATTAACAAAAATAACTAAAGAAAGGAATCGACACCAATAAGTTTAAAGAAGAAGGCAGAACTGTCAATATACCATTGGTTGAGTACATTTTTTTAAAATAAATTTTAAGAACACATTCATCAAGATGAGTACAAATGTGGAGTATTACGAAAAATTAAAGTTTATTCAGGAGCGGCAACACGAGAGTGAAAAGAAAAGACTGGAGCTCGACAGG…	.	.	.	.	.	.	.	.	.	.	.	.	.	.	.	.	.	.	.	.	.	.	Female_stolon_UP	Female_stolon_UP	.	.	.	.	.	.	.	.	.	.	.	.	.	.	.	.	.	.	.	.	.	.	.	.
TRINITY_DN11239_c3_g1_i10	CAGGTGACCAGTATAACATTTTCAGATCTAGAATATATAAGAGAATAAAAATTATTTAATTATAAATAATATATAATACAGAAAAATATTATTTTTACATTTAATATGGCGTACGTTTTCTTTTTCTTGTATAAGGAAGTGTGAAAATGAAAACTTGATTTGGATTTGTTAAAAAGACGTACAGACTATAATCTTCTCTCTGATTGATTAGTATTCACTGATAAGAAAAACCTTCAAATTTAAGCTACAGATCCTTAGTTATAAATGCCTACAATTAGCCATTTAATATAAAAATCCCTTATCACCTTTTAAAGTTTTTTAATCAACAAATCATCTTTTTCCTATTCTTCATTGTGTAATTCGTAAATCTAACCCTGGAATGACAAGTGAAACTACAGA…	general_UP	.	.	.	.	.	.	.	.	.	.	.	.	.	.	.	.	.	.	.	.	.	.	.	.	.	.	.	.	.	.	.	.	.	.	.	.	.	.	.	.	.	.	.	.	.	.	.
TRINITY_DN1123_c0_g1_i9	CCGTGTCCTCTCAACCACATCATCCTCCCATCCATAGCGATTTCACTGAATACAGTAGGTGTCCGCGGTAGAGAGGGTCCACTCTGTTCAATTAGTTTATTAACTGCATAGTTGGTTTTAGGATGATAAGTACACTGTATATCCATTCCCATAGTCTTTTTTCTATTCTTTACTCTAGGAAGAATTAAAAGTCAACAATTTGAAAATTAAAATAAAGTGTCCTTAAATAAGTAGAGAAAAGCTCCATATAGTCTTTAGGTTGGTTGTTACATAACTCCAAGATGAAATTAAAACTGGAATTACAAATCAGGATTGCGCAGAATTAGGTACAGTGTATCCATTTGGGGACCAAATGTAAACTAAAAACACAAGCCAACCATTAACGCGCACATTACATAA…	.	.	.	.	.	.	.	.	.	.	.	.	.	.	.	.	.	.	.	.	.	.	.	.	.	.	.	.	.	.	.	.	Nonrepro_prost+prov_UP	.	.	.	.	.	.	.	.	.	.	.	.	.	.	.
TRINITY_DN11240_c0_g1_i1	ATCCTATAATAGTCATCTTCAAGGGAAAAAACATCAAACGGTGTGTATGATTCAAAGTTGTGTATTAAATATTCCTGTAATATTTGAATCTAATAATTGTTAATTAAACATCAATTTAAACATCAGTAGTTAGTCTGTCAGCCTTGATAGACAAAAAAATTAGTTATTATATTGAAAAGTAAGCATTCAGTACTCTAGTAGAACTTTGCTTTATGCTTGTAGAAAATAAGAAAACTAATTCCAAATGGTAAGTAGCAATCAGAAGAGCAGAGGTACGACAAATTTGTTTCGTAATTTTCTTTTAGACAAAATGTTAGAAAATTTTATGTATTGAAAATTTTTCCTCCAGAATAAAATGAAATAATACATTTTGGTAATTTTTGTTCTTTTTATAAGAAT…	.	general_UP	.	.	.	.	.	.	.	.	.	.	.	.	.	.	.	.	.	.	.	.	.	.	.	.	.	.	.	.	.	.	.	.	.	.	.	.	.	.	.	.	.	.	.	.	.	.
TRINITY_DN11244_c0_g1_i1	TACACGACGCCTTCCGATCTCCTACGAAAAAAAAATGCTATGCACGAACACATTTAATTTTTTTAATTTATTTTATATAAAACACTGGTTCTTTCTTCCTGTTTGTGAAACCAAAATGTCCAACATATGGCTCTATGACGAACTTTTTGTCGTACCCGGAAGAATGTTGCGTGCTCACGCCAGGTGACAGATCGGGATATCAGATCGGCGATATCTTTACAGTTACGGATATTAGGATTTCTCGGGTCACGTTCAAGTCTCGCGAGATGAGTAATTAATCGAGTATTTGTGATGGATTGGTTGTATATGATTTGTGATCGACTGTGCTGATAATGGCGTGATTTTTGCAGACAATTCTTGTCATTATTCAGAAAATAATGAAACCCACTTTTTAGCTCT…	.	.	.	.	.	.	.	.	.	.	.	.	.	.	.	.	.	.	.	.	.	.	.	Female_stolon_UP	.	.	.	.	.	.	.	.	.	.	.	.	.	.	.	.	.	.	.	.	.	.	.	.
TRINITY_DN11247_c0_g1_i1	TAAATATTATGATTGGGAACCGATGCTTTTACCATTTAGCTTAGTTGCCCTGAGGATTTGATGTAGAAATTTGTCGATACAAATTGAGAGTGAAAAGAATCGCTTTCCAATCGAACGGAATAACATCACCAGATTAATAGATACCTTCCAGTTAAATTGTTTTGTTCGTGTACAACATGAAATGCATACGGTGCTGTTTCGATAAATGCGTCTGAATTATATATACTATGAATATGCTGGGTAAGGTTTAAAATGCAGGAATCATCGAATCCAATGTATAACGTAAGTAACGTCAAGTTGAAGCGTCAAACCAATCTCCCATTGAAAACGGAGCAAATAACAGTAGTGAAGTGCAGAATTGTATAACACACACAAGAATGACAGCAACGCAACGGTACT…	.	stolon_UP	.	.	.	.	.	.	.	.	Male_stolon_UP	.	.	.	.	.	.	.	.	.	.	.	.	.	.	.	.	.	.	.	.	.	.	.	.	.	.	.	.	.	.	.	.	.	.	.	.	.
TRINITY_DN11248_c0_g1_i1	ACGCTCTTCCGATCTGCATGTATTTCCTTATATAATTTTACTGTAAGGCACTGATACCTCTCAATGAGATGCCCCAAAAAATTTTTGATGCATTTTCAATGTGTCAAAAACGAGACACCAAGTCGACGGTAGAAAGGTGACCAATATATCCTACCACCCATATTCATACGTTGGTAGGATAATAAATAGGGATTAGATAGAACGGACAACATTTGTCCTAAAAAGTAACTTAGCCTGATTTAATGGAAGATGCTTTATTTAGGCCTACAATTCTAGCCACTTATTCGAGAAAGTTACATACAACATTAGCGTAAATGGACTCACGGAAGCATTTGGAATCAGTGTGTTATTTCGATAAAGGACAAGACATACATTCATGCCCACGGTGTAACATACCAC…	general_UP	stolon_UP	stolon_UP	.	.	.	.	.	.	.	Male_stolon_UP	.	.	.	.	.	Male_stolon_UP	.	.	.	Female_stolon_UP	.	.	Female_stolon_UP	.	.	.	.	Male_stolon_UP	.	.	.	Male_stolon_UP	.	.	.	Male_stolon_UP	.	.	.	.	.	.	.	.	.	.	.
TRINITY_DN11258_c0_g1_i3	GGTAGACTACAGGGCGGCATGCTTTTGCCATAGACAGCTCATAGATGTTGGTTACGTGTGTTCTGTCTGTCTTTCAAGTAAGTACCACTTCTTTTTGCCTGGGTCCCTATGCAGTGCTGTCTCGCAGTATACGCAGCGAACTGTACGCAGTGAAGCTTCGGCTAGCTTCGACGCATTCGACGTATATCGGAACAATCTTGATCATAAAAGTCAATAAAATCTTTGTTTCTTCCCGCAACGATGAATGCCTTCTTTAGGTAAAGAATGAAAGGGCCCCTTCTTCTGTTGGTAAATTTGTTATATAAGAGTAAATAAATAGGTCAATCACACTATTAATTAAAAAGGTGAGCCACCAATTAAGTGGATAACTCTCAAGTATTGTCAATTTTTTCAAGAAGG…	.	stolon_UP	.	.	Female_stolon_UP	Female_stolon_UP	.	Female_stolon_UP	.	.	.	.	.	Female_stolon_UP	.	.	.	.	.	Female_stolon_UP	Female_stolon_UP	Female_stolon_UP	Female_stolon_UP	Female_stolon_UP	.	.	.	.	.	.	.	.	.	.	.	.	.	.	.	.	.	.	.	.	.	.	.	.
TRINITY_DN11265_c1_g1_i2	CATGATCTTTCACCTAAAGATATAAAATAATGTTTCAACTTCTATTATTGTCATTTTGTTGATGACTTTGGATCTCTTAACATGAAGCATGTCAAACATTCATATAATTTGACAGTAAAGTGTATCGATGACATGAAAACTGTGGAGTTGATATATCTAGGGAGTTTAATATTCCTAGGAAAACACTCATCAATGGTTCAAATACCATCCCAAGGGCTTTCTGTTCAATCAGAAATAATACAACATCATTCATGTATACAAGGGATGTGGAGAAAATTTTGCTTGCCTGGGTTCAGACCATTCATTCCAACAGCAAGCCTATTCCCATCACTAGGCAGAAACCAGTGGAGAAAGCCAAGGCAATATCTGAAATGACAGGTGAAGCAGATTCTACACCTT…	.	stolon_UP	stolon_UP	.	Female_stolon_UP	.	.	Female_stolon_UP	.	.	Male_stolon_UP	.	.	.	.	.	.	.	.	.	.	.	Female_stolon_UP	.	.	Male_stolon_UP	.	.	Male_stolon_UP	.	.	Male_stolon_UP	Male_stolon_UP	.	.	Male_stolon_UP	Male_stolon_UP	.	.	.	.	.	.	.	.	.	.	.
TRINITY_DN11272_c0_g1_i6	ATAATAATAATAATAATAATAATAATGTACGCATCGATTTATTACATTACATGTACTCGTACTCAGTAATAATATTTCAGCATAATTTTGATCGGATCAAAAGTTCAAACATTTGATCCTTAAAAATATGCTATCAAAGTCTTTTCTTTTCTACATTATATAATCACTTATTGCTTATCAAGGATACACGGATATTTTATTTCGTGTATAATCGTAAATCATTTATAAGTGATAACCGGACTCAAAATTTAAACTTTAGTAAATAAGGACTGCGTGTAGTACTAATTCCATTGCTGACACGCCACTTTAAGTGGTGTGTCTACATTTTCTACATCATGTAATTTATCTTATCACTTATCAAGGATACACGGGTACTTTATTTCGTGTATTATCATAAAT…	prost+prov_UP	.	.	.	.	.	.	.	.	Male_prost+prov_UP	.	.	.	.	.	.	.	.	.	.	.	.	.	.	.	.	.	.	.	Male_prost+prov_UP	.	.	.	.	.	.	.	.	.	.	.	.	.	.	.	.	.	.
TRINITY_DN11272_c0_g1_i8	ATAATAATAATAATAATAATAATAATGTACGCATCGATTTATTACATTACATGTACTCGTACTCAGTAATAATATTTCAGCATAATTTTGATCGGATCAAAAGTTCAAACATTTGATCCTTAAAAATATGCTATCAAAGTCTTTTCTTTTCTACATTATATAATCACTTATTGCTTATCAAGGATACACGGATATTTTATTTCGTGTATAATCGTAAATCATTCATAAGTGACGGACTCAAAATTTAAACTTTGGTAAATAAGGACTGCGTGTAGTACTAATTCCATTGCTGACACGCCACTTTAAGTGGTGTGTCTACATTTTCTACATCATGTAATTTATCTTATCACTTATCAAGGATACACGGGTACTTTATTTCGTGTATTATCATAAATTATG…	prost+prov_UP	.	.	.	.	.	.	.	.	.	.	.	.	.	.	.	.	.	.	.	.	.	.	.	.	.	.	.	.	.	.	.	.	.	.	.	.	.	.	.	.	.	.	.	.	.	.	.
TRINITY_DN11280_c0_g1_i5	CCATTATTTTTTCCTGTCTTATTTTCTTTGTCAACACTCTGCTCCTGTGAATTCTTACTCATCATTTTAATTTTCTTTCTGGCTTTGTTGCTGTCTAAATTTCTATTAATATTCTCCACATTTACTTTTTCTTTTATCTTCTCTGTAAAATCCCCATCTTTTCCTTTAAGTCCCTTAACCTTCTTTTTCTTCTTTTTTGGGCCCTTTTCAGTTTCCTCTTCAATTTTGTTACCTATTTTTTTCTTTTTCTTTTTACCCTCTCTCGTTTCTTTCCCTAAAATCTCACTCTCCTTCTTCTTATCATTATTCCTTTCTTTCTCTACCACCTCACTATTTCCTTTCTCGTCCCTTTTCTCAACCTGGTCACTGTTCAATAATTTTTCATCTGTAATATTGCAT…	.	.	.	.	.	.	.	.	.	.	.	.	.	.	.	.	.	.	.	.	.	Female_stolon_UP	.	Female_stolon_UP	.	.	.	.	.	.	.	.	.	.	.	.	.	.	.	.	.	.	.	.	.	.	.	.
TRINITY_DN11285_c0_g1_i2	ACCAGGAGAACAGATTTGGAAAGGTAGAAAGCTGTATAACTACAGGATTAAGTAAACGTTTCCAAATGTAAATTTACAAAAGAGTAGGCAAAATATCGTGCTGTTAGATCTGGTGATGTAAAGAACCTGGTGAAAAATAAACCCAGAGTTGTTGCGCTTTTGGCAATTTTTTGCGTATTTCCTGTAATTATAAATCTAAATCCCATTCCTTCATGAACCTTGGAGCACTTAGTTGTGTGGTACATAAATAACAAATTAAATGAAATGATAGTTGACGTGAGTAACGTTTTCTAATAGATGGAAATCTTTCGAGTACGACCAGATGGATCGAATGTTGGATGATTACGGACAAAAGTTGAATACACCTGTCGATGGAATCACCACCATCATAGATATGGA…	.	stolon_UP	.	.	.	.	.	.	.	.	Male_stolon_UP	.	.	.	.	.	.	.	.	.	.	.	.	.	.	Male_stolon_UP	.	.	.	.	.	.	.	.	.	Male_stolon_UP	.	.	.	.	.	.	.	.	.	.	.	.
TRINITY_DN11285_c0_g1_i7	ACGGCCTTTAACTTCACAACGTGATACCGCCCGATTCGTCTTATTTCACCGTAAACGTTGCCATAACAACGAGTTTCTGGCTACTGGTTTATACCGGGATAACATGAGATGAGTTTGTATGCTAATGAGAATGACAATGACCGCGACATCAAGGCCACACAGCGTGTAATTAATTGCTAAAGCCAGTCAGTATAAAAGGGCGGGTAAATTGGTTATATTGTCCCAGTATCGCATCCGACACTCTAACATTAAGTAAAGACTTTTAAAAAGGAAGGATGGATTTGAATATGACTGAGCAAGAGCAACAGGCTCTAAAGCAGCTCAAAACGAAGGTTGGTCTAGTTCTAGCCGCAAAATATGATGATCAACATTTTTTACGATGGATAAGAGAGTACAAAT…	.	stolon_UP	stolon_UP	.	Female_stolon_UP	.	.	Female_stolon_UP	.	.	Male_stolon_UP	.	.	.	.	.	Male_stolon_UP	.	.	.	.	.	Female_stolon_UP	Female_stolon_UP	.	Male_stolon_UP	.	.	Male_stolon_UP	.	.	Male_stolon_UP	Male_stolon_UP	.	.	Male_stolon_UP	Male_stolon_UP	.	.	.	.	.	.	.	.	.	.	.
TRINITY_DN1130_c0_g4_i1	GTTTGCTACAAATTGTGTACTTATTTCGAGTGATCCCTTCGTAAAGAAAAAACTTGGTAGAATTTTTTCAGTAAATTATTATGTTAGCAAATAAACATTCTGTACAATTGTTCATTATATTTTTGATCAAAAAACAACTAGTTTTTAGCCCAGTTTATTATTCTGCAATGTGCCTTACAACATATATGTAGCCATACTATTAATTTTATTTCTTTATATGTGCTATATCTCAAAATTTAGGACTTTTTATTGGTATGGTTGATAAATAAAGACTATCATAAGCCTCTGCCAAATCAAGAGTGACTTCTTAATCCCATATATTTTAATAACTATTTTTGAAATAACCACACTATACACACATTTTTTCTATCAGTTTTTCTTGAGATTCACCACCCATCC…	prost+prov_UP	.	.	.	.	.	.	.	.	.	.	.	Nonrepro_prost+prov_UP	.	.	.	.	.	.	.	.	.	.	.	.	.	.	Nonrepro_prost+prov_UP	.	.	.	.	.	Nonrepro_prost+prov_UP	.	.	.	.	.	.	Nonrepro_prost+prov_UP	.	.	.	.	.	.	.
TRINITY_DN11310_c0_g1_i16	AAAATACGCCTTTTTTCCATAATATTTTATTATGTTTATGTAAATCAAGTGATAAATAAACGGTAGTCTTCTGTAGATGGTGTTTTCATTAGTAATAAGGGTAAAAACGTCATAATTAAAATTAAAAATTTATTGTAAAAGTACTGATCTCCACAAAACATTTATAAAAATGCAGCATTTCGTTTCGCATATTTAAAGATTATTAAAATAATTACCGATAAAATGTTTAACCATTCAACCAGAAATATTCACTTGCATCACTTTTGGCAGTAACTGTTGCAGAGGTTCGTATGTGTTTAGTGTTCTCGCATGACCTATCAGAATGAGTTTTAATTTGGCACGGGTAATAGCTACATTCAACCTGCGGATGTCTCTCAGAATTCTGCTCGTTTGACCTCC…	.	.	.	.	.	.	.	.	.	.	Female_general_UP	.	.	.	.	.	.	.	.	.	.	.	.	.	.	.	.	.	.	.	.	.	.	.	.	.	.	.	.	.	.	.	.	.	.	.	.	.
TRINITY_DN11310_c0_g1_i6	AAAATACGCCTTTTTTCCATAATATTTTATTATGTTTATGTAAATCAAGTGATAAATAAACGGTAGTCTTCTGTAGATGGTGTTTTCATTAGTAATAAGGGTAAAAACGTCATAATTAAAATTAAAAATTTATTGTAAAAGTACTGATCTCCACAAAACATTTATAAAAATGCAGCATTTCGTTTCGCATATTTAAAGATTATTAAAATAATTACCGATAAAATGTTTAACCATTCAACCAGAAATATTCACTTGCATCACTTTTGGCAGTAACTGTTGCAGAGGTTCGTATGTGTTTAGTGTTCTCGCATGACCTATCAGAATGAGTTTTAATTTGGCACGGGTAATAGCTACATTCAACCTGCGGATGTCTCTCAGAATTCTGCTCGTTTGACCTCC…	.	.	.	.	Female_stolon_UP	.	.	Female_stolon_UP	.	.	.	.	.	.	.	.	.	.	.	.	Female_stolon_UP	Female_stolon_UP	.	Female_stolon_UP	.	.	.	.	.	.	.	.	.	.	.	.	.	.	.	.	.	.	.	.	.	.	.	.
TRINITY_DN1131_c1_g1_i12	ACCCGGATGCGCATGCGCCTTGACGATCAGGACGTGGCTGGCAAGATTGAGGAAGAGTTTAGTGTAATTTTTCAGTAATTTCAGTGTTCCTACTGACTTAGTCCTAGAAATAAACTGTTATTGTGGTTCTCTCTAATCTCCAGGATGTCTTCTGCTGGGGAATTCGGGAATCCTTTGAGGAAATTCAAGCTTGTTTTCCTTGGAGAACAAAGTGTTGGAAAAACGTCGCTTATCACTAGGTTTATGTATGATAGCTTTGATAACACATACCAGGCAACTATAGGAATTGATTTCTTATCTAAAACAATGTACTTAGAAGATAGAACAATACGGTTACAATTGTGGGATACAGCAGGCCAGGAGAGATTTCGCAGTCTCATTCCCAGTTACATAAGAGAC…	.	.	prost+prov_UP	.	.	.	.	.	.	.	.	.	.	.	.	.	.	.	.	.	.	.	.	.	.	.	.	.	.	.	.	.	.	.	.	.	.	.	.	.	.	.	.	.	.	.	.	.
TRINITY_DN11320_c0_g1_i32	ACGCCTGATCATCTAATATAACTCCAAGCTATATGGCTTAACAAATACCATGTGACCAGTAAAACTACAAATAGCTTGGAATCCTATCAGTTCACCCCCCCAGATGAAGTGATGAAATGAACTTTGAATCTCCTATAAAAACACACATTTACCTACCTTACTTGTGAATTGAAGATTTTAAAGCTACTTTGTTTGACCAGATAAAATTTCCTTTGAATATGCTTTGAACACACCTATTTATCTAATGCAATATGATTGCTTCTTGGCAATGGCTTTTCTTCTCTAAAAAAATGGCACCAAATGATAACCCTAGTGAACTGTACCATAAACTCAAATCACTTTTTGAAAGGAATGAATTACAATGAATATTTAGATTGTGGTTATGATCTATTGATTCCA…	.	.	.	.	Female_stolon_UP	.	.	Female_stolon_UP	.	.	.	.	.	.	.	.	.	.	.	.	.	.	.	.	.	.	.	.	.	.	.	.	.	.	.	.	.	.	.	.	.	.	.	.	.	.	.	.
TRINITY_DN11322_c0_g1_i13	CGTTCTTTACAGTTCGCTGAACCAGGAAATATTTTATTCTATTTCAGTATCAGTGGTTACAAGGTACTTTTTTGTGTAAACAATGGTGCCAGAAAGAAACGAGATTTCAATACATTTATCAACAAACTAACCAAGGAATAAAAAGCAACGTAATTTTAACATTAAAATAATTTATTACAAATATGTAAACACATAATCACAAGTTGATACAGGTGTACGGACTATATTACATACATTTGGGTTTATAGGCACTCCTGGGAAGCACTTTCGGTAGGAAAAAATACTTGTACAATAATTTTCTTAAACCTTGAAACATCTCCTCAGTGTTTTAAAAGTGACTAGGTTTAGAACATGATTTCTTTGTTAAGTTGTTCGCACAATAAGACGTCTATACGGTGA…	.	general_UP	.	.	.	.	.	.	.	.	.	.	.	.	.	.	.	.	.	.	.	.	.	.	.	.	.	.	.	.	.	.	.	.	.	.	.	.	.	.	.	.	.	.	.	.	.	.
TRINITY_DN11328_c0_g1_i1	CACAGTCAACAGATAATCATTATTTGATTCATGCCGAAATCTGAAGTCATGATACTGAAGTTTAATTTTGTCTTTATAAATTAAATAGAAACTTCTGAAAGTACAACAGAATGAAAGCCGACATGCTAAATGAATAAAAGCTAATTTGGGAAACCCTGGCCCAAATTTAGGGGAACCAGTGAAGCAAATTATTCCAAATTTATGTAAGTAAGTTAATTGATACACTTAATAGATTAACAATTGTGAAAAATTTATTAAAAAATTGCACGTTTTATTTTTGGATTCACGCGGAACACGGCTTTATGCTTACACACATGTATACAGGTACACGTGTTAAGATATTCGAAAAAAACTGTATAAATCGAAAAAAACAAAACGAAATCAGAGAGAAACTGCCCA…	.	stolon_UP	stolon_UP	.	.	.	.	.	.	.	Male_stolon_UP	.	.	.	.	.	.	.	.	.	.	.	.	.	.	Male_stolon_UP	.	.	Male_stolon_UP	.	.	Male_stolon_UP	Male_stolon_UP	.	.	Male_stolon_UP	Male_stolon_UP	.	.	.	.	.	.	.	.	.	.	.
TRINITY_DN11330_c0_g1_i24	CTTGACCCATTAGCTTGAGCTTCTACAGAATTTTGTCTTCTCCACGTGTGTTGTGTTCTAGTTCCGCGAGGTGGCGCAGCCGTCTACTGAGCCATAATACCAGATCATTCCGCGAGGTGGCGCTGCCTTCTACTGAGCGATAATACCAGATCTAAACAAAGAGGCTGAGAGAGTCAGTCACTTCTTATCTCTGCTGTTTCTCACACAGACAGGAAGTGAACGCCACAATAATGACGTGAGGAATTGTGGGTGTAGTTACTCCAAGTCGAATCCTGTGGAACTACGGAGCCTGCCCATCACCATGTTTGGAGGCTACACTGAAGTCGTGCAGTACAATTACGGGTCAGAAGTGATGAATGGAAAGCTCGAGGACGGTGAGAACGGATTTGGCCCGTTGCC…	.	.	.	.	.	.	.	.	.	.	.	.	.	.	.	.	.	.	.	.	.	.	Nonrepro_general_UP	Nonrepro_prost+prov_UP	.	.	Nonrepro_general_UP	Nonrepro_prost+prov_UP	.	Nonrepro_general_UP	Nonrepro_prost+prov_UP	Nonrepro_general_UP	Nonrepro_prost+prov_UP	.	.	.	.	.	.	Nonrepro_general_UP	.	.	.	Nonrepro_prost+prov_UP	.	.	.	.
TRINITY_DN11330_c0_g1_i8	CTTGACCCATTAGCTTGAGCTTCTACAGAATTTTGTCTTCTCCACGTGTGTTGTGTTCTAGTTCCGCGAGGTGGCGCAGCCGTCTACTGAGCCATAATACCAGATCATTCCGCGAGGTGGCGCTGCCTTCTACTGAGCGATAATACCAGATCTAAACAAAGAGGCTGAGAGAGTCAGTCACTTCTTATCTCTGCTGTTTCTCACACAGACAGGAAGTGAACGCCACAATAATGACGTGAGGAATTGTGGGTGTAGTTACTCCAAGTCGAATCCTGTGGAACTACGGAGCCTGCCCATCACCATGTTTGGAGGCTACACTGAAGTCGTGCAGTACAATTACGGGTCAGAAGTGATGAATGGAAAGCTCGAGGACGGTGAGAACGGATTTGGCCCGTTGCC…	.	general_UP	.	.	.	.	.	.	.	.	.	.	.	.	.	.	.	.	.	.	.	.	.	.	.	.	.	.	.	.	.	Nonrepro_general_UP	.	.	.	.	.	.	.	.	.	.	.	.	.	.	.	.
TRINITY_DN1133_c0_g1_i34	CTTCCGATCTCGTGGGGGGAAAATGGCAGCTCAAGAAGAGGAAAATTTTTACATTGAATTGTCAAAAAATCCTATACGATTTGAACCAGTTAGCAAAGTAACAAATGTATTTTTTGATGATTCAAACCGTCAGGTGTTTACGGTTCGATCAGGTGGGGCAGCTGGTGTTGTTATAAAAGGACCAGATGATAAGACATCTATTAATTTCAGAATGGAAGATCGGGGTGAAGTTATATCGATCAAATTTTCTTATGACATGAAGATATTGGCCATACAAAGATCACACAAATCAGTTGAATTCGTTAATTTTGCCGAGGGACTTGACGTACTTGAATATTCACAGAGTTGCAAGGGCAAAAGTACAACTATACTGGGATTTAATTGGACCAATATTAATGA…	.	.	.	.	.	.	.	.	.	.	Female_general_UP	.	.	.	.	.	.	.	.	.	.	.	.	.	.	.	.	.	.	.	.	.	.	.	.	.	.	.	.	.	.	.	.	.	.	.	.	.
TRINITY_DN1133_c0_g1_i4	CTTCCGATCTCGTGGGGGGAAAATGGCAGCTCAAGAAGAGGAAAATTTTTACATTGAATTGTCAAAAAATCCTATACGATTTGAACCAGTTAGCAAAGTAACAAATGTATTTTTTGATGATTCAAACCGTCAGCCATGTGATATCATGTTCCAGTGAAGACAACAGACAAGGGCATCATTGGGACAACTCAATTTACACTTTTCCACAGAGAATAGAACTTCAGCAGGGGGGATCCAGGATTTCATGAATGGGGGTGTGCCCCCAAAAAATGTTTGAGTATGGTGTGGGCAAAAACAACAACAAAGATGGCGGCCCCCACAGAGGCATTTAAAAATATATAGTGCATTTTGCCCATGAACACCGAGAATTTCTAATACCGGTGTTTACGGTTCGATCAG…	.	.	.	.	.	.	.	.	.	.	.	.	.	.	.	.	.	.	.	.	.	.	.	.	.	.	.	.	Male_prost+prov_UP	.	.	.	.	.	.	.	Male_prost+prov_UP	.	.	.	.	.	.	.	.	.	.	.
TRINITY_DN1133_c1_g1_i2	GCCTGTCTTGTACCTAAATTCCCTGTGTTTTCCCTGTCTGGAAAAGTTAACATCCAAATTCCCCGTTTTCCCTGTGCTGTGGCCACCCTGATCCAGTATTTTGTTCCACGTTTTATATCCTTTTGACTAGGGTAAAGACTTTGCACTGTTTAGACGGTACTACAATAATATTAAATAAAAATACCAATCATTTTCCACTCAATCTTTGTCCTGTTTATATATATTGTGTCCCATAAAACAACATCAGGGATCCAATTTGTTACTAAGAAAATTTCCCGACTTCCAGTATTTCTTTTTTTAACGTGGAGTAATTAACAACAAAAAAATGCAGGTGAACTCATAAGCCCAATACTGGAAGAATTAATTTGTAAAATTCCCTGACTTTTTCCTTGCTGAAAA…	.	.	stolon_UP	.	.	.	.	.	.	.	Male_stolon_UP	.	.	.	.	.	Male_stolon_UP	.	.	.	.	.	.	.	.	.	.	.	Male_stolon_UP	.	.	.	Male_stolon_UP	.	.	.	Male_stolon_UP	.	.	.	.	.	.	.	.	.	.	.
TRINITY_DN11348_c0_g1_i23	CTCAACCCTCTTTATGTTAATATTTATCCCCAAATATTTATTAAAATATTTATTAAAGAGAACTGTTTCCACTGTCCGACTGTGGTGGAATGGAATATCGTAGATCATTAAAATATCCCAAAAACTAAACAAGAGAAAGAAAAACAAAACACTTCAAATGTGATACTTTATATAAACAGTTTATACATTATAATTCTGATATATTACACAACGTATATAATTATAGCTGAGAAGATGCAACAACAAGTTTTAATAGAAATCAAATTAGGAATCGTAAATTTATGAAACCTGTTTTTTGCGCACGTATAGTAGATTACAAGTCTATACAGCATGTATGATCTAAGAGTTAAATTGAAACACAGTATTCATTCACATGATCTCTTTATATTTTAAATTTAT…	.	.	.	.	.	.	.	.	.	.	.	.	.	.	Female_prost+prov_UP	.	.	.	.	.	.	.	.	.	.	.	.	.	.	.	.	.	.	.	.	.	.	.	.	.	.	.	.	.	.	.	.	.
TRINITY_DN11359_c0_g1_i13	CTCTCTCTCTCTCTCTCTCTCTCGCTCTCTCTCTCTCTCTCGGCCTCTTCACTCTCGGACTCAAAACTACACAAACTATTTGAAATATATTTATTTGTAAAACTTGTAGGATCACAACATAAGCATTATAAGGTACAAGAAAAGGCGAGCCATTGTCATAATATCACATCCAATAATATCAGATAAGCGCACTATAATCTGGCCTGTAGCTTCCATATAAAGATAGTCGGTGATATTATTCAATTAATTAATTATGCGGCATACACATGTAAGATACACAACGTTTATGATACATACTGTTTACCCTTTATCCAAACGTTAGGCATAGGAGATTTCCTCCATCATTAAAGTAACATTTCAATAATCTGAGCAACAAATATTGATAAGAAACCTTTATTT…	.	general_UP	prost+prov_UP	.	.	.	.	.	.	.	.	.	.	.	.	.	.	.	.	.	.	.	.	.	.	.	.	.	.	.	.	.	.	.	.	.	.	.	.	.	.	.	.	.	.	.	.	.
TRINITY_DN11363_c0_g1_i1	TAATTGTTTTGAAATAGCTTTAATTGCATAGATATCAGCACAATTTATTTATTTTATTTTATTCTTCTTTTTTCTTACTGTAGAATGGCAATGGAATTACAGGCCAACTCTCCCAGCTGCCCACCAAACGCTAGCTCATTGAAACTTAAGCCCAACACGGAAGAAAAGGCATTTAAACAGCTGGAAAACATCCAAAACTTTGTGAACTTCTGCGAGTTGTACGGAGTGCGCCGGACCAGCTTGTTTCAGCCGCCGGACCTTTATGAGACGGGGAAGACTCACTTGGTTCTCACTTGTCTGCGCGAGCTGGGAAGCGCGGCTCAAACAAATGGATATAGTGGGAAGACAATTGGACCACGACCCCAGATGGGTAACTATCGGAAGTGGACAGATGAACAG…	general_UP	general_UP	.	.	.	.	.	.	.	.	.	.	Female_general_UP	.	.	.	.	.	.	.	.	.	.	.	.	.	.	Male_general_UP	.	.	.	Nonrepro_general_UP	.	Nonrepro_general_UP	.	.	.	.	.	.	Nonrepro_general_UP	.	.	.	.	.	.	.
TRINITY_DN11363_c0_g1_i25	CAAGGAGTTGACTGGTGAAGAAATTCCCGGCGGTCAGAGGGAAGTCGAGAGGGCGCTGCGGTCAGGTGTCATCCTTGTCAAAATGGCAATGGAATTACAGGCCAACTCTCCCAGCTGCCCACCAAACGCTAGCTCATTGAAACTTAAGCCCAACACGGAAGAAAAGGCATTTAAACAGCTGGAAAACATCCAAAACTTTGTGAACTTCTGCGAGTTGTACGGAGTGCGCCGGACCAGCTTGTTTCAGCCGCCGGACCTTTATGAGACGGGGAAGACTCACTTGGTTCTCACTTGTCTGCGCGAGCTGGGAAGCGCGGCTCAAACAAATGGATATAGTGGGAAGACAATTGGACCACGACCCCAGATGGGTAACTATCGGAAGTGGACAGATGAACAGCT…	prost+prov_UP	.	.	.	.	.	.	.	.	.	.	.	Nonrepro_prost+prov_UP	.	.	.	.	.	.	.	.	.	.	Nonrepro_prost+prov_UP	.	.	.	Nonrepro_prost+prov_UP	.	.	.	.	.	Nonrepro_prost+prov_UP	.	.	.	.	.	.	Nonrepro_prost+prov_UP	.	.	.	.	.	.	.
TRINITY_DN11366_c0_g1_i18	TTTTTAAAGTATAGTTTATTTTAATAAAGATAAAATTACAAATTTATTATTTGCATATAAACAGAAGAAATTTAATATACGAAAGAATATTTCCAATCGTTACTAATTCAGCAATAACAAAGGCAACATAGATGGAGTACTTTTCAAAGCTACTCACCATTAAACAACAACAAACAATTAACAATAGTTACAGATATAAGACTAAAACATCCTTACAAGCATATTTGTGACTATATTAACTTACCCGTGCCGCTTTCAGAGTACTTTAACTCAATTTAAAAATAAATTAATAACTAAACTATCACATGATAAACCTCTAGTTAACTCAAAATCACAGAATTGTTTCTTACGATCACAACTTAACATCACAGCTAACAATTATTAGTAAACACATTTATT…	.	.	.	.	.	.	.	.	.	.	Female_general_UP	.	.	.	.	.	Female_prost+prov_UP	.	.	.	.	.	.	.	.	.	.	.	Male_prost+prov_UP	.	.	.	Nonrepro_prost+prov_UP	.	.	.	Male_prost+prov_UP	.	.	.	.	.	.	.	.	.	.	.
TRINITY_DN11375_c0_g1_i3	AGCACTTTGCAGTCCACTTTTTCCTCTCATCAAAGTTGATCAGAATGCCTTTTGCTTCCAAAGTCAAATGTCCATTGGTTCGCAGTCAACTGACTAGAATGATGAAACTGGAATACAGAATTCAGTCGTCAAGACACCAACAGAGACGTAATTTCACCGAAGCTTTTAATATAACTTTATTCAGCCTAAAATAATCCGTATCCTTTACTTAATACTTCTTTTTAACTTATTTTTTTATAATTGACTAAATTACTTTTGGACACAAGTTGTTGAAAGTTTCCAGGCGTAAATAATGGAATAAAAACGGACTATATTTTGAAAATGGGAATTCGATTTCTCATCCCATAGAAAAGAGAGGTTTTTTTTTCTTTTGAGCTTAAGTATGACAAATGAATTTAG…	general_UP	.	stolon_UP	.	.	.	.	.	.	Female_general_UP	.	.	.	.	.	.	.	.	.	.	.	.	.	.	.	.	.	.	.	.	.	.	.	.	.	.	.	.	.	.	.	.	.	.	.	.	.	.
TRINITY_DN11377_c0_g1_i6	AAATGTAAATCATTTGTAGTTTGTTTTTATTCAGTTATTGATAATAACAATGATTAATGCAGTGTAAGTTCATTCCATTGGATAACGCTTTCGAGGATTATGATAAATCCAGAATGAGTTTTTACTTTATATTACAAAGTATTAAGGATTTCTTGCATCCGTTATGAGATAAATTTTATGAGACATTTTCCACTATAGCTAAACATACAACGACTAGTTAAATAGTACATATTTAAAGGGTATCATATGCTAAGTGCTATTATATACCTTGTTTGAACTCTTTACCGTTATTTTCTATGAGCTCTCTAAGTTACTTTCTAGGAAAAATGCACCATCTTGTTTCTCAGAATAGACAATGATAACCATTCATTCACTCCTCCATTGAAGAATTCCAAAGAA…	.	stolon_UP	stolon_UP	.	.	.	.	.	.	.	Male_stolon_UP	.	.	.	.	.	Male_stolon_UP	.	.	.	.	.	.	.	.	Male_stolon_UP	.	.	Male_stolon_UP	.	.	Male_stolon_UP	Male_stolon_UP	.	.	Male_stolon_UP	Male_stolon_UP	.	.	.	.	.	.	.	.	.	.	.
TRINITY_DN11380_c1_g1_i3	AGTACATTCCAACGCAAACAATGCCTACAATGTTCCAACACAACACTATGCACCACCAATGCATACAAATGCAACATCCAATATATACCAATGCATACCAATGCAACATACAAAAAGTGACAAATGTGTCCTGCTGGTGGTAGGATAACAAAATCCTAGTCAGCTCTTGAAGTGTGTGTGTGTGTGTCATGTGCATTTTTGTGTGATCACCACTTAGACTAGAAATGGTCTGCGAGATGATGGTTTCCAGACCTGAAATTCATCTGTTGTGATTGATAAATCCTATTATGTAACACCCATTATACAAGCACAGCCTGACAATAATATCCTAGGTTACTCTTTTTATTGGTTATAAATTAATGGTCTCATTGAACTTTAAACATTCAGAGGAAAAATATT…	prost+prov_UP	.	prost+prov_UP	.	.	.	.	.	.	.	.	.	Nonrepro_prost+prov_UP	.	.	.	.	.	.	.	.	.	.	.	.	.	.	.	.	Male_prost+prov_UP	.	.	.	Nonrepro_prost+prov_UP	.	.	.	.	.	.	Nonrepro_prost+prov_UP	.	.	.	.	.	.	.
TRINITY_DN1138_c0_g1_i12	GAGCGCACAGTACACGGGTATTTTTATGATCTTATAGTATGAATTGATCTTTGGTATCTGCACTCTTTTTTTTGGCGGATGAACACGACCTGATCACACGACCTGATCACAGCGTCGTGACCTTTGACCCTCAGACTCGTGTATTCCTCCGCGCCGCGATCCTACACGGAGCAGTGAAGATTCCCGTAGAATTCAAGTGTTTTAAACTGGGAAAATGATGGCTTTTTGTATATTTTTGGATAGATAGTTTGATGATGGCTACCAGGTATAGGGAGGAGATTGTAGGGAAGAGGTTTTTATCGGTTAGAAGTGAAGGAGAAGTGAGATTGAAGCGTCTGAGTGAGTGGGAATGGCGAGCTGGTGTAGTACGTGCTGTCAGTGAGAGGAAGGTGCAGAGCT…	.	.	.	.	.	.	.	.	.	.	.	.	.	.	.	.	Male_stolon_UP	.	Nonrepro_prost+prov_UP	.	.	.	.	.	.	.	.	.	.	.	.	.	.	.	.	.	.	.	.	.	.	.	Nonrepro_prost+prov_UP	.	.	.	.	.
TRINITY_DN1138_c3_g1_i1	TTATACATATTTAATAGTCAGCTGCCTCGGGTTATTATGTGCTCGAGCTACAACAACAACAACAACAACAACATTGGACAAGATGCAATAAATCCCGATGACATAAACGGATGTCAAGGAAAAGTACGGATGACGCAGAAGTACCACTCCACTAGGTCATGTCAGGAATTTGTCATATGTCCACTTGGTGACGGTAAACCAATTGTGTTCGAATGCCCTGCCTCGGTCGCTTCGACGACGATTCGTTTATACTTTGATAGCGGCACTCAGGAATGCCAAGCCGATTCAAAGACCTGTGGAACCGGTAACAACAACAATAATAGCGACTTTCTGAAACTGAATCCATTGAACCCTCAAGCGTGTGAAGGTCACGTGAGTATGACTAGGCGCTACCCATCA…	prost+prov_UP	.	prost+prov_UP	Female_prost+prov_UP	.	Female_prost+prov_UP	Female_prost+prov_UP	.	.	Male_prost+prov_UP	.	.	Nonrepro_prost+prov_UP	Female_prost+prov_UP	Female_prost+prov_UP	.	.	Female_prost+prov_UP	.	.	Male_prost+prov_UP	.	.	Nonrepro_prost+prov_UP	Male_prost+prov_UP	.	.	Nonrepro_prost+prov_UP	.	Male_prost+prov_UP	.	.	.	Nonrepro_prost+prov_UP	Male_prost+prov_UP	.	.	.	.	.	Nonrepro_prost+prov_UP	.	.	.	.	.	.	.
TRINITY_DN11395_c0_g1_i1	GCTCTTCCGATCTAAAGGAAAGAAAAGAGTTCATGAGATGAAGATCAGAGATTTAATAGCAAAAAACCAGGAACTAAGGAGAAAGTTACAGGGTAAAAAATCAACAGGAAATGAAGCAAATGTATCCCTTGGTCATGTGAAGAAGTTGCAGAATATTATCACTAAACAAGATAGGAAAATATCTGAACTGAAAATGAAAGTAAAATGTAGTCAGGACCAAGCAAAGACAGATGGGCAGACCAAAATAAGTAAGAAGCTGATCAAGAGAAGGATTACTGAATATGTTTGTGACCAAAAATATAAGGTTCTGCTAAAGGAAAAAAACCAATTAAAAGCTACATTTGATACAGTGTATGATGAATT	.	stolon_UP	.	.	.	.	.	.	.	.	Male_stolon_UP	.	.	.	.	.	.	.	.	.	.	.	.	.	.	Male_stolon_UP	.	.	Male_stolon_UP	.	.	Male_stolon_UP	Male_stolon_UP	.	.	Male_stolon_UP	Male_stolon_UP	.	.	.	.	.	.	.	.	.	.	.
TRINITY_DN11395_c0_g2_i1	AAGAAGCTTTGTTGGCTAGAGTAGAGAAAGAATTTACATTAGAGAGAAAGGCAATGGAAGAGGACTATTCACTATTGAAAGAAACTTTTGTAGCATGTATAAAAGAAAAAGAAGAAAAAGAAGCTTTGTTGGCTAGAGTGCAGGATGAATTTACATTAGAGAGAAAGGCAATGGAAGAGGACTATTCACTATTGAAAGAAACTTTTGTAGCATGTATAAAAGAAAAAGAAGAAAAAGAAGCTTTGTTGGCTAGAGCTGATGAAGAATTTACATTAGAAATAAAGGCAATGGAAGAGAAATATTCAGTATTGAAAAATTATTGAAGTTGTTTCAGACCTAAAATATAAAGTTCTGCAAGAGGAAAAAGAGGAAAAAGAAGCTTTGTTGGCTAGAGTTGAG…	.	stolon_UP	.	.	.	.	.	.	.	.	Male_stolon_UP	.	.	.	.	.	.	.	.	.	.	.	.	.	.	Male_stolon_UP	.	.	Male_stolon_UP	.	.	Male_stolon_UP	Male_stolon_UP	.	.	Male_stolon_UP	Male_stolon_UP	.	.	.	.	.	.	.	.	.	.	.
TRINITY_DN11395_c0_g2_i2	AAGAAGCTTTGTTGGCTAGAGTAGAGAAAGAATTTACATTAGAGAGAAAGGCAATGGAAGAGGACTATTCACTATTGAAAGAAACTTTTGTAGCATGTATAAAAGAAAAAGAAGAAAAAGAAGCTTTGTTGGCTAGAGTGCAGGATGAATTTAGATTAGAGACAAAGAATACTGAAGATGATTGTGACCAAAAATATAAGGATCTGCTACAGGAAAAAGAAGAAGAAAAAGAAGGAAAAGAGAAAAGAGTTCATGAGATAAAGATCAGGGATTTAATGGCAGAAAATCAGGAACAAAAGAGGAGGTTACAGGATAAAAATTCCACAGGAAATGAACCATATATATTCCTTGGTGATGTGAAGCAGTTGCAGAATATTATGACTGAACATAATAGGAAAA…	.	stolon_UP	.	.	.	.	.	.	.	.	Male_stolon_UP	.	.	.	.	.	Male_stolon_UP	.	.	.	.	Male_stolon_UP	.	.	.	Male_stolon_UP	.	.	.	.	.	Male_stolon_UP	Male_stolon_UP	.	.	Male_stolon_UP	.	.	.	.	.	.	.	.	.	.	.	.
TRINITY_DN11395_c0_g2_i9	TTTGTTGGCTAAAATGGAGGATAAGTTGACATCAGAGAGACAGGAAATGGCAATGAAATATACTCAATTAGAAAGATCTTATAAAGCATGTTTGAACCAAAATATAGAAAAAGAAGATTTGTTGATCAAAGTAGGGAATGAATTTACATCAAAGAGAAATGAAATTGCAGATGCTTGGGGCCAAAGATATAAAGATTTGGTCCAGCAAAAAGAAGAAAAAGAAGCTTTGTTGGCTAAAATGGAGGATAGGTTTACATCAGAGAGACAGGAAATGGCAATGAAATATACTCAATTAGAAAGATCTTATAGAGCATGTTTGAACCAAAATATAGAAAAAGAAGATTTGTTGATCAAAGTAGGGAATGAATTTACATCAAAGAGAAATGAAATTGCAGATGC…	.	stolon_UP	stolon_UP	.	.	.	.	.	.	.	Male_stolon_UP	.	.	.	.	.	.	.	.	.	.	.	.	.	.	Male_stolon_UP	.	.	Male_stolon_UP	.	.	Male_stolon_UP	Male_stolon_UP	.	.	Male_stolon_UP	Male_stolon_UP	.	.	.	.	.	.	.	.	.	.	.
TRINITY_DN1139_c0_g1_i10	CTCACTATTTGATATCTGGAGCAGCTCCATGATATGACAGCTTCACTAACAGCTTGTGTACAGCAGTCATACCTCTAAGTATATGGTACGGTAAAAATAGAACTCTGTCGTGCTGGACCAATTTCAGGTGTGATTTGCATATGCAAATTAGCCACGTTTCTCGTCACGTGACCAGGTAATATGGCGGGTATCTGCTTCGGCCGAAGTTGTTAAAGGGATGGAGCGGAACATTTCGGTCAAAATACTTACATTGCAGAAAATAACAAAACTTTAAAATGGCTTCACACACGAAAGACGACGAAAAGGGTATGGAGAGACAGTCTTCATGGCGGAGCGGGCTCCGCTTTCGAGGCCCAACCCAAATCAGCAAACGCTTCAGCAATACGTCCAGATTTGTGG…	.	.	prost+prov_UP	.	.	.	.	.	.	.	.	.	.	.	.	.	.	.	.	.	.	.	.	.	.	.	.	.	.	.	.	.	.	.	.	.	.	.	.	.	.	.	.	.	.	.	.	.
TRINITY_DN11402_c0_g1_i2	GATTTCAAATTTATCAAGGCTTGACATTAGATATTTTGATGGTTCAAATTCTTCTTTAATTATTTTAAAAACTTGGATTTTATACATATTTTTACAATTTTTCTTCCATTTGTCCTCTTCTAATTTCTTTAAAGCAAGATTTAGTTGATGGTAATCAACAGGGCAAATGTTATTGAATGAGGTCTCTGTATGAGTTTCAACCATTATTTTAAAAACATCATAACACTATCCACCTTTGTCTATGTTAGTTAGAGTATTTTGAATATCTTTTATAAAAATATTCTTTGCCTGTCTATCATTTGAAAGTTTTACAAGATGGTTCCACCAATGTATAAATTCTGATTTCCATCTGTATTTGTTTTGTAGGCACCCCATATCTCTGATATATGCACATTTAGT…	.	general_UP	.	.	.	.	.	.	.	.	.	.	.	.	.	.	.	.	.	.	.	.	.	.	.	.	.	.	.	.	.	.	.	.	.	.	.	.	.	.	.	.	.	.	.	.	.	.
TRINITY_DN11404_c0_g1_i10	CATTCTTATGTAATCTAATCACTGGAATATTTTCTTTTTAATTTACGCCAATTTTATTCATTGTCTATTAATGTATTTGATACAGTAGCAAATATTCAAACATGTCTAAAATGTATATCAGTCATTTTAGTGTAACCTGTGTAGACTACACATACAGCCCTGTGTTCACACAACGTGGATAATACAGGAAGCAGAAAGTTTCACAAGCAGAATTCCGTAGATTCTGCAATGATATATGAACCATCTTAAATATCAGTTACGGCACTCACGGTTAATTTGTAGTTCTGTTCCCATGGACTTCTAAACTTTGGCTCTTATTGTATGATGAAAATCATTTAACCTAACAAAATTATTTTATACATCTGATTTAATTACTTTGTGAAACCATAGATTTTTCGG…	.	stolon_UP	stolon_UP	.	Female_stolon_UP	.	.	Female_stolon_UP	.	.	Male_stolon_UP	.	.	.	.	.	.	.	.	Female_stolon_UP	.	.	Female_stolon_UP	.	.	Male_stolon_UP	.	.	.	.	.	Male_stolon_UP	Male_stolon_UP	.	.	Male_stolon_UP	.	.	.	.	.	.	.	.	.	.	.	.
TRINITY_DN11404_c0_g1_i11	CATTCTTATGTAATCTAATCACTGGAATATTTTCTTTTTAATTTACGCCAATTTTATTCATTGTCTATTAATGTATTTGATACAGTAGCAAATATTCAAACATGTCTAAAATGTATATCAGTCATTTTAGTGTAACCTGTGTAGACTACACATACAGCCCTGTGTTCACACAACGTGGATAATACAGGAAGCAGAAAGTTTCACAAGCAGAATTCCGTAGATTCTGCAATGATATATGAACCATCTTAAATATCAGTTACGGCACTCACGGTTAATTTGTAGTTCTGTTCCCATGGACTTCTAAACTTTGGCTCTTATTGTATGATGAAAATCATTTAACCTAACAAAATTATTTTATACATCTGATTTAATTACTTTGTGAAACCATAGATTTTTCGG…	.	stolon_UP	stolon_UP	.	.	.	.	.	.	.	.	.	.	.	.	.	.	.	.	.	.	.	.	.	.	.	.	.	.	.	.	.	.	.	.	.	.	.	.	.	.	.	.	.	.	.	.	.
TRINITY_DN11404_c0_g1_i13	AAATTCTGGAACAAACTGAAGTAGTTTTGGCCGTACCAGAAATATTTAAGAAAAAACTTGAGATCAAACAGAAGGTCATGCCTCGGAGTAGAGAATGCACACCAAATCCTGAAGATAATGAAGAAGGATACAATACTTCTAAGCTTCTGACATTGCTGAATGTCAGCAAATTGAAACCAGAGGATTTTCTAGTAGATGATGATTCGTGTCCTCACTGTTTTTGGTCACCGTGTGTAGCCGGTTATCAACCCAACTGGTTAGGTCCAGGTTGTCCACCGAAGGATGGAAATAATATGATAAGGAAAGATAGGTTCGAATTTATGCAACTTCTTTATCGGCTGCTAAACATTTAATGCAAAATGTTCGGTTAAATGGACAAAAATAAATATTTTAACTGCA…	.	stolon_UP	stolon_UP	.	.	.	.	.	.	.	Male_stolon_UP	.	.	.	.	.	.	.	.	.	.	.	Female_stolon_UP	.	.	Male_stolon_UP	.	.	.	.	.	Male_stolon_UP	Male_stolon_UP	.	.	Male_stolon_UP	.	.	.	.	.	.	.	.	.	.	.	.
TRINITY_DN11404_c0_g1_i21	CATTCTTATGTAATCTAATCACTGGAATATTTTCTTTTTAATTTACGCCAATTTTATTCATTGTCTATTAATGTATTTGATACAGTAGCAAATATTCAAACATGTCTAAAATGTATATCAGTCATTTTAGTGTAACCTGTGTAGACTACACATACAGCCCTGTGTTCACACAACGTGGATAATACAGGAAGCAGAAAGTTTCACAAGCAGAATTCCGTAGATTCTGCAATGATATATGAACCATCTTAAATATCAGTTACGGCACTCACGGTTAATTTGTAGTTCTGTTCCCATGGACTTCTAAACTTTGGCTCTTATTGTATGATGAAAATCATTTAACCTAACAAAATTATTTTATACATCTGATTTAATTACTTTGTGAAACCATAGATTTTTCGG…	.	stolon_UP	stolon_UP	.	.	.	.	.	.	.	Male_stolon_UP	.	.	.	.	.	.	.	.	.	.	.	Female_stolon_UP	.	.	.	.	.	.	.	.	Male_stolon_UP	Male_stolon_UP	.	.	.	.	.	.	.	.	.	.	.	.	.	.	.
TRINITY_DN11404_c0_g1_i8	CATTCTTATGTAATCTAATCACTGGAATATTTTCTTTTTAATTTACGCCAATTTTATTCATTGTCTATTAATGTATTTGATACAGTAGCAAATATTCAAACATGTCTAAAATGTATATCAGTCATTTTAGTGTAACCTGTGTAGACTACACATACAGCCCTGTGTTCACACAACGTGGATAATACAGGAAGCAGAAAGTTTCACAAGCAGAATTCCGTAGATTCTGCAATGATATATGAACCATCTTAAATATCAGTTACGGCACTCACGGTTAATTTGTAGTTCTGTTCCCATGGACTTCTAAACTTTGGCTCTTATTGTATGATGAAAATCATTTAACCTAACAAAATTATTTTATACATCTGATTTAATTACTTTGTGAAACCATAGATTTTTCGG…	.	stolon_UP	stolon_UP	.	.	.	.	.	.	.	Male_stolon_UP	.	.	.	.	.	.	.	.	.	.	.	.	.	.	Male_stolon_UP	.	.	.	.	.	Male_stolon_UP	.	.	.	Male_stolon_UP	.	.	.	.	.	.	.	.	.	.	.	.
TRINITY_DN114061_c0_g2_i2	ATATATATATATATATATATATATGGTTATCACTGGTCTTCTAAATCTGACATAAACGTATTTGCAGCTGGATTCTTTCTTCCTATAGTTGTGTGATGGCTATACATTTTGATCGATTGAGGGAGCAGATTCTTCAAGCTGAAATACCTTTGTATATTCGACTGAAGGTAGTCCTTACTTAAGCTCCACAATAGTTTTGAAAGGTTATTTGCCTTTCTCCCAGGGTTTTTTCCAACTGTTGTTCGGCTGTGGTCGATTTTGTGAGACACAAATAAATGACTCATAGATGGAGCATTGTAATCCTGTTCGGAAACCCATAAGTGGCCCATTTGCGGTTGGTTGATGGTTGAACTTGATTTGGGGGTTTTCTTTTTTGTTTTGAGTATTTCATGATTTCTT…	prost+prov_UP	.	.	.	.	.	.	.	.	.	.	.	.	.	.	.	.	.	.	.	.	.	.	.	.	.	.	.	.	.	.	.	.	.	.	.	.	.	.	.	.	.	.	.	.	.	.	.
TRINITY_DN1140_c0_g1_i11	CAGTTTCAATATGCGTATGCAAATCTAAGCGACAAATTCCAAACCGGTGGAGTTGGTCACCCAGGGCACGTTCCGCTCAGCTACGCGATGACTGACCACAACACAACGGGTCATTTGTCCACCGGCGACAATTGGATGCTTAAAGACGACGTTCATCCTTTGAGCAATGACTCTACCAAACGAACGGGCCTGCGCAAAACGACTAGTCTGTACGACGCCTTTGACGCCACGGATTTTACGGTTGTAAAGTCGGGCTCCTCTCCTCAGGGTTACAGCAGGGCCTTGTCTCCCTCGTGGGCGGTCAAGGAAGATCAAGTTACCCCCCACGGATTTACCAGTGCCAAAGGTAACATTGGTAAGAAGTTGGCAGACGTTAGTGTAGATTATCACACGTACACC…	.	.	.	.	.	.	.	.	.	.	Male_stolon_UP	.	.	.	.	.	.	.	.	.	.	.	.	.	.	Male_stolon_UP	.	.	.	.	.	.	.	.	.	Male_stolon_UP	.	.	.	.	.	.	.	.	.	.	.	.
TRINITY_DN1140_c0_g1_i12	TGCGATTATTTCGAAATGGTTGGATATAATTATTTTATGTTGCATATGTCTTAACGATTTAAGAGATTAAAATAGCAGCCAAAGATTTTGTGATGCACAAACGATACACACAGCCAAACTTACGAATAATCAACACAGTGAGTCAATAGAGAAACCTGGCCACATTATACGTGAGGGGTCCCGCTGCAAACAGCATCATTTCTCTGCCTCTTTAGGAAAATCTATCATGCTCCAGCAAGAGCAACACACATGTACACATAGTAACCAGCATTTACTAATAAAAGCTCAGCCAGACTTCAAGCGCTTCGCATCCCTATATACTTTACATATATCCACACAAAAGGCATACCGTCCAGGTGTATGATTTGAAGTGAAACACATTTTTTGAAAGATCACATG…	.	.	.	.	.	.	.	.	.	.	Male_stolon_UP	.	.	.	.	.	.	.	.	.	.	.	.	.	.	Male_stolon_UP	.	.	.	.	.	.	.	.	.	Male_stolon_UP	.	.	.	.	.	.	.	.	.	.	.	.
TRINITY_DN1140_c2_g1_i1	TAACATTACTAAAATTTTTCTTGGGCATTACAATTGAGTAAAGCGTAATTTATTGCTTAGTTGTATATATATATATATATATATATACAACTAAGCAATAAATTACGCTTTACTCAATTGTAATGCCCAAGAAAAATTTTAGTAATGTTAAAAGGATTAAATTGCGGCGTTTACTTTATTTTAAGGGATAATGGAGCAACTCTTATTTTACAAACTTCTCAATACAGAACACATACAGACATTTACACTGTTTTGATATATAATCTATTCATCTCACATTACTCAAAAATAAATGCATGTTATCTGCAGACGTTTTGTTCCTGGTCCTATAATTAATAATCTAATTATAATCTTAAGATTGTGGAGTAAGAATGATAAATGTATCACATGAGGTTGCTA…	.	.	.	.	.	.	.	.	.	.	.	.	.	.	.	.	.	.	.	.	.	.	.	.	.	.	.	Nonrepro_prost+prov_UP	.	.	.	.	.	.	.	.	.	.	.	.	.	.	.	.	.	.	.	.
TRINITY_DN11413_c0_g1_i13	GTGTTCGGTTGTTTGTTTGTCTTGTTTTTTTTTTATTATTTTTATAATTAGACGAACTAATCCACCGTAAAAAGTCTAAAACATTTTTTAAAATGGCATAAATTTACAGTGAATTCAACATGAATGTATTTTTTTTTCATTTTCAACAATGGAACAGACTCTTAATTTTATTTTATGTACGTTTTTTTTTAGTTTTAATGAAGGTGTCATGTGAATTACGTGATGCTGTAATGACGTAAAGCACACAAGTCCACACCCTTTATTAAAGACATATAGATGGAGGACGGATTGAAGCTGGATCGAAACATTGTCGAAGCTGCGTATATTAGACTGGCGTTACTGTTAACACAGGTGAAATAAATATCCAGATTTAGCCAAAGCTATCCAGATAATGACAGG…	.	.	.	.	.	.	.	.	.	.	.	.	.	.	.	.	.	.	.	.	.	.	.	.	.	.	.	.	.	.	.	.	Male_stolon_UP	.	.	.	.	.	.	.	.	.	.	.	.	.	.	.
TRINITY_DN11413_c0_g1_i6	GTGTTCGGTTGTTTGTTTGTCTTGTTTTTTTTTTATTATTTTTATAATTAGACGAACTAATCCACCGTAAAAAGTCTAAAACATTTTTTAAAATGGCATAAATTTACAGTGAATTCAACATGAATGTATTTTTTTTTCATTTTCAACAATGGAACAGACTCTTAATTTTATTTTATGTACGTTTTTTTTTAGTTTTAATGAAGGTGTCATGTGAATTACGTGATGCTGTAATGACGTAAAGCACACAAGTCCACACCCTTTATTAAAGACATATAGATGGAGGACGGATTGAAGCTGGATCGAAACATTGTCGAAGCTGCGTATATTAGACTGGCGTTACTGTTAACACAGGTGAAATAAATATCCAGATTTAGCCAAAGCTATCCAGATAATGACAGG…	.	.	.	.	.	.	.	.	.	.	Male_stolon_UP	.	.	.	.	.	.	.	.	.	.	.	.	.	.	.	.	.	.	.	.	.	.	.	.	.	.	.	.	.	.	.	.	.	.	.	.	.
TRINITY_DN1142_c0_g1_i11	ATTGGGTTGACTTTTACATGTTTTAGCATTTATATTAAGAATAATATCCTTTAGTGATTGTTACACATATCCTAAGTATGTAGATCGGAGTATGAACGTGAATTAGCACTATATTTATGTGATGTCTTAATTAAATTTTGTAAATACTATTTTAGAAACTTAGACAACAGTGAGGATATTGAGCTCTTTCAGTTTAATCTGTACTTTTGTAATCCTCGGGGAATTGTAATATTTGCTCGAGCAAATGACGTTAATAGAAAATGTTAGAGCATTTAAAGCTTCAAGACTTTTATTATTTGTAGTATTTTCGATGTATGTTTATTGTATAGTTAAACAACACATTTTTCACGGTGAATGCTTAAAACAGTCATAACAAAGTAGATACATCTGCAGTTCCAA…	.	.	.	.	.	.	.	.	.	.	Female_general_UP	.	.	.	.	.	.	.	.	.	.	.	.	.	.	.	.	.	Male_prost+prov_UP	.	.	.	.	.	.	.	Male_prost+prov_UP	.	.	.	.	.	.	.	.	.	.	.
TRINITY_DN114319_c0_g1_i2	TTTAATACAGGAACATGATAAATAAAACACACATATAAACATAGATATACTGGTGCACATAAGCTCAAATTTCATCCATATATATATATATATATATTGATATGGGATGATTAACTAAAAAAGTGATCGTTTAATAACGATTGAAGGTCGACAGTCGTTGTTAATCAGTTGGTTGCCATGACAAACAGTGATTATGAATCCTGCCGAAAGATTATCTAACACATAAGCTCCATCGCATCCATCGGCAGGCGAAAAAAGAGCACGATGAACTAATATTTCATTGCAACATTTTGGATAAAATAATACAGTTTAATTATCAAATTATTTACACATGGATCAATTGTCGGAGGACGCATTTCAATCAGTCTTAAATTTAATACCGTACAGGATAAACTGCGT…	.	stolon_UP	stolon_UP	.	.	.	.	.	.	.	Male_stolon_UP	.	.	.	.	.	Male_stolon_UP	.	.	.	.	.	.	.	.	Male_stolon_UP	.	.	.	.	.	Male_stolon_UP	Male_stolon_UP	.	.	Male_stolon_UP	.	.	.	.	.	.	.	.	.	.	.	.
TRINITY_DN1143_c0_g1_i117	CCTTAGACATCCTTAGGTGAAGCTTTATCAGTTCCATCTGCTGAAATCAGTTTGATTTGAGCACCTCCATGATTTGACGTGTTCACTAATAGCTTTCGTAAAGCAGTCATACCTCTCTATACGGTTACTTACTCCGAAAAAAAGGGAACACGATACGGAGGTATAAATGGGCAGAGGGTCGTATTAGTCTAAGCATTGTCGACCGTACCGTTTATATCTGAACATACACTGCAGAATGTCAGGCTCACCAGAGAAAAAGCGCAACAAAGAAGATGAGTGTGGAGACAAAAAGCGGACAGTTGTGTTGGCGTACAGTGGAGGTCTTGATACTTCATGTATTCTGATTTGGCTCATAGAGAAGGGATTCGATGTTGTTGCTACCATTGCTGACATTGGACA…	.	stolon_UP	stolon_UP	.	Female_stolon_UP	Female_stolon_UP	.	Female_stolon_UP	.	.	.	.	.	Female_stolon_UP	.	.	.	.	.	Female_stolon_UP	.	Female_stolon_UP	.	Female_stolon_UP	.	.	.	.	.	.	.	.	.	.	.	.	.	.	.	.	.	.	.	.	.	.	.	.
TRINITY_DN1143_c0_g1_i50	CCTTAGACATCCTTAGGTGAAGCTTTATCAGTTCCATCTGCTGAAATCAGTTTGATTTGAGCACCTCCATGATTTGACGTGTTCACTAATAGCTTTCGTAAAGCAGTCATACCTCTCTATACGGTTACTTACTCCGAAAAAAAGGGAACACGATACGGAGGTATAAATGGGCAGAGGGTCGTATTAGTCTAAGCATTGTCGACCGTACCGTTTATATCTGAACATACACTGCAGAATGTCAGGCTCACCAGAGAAAAAGCGCAACAAAGAAGATGAGTGTGGAGACAAAAAGCGGACAGTTGTGTTGGCGTACAGTGGAGGTCTTGATACTTCATGTATTCTGATTTGGCTCATAGAGAAGGGATTCGATGTTGTTGCTACCATTGCTGACATTGGACA…	.	.	.	.	Female_general_UP	Female_prost+prov_UP	.	Female_general_UP	.	.	.	.	.	Female_prost+prov_UP	.	.	.	.	.	Male_general_UP	Male_prost+prov_UP	Male_stolon_UP	Nonrepro_general_UP	Nonrepro_prost+prov_UP	.	.	.	.	.	.	.	.	.	.	.	.	.	.	.	.	.	.	.	.	.	.	.	.
TRINITY_DN1143_c0_g1_i84	CCTTAGACATCCTTAGGTGAAGCTTTATCAGTTCCATCTGCTGAAATCAGTTTGATTTGAGCACCTCCATGATTTGACGTGTTCACTAATAGCTTTCGTAAAGCAGTCATACCTCTCTATACGGTTACTTACTCCGAAAAAAAGGGAACACGATACGGAGGTATAAATGGGCAGAGGGTCGTATTAGTCTAAGCATTGTCGACCGTACCGTTTATATCTGAACATACACTGCAGAATGTCAGGCTCACCAGAGAAAAAGCGCAACAAAGAAGATGAGTGTGGAGACAAAAAGCGGACAGTTGTGTTGGCGTACAGTGGAGGTCTTGATACTTCATGTATTCTGATTTGGCTCATAGAGAAGGGATTCGATGTTGTTGCTACCATTGCTGACATTGGACA…	.	stolon_UP	stolon_UP	.	Female_stolon_UP	.	.	Female_stolon_UP	.	.	.	.	.	.	.	.	.	.	.	Female_stolon_UP	.	.	Female_stolon_UP	.	.	.	.	.	.	.	.	.	.	.	.	.	.	.	.	.	.	.	.	.	.	.	.	.
TRINITY_DN11443_c0_g1_i10	TGGTTATTTGGAATTTATATGTACAATACCCACAAAATTTGTACATAACAATATACTTGTCAGATAACAAAAAGATCACTTAGTGCCTTGCATTCCAGCTATGTTACAGGTTTATCGCTTAGTTTTACCTTGCACGCTTTTTTATCATTCACACATTCTTCAGTGTTTAATCCCTTAGAGTTTAAGGATCTAAGTTATGATTCCTGCTGAGAGGTCAGTGTAACAACATAGTAAATCAATGAACCAATCGTAGAACAATTTACACCTCGTCGTAAAACTTATCTAAGCGATATAAAAATTATATATTTAGAGAGAGAAATGATTATCTTTTCCCGTATTTACAGTCCAATAAGTAATTTATTAGAGCATGTATGGAAATTCCCTCGTAGTATACGAAGG…	.	general_UP	.	.	Female_general_UP	.	.	Female_general_UP	.	.	.	.	.	.	.	.	.	.	.	.	.	.	Nonrepro_general_UP	.	.	.	.	.	.	.	.	.	.	.	.	.	.	.	.	.	.	.	.	.	.	.	.	.
TRINITY_DN11444_c0_g1_i1	ATAATATATTTCCAAATGGTATGATAAAGGGAAAAAACTCGTGCTAGTTTGTAAAAACTACTATATGGAACTGGTAAATTGTGTGTCACATTCTTCCAAGTTTGTGTCAAGAGTGATTGTTTGTTAAGTACAGTACAGCAGAAAAGGATCTAAATTCGATGAAACTTTATACCAACTCTCCAATATCTACACTTGAAGTGTTGACGAAACAAAAGGGTCTACGTACTGACATCCATCATTTTATACCTGAGATTTGGGGATTAACTAAAACATGCCACACCGAGACAGTCTTGTTGTATTTAATCTTTTGTGGTTGGGAACAGTAGCGGTTAGGGAATAAGAATGAATTGTCTGCTCGTTTTAAGACTTTTTTCCTCTGATATACGCCTTATTCTCTAG…	.	stolon_UP	stolon_UP	.	Female_stolon_UP	.	.	Female_stolon_UP	.	.	Male_stolon_UP	.	.	.	.	.	.	.	.	Female_stolon_UP	.	.	Female_stolon_UP	.	.	Male_stolon_UP	.	.	.	.	.	Male_stolon_UP	Male_stolon_UP	.	.	Male_stolon_UP	.	.	.	.	.	.	.	.	.	.	.	.
TRINITY_DN1144_c0_g1_i14	AGGTGGTAGGGGTAGACGAACTCCTCCTCACCCTCCTCGCGCTCACGGTAGTGAGCCTGCGTGTTCAAGGTGGGAAACATGAGTTGTTAATTTACCATCTAACACAAAGGTACAGAGCTAGTAGTAGTCACAAAAATGCGTTGTTTATAATGGTCTGGCGGTGTAACCAGGAACCACTGTACATAACGAATTTTGTGAACCACTTGCCGTATGTCTGTTTTGTATGTATGGTTGGTATATACACGTGTATATATTTCAATTAAGCATGCGTTTAAGATCGGACATTAGTATGTAAGTAAATATTTATTCACCAATTGTACATGTATCACACACATATATACAGATAAACAAAACAGACGAATTTAGTTTGGTGAATCCCACCCCCGACGAGGGGATATT…	.	stolon_UP	.	.	.	.	.	.	.	.	.	.	.	.	.	.	.	.	.	.	.	.	.	.	.	.	.	.	Male_stolon_UP	.	.	Male_stolon_UP	.	.	.	.	Male_stolon_UP	.	.	.	.	.	.	.	.	.	.	.
TRINITY_DN11459_c0_g1_i13	CTGTTGGGTAATGTGTTATAAATTATCAAAAAGTATTGGTCTCCATTCACAGCCGTCCAACAGCCTTAATACTATTTCTGGTAACCAAAGTAATAAGAACAGTACAGATGTACAAAATATACAATGACTAATTTAAATAAATTTGGTTAACTTGTGTTAATGCAACTTTAAGAAAGCAGTGTTCAGAGGTGGAATTTAAAATATATAGAGCGAAACATCTCATCTGAGACACCCCTACTGTATTCGCCGTGGTTGTAGTTGAGAGGTATATGTATTTTAATAAAGAACAGTCACTAATTTCTTGCTGCGGTTGAAAGGTTTCACTGTATTTAAATCAAATTATACATCTACAACTGAGAGATGGGAAGAAGTAATTCAAGTTTTTTTTAAAGTCGTCAG…	.	.	.	.	.	.	.	.	.	.	.	.	.	.	.	.	.	.	.	.	.	.	.	.	.	.	.	.	Male_prost+prov_UP	.	.	.	Nonrepro_prost+prov_UP	.	.	.	Male_prost+prov_UP	.	.	.	.	.	.	.	.	.	.	.
TRINITY_DN1145_c0_g2_i8	TCCTGTAGTAAATATGTTATTTTTATTTCTTATTACATTATTGGCAGTGAACCCAGGACCTGTAGGAACTTCCAAATATTTGGATGATGAGAAAGAATGTTCGCCTGAAGATGTCTGTGGAAGCCCTCCACCAGGTTGTTCGTCCTAGGGAAATCTTCCATGACCCAGTCATATACATTCCACATTGGCAGAGGAAATTTTGGAGGCCGGCGAGTTGCTCCAGTTCTTCTTCCTGGACGACCGATGTAGGTGTCCTCGAAGTAATCCACCACAGGCTAATAGAATTATGACTGTTATTTTATGATATCTTTGCATTCATGTGTTTTTGTGGACAATAAATATTATAATTCACCTGTAACTCGTCAGGAAGAGTTGGCTCTGTTTCTTCAAAGGCTTCTA…	prost+prov_UP	.	.	.	.	.	.	.	.	.	.	.	Nonrepro_prost+prov_UP	.	.	.	.	.	.	.	.	.	.	.	.	.	.	Nonrepro_prost+prov_UP	.	.	.	.	Nonrepro_prost+prov_UP	Nonrepro_prost+prov_UP	.	.	.	.	.	.	Nonrepro_prost+prov_UP	.	.	.	.	.	.	.
TRINITY_DN1145_c1_g1_i6	TCCAAGTGTAAGTATTTTAACAATATTTAGAGACAAAATAAAAGTTTTTATAAGCACATAGAAATAAAATTACCTAGAAAATCATCTCTACTCATAGATATTGTAACAAAGGGTGTCAAAGGGTGTAAAGCAGCCTGTATATATATATATATAAATAGTTCCAAAATGAACTTTCTTTATTCATCTCACATCCAGTTTTGGATAGAAGTGAATTTTTAATTACATATGTCTGAGTTAAACTTTTTATACTTCTCTAAGTATTGAGTACAGAGATACACAAGAAGCGAAAACAATACGCTTGGAAGACGTTTATGACAATAGGTAGTTTTACAGTGGAAAATTCACCCTATTGTCTAACTAACATCCAAAACGGTTGTCTAGAATCCAAGTGTAAGTATT…	.	stolon_UP	.	.	.	.	.	.	.	.	.	.	.	.	.	.	.	.	.	.	.	.	.	.	.	.	.	.	.	.	.	.	.	.	.	.	.	.	.	.	.	.	.	.	.	.	.	.
TRINITY_DN1145_c2_g1_i1	ACATATAGTTCATGTTAATGTGTCAAATGAATTTGCCCATACTTTTGTTCAAAAGTGTCAGTGAATCTCAGCTCCAGTGGAGCTATTTTTCTTGAATCTAATTTGAGAGTACATTCCTGATTTCAGTGAATAACCTATACTCTAATCAGGACTTTATCATTGAAAATTATAGCTACTTGCTATACTGCTTGGAGGAAATAAAGTAAGTCATAATTTATAAGCTGTGTAAGTGTAATTCCCGTGAAAGACCTTCGAAAGGCATTAAACTCAGTAAGATATCAGCTTAGTTCCATATATTTCAGTCGCACATAAAATTAGTAATCAAGTAACACAATCAGAAAATCTGGCAAATGTTTTATTTGTTTTTTATTCATTTACAACAACATTAAAAGAAACGTT…	general_UP	.	.	.	.	.	.	.	.	.	.	.	.	.	.	.	.	.	.	.	.	.	.	.	.	.	.	.	.	.	.	.	.	.	.	.	.	.	.	.	.	.	.	.	.	.	.	.
TRINITY_DN11462_c1_g1_i2	AATAAACAATTTTTACGTATTTTTAAGTGCTAGATATTTTGTTAATAACTGTATATATTCTGGATTATAAGATTGCCTACATATAGTTATTTTTCAAGTTAATTTAGCTTGTAGAGATTTCACACTTTTCTCTAAATAATTTTTATGAGAAATATTCATTTCTCAGTAATAATTTTATAACATATTAATCTATATAGATGAGAGTAGCTGTGGACCTTAGTTTCAAAGTTAAGATACAAATAAAAGGATTCCATTTAGAAATTAAATGCATTAAAACTTTAAAACGAAATAAAACATAATGTTAATAAGATCCCTGAGCGTATATTATATTAAACACCACCTAACCAACTGTTACGTGAGAAGGGCAAACACTAAGAAGGGATTTCTTGAAACAGGCGA…	general_UP	general_UP	.	.	Female_general_UP	.	.	Female_general_UP	.	.	Female_general_UP	.	.	.	.	.	.	.	.	Male_general_UP	.	.	Nonrepro_general_UP	.	.	Male_general_UP	.	.	.	.	.	Nonrepro_general_UP	.	.	.	Male_general_UP	.	.	.	.	.	.	.	.	.	.	.	.
TRINITY_DN1146_c0_g3_i2	GGAAATTGAGGCCAGCCTTTTTGGATTTGCTTGGAAAATTCCACAGAGGATTGGATACTTCACTTCATTCATACGGATAAGTGTCTCTTTTTTTTAACCTTCTTTTTTTTCTTTCCTCTTTATACAAATTTATATTAGTTAATATTACGCTAATACTAGTTAAAGAAAGCATCGGTGAAATAAGTCCAATATAGTTTTAGGAAATTAAGTTAGGCTAGGATAATAAGTATCAGAAATTGAATAAGATTTATGTATACTGACTAAGATACCCTTCTAACCCGGGGTACGTTAAAAAAATATACCCACCCATAGGCAGGAAGTGATAAAGACTAGAAAAGAATTAAATATGTCTCAAAAGAGCACCATATCCCCCAAACAAGACCGTGCACAGCAGGAATC…	.	.	.	.	.	.	.	.	.	.	Male_stolon_UP	.	.	.	.	.	.	.	.	.	.	.	.	.	.	.	.	.	.	.	.	Male_stolon_UP	.	.	.	.	.	.	.	.	.	.	.	.	.	.	.	.
TRINITY_DN1146_c0_g4_i1	CAGGCACAACTATCAAGAGGATTTTTATGGACAGGAACCATAGACAGATAAACTCTAGTTTTAAATTGAATAATTAATTAAATAATTAATTAATTAAATAATAATTAAATTAAATGATAATCTGACATAATATAACTAACTGGTCAATAAATTCTAATTATCTAATTGATTGATTAATTGGTTGATCTTCTCAAATAGATTTGTTCTGAAGTTATACCACGGTTTTTTTGTCACTAGCTAATATTCCTGACGAGCCAAATAAGGAGCCAAATAAGGAGCGTTCAACACTTACCTCTAATATACCCTACGAGGAGCCAAATAAGGAGCGTTCTACACTTACCTCTAATATACCGGCAGGAATACTGACAGGAGCCACGTAGGGAGCCAAACAAGGAGCCT…	.	.	.	.	.	.	.	.	.	.	.	.	.	.	.	.	.	.	.	Female_stolon_UP	.	.	.	.	.	.	.	.	.	.	.	.	.	.	.	.	.	.	.	.	.	.	.	.	.	.	.	Female_UP
TRINITY_DN11471_c0_g1_i11	AAGAAAACCTACTGGGTCAATCAGGGAAAAAATTCCGAGACCACATTTTCTAAGATGGAGTTCATATTGCGCACTAAACCCGCGTTATTCATGTGAAGAAGTCGTTTGCGTCATGGAGTCCACCGGTGAGGCTAGCAAGGATCAACGGGAAAACAATGCAAAAACAACAAGTCTGTCTGTGATAGAACGTTATTACACTCGTAGATATAAACTAGATACGAATAGAACCACAAGAGAAGATACGTGTGTACTAAGCCATTCAAACAGGGTTTCGGTTATTACAGTTGCCACATCACATCCCATAATATATGAGAATAAAACAGTGTCGAAAGTGAATTACCAAGTAGACCGAGGAACCAATCGATTAGACAATAAAGTATCGGGCAAAGGTAAAAAGGG…	.	.	.	.	.	.	.	.	.	.	.	.	.	.	.	.	.	.	.	.	.	Female_stolon_UP	.	.	.	.	.	.	.	.	.	.	.	.	.	.	.	.	.	.	.	.	.	.	.	.	.	.
TRINITY_DN11481_c0_g1_i12	ACAGACGATTACATGAAGAGTTTTAAATAGAAGAGGTAAGTGATATAAATCATTCTTAAACAGTAGAAATAATTGATAGGAATATTTTCAATGCTTAATTGCTTGATTAACGCTTCTATATGTAAAGTTCCTTGGTGTTAGATACAAACCACGAAGATATAAAGTACACTTAGGGGTGCGAGGTGGACCACAAGCCTGAAGATGTCAAAACAGCTGAAAAGAAAAGCTTACCTGGAAGCTGCTAGTCTGGACGACCCACTAGCGGCCTGTTTCGCCTTGAACTCCATAGAGATGCATAATTATGAAACACCAACATTAAGCAAAATAGGAAGAACTTTACCTGTAGCGCCAGCCGCGCCATACGCAGGTATTGTGAAGGCGGTTCGTCCCCTACTCACA…	general_UP	.	.	.	.	.	.	.	.	.	.	.	.	.	.	.	.	.	.	.	.	.	.	.	.	.	.	.	.	.	.	.	.	.	.	.	.	.	.	.	.	.	.	.	.	.	.	.
TRINITY_DN114844_c1_g1_i1	GCCACACTCTTTCCCTACAGACGCTCTTCCGATCTTTTAATATTTTACATAATTTATTTATAAGTGTACATAATGCTTAAAGGTTTAAATTTCAAACTTAAATTGGCAATCAATGCAATTGGTCTGGGTTGTGTACATTCCTTTCTGTTGATGATACAGTAGATGAGTATTAGTATAAAGTATCTCCATTGTATAGATAGTCTGAAGAAGGCACCTTTGAGGAATAGACTGGGTAAGAGTTCATGGGGGAATAGTATGAGGAAAAAGGTATCCA	prost+prov_UP	.	.	.	.	.	.	.	.	.	.	.	.	.	.	.	.	.	.	.	.	.	.	.	.	.	.	.	.	.	.	.	.	.	.	.	.	.	.	.	.	.	.	.	.	.	.	.
TRINITY_DN11493_c0_g2_i1	ATAAAAACGGAATTGAAAAGAAACCGTCGTAAATATTCGAATTTTGAGGCTTTTTAAGGGCTTCTCGCTTGTGAAATTGGGTATAATTACCTGATATTACTTCTGGAGGTGACAAAATATATATTAATTATCCACATATATACCATTCTAATAATTGATCCGAGAGGATATAGAGCGCCGTAAAATATACTAGACATACAGAGAGCAACAATATTTGAAAAACACGTGAGTATACCATCATTTGAATGTGAGTAACATTAAAATACTGTAAGTGCTGACAAATTATTATTGTTGAAGACCAAGTGCCTTGTAAATTGACAACTGAAGCTAGAACAAAACAAAGATGACAAAATGACTATGAAGCCTCACGATTTGAAGTAAAATCGGAAGGAATGTGAG…	.	.	.	.	.	.	.	.	.	.	.	.	.	.	.	.	.	Female_prost+prov_UP	.	.	.	.	.	.	.	.	.	.	.	.	.	.	.	.	.	.	.	.	.	.	.	.	.	.	.	.	Female_UP	Female_UP
TRINITY_DN11495_c0_g1_i22	GAGCTGGACCTCGGAGCTGCACTGCCAAGATACTATTGGTAAATGTCCGTTGATCGTAATGTCTGGCGGGAAATTGGTCACATGATTGGGGAACATTCTCCAATTGGACATCATTTAACATATGGGTACATCACGGCTCCTATAATGTTACAGTCGACATTCTCTTCAAAGTCACATGGTGTCAAGGTATACGATAGGTTCGGCCGGACCCCTGTCTTCAAATTAAGTGTCTCACAATAAAACCTGTGTTATAAAATATAATGCCACCGATGTACAACAAAGACAACCGCCACCCACCAAAAGCTGGACGGAAAGCTACGTAGACTCTCCTGTAACTGCTGATACTGACTGACCTTTACAATATATATTGCAGAGACTTAAGAAGAGGAAGATGAAGAG…	general_UP	.	.	.	.	.	.	.	.	.	.	.	.	.	.	.	.	.	.	.	.	.	.	.	.	.	.	.	.	.	.	.	.	.	.	.	.	.	.	.	.	.	.	.	.	.	.	.
TRINITY_DN115089_c0_g1_i1	CCAGCATGAAGTCAATCATTGCTTTAGTTGCTCTGTGTGTAGCAGTAGCTTGTGGCCAGCCATTAGGAGGATATGGCTATGGAAGCTATGGAGGTCCAGGAGGCTATGGAGGCTATGGTATGGGAGGCTATGGAGGCTACGGACTGGGAGGTTATCCAGGATATACTGGAGGAATGCAAGGATATGGAGCTGGTTATGGAGCTGGTTACGGATACGGCGGAAACGGCAACGGCTTTGGGGGTTATGGATCACCATACGGATTCTCAGGAGGATATCCTGGATTTGGTGTAGCCCTTGGCTCTGCTTACGGTGCAGCCAAAGCCGCCGCTCCATCAGCCTTGGGTGGCCAGGCAAGGTTCGGAAAGAAGTAAATCTGTCCACATGTTACAAAAGCCCTAT…	prost+prov_UP	.	prost+prov_UP	.	.	.	.	.	.	Male_prost+prov_UP	.	.	Nonrepro_prost+prov_UP	.	.	.	.	Female_prost+prov_UP	.	.	.	.	.	Nonrepro_prost+prov_UP	.	.	.	Nonrepro_prost+prov_UP	.	Male_prost+prov_UP	.	.	Nonrepro_prost+prov_UP	Nonrepro_prost+prov_UP	.	.	.	.	.	.	Nonrepro_prost+prov_UP	.	.	.	.	.	.	.
TRINITY_DN115175_c0_g1_i2	AAAAAAAAAAAAAAATAAAACAGGCATGCTGATATTCGTGATTTTATATGAAATAAGACAGGCCCAATAATATTCCTTACTCTGATTTTATATAAAATAAGACACCGGCTATGTGCTGATATTTGTTATTTTATGTAAAAAAAAGTCACAGTTATGATAACATTCCTCATTTCTTTGTTCAGAGAAGCTTCTTAACACATCAGGCCAGAGAAAGCTGTGAAATTCATAATGTATCAGCCTAGAATTACTTAGATAATTTAATCAAAGGTGTAAACCTGTCTTAATAAGTTTTTAAGAATGTTTCTTGATGCATTTTCAGCACGATGCTAACACATCTTCCAACACATCCTACCAATGTATCCATCCATGATATGAAATAATTATGCATGCTTAATTACA…	.	stolon_UP	.	.	.	.	.	.	.	.	.	.	.	.	.	.	.	.	.	.	.	.	.	.	.	.	.	.	.	.	.	.	.	.	.	.	.	.	.	.	.	.	.	.	.	.	.	.
TRINITY_DN11534_c0_g1_i14	TTGTTGTTCTAACGAAAGGTAATTTCTGTTGAAATCATTTTTATTATATTTTATTATTAATAATTCTTGAGACTGAAAAAATTTGATATCATTTGATGTCTATTGATCATCAATGATGTTGAAACTAGATTCTTTCTGTGGTAGTATTAATGGGTAATAATAACGTACTTCTGTCGTAATGTTATAAAGGAAATCAATCCTGTGGTAACAAATTAACTCTGACTCTGCTTTTACTATCAAGTTTAATTTCATTCCTTACATCGGTCATTAACTATGTTCAATATTTATAAAAGCTTAAATACATTTGAGCGTCCAAATACATTGGACTGAAACAATCCATATCTTTATATAAATTCGCTTTTACACCAAGCAACGGGTCTTTTTAAAAAAAATTATTAC…	.	.	.	.	.	.	.	.	.	.	.	.	.	.	.	.	.	.	Female_prost+prov_UP	.	.	.	.	.	.	.	.	.	.	.	.	.	.	.	.	.	.	.	.	.	.	.	Female_prost+prov_UP	.	.	.	.	.
TRINITY_DN11534_c0_g1_i16	TTGTTGTTCTAACGAAAGGTAATTTCTGTTGAAATCATTTTTATTATATTTTATTATTAATAATTCTTGAGACTGAAAAAATTTGATATCATTTGATGTCTATTGATCATCAATGATGTTGAAACTAGATTCTTTCTGTGGTAGTATTAATGGGTAATAATAACGTACTTCTGTCGTAATGTTATAAAGGAAATCAATCCTGTGGTAACAAATTAACTCTGACTCTGCTTTTACTATCAAGTTTAATTTCATTCCTTACATCGGTCATTAACTATGTTCAATATTTATAAAAGCTTAAATACATTTGAGCGTCCAAATACATTGGACTGAAACAATCCATATCTTTATATAAATTCGCTTTTACACCAAGCAACGGGTCTTTTTAAAAAAAATTATTAC…	.	.	.	.	.	.	.	.	Male_general_UP	Male_prost+prov_UP	.	.	.	.	.	.	.	.	.	.	Male_prost+prov_UP	.	.	.	.	.	.	.	.	.	.	.	.	.	.	.	.	.	Male_general_UP	.	.	.	.	.	.	.	.	.
TRINITY_DN11538_c0_g1_i1	GCCACCAACAGCAACTTGCCCGATGATATAGCAGGCAACAGGTTCCTGTCCTTTCTGCACCAGCCGCTAGGTAATTTATTTATTTGTCCGTATGTCATTATTTTTACGCCGTTTATATGTCAGAGCAGAAAACATGTTTTACTTTATAAATGGATGATGAAACCTCGTAGATAATGAAAGGAAAGTACAATATATATACACGCATTATAATTTCTCTTCCTAAAGATCCTCTTTACCCACTAGAAATTTCTCCCCAATAAAGGAGTAGAGCGGAAAGGAATTCTAAGCATTAAACAGTTTTACAAGAATTTCTGACTTAAGTGAATAAATTCACTTTTTATTCTTTATTTCTCTGCATTTCAGATAAAAACATAAACTTTAGTGTTTCTTTAATTTTTA…	.	stolon_UP	stolon_UP	.	Female_stolon_UP	.	.	Female_stolon_UP	.	.	Male_stolon_UP	.	.	.	.	.	.	.	.	.	.	.	Female_stolon_UP	Female_stolon_UP	.	.	.	.	Male_stolon_UP	.	.	Male_stolon_UP	Male_stolon_UP	.	.	.	Male_stolon_UP	.	.	.	.	.	.	.	.	.	.	.
TRINITY_DN1153_c0_g1_i12	ATGTATATAATTTTTATAAAACTAATAACCGAATCATGTCCGCTACTCTAGGTCGATATGCCTAAATACAGCAGAAGGCTGTGTTCGTTTTTATTGGCCAAGTAGTTCTTTAATTTGAAGATGTAGCTTTGGAATCCATTTCATGTACCCTTGACTTGTAAAATGTAGATAATCGAACATGTCCGTTTGAGATATAGTGCCATCCTGTTGAACGAAGAGCCCTTGCTCGATGGGTTGAAAGCGGCAGTTTGGCCGCTGTGGAATGGTGTCTGCTAGATTTGCGTTAATGTCTTTCGCCCACTGGCGATATGGGTTCGGAAATTTTCCTTTAGGTGGTATACCCTAAGTGACATGGAAATGACTTCACTAGCTTTAAACAAAAATGACGTATTTTTAATT…	.	.	.	.	.	.	.	.	.	.	Female_general_UP	.	.	.	.	.	.	.	.	.	.	.	.	.	.	.	.	.	.	.	.	.	.	.	.	.	.	.	.	.	.	.	.	.	.	.	.	.
TRINITY_DN11540_c0_g1_i1	ATTTAAAAATTTATTATATTATTTACGGACTGTTCAATTTTTTTAAAGAATATTTTATTGTTTAGAAAAAAAACTGTACAATGCGATCGGTCAACAAGATATGATCTTTTATAAAGTCCTTTCGCAGACACAATTTTTATACAATTTTTTATGTCTCTGCATTATATTGGATTGAAATTCTTTTGTATGGAATTTTCTGTTGTACTTTTTCACTTATACAAAAGCCAGGTCTGAGGGCTTCCATGTCTAAATTGCCTCATTAGAAATATCTTAGTAACATCCTTGGTCATTGTAAAAGTTTTGTGTCACATATTACGGCAGCCTTTTTTTGTGTAAACAAAAACACGTGTTAGATCTGTTCAATCAGCTGCTGACTTGAAAATATTGGATGGACTATTT…	.	.	prost+prov_UP	.	.	.	.	.	.	.	.	.	.	.	.	.	.	.	.	.	.	.	.	.	.	.	.	.	.	.	.	.	.	.	.	.	.	.	.	.	.	.	.	.	.	.	.	.
TRINITY_DN11548_c0_g1_i4	CGTCTGTGTGTGTGTGTGTGTGTGTGTGATCAGCACCACTCTTAGTGCAGCACACTGATCACACATTCTGGCCAGGGAGTTATTGTAAAGTACTTTTGATTATATTAGTTTCTGATATAAATCATAGACAAGAGCCAACTATAAATGTAACTTGAACTTTTAACTTTACATGGGGGTCCCTTTTATTGCAACCAAGGGACATTACAAATAAACTGTTGCATACAAAAGCTTGATTACTTCTAAGAGTAGTTGGCAGAGCTTAAAAAGAGTTTCTTTAGTCAGTATGATGATATATCTGATAACCATATCACTAATTATTTTACATATTATTATTGTCAGATTTAGCCTCCTCTGTACAACTTTTACCTTGTGGTGGTACTATTACGTACTAGGAACATA…	.	.	.	.	.	.	.	.	.	.	Male_stolon_UP	.	.	.	.	.	.	.	.	.	.	.	.	.	.	.	.	.	.	.	.	.	.	.	.	.	.	.	.	.	.	.	.	.	.	.	.	.
TRINITY_DN11563_c0_g1_i9	TTATGAAACGTTGGCTTAGCAAGCCCACGTTACATATAATTTATAAGTAATAAAGCATAAATAAAATGTGTTAGACAAATCTTTAGTGTTTATAACTCATATGTTACTAGGAGGAAGTAAAAATGTCTACCTACCAAATAACCAGGAAGAAAACATTCTCCCAAATTATTTAGACAGTCTCATAGGTTAAATATTTCCCTCGGCAAAACATTTGTTTGTGACGTCACGCCCCGCTAGAGGGCTGGCTGGTCTGTCATCTAGCTGCATAAAAAGGTCTGCTTCATACCAATATAGCAGTAACGGTAAAGAACAAGTTGCTACCAGGAAAATTAACTTTAAAAGAAAGCATAGTTTTCAGGCAGAGTAAATATATTATTATCATCATGAGTCACATTACAA…	.	stolon_UP	stolon_UP	.	.	.	.	.	.	.	Male_stolon_UP	.	.	.	.	.	Male_stolon_UP	.	.	.	.	.	.	.	.	Male_stolon_UP	.	.	Male_stolon_UP	.	.	Male_stolon_UP	Male_stolon_UP	.	.	Male_stolon_UP	Male_stolon_UP	.	.	.	.	.	.	.	.	.	.	.
TRINITY_DN11564_c0_g1_i19	AACGGCTCCGCAGCCGCACTGATCAATACGATCCAGTCGAGGCGCATCCACTCACTGCCGCAGTCGCAACATGGATCTGCTTCAAAAAAGAACGCCGAGATAACGATACACTACAATTAACCAGTGAAGACTAAAGCCTTTATTCCAATTGGTCGAGTGAGTTTTAAGACATTCAGTAACAGATTATTAGTTTTGAACCAGATCAGCCGTGGTAGAGATTTAGAGTATTTTTTATATCCAGTTTATGTAGAGCTAAGAATTAATAGAATATTTATAAAACGGAGTCGTCATTTAAATGCTGGACATGTCATTCCGGATAAAGCCGAGATAATCCAGCGTTCTACACGTAAGATTACTTCAGATACACGCAAAACGTCATACGCCGAAGTATCAAACGTT…	.	general_UP	.	.	.	.	.	.	.	.	.	.	.	.	.	.	.	.	.	.	.	.	.	.	.	.	.	.	.	.	.	.	.	.	.	.	.	.	.	.	.	.	.	.	.	.	.	.
TRINITY_DN11568_c0_g1_i9	GCCGGAAATGGTACAGACGACGTGGCGCTGGGATATAAAGCCAACACGCATGCGCGTATCCATGACAACAGCATAGCAATCCGTAACTATTACACATAGTGAAGACAAAAACATTCTAACGGGGCACTTACTACAGACGTCTACAAAAATGGAATCCCAGGACTTACATTTGTCTATAGATTATGTTGGTAGCAGCGGCATGGTTCTCAGTTCCGAGCAAAAAGCTGCTTTACAAACATCGCTGTGTATTTTACAAAATAATCAAAAATTCTCAAGAGTGTATTTTTGGGGGAAAATATTGGGTGTAAAGTACGACTATTTCATCGCACAGGGTATTGGAAAAGATGAACTTGGTGAGAAGAAAACTCTTTACAGCAAAGACTGTGTGCAATGGGGCCT…	.	stolon_UP	.	.	.	.	.	.	.	.	.	.	.	.	.	.	.	.	.	.	.	.	.	.	.	.	.	.	.	.	.	.	.	.	.	.	.	.	.	.	.	.	.	.	.	.	.	.
TRINITY_DN11570_c0_g1_i3	ACAAGTTTTAAGGCACTTTTGTTCAACTTCTTTATATGCTTTCATGTTTTTGTTAAGAAAATTTACCGAATTTTAACTATGGAATTAGTTGTGTTGGTTTGTGCTTAACAGAAAGAGATTTAATACAAATTTTAGTTTGAAAACATAGTCTCGAAATTGATTTATTTTAGGTACAATGTATTTTGATTTTTGTTATGTAGGAAAGATAGTTTTATATTGAGGATAACTACTTTCATATAAACAATAGCCTTACCACCACATCCTGTTTTAAAGGAGGCCTAAAGATAGGTTAAAAGCAAACTGATCAGGAGATCTACGGGGAACTTGGTATCCATCAACTACAACATTATAATTAGCATACAGCTATGAAAGGATATTTACTGGTGGCAATAATCATTT…	.	general_UP	.	.	.	.	.	.	.	.	.	.	.	.	.	.	.	.	.	.	.	.	.	.	.	.	.	.	.	.	.	.	.	.	.	.	.	.	.	.	.	.	.	.	.	.	.	.
TRINITY_DN11596_c0_g1_i3	GATATCATAGCGGTCATTGGCTCGGGATAAAACAAATATCTGCCGTAAATAGTTCCACTAGGTGGCGAGAGATCATCCGAATTAGCATCAATAGAATGACTTAGTTTTGAAGGAATATATCATATTAAATATTATTAGTTTATTTCTATTGCCAAATAAAAAATATCTAATAAGCATACGATAGGATATTATAAATTTATATTGGGTTAGTTAGTTTTCATCAATATATATATACGCACACACATCTCGGGCATACAGTTTCAAATACACCTCAATAGAAGCTGTAAGTGGTAAATACGCACCTTGTAGACAGTTGCTGCCTGTAATCCAGTCTTTTGTGGTTTTAATTAACATGACAGGAATATCAACTTGTTTTACAGTTTAAGCGTCACAGTGAGT…	.	general_UP	.	.	.	.	.	.	.	.	.	.	.	.	.	.	.	.	.	.	.	.	.	.	.	.	.	.	.	.	.	.	.	.	.	.	.	.	.	.	.	.	.	.	.	.	.	.
TRINITY_DN11596_c0_g1_i7	CTTCCAGACCGTAAATACTGTTTAAGGTTAATTGTGGCGCTAATCCTTTCGCCCATGTTAGCGATATCATCTGTGAGCAAAAGTGAAACAAACCTGAGGTTTCCAGATGATAATCTGCGGTTGATTACCTACAACTCATCACAAGACTTATTTTTGGAATACCGCGATAAAGGTGATGAGGTAAAACTTACAAAGAACGCTCGCACTATTAAAAGGCAATTAGGACAGTTAGTCTGTAGAACTGAAAGATTTATACAGAGGTAAAAAAATTCCAAAGTGTCATGTAGACGCTAATTCACTCCACTTACGAAGCTGGAGATTGAATGTATGAGAGATCCAACAGTAAGCCAATGTAAAGTACAAAGTACACATTATTTGTACAGAATCAGTACAAAAGAC…	.	.	.	.	.	.	.	.	.	.	Female_general_UP	.	.	.	.	.	.	.	.	.	.	.	.	.	.	.	.	.	.	.	.	.	.	.	.	.	.	.	.	.	.	.	.	.	.	.	.	.
TRINITY_DN11598_c0_g1_i15	CAACCAGCATAAACAAAAACACGCACAATCTGTTATCGAGCACAACCAGCATAAACAAAAACACGCACAATCTGTTATCGAGCACAACCAGCATAAACAAAAACACGTGACATGTCAACAGAACAGTGGGCAATGGAAAAGGTGGACTTTTGTGACATTTCTTGGGAATTTTTGCCTTTAGAGATAGTTAAAAACATTTTTATGTTTCTGTCAGAAAAAGACAAAAACACCGCTTCAGTGACATGTAAACGATGGCGAGAATTGCGTTTCTTGCCAATATTTTGGAGACATTTAAATCTAACAATGAAGACTAGGAAAGATGGGCTGAAGGCCGAGTTTCTCTCAAAGGTCGCCGCCCGCTATGTCAGACACCTCGAAATATATTGGCCACCGCCCTGG…	.	.	.	.	.	.	.	.	.	.	.	.	.	.	.	.	.	.	.	.	.	.	.	.	.	.	.	.	.	.	.	.	Nonrepro_prost+prov_UP	.	.	.	.	.	.	.	.	.	.	.	.	.	.	.
TRINITY_DN1159_c2_g2_i4	CGCATTCTAAGAATAAAAGGTTTAGCACCAAATCTGCCGGAAGATATTTACCATCTCGTCAAGAAGGCTGTTGGCATGCGTAAGCACATGGAGAGAAGTAGGAAGGACAAAGATGCCAAGTTTCGTTTGATTTTGATTGAAAGCAGAATTCACAGATTGGGTCGTTATTACAAGAGGAAGAAGGTGCTCCCCCCAAACTGGAAATATGAATCGGCTACTGCTTCGGCGATGGTGTCATAACACGTTACATTATTTGCATCAGTGTTTTGCACTGAATAGAAATAAAGTGTTAAATGTGAATCAGTGATCTTGTTAATCTTATTCCTTTAATTTTAATTAGTTACGCTTCACATTTTTTAACAATCGATAGCTTAGATAAAAAAAAATCGGCTAATTTAT…	.	.	.	.	.	.	.	.	.	.	Female_general_UP	.	.	.	.	.	.	.	.	.	.	Female_stolon_UP	.	.	.	.	.	.	.	.	.	Nonrepro_general_UP	Nonrepro_prost+prov_UP	.	.	.	.	.	.	.	.	.	.	.	.	.	.	.
TRINITY_DN1159_c3_g1_i3	TAATAAATAATCTGCTCTACAAAAACTCTGTATTTCATTAATTTATTATCCAAATTGCTGTCTCTAAGTCATTAAAATGACCTATTTTCCTCTATTTACGTTCTTATAAGTTAAAGCGCAGTTGCCATTAACAACGTGCGCATGTCATAAAATGGTATTGATCTTTAACGTAACAAGGAAATAATAATAAAATAATGTTGACTTTAAATGATTTTAAATATGTTACGAGTAATACATGCTTCGACAGCCCAGTTGTAAAATGAGCTGAAATAATTATAATCCCTTGTTATAAATTAGGTGAAAACTTGTGCATGTTGCCCATTATTTCCTAATGGAATGTGTGTCTGTAGAACAGGGTCTGTGCTATCTACATATTTCTATTGTACGACCACCACTGGG…	.	.	.	.	.	.	.	.	.	.	.	.	.	.	.	.	.	.	.	.	.	.	.	.	.	.	.	.	.	.	.	.	.	.	.	.	.	.	.	.	.	.	.	.	.	.	.	Male_UP
TRINITY_DN1159_c3_g1_i5	TTTTTTTTTTTTTTTTTAACAATGTAGTTTTATTTTCAAAATAACATCACATTTTAATCAATAATCTGCTCTACAAAAACTCCGTATTTCATTAATTTACTATCCAAATTGCTGTCTCTAAGTCATTAAAATGACCTATTTTCACTATTTACGTTATTATAAGTTAAGCGCGGTTGCCATTAACAACATGCGCATGTCATAAAATGGTAATGATCTTTAACGTAACATGGAAATAATAATAATAAAATAATGTTGACTTTAAATGATTTTAAATATGTTACGAGTAATACATGCTTCGACAGCCCAGTTGTAAAATGAGCTGAAATAATTATAATCCCTTGTTATAAATTAGGTGAAAACTTGTGCATGTTGCCCATTATTTCCTAATGGAATGTGTGT…	.	.	.	.	.	.	.	.	.	Female_general_UP	.	.	.	.	.	.	.	.	.	.	.	.	.	.	.	.	.	.	.	.	.	.	.	.	.	.	.	.	.	.	.	.	.	.	.	.	.	Female_UP
TRINITY_DN1159_c3_g1_i6	TAATAAATAATCTGCTCTACAAAAACTCTGTATTTCATTAATTTATTATCCAAATTGCTGTCTCTAAGTCATTAAAATGACCTATTTTCCTCTATTTACGTTCTTATAAGTTAAAGCGCAGTTGCCATTAACAACGTGCGCATGTCATAAAATGGTATTGATCTTTAACGTAACAAGGAAATAATAATAAAATAATGTTGACTTTAAATGATTTTAAATATGTTACGAGTAATACATGCTTCGACAGCCCAGTTGTAAAATGAGCTGAAATAATTATAATCCCTTGTTATAAATTAGGTGAAAACTTGTGCATGTTGCCCATTATTTCCTAATGGAATGTGTGTCTGTAGAACAGGGTCTGTGCTATCTACATATTTCTATTGTACGACCACCACTGGG…	.	.	.	.	.	.	.	.	.	Female_general_UP	Female_general_UP	.	Female_general_UP	.	.	Female_prost+prov_UP	Female_prost+prov_UP	.	Female_prost+prov_UP	.	Female_stolon_UP	Female_stolon_UP	.	Female_stolon_UP	.	.	.	.	.	.	.	.	.	.	.	.	.	.	.	.	.	Female_prost+prov_UP	Female_prost+prov_UP	.	.	.	.	.
TRINITY_DN11600_c1_g1_i1	GTTATTTAATTGTTGACATTTCTATTATCTATGCTCACTGTTCTCTGCTGTTCTTTATATGATTGAGGTGGCTTCCTATTCAAATGGTCCTATACTATCTGTTCAGTTATCTATTTATGGGGACATAATTCTTCTGCTGAATTTTAATGTATCATATAATTTCTTAGGGGATTCTTTTTTTTTGTTTCTTTTATGGGAGAAATTATTGTCATCTTTCCATACGTATGACTTATATACGTGTGTGCTTCTCTAATAGTGTTTGATGTATGTTTGATTCTATTACACATAATATTGTGGTTGTTATGTTATTTGATGTTATGAAATTGGTCGTTAAGTATTTTTGTTACTAAAACTAACCACTTTATTGATTGCATACTATTTCTTCAGGAAGTGAAACAA…	general_UP	.	.	.	.	.	.	.	.	.	.	.	Female_general_UP	.	.	.	.	.	.	.	.	.	.	.	.	.	.	Male_general_UP	.	.	.	.	.	Nonrepro_general_UP	.	.	.	.	.	.	Nonrepro_general_UP	.	.	.	.	.	.	.
TRINITY_DN11601_c0_g1_i2	CATCAAATTTTTTCCACATAAAATTACTTTTCACTTTGGTCTCATTTTATTTCTTTATTGAAAATTGGTGGGCCAACATGTTTAATTAGACTGTCAGTTCAAATTTGCGTCGTTTTTCTTTAGGTCATATTAAGCTGTCATCATTTTCAATTGACAAAGGATTCATATCAAAGGGCTTTTGTTACATCAGCTCCATATATTCACTGGATGAAGGATGATGCCACCGCAGTTGAGTTTATGGAATAATTCATAAAATGCACTGGAACAATAGCTAGATTATATTCAACAATCATATCTTGCCACCGAAAAGACTGTTCACTAAAATTCCCCTTGGTGCTTTTCTATAGTTTTAATATTATATTTTTATAATGGCAAAACAGTATGATTTATTGGTTAAAT…	.	.	prost+prov_UP	.	.	.	.	.	.	.	.	.	.	.	.	.	.	.	.	.	.	.	.	.	.	.	.	.	.	.	.	.	Nonrepro_prost+prov_UP	.	.	.	.	.	.	.	.	.	.	.	.	.	.	.
TRINITY_DN11608_c0_g1_i2	TTTGTGAACATTACATTTATCAAAGAATAATAAATAAACAAGTGTAGGCTAAAGAGATTAAATTATTACAAATGTATTATGAGTTACATAATGCTGATTTAAACAGTATAAAATTTCGGATAATAATAATTTTAATAATGCGGAAGAGTGTTTGTTATTTATATTTTTTAAAGAATAATTCTGACACAAATGATCAAAACTACTTTCTCTCCTCAATTGATTAAATGTCCTTTCATACATACTTTAAATTGTTAAAAAATATTATACAATTTTCTTTTACTTATAGTATATATAATTTTATTTTTGCCTTTTTTTGTTGTGATATTTTATAACAGTTATATTTTCGACCTTTGAGCAAATTATTCCAACAATTTATTGCATAATTGTTTTATAATTCAA…	prost+prov_UP	.	.	.	.	.	.	.	.	Male_prost+prov_UP	.	.	.	.	.	.	.	.	.	.	.	.	.	.	.	.	.	.	.	Male_prost+prov_UP	.	.	.	.	.	.	.	.	.	.	.	.	.	.	.	.	.	.
TRINITY_DN11609_c0_g1_i10	GGTAAATACAATATATACAATTCACGTATAACATCCTGGTGGTCATGGAGGTCAAGGTCCCCTTTCCAACGCCATTAACTTTAAAATTTATTTATTTATTTATCTATTTTCGTAAAAATTAACGTTTGGGTAAAAACAGAAACTGTTCCGCGTAATCGAACTCGTTGATGATTTCAGAGTGAATTTCGTCATCGATGAAGTAAGGGAGAGAGTCGTCTGGACAGAAGGATGACCTTTGACCTTCGGTCTTCAGTGGAGCGTGACGGTGCGTCACGAAGTATAACAGGTAGGACAGGGTCGATCTTCTTCCTTGATCTATTAACATATTGATGTCTCCTTGTTCAAAGTCAAAGTTACCCCGTCCAATGTAATATGTGTTTATTCCAACTGTTCTTTCTA…	.	stolon_UP	.	.	.	.	.	.	.	.	.	.	.	.	.	.	.	.	.	.	.	.	.	.	.	.	.	.	.	.	.	.	.	.	.	.	.	.	.	.	.	.	.	.	.	.	.	.
TRINITY_DN11610_c0_g1_i6	GTCGTTGTTGGATACAACGTGCACTCATTCATATAGTAAACAAAAGAAATATGGGCCTGTATACCACACTTTTTCATTGCATAAGTGATAGTATTTACCGAATAGCAACACCCTATTTGCCACTTCACGTTTTTTAACGAATAATTTCAGCTCAACTATTCAGAATGGTCAGCTATCACACAAGAAATTACAATTAGGTTATGACAACTTGACTGTATTTCGATAGTCCAAACTTTATTAAAATAGTGCATGTATTTTCAAGTGATACAAGACGATCAATTGTTTTGAGTTATTTTTGCATATAAACTGTGTCTTTAAAGGTAAAACTTTAATGAAATATATTTAATATTAAGATTTTAAAAAGTTAACATTGCAGATATATGGCAATGAAATTGTGCC…	.	general_UP	.	.	Female_general_UP	.	.	Female_general_UP	.	.	Female_general_UP	.	.	.	.	.	.	.	.	.	.	.	.	.	.	.	.	.	.	.	.	.	.	.	.	.	.	.	.	.	.	.	.	.	.	.	.	.
TRINITY_DN11613_c0_g1_i13	CTGGATAAAGAAAATAACGTGGACAGAAGACGAAGTACCCATACCGGTAAGCTACTACACACTAACATCAATTCAATAGCTGATAGTGGTATACAAGTAAATGGAAAACAAGATAAACATAGTATTAAACAAGGCCAGATGCTAGACTCAAATAATACAACGCTTCGTAAGGCCATAAAAATATGTATACACGTACTTATATAATAGGGATATTATTTAATAAATAGAAGTTTAATATGAGATCTGACAAAACTATATTAACCACGGCTCTTAAGACAAATTGTATACATTATTGTTACATCACATATCTAACTTTCTACCCGAGAATTATTTTTACATTTCATAACAAAAACAAAAAGATCCAAACATCATTCAGGGGTCAGGTGGCCAAGCTCATGT…	.	stolon_UP	stolon_UP	.	Female_stolon_UP	.	.	Female_stolon_UP	.	.	.	.	.	.	.	.	.	.	.	.	Female_stolon_UP	.	.	Female_stolon_UP	.	.	.	.	.	.	.	.	.	.	.	.	.	.	.	.	.	.	.	.	.	.	.	.
TRINITY_DN11613_c0_g1_i8	TGTCGGAAATTCGGGCGGAAATTCGTAGCTAATTATTCCAGTGTTTACAGGGGATTTCCACTTTGTGTAAGATATCTTTTAACAAGTTCTTTGTCTGTACAATGATTAATAGGATTAGGAAATAGTACCACTTGGTACTGGATTTATTCTTTAACTTTACTTTGTTGGAATTAGACTTACTAAAAGGATTAAGAGGATTTAAATTTGGGAATTTGTTTCCAAATCATGGTACATAGATCTGATTGATCACCTGAGATCCTACGGGCTAGAAAGAGAGTTGCCCTTACCCCAAGTTGCCGTTCTCGGAGTTCAAAGCTCCGGAAAATCATCTGTCCTAGAATCTATATCTGGAGTCCAACTTCCTCGTGGAACAGGAATTGTCACCCGATGTCCACTTGA…	.	.	stolon_UP	.	.	.	.	.	.	.	.	.	.	.	.	.	.	.	.	.	.	.	.	.	.	.	.	.	.	.	.	.	.	.	.	.	.	.	.	.	.	.	.	.	.	.	.	.
TRINITY_DN11624_c0_g1_i13	AAAACAGGCGAAAAATTAGTAGGAGATGTGAAAACTAATCCAGTATTTATATGTTAGCTAATTAAATAGAAAACTATCCAATCATTTATATACAGTGTAGTTATTTCTATAGTTGGTGTCGTCATGTGAAGTATTTTTAAGCCGTGGTTTAAGTGACTACTGGTTAAGGCGTAAGACAGAAGGGCCAGTTATAGCCATAAAGCTTATTATTATGAAGAAATGCACCTGATTAGTCTCGACGAAGTATCTAAGCACAACACTGAGGCCTCGACCTGGGTAGTTAGGAAGGGTAGAGTGTACGATGTTACAGAGTTCGTGAGTCGGCATCCCGGAGGCTCGGAAGTTGTTTATAAACATGCTGGGCGAGAGGTGAGGAGTGTCATGTCAACAAGCGGTCCT…	.	.	.	.	.	.	.	.	.	.	.	.	.	.	.	.	.	.	.	.	.	.	.	.	.	.	.	Nonrepro_prost+prov_UP	.	.	.	.	.	.	.	.	.	.	.	.	.	.	.	.	.	.	.	.
TRINITY_DN11626_c0_g1_i10	TGTTTAATTTTTTTATTATTTGGTTTGCTGAGGGAAGCCCATAAATAATCACATTATATCATAACAGGGAACTGACATACGATATCTTTGATGCAATTACTACAAAAATATTTGAACATTAATAATTTTAATGTAAACGATTAAATACATGAACAATTGTGACTGTCAACGTAAAATGGTGCTGCGGTCCTGAATGTGTAGGCGTAAGGAGCTGTACATCACAGATATAAACAAGACAAGAACGATTGTGAAGACGCGTCATGTTGTGTTATATTATCCTACTGTAGCATTTGAGATCATGAATGAAGATCTACATAATATTGGATGAGGTGAAATTAAAGTTGATACAGGGTCTAAGACCGCCAGTTTCGCTGTTTGCGGTCCAGTACCAGTCACACG…	.	general_UP	.	.	.	.	.	.	.	.	.	.	.	.	.	.	.	.	.	.	.	.	.	.	.	.	.	.	.	.	.	.	.	.	.	.	.	.	.	.	.	.	.	.	.	.	.	.
TRINITY_DN11626_c0_g1_i7	TGTTTAATTTTTTTATTATTTGGTTTGCTGAGGGAAGCCCATAAATAATCACATTATATCATAACAGGGAACTGACATACGATATCTTTGATGCAATTACTACAAAAATATTTGAACATTAATAATTTTAATGTAAACGATTAAATACATGAACAATTGTGACTGTCAACGTAAAATGGTGCTGCGGTCCTGAATGTGTAGGCGTAAGGAGCTGTACATCACAGATATAAACAAGACAAGAACGATTGTGAAGACGCGTCATGTCTACAAAATAAAGAAGAAAAGATTCAGAAGCTCTTGTTTTTTTAAAGGATGAACGGAACGAAGTATCTAGAACATGAATTTCTTACTGTGTTATATTATCCTACTGTAGCATTTGAGATCATGAATGAAGATCTA…	.	general_UP	.	.	.	.	.	.	.	.	.	.	.	.	.	.	.	.	.	.	.	.	Nonrepro_general_UP	Nonrepro_prost+prov_UP	.	.	.	.	.	Nonrepro_general_UP	Nonrepro_prost+prov_UP	Nonrepro_general_UP	Nonrepro_prost+prov_UP	.	.	.	.	.	.	.	.	.	.	Nonrepro_prost+prov_UP	.	.	.	.
TRINITY_DN11626_c0_g1_i9	ATTTGACCGATCGGGCAACAAGCATTAGCTTATACTAAGCCCTTTCGTTGGCAATGTAGAGTTAAATACCTTGCCTAAGGGTATTATCCCCAGACCGGGATAATTAATTAATAATTTTAATGTAAACGATTAAATACATGAACAATTGTGACTGTCAACGTAAAATGGTGCTGCGGTCCTGAATGTGTAGGCGTAAGGAGCTGTACATCACAGATATAAACAAGACAAGAACGATTGTGAAGACGCGTCATGTCTACAAAATAAAGAAGAAAAGATTCAGAAGCTCTTGTTTTTTTAAAGGATGAACGGAACGAAGTATCTAGAACATGAATTTCTTACTGTGTTATATTATCCTACTGTAGCATTTGAGATCATGAATGAAATCTACATAATATTGGA…	.	.	.	.	.	.	.	.	.	.	.	.	.	.	.	.	.	.	.	.	.	.	.	.	.	.	.	.	.	.	.	.	.	.	.	.	.	.	.	.	.	.	.	.	.	.	.	.
TRINITY_DN11628_c0_g1_i3	TCACAAATCTCGTATTAATTCCTCATGTAGGAATTTTCTGTGGGCACTCAACCACTATACACACACACGCAAAAACAGGGTCGTACAAATCTCTGAAAGGTTCTTCATCCTGGAAATTAGAACACATCCGAAGTGATAGATCAACAAAATCACAGAAAACTTAAAATGTATTCATCTGTTTGATATATCGATGATTTTACCTCCATAGTTCGCTATTGTAAAGTGTATCTTTTCCATTTCGGAAGAAGGTAGATGTAAAATGACTAAATATTGGATTTTTATAGAGTGATTTGTAATGGTTTTCAGGATCCTATACGGGACGTAAACGGAAATAATTCACCGTCGGTTAAGTGTTTTAAAGCGTTTGTCGAACTTATCAAGCATGATGACCTCACCTCA…	.	.	.	.	.	.	.	.	.	.	.	.	.	.	.	.	.	.	.	.	Male_prost+prov_UP	.	.	Nonrepro_prost+prov_UP	.	.	.	.	.	.	.	.	.	.	.	.	.	.	.	.	.	.	.	.	.	.	.	.
TRINITY_DN11644_c0_g1_i8	ATTCTTGGGGAGCATTTGATTCCCGAGGAGCATTTGATTCCTGAGGAGCATTTGTTGACGGAGGTAAAATCAACATTGGCGGGAGGCAGATCCGTTTATTACATAATGTATAAATCTTTTTAGTAAATTAGTTAATTATGAAAACAAAGCGAAAGTCAGATGGTTTTATTGATAGTGATGATGATATGTTGGATTTTGTGCCAATTAAACAGAAAAGAAAAACAAATGCAATGAAAGACTCAGGAAAAACCTCTAATATCGCTCAACCTAAAGGAAAAGTGAATGATCAACAAAAACCTAAATTGTATCCCAAACAAACCAGATTGACTGTTGAATCAAAGGCAAAGACATTTGGTGGTTCACAACCTGAAACCTATCCAGGAAAAGTAGCAGATAAAA…	.	.	.	.	Female_general_UP	.	.	Female_general_UP	.	.	.	.	.	.	.	.	.	.	.	.	Male_prost+prov_UP	.	Nonrepro_general_UP	Nonrepro_prost+prov_UP	.	.	.	.	.	.	.	.	.	.	.	.	.	.	.	.	.	.	.	.	.	.	.	.
TRINITY_DN11647_c0_g1_i5	ACAGTAGAATGTATTCAATAAAAAAACCTATATATATTTTTTTGTTAAATTATCCTTAATTTTGCCTTGGTCATTTTATGAGTCTTTTATAATATTTCATGAACTTTAGAACTATTCGATAGTGATGAGGGATCAATTTAAAACAACTCTTTTTATTTATACAGGGCTATATGATACTTACACAAGTAATACTTACATAATACTTACACAACTGATAAATGTTAATAGTCAGCAGTTTATATTCAACAGTCTGGTAAACTTGATGCATGATGTTGCTGAACAATCTCTTGGAGATGTGAGTGTTAAAAATTCTATTTGACATTTTATAATTGCTTTTAAAAAGACAGCAGTATCGTCCTCCGGATGTTAGACAACCATCCATCTGTTTATGCTCTTTGA…	.	general_UP	.	.	Female_general_UP	.	.	Female_general_UP	.	.	.	.	.	.	.	.	.	.	.	.	.	.	Nonrepro_general_UP	.	.	.	.	.	.	.	.	.	.	.	.	.	.	.	.	.	.	.	.	.	.	.	.	.
TRINITY_DN11647_c0_g2_i1	AATAATAATAATAATAATAATAATGTATTCCACCATAACTTTTAAAAACTTCATCAGATTTACATAATGATTACTTTACTTTATTATTGTTAGTATATGGTTTATAAGGTATTAATTTATGTAGTATTGTAATTGATATTTATAAAATGTTGTATTAGTTTTACTTCAGCTGTACCATCCCACTCCACTCCAGTGACAACCCAGGGTCACCCAGATGTGAGAACACCATTGAGGCTACAGATGAATTCAGCTGATTAGTACCCTGCGTGGTACTCCAGTATCCCGATGATACTGTTATGCACCGCTGTGTGCCCTTATGGTACCTTATTTTCATGTTTTGTAACTCAACATTGCTTAGTGTTCACAGTTAAATGTTTTGAACTGTAGTAATGCAATAGA…	.	.	.	.	.	.	.	.	.	.	.	.	.	.	.	.	.	.	.	.	.	.	.	.	.	.	.	.	Male_stolon_UP	.	.	.	.	.	.	.	Male_stolon_UP	.	.	.	.	.	.	.	.	.	.	.
TRINITY_DN1164_c0_g1_i3	CCCTGACTTTTTGTAAAATTCCCAATTTCCCCTGACCTCTCATAAAATTCCTTGACATTACCTAAAATTTCCATTTTCCCTACTTTTCCGACTGGAAAAAGTCTGCTCAATTTGCCAGGTTTTCCAGTACAAGTGGGAACATTTATTATGTAATTGATCCTTGATATCTAATGTGCAGTACCTTTTAAACTGTATGAACAAGCTCATTGTTTTGTATTCTATTTAATTGCCGTAATATTGGATGATGGAATCTAGATATAACAAGTTGTTCCAAGTGTTTAGAGGAGAGCTGTTTTATTGTATCTTAAATGTGCTTTGATATTAAAAAGAACCAGATTGCCTGCCTACATTTGACGTCACTAATTATTTCACTAAAGAGTGTGCAATATACATATTAGC…	.	.	.	.	.	.	.	.	.	.	.	.	.	.	.	.	.	.	.	.	Male_prost+prov_UP	.	.	.	.	.	.	.	.	.	.	.	.	.	.	.	.	.	.	.	.	.	.	.	.	.	.	.
TRINITY_DN11650_c0_g1_i5	AAAACACTTTAATACGGGAAGCTGAAAAGAAAGAAATGAATTTTGAACGCACAGCTGGTATGCTGGAATAGTATACGAATCGGCAAGAAAATACAGAAAATAGACAAAATATTGAAAAACGATTAAAACCTTAAAAAACGGAATAAAAATAAGGTTTATAAATTTGAATAAAACAGTATAATCGATGTCTAGAGAAAGTTGAATGTAAGTGTTGTCTGGAGTAACATATTCAATGTTATATATGCTATTAAAAATAATATAATATTTATAAATGCATATTGTCTTCGATGAAAGAAGGTAATTATAAAAATACCGTTAACTTAAAAATACGGTTTTAGCGCAATACATGTGTTAATTGAATTACATTGCTCCAGGGAATGAAAGAATCAAAACAATAGA…	.	.	stolon_UP	.	.	.	.	.	.	.	.	.	.	.	.	.	.	.	.	.	.	.	.	.	.	.	.	.	Male_stolon_UP	.	.	.	Male_stolon_UP	.	.	.	Male_stolon_UP	.	.	.	.	.	.	.	.	.	.	.
TRINITY_DN11658_c0_g1_i7	TCCCTACACTACGCTCTTCCGATCTTTTTAAAATATAACAATAATTTATTTTAACAACTCTACATATACATACCACAATCCGACATACAAATAATTGAACAAATACTTGAACAAATCAAATAAATATCAATCCAAAAATGTCTGTCCTCCCGTGCATTCTTTATATGAGAAGATGCCTAACATTTTCCTGTTCAAGTGTTAATATTGGTTAAACATATCACATATCCAAAGTTAACGAACTTTAAGGCCAAAGGAAATATTTCCTACAGTTTTATAACTATATTGAGAGGTTATACTCTCTATACAGTAGACTTTTTACGGTGAGTGTCTAATCCGGACACTCATTTATCCATCATTCTTAAAACAAACTCTTCGTAGCTTATCTGCCCATCTCCTTCC…	.	.	.	.	.	.	.	.	.	.	.	.	.	.	.	.	.	.	.	.	.	Female_stolon_UP	.	.	.	.	.	.	.	.	.	.	.	.	.	.	.	.	.	.	.	.	.	.	.	.	.	.
TRINITY_DN11672_c0_g1_i2	AAGCCGGTAGATTGATATTAACATACCATTCCACAGAAGATTGTAATCATTCTGCCACATGGGGGCTGCTGTGGTCTTCTAGATAAGAAAAACAAGGAAAGAAACACTTTTTATCAGTAGAGATCGATACCAGGTTTATGAATTGAAGATTAACCCAAAACCCTGACAAAAGTACTTGAAGAGTTGTCGGAAGACATTGTAATGGCAATATTTTCTTGATATGGATTTAAGACCTACCATACCTTTGACCATACTTCTTGGAACACTTGTGGTAATGGTAGCAGGAGATGACAATGAGTACCGACTGGTCAGAGATTTAATGAGAAACTACGACCCCAGAATCCGCCCCTCTCAAAATCATACAGATGCCCTCAATGTCACATTTGGCCTGGCATTAGC…	.	.	.	.	.	.	.	.	.	Female_general_UP	.	.	.	.	.	.	.	.	.	.	.	.	.	.	.	.	.	.	.	.	.	.	.	.	.	.	.	.	.	.	.	.	.	.	.	.	.	.
TRINITY_DN11673_c0_g1_i6	GGATTTCATAAAATATCAGAACATAACCATATATAGACAGAAGTATTAAATAATAATAATTTTTAACAATTTCATAAATATCAGGTTACATACTTATAAAATAAGAATTACATACTAGATTACTTAAATAATAATATATAATTATGACAGTGATCGTAGTCTCTCAGATAGATTAAATTATAACAAATGTTACGTAAATGTTTAATTACTTAGTGTTCCTTATAAGAATGAAAAACATTTTCAAATAGTTACAGCCTAACAGTAATATCGAATCTTCTTCCTTTTGGTCTTCAATCGGTTCATTTAAAGTCTATTGTCAATAATCTCCAGTCTTCTTCAGTGGATTCCAAGTCCGCTTCTATTTACATGTCTAGTTTCAGGTTTAGCCAGTCATCAATA…	.	.	prost+prov_UP	.	.	.	.	.	.	.	.	.	.	.	.	.	.	.	.	.	.	.	.	.	.	.	.	.	.	.	.	.	.	.	.	.	.	.	.	.	.	.	.	.	.	.	.	.
TRINITY_DN11674_c1_g1_i6	TAGACTGTCTACACTGGGGCACGGTAACGACCGATCTGGTACGTGTGTTCGTTCGGCGGTTGTCATGGATCTTGCCTAAGGGTATTATCCCCAGGATTCGATCCCGGCCTGTGGCTTGAAAGTCCAACGCCTCTAACCACTCGGTCACAGGGACCTCCGTTGGTATCGCAGCTACATACAGTATGGGCAGGAGGATACACAGGCA	.	stolon_UP	.	.	.	.	.	.	.	.	Male_stolon_UP	.	.	.	.	.	.	.	.	.	.	.	.	.	.	Male_stolon_UP	.	.	.	.	.	Male_stolon_UP	.	.	.	Male_stolon_UP	.	.	.	.	.	.	.	.	.	.	.	.
TRINITY_DN1167_c0_g1_i4	TTTTTGTATTGTGTTTGACAATAGTATAAACAATTTATTGTTACATATGCATTCTCATACACCTTGGGAAAAAATAGAAGACAATTAACAATTATTTTACACAATACACAATGTAAGTTGTACCTCTTCTCATTTTATATTCATGAGTAATTAACACCGTTTTCTACGCTTTGTTTTCAAGGTACAAAATCATTGTCACAATATATAGGAACAAGTATCACAGGGATATTTACGGCATCATGGCGACAGGAGCACATATGCTTAAAATAAAATGGCATTATAAATTTTTATAAAGACTTTGAGGAGAGTCCTTAGAGCATTGATGATGCAACATGTAGTGCTTTCAGTGTTCTGTAGGAGTTTGTCCTGTCACTTTGGTACCCTAAATATCTCTTATCA…	.	.	.	.	.	.	.	.	.	.	.	.	.	.	.	Female_prost+prov_UP	Female_prost+prov_UP	.	.	.	.	.	.	.	.	.	.	.	.	.	.	.	.	.	.	.	.	.	.	.	.	Female_prost+prov_UP	.	.	.	.	.	.
TRINITY_DN1168_c0_g1_i10	ACAAGACGAAGTGTTGGTTCGCCAGGGGCTTGAGACAAGACTTCAAACGCAGACTGCCGCATTATCTGTCCGACTTTAAAGATGGGTTTCGAGGTCCTAAAACAAAATCCAAAGTGTTTTCAACTACAATTTTCCTCTACTTTGCAATACTCATCCCATCCATCGCGTTTGGGATGTTGAACGACTACAATACTCACGGCAACATTGGTAAACTCTTCTCTACTTTCATAAAGAAGATGATGGCTCCCTCTGTTGTTGGCTTGTAGACTGAGTTTTTGATATTCTTTATAGATATATTTTGTTATTATATGTTTTTATTTTTACCTTTTTAGGATTCGCTACCTTAATCCAATCTGTTATTATAAAAATGTCTGAGTATTTGTTTCAGTGTTGTTGTTT…	.	stolon_UP	stolon_UP	.	.	.	.	.	.	.	.	.	.	.	.	.	.	.	.	.	.	.	.	.	.	.	.	.	.	.	.	.	.	.	.	.	.	.	.	.	.	.	.	.	.	.	.	.
TRINITY_DN1168_c0_g1_i9	AAAACAAAGTTCTACATCATTCAGATCAAACCTGCCCACAGACTAGAGCGGATATATGTATATATATATATATGTATGTATATATAAATTCTATTAACTAGTATTATTGGTCTAGGACTAGTGCTGGATAAAATCGAAGTTAAATTATTAATTTGGAGATCACGATTAGAAGTGGATCAATTCCTGTGACCTAAGTTTAAATTATGGGAAAGAAATACAAGTTGAATAACCAAGCGGACTTTAAGTCACCGAGGAAAAAGGTAAACAATGAGGAGAGGTATGACGTCACCCGGGATGGACAGAAAGTAGAAGTGGAAGACAGACGAAACGAAGGAGGAATAAGGGAGAATGTTGTTGACGAAGAGGTAGCAGAGACCGGAGCTAGTCAGGTGAATGTAG…	.	stolon_UP	.	.	.	.	.	.	.	.	.	.	.	.	.	.	.	.	.	.	.	.	.	.	.	Male_stolon_UP	.	.	.	.	.	Male_stolon_UP	.	.	.	Male_stolon_UP	.	.	.	.	.	.	.	.	.	.	.	.
TRINITY_DN1168_c0_g2_i4	AGAAAAAAAAACACGTTCTGGTGGTTGAACACTGTGAAAGGATGGAAAGAAGATAGGGGGAGGGTGGGGCCCACTGTCCTATTTAAAAATGTCACTGGTGGCTGTTGGTAGCACGAACTGCTTAGTTAGATACATATGCATATAGATACATAAACATATGTACAGTGTATGTTTTTGTATACGTTGGTCGGTGGCAGTGGTGCGTGCGTGTTATGTGTAAAGATAGATATCAAAAGCGGATGTGTTTGGTACACATGTGGTAGCTGGGAATGAAAAGAAAGTCGGACAACCGAACGAACCGAATCTTTTTTAGTGGAGTAAGCACGGCACGATTTCTATAGGGTGGGAAGAGCTTGGCCACCGAGTTCTTCACTCTTTTTAAACGAGCAGTCCCACGGA…	.	.	.	.	.	.	.	.	.	.	Male_stolon_UP	.	.	.	.	.	.	.	.	.	.	.	.	.	.	.	.	.	.	.	.	.	.	.	.	.	.	.	.	.	.	.	.	.	.	.	.	.
TRINITY_DN1168_c1_g1_i10	ATAATAATAATAATAATAATAATAGGACGTTTTTAACAGCCTTCAATTGAATGCATTAATTCTTACAGAAAATCACTACGTTTCACCATAATTCTCTACATCGTATAGTAGGACAACATAGATAAGTACGGCTTACAAAATGTAACACAATTCATCAAACATTTTAAGACGAAGCTAGTGACTTCCTCTTAAACGCAGTTATAAATTACTTATTAATTTACGGACCCTGTAGCACTTTGGCATTCATTTCTCTAGGTTTTTATTTATACTTAATTGGTTAAGAAGTAGAATAACATTTTATTCTTAATCTAACAGAGACTTTTTACGACATAAATGCAACATTTACAAACTTATTTCCTATACTTCCCCGTCAGCGTCTCATGAATTAAACGTTTCAAG…	.	general_UP	.	.	.	.	.	.	.	.	.	.	.	.	.	.	.	.	.	.	.	.	.	.	.	.	.	.	.	.	.	.	.	.	.	.	.	.	.	.	.	.	.	.	.	.	.	.
TRINITY_DN11691_c0_g1_i7	TCTAATATCACTAACATCTATATTTACATAAACATCTTGTGTTTTGTCTGATGCTGAACGTCTAATTACGGGTTGTTTTTGAGCTTATTTATCAATGCCGACACGAACCTCAGGGCTCGGTAATACAGAACCGATCAGTTCCTGTGGGGAGAAGCAATCAGTTCTAATTGACCTGAAGTTGGAAGAACATCTAACACATTTGGACTGAGCTATTTTCTAGTGCGTTCGATTATATATTTATTGCAGGTTAATTCCTCCGCCGGTCAGGCTAATAACGGAAGTACAGCGAGCGGACCAGGAAACAAGGTGTGAACTACCAACAGTTAGGAGCCACTAGAGGCTGCTGAAAGCGGCTACAATTTGCAAAACCACTGAATAACTCACTGCTAGGAATATATT…	.	.	.	.	.	.	.	.	.	.	.	.	.	.	.	.	.	.	.	.	.	.	.	Nonrepro_prost+prov_UP	.	.	.	.	.	.	.	.	.	.	.	.	.	.	.	.	.	.	.	.	.	.	.	.
TRINITY_DN11698_c0_g1_i1	ATCATTGCAAATTGAAATATAATTATAATTATGATACAAAATATAGAATATATATAATAATATACAATTTATATATATACACAATCCTAATATTTTTGATAAATGTATGATAACATATATAATATTGATAATGTGGGAATTTTGATCACAATCAAGTCCAAGTATTATACATACAAAGATTGCTCAAGGACAAAAAAAATGAAGTGAAAGCGGATCTCTGTGAAAAATTCTGAATATTAAATAATACAACTGTATCATAGATAAAATAATAATTATAAATGAAGAATAATAATTAAGCTCCTTTCTGAGCAATATAGAAAAAAATTTTTAAATATACAATTTGTTTATTGATGAATTTATTATTTGTAATTTTGTGTTCATATAAAATTTTTTCAGCAG…	.	general_UP	.	.	.	.	.	.	.	.	.	.	.	.	.	.	.	.	.	.	.	.	.	.	.	.	.	.	.	.	.	.	.	.	.	.	.	.	.	.	.	.	.	.	.	.	.	.
TRINITY_DN1170_c0_g1_i26	ATGCTGAGTTGCGTTGGTACTGTGTTGGGTGGAGTACTGAGGCAAGCCTCAACCAAGTACAAAAGAAACACACAACGTACCACCCACGAAGCACCAACACAGTACCAAACCTAGCCTTAGAGGGGTGGATCAATGTCTCATACCGGTGCTAGGAGAGATGTTCGCTATCAGGAGGTGGTGGGATTCAGGATGCGCATGCGCAGTACGAAACAAACCCCCGAAAAGGTAAAGGAAAGCGCAGGACAGGGAAAATGAACTTTGCTAGGAAGATACATAGCGTGCAAAGTAAAATTTATCAGAGATGTAACTGCACTAGAGTTACGATATGCCTTCTGGTGGCCCTACCTCTGTACAACGAGAGTCTCAGCTTCGTCGTTCACAGCTGGTTCTGGCCCTCAC…	.	.	.	.	.	.	.	.	.	.	Female_general_UP	.	.	.	.	.	Female_prost+prov_UP	.	.	.	.	Female_stolon_UP	.	.	.	Male_general_UP	.	.	Male_prost+prov_UP	.	.	Nonrepro_general_UP	.	.	.	Male_general_UP	Male_prost+prov_UP	.	.	.	.	.	.	.	.	.	.	.
TRINITY_DN1170_c0_g1_i8	ATTTGTTACTCGAATATCACATGTAACTGTCCCTTTAAGTCCAAGCAAACCAGAAGTATGTTATGTCTTCAAATATGATCAACATTTATTGGATATGCACCGTTGGATTTACTAGTTTATCATTACTTTAAGGTTTTGTAATTTTCCAATCATCACTCAGGAATGCCACTCACATGAACATGGAAAACATTTCCTATGGGGTATTATACACTTTAAAACACATTGGAATAAAAGTTGATATTTTAGATACCGTTAGATAATTTCATTAAAAGATATATACCAGTAATTTTTTGATAAGATTGAATACTACTATATCAGTACATTGAGCATATGGTTACTTTGGGTGGTGATAACAATAATTTGTATAGCAGCTAGCTTGGTTATAAATAGAGTTATTTT…	.	.	.	.	.	.	.	.	.	.	Male_stolon_UP	.	.	.	.	.	.	.	.	.	.	.	.	.	.	.	.	.	Male_stolon_UP	.	.	Male_stolon_UP	.	.	.	.	Male_stolon_UP	.	.	.	.	.	.	.	.	.	.	.
TRINITY_DN11716_c0_g1_i2	CGCTCTTCCGATCTTTTTCTTTTTTGAGTTTTATCCTATTTATTACTTGATGTTATATAATTTATAGACAGTGTGGAAAAGACAATAAATCCAAAAAAAATATTGAGCAAAGAATAAACAATTTAAACTTTATTTTAAAATTAATTGCGGCCACCTTATTGATATTTGAACATAAGAAAAATAAAATCGCACCAAATACTCCAGCTTTATCATTTGATCTAACAATGCGCCTAGGAAACGTGTAATAAAAGAGTATAATTAAGATGAGTTCTAATTTAATTTCAAAAACTATAATACTACATACAAATTATCATAAATATACATAAAGTACTGCTATTACAAAGAAATATCCTATTCATCTATATCTATACTACATAGTTATTCTAAATATATATATAT…	prost+prov_UP	.	prost+prov_UP	Female_prost+prov_UP	.	Female_prost+prov_UP	Female_prost+prov_UP	.	.	Male_prost+prov_UP	.	.	Nonrepro_prost+prov_UP	Female_prost+prov_UP	Female_prost+prov_UP	.	Female_prost+prov_UP	Female_prost+prov_UP	.	.	Male_prost+prov_UP	.	.	Nonrepro_prost+prov_UP	Male_prost+prov_UP	.	.	Nonrepro_prost+prov_UP	Male_prost+prov_UP	Male_prost+prov_UP	.	.	Nonrepro_prost+prov_UP	Nonrepro_prost+prov_UP	Male_prost+prov_UP	.	Male_prost+prov_UP	.	.	.	Nonrepro_prost+prov_UP	.	.	.	.	.	.	.
TRINITY_DN11716_c0_g1_i3	CGCTCTTCCGATCTTTTTCTTTTTTGAGTTTTATCCTATTTATTACTTGATGTTATATAATTTATAGACAGTGTGGAAAAGACAATAAATCCAAAAAAAATATTGAGCAAAGAATAAACAATTTAAACTTTATTTTAAAATTAATTGCGGCCACCTTATTGATATTTGAACATAAGAAAAATAAAATCGCACCAAATACTCCAGCTTTATCATTTGATCTAACAATGCGCCTAGGAAACGTGTAATAAAAGAGTATAATTAAGATGAGTTCTAATTTAATTTCAAAAACTATAATACTACATACAAATTATCATAAATATACATAAAGTACTGCTATTACAAAGAAATATCCTATTCATCTATATCTATACTACATAGTTATTCTATATATATATATAT…	prost+prov_UP	.	.	.	.	.	.	.	.	.	.	.	Nonrepro_prost+prov_UP	.	.	.	.	.	.	.	.	.	.	.	.	.	.	Nonrepro_prost+prov_UP	.	.	.	.	.	Nonrepro_prost+prov_UP	.	.	.	.	.	.	Nonrepro_prost+prov_UP	.	.	.	.	.	.	.
TRINITY_DN11718_c0_g1_i2	TCTTTCAACGGTACGTCTGGATTATCGACATGCTCTGTATTTTGTATTATTTAATTTTTTTTAAATACTAGTCTTAAAATATTTTATTACTGACAAATATAAAAAAATTTAAATGGATATTGCTTTGATTAATTTTCATTATGATATTAAAGTAATAACTGTTTATTTATCATTTCATTTTATTTATATTTCATTTTAACACTGTCTGTGAAGAAGTTAATCTACACATAAATATTTACAATCCCCTCTGATGATTAAACAGGCTCAGCTAATAAGCAAGATTTTTCTGATAGAAAAGAAAGTATGGTATTGAAAAACATGTTATCTGAAAATTGTAACTGGAATAAAATTATTTCTAATCAGTCAGGAAGATGAATATAAGATTATCACAAAAAACGA…	prost+prov_UP	.	.	.	.	.	.	.	.	.	.	.	Nonrepro_prost+prov_UP	.	.	.	.	.	.	.	.	.	.	Nonrepro_prost+prov_UP	.	.	.	Nonrepro_prost+prov_UP	.	Male_prost+prov_UP	.	.	Nonrepro_prost+prov_UP	Nonrepro_prost+prov_UP	.	.	.	.	.	.	Nonrepro_prost+prov_UP	.	.	.	.	.	.	.
TRINITY_DN1172_c1_g1_i3	CTGAATTGGGTAATGGAGGTGATTATCTCGGCATGATATGAAATTGGTACTGGATTTCTACTAATAACTTTCTAGAAAGGCTAGGCATTCATAGGAGGAAGTAGATGACTTAATATGAGTTATAAAAAGTGTTTTTAGATTGTGTTCATCAATGTAATAAAAAAGAACTTGAAAAAAAACACTATTCTTATAAGCGCCTGCTAAGCATGCAGGGAAGAGGAACAGTTGTGATCATATTAATCGGTGATTCGGCGCAAGCTGCATTGGTATCTTAATTAGTAAAGATTAATACTCGAGATCACGTCTTTGAATTTGAATGAGAAACAAGTAGTAGCGTACATCTAGCTCAGTAGTGAAGGGTCAGATTACAGATAGGAACTACTGATGTTACACTGAACA…	.	general_UP	prost+prov_UP	.	Female_general_UP	.	.	Female_general_UP	.	.	.	.	.	.	.	.	.	.	.	.	.	.	.	.	.	.	.	.	.	.	.	.	.	.	.	.	.	.	.	.	.	.	.	.	.	.	.	.
TRINITY_DN11739_c0_g1_i1	CACCACTGCACTCAGATTCCCCATCTCAGGTTTCTTACTTAGGAAGCTTGATAGTTTAATATTGTACGTATTGCAGACAATTCGTACATAACAACAACACTGTAAAGTGAATTAAAAAAACTAAAATACTCTATTTTAATTTCAAAATTAAATTATTAAAATTAACCACGCAGAAAGTGCAGTAGACAATGTTTTATAAGAGATGACGTTCCTTCATTATAATTTTTTCTTCATATATTAATTTGTTTGTATTAATACATAGGGTGTCCACGCATGACTGGTTCCACCATAGTTACCATGTTTTGTTTGAAACTCTAACGAGAACGCGTGTTATCTTTATGATAACCATGACAGATAAGGCATGCTCTTAAAACAATCTCTACTGCGGAATATTTCAAT…	.	stolon_UP	.	.	.	.	.	.	.	.	.	.	.	.	.	.	.	.	.	.	.	.	Female_stolon_UP	.	.	.	.	.	.	.	.	.	.	.	.	.	.	.	.	.	.	.	.	.	.	.	.	.
TRINITY_DN11739_c0_g1_i11	CACCACTGCACTCAGATTCCCCATCTCAGGTTTCTTACTTAGGAAGCTTGATAGTTTAATATTGTACGTATTGCAGACAATTCGTACATAACAACAACACTGTAAAGTGAATTAAAAAAACTAAAATACTCTATTTTAATTTCAAAATTAAATTATTAAAATTAACCACGCAGAAAGTGCAGTAGACAATGTTTTATAAGAGATGACGTTCCTTCATTATAATTTTTTCTTCATATATTAATTTGTTTGTATTAATACATAGGGTGTCCACGCATGACTGGTTCCACCATAGTTACCATGTTTTGTTTGAAACTCTAACGAGAACGCGTGTTATCTTTATGATAACCATGACAGATAAGGCATGCTCTTAAAACAATCTCTACTGCGGAATATTTCAAT…	.	.	.	.	.	.	.	.	.	.	.	.	.	.	.	.	.	.	.	.	.	.	Female_stolon_UP	.	.	.	.	.	.	.	.	.	.	.	.	.	.	.	.	.	.	.	.	.	.	.	.	.
TRINITY_DN1173_c0_g1_i30	AGAGAGAGAGAGAGAGAGAGAGAGAGAGAGAGAGAGAGAGAGAGAGATGACACGCACGTGTGTGTTTGTGGGTCCAAGCCCACCCCAGGCACAGCACATACCACCTGGTCGATTAGGTTGCTACTACTCAACTCTACGCTCTGACACAACTGTCTACTCGCCTATACCGTTAGGCTTCAGATTGTGGTAGCATCTGGTCGGTTGTCCCTAGTAGCGCCTTGGCTCCACCTTACTACTTCCTTATTACCAATAGCGTGGTACGGGCACATCAGTGCCATGTAACAACAGTCTGTTACCTAGGCAACATCTTTTAATTTTAAAAACAAGGATATGAGGAAAAGCTTAAGATTTAAAGGACTTGTCAGATGCTTACATACAAAGATGAAAGAGAGATGAAAC…	.	stolon_UP	stolon_UP	.	.	.	.	.	.	.	Male_stolon_UP	.	.	.	.	.	Male_stolon_UP	.	.	.	.	.	.	.	.	Male_stolon_UP	.	.	Male_stolon_UP	.	.	Male_stolon_UP	Male_stolon_UP	.	.	Male_stolon_UP	Male_stolon_UP	.	.	.	.	.	.	.	.	.	.	.
TRINITY_DN1173_c0_g1_i9	TTTTGAAATAATATCTTTTTGTCTCTCTTAATTAAAGTATTATCTGTCCTTTGGCAGACTGGCATCTTTTATTTTGATTTGAATTTAGATTTGCCTTATGCTATTTTGGGAAATGGTCTAAAGTTCTATTTTGTCTATCTGTTCAATCCACACTATGGCATTTATTTGTTATACCTTCGTAACATATCGTTTGATTCAATTACACATTTACAAAAGAATAATACAATACCCTCTAGGTTTCCCGGGTTTTCCTGTAATCTTAATGTCTCGTGAACACGATGCCTTAAAACATTATCATGTATATTTCCTCTTAGGTCTTCTGAAGCAGTATCACTCTCTCATTGTCCAGTACGTGGAACTAAATCTTATTCTGGGGGAAGCTGCCTTTCTCACAATCAC…	.	.	prost+prov_UP	.	.	.	.	.	.	.	.	.	Nonrepro_prost+prov_UP	.	.	.	.	.	.	.	.	.	.	.	.	.	.	.	.	.	.	.	.	.	.	.	.	.	.	.	.	.	.	.	.	.	.	.
TRINITY_DN11741_c0_g3_i1	CGAGCCTCACTATCGATCACTTCGTGACTGACGAAGGCAAGGAGATTCCCGGAATGGCCAACGATTCCGTCTGGTAATAAAAAGAAAACCAAGCTATACATTTTTATTCTTTATATCAACTGAAGTTTTTTAAATAATTTTTTTTTTCAAAATAATTTTGACAGGAACTTCCACGTGTGGAATGAGTCGTGGTTTGAGAGGCCGGACTTACCCGAGGGTTACGGCGGATGGCAGGCGTACGACTCCACGCCACAGGAGGCCAGCGAAGGTAAAATAACCAATATACTAGTACAATACATCAATCAGACTCTCCTTTTACCAAACTGAACTTTTGGATAATAAAGGCCAAGCGATATAGTTCTTAAATTAGACAGAGCAAAATAGTTCTTATGTTTCAAT…	.	stolon_UP	stolon_UP	.	.	.	.	.	.	.	.	.	.	.	.	.	.	.	.	.	.	.	.	.	.	.	.	.	.	.	.	.	.	.	.	.	.	.	.	.	.	.	.	.	.	.	.	.
TRINITY_DN11746_c0_g1_i1	GCACCTTTGAATACAAATACGAACAAAGTGGCCTGACACCCTAATATACTTTAGATGTTATAATTATATTCATGCTGTCTACAGACAGATGCCAACAAGGCAAGATGTCAGATGACAAATGAAGATTACAAAGACTCATGGCACAAAATGTCAACGAGTCAAAACGTAGCATTTGACGTATTTATTTACATGGGATACTACTTTCCTCCAAAATTATATTTAAGAAAACCTACAGATTTTTTTATATCTTATGCAAAAAAATCTCTATTTACAGAAAAAAAAACCCAATTAAACCCCTTTAACAGAAAAAAAACAACACTTAAATCTAAGCGCTTGTATTTATTCTTTTTATTTAATTCAGAATATAAAATTGAAAACACAGTATGTTTATAAAAGCAT…	general_UP	.	stolon_UP	.	.	.	.	.	.	Female_general_UP	.	.	Female_general_UP	.	Male_general_UP	.	Male_stolon_UP	Nonrepro_general_UP	.	.	.	.	.	.	Male_general_UP	.	.	Male_general_UP	Male_stolon_UP	Nonrepro_general_UP	.	.	Male_stolon_UP	Nonrepro_general_UP	Male_general_UP	.	Male_stolon_UP	.	.	.	Nonrepro_general_UP	.	.	.	.	.	.	.
TRINITY_DN11757_c0_g1_i11	GTGACGAGTGGTGGGAAGATTGGATCACGTGACGAGTGGAACTCTTCTCCGTAAACACCAAATTTCAACAAAATGGCTTCTCTAGCAAGAATTGGTCTTGCTGTCAGACCATTTATTGCAAAAAGAGGAGTCATAGCACCATGTGTCACACGAACTGCTGCTTATTGGAATAAGTATTATAAACCAGGACCTTATCCGACAACACCTGAAGCACGAGCCGAAGCTGCCAAGAAGTACGGGTTGCGCCCGGAAGATTACGAGCCATACCCCGACGATGGGTTTGGCTTCGGCGACTACCCTATGCTACCCATGGTATCCGGTGAGGCTAGAGACCCCTATGAGGATTGGGATTACCCTGAGCTGAGGCGTAACTTCGGGGAACCTCTTCACGTGGATTAC…	.	stolon_UP	stolon_UP	.	.	.	.	.	.	.	Male_stolon_UP	.	.	.	.	.	Male_stolon_UP	.	.	.	.	.	.	.	.	Male_stolon_UP	.	.	Male_stolon_UP	.	.	.	Male_stolon_UP	.	.	Male_stolon_UP	Male_stolon_UP	.	.	.	.	.	.	.	.	.	.	.
TRINITY_DN117596_c0_g1_i2	CTTAGATTCTGACAATAATTAATGTTCACTTAGTAATAGTTCAACTGATGTTACTCATTACCAGAAAAACAGGAAAAATCAATAATTAACGCAGATGGTGTGATATGTTTTATTTATTTATTGAAGCTAATTACATATTTCTAGAAAAAATATTGATATCCATTTATGGCCAAAGAACAGACAGACAAATCTATCGTGAGTACACCATTCAATGACAGTTACTCATTCTGTTGTGTTTATTAATCACAACAAACAATTGTATTTTTCCGCAAGTTCCCGGATATTGACGACCTGCCCGGTTCTTAGAGATTGAGAACAAGCTTCGGTGGTCAGGTTCACCGCTAGGGCGGAGCCACGCGTCACCATGCATTCTTCCTTACCTTCTAGAACGTTAAGGAA…	general_UP	.	.	.	.	.	.	.	.	.	.	.	.	.	.	.	.	.	.	.	.	.	.	.	.	.	.	.	.	.	.	.	.	.	.	.	.	.	.	.	.	.	.	.	.	.	.	.
TRINITY_DN1175_c0_g1_i6	GTATCCTTCCGAGTTACGTAGCTCGTCTAGCATACTCCTCCGCTTCCGTCTCTTCCTCTCTCTCTCCTCTTCCTCCTCTTTTCTTCTCTCCATCACTGCCTTTTTACTCAGTTTGCCTCGCTTCACTAACTTTGATGCTAACACCTTTTCGCTTGCTTTACTTCCACGGCTCCTAACCGACTCCTTGCTGTTCGTCAAGCCGGTTTTGTTTGTTGATTCTTTTTGCGCTTTTTTCTCTGGGGTCCGCACTGTTTTCCTGTCCGCTGATTTCTTGCTAGATAACAACGCTTCCTTATTCGGGCTCGATTCACAGCTTTTACTTTTCGTCTTGGAATTTTTGCTTTTAATCTCGGAACTCTTGGCACATGTCTCCGTATCACAGTCCTTCTTCTTTGTCTT…	.	.	.	.	.	.	.	.	.	.	.	.	.	.	.	.	.	.	.	.	.	.	.	.	.	.	.	.	.	.	.	.	Male_stolon_UP	.	.	.	.	.	.	.	.	.	.	.	.	.	.	.
TRINITY_DN1175_c0_g1_i8	GTATCCTTCCGAGTTACGTAGCTCGTCTAGCATACTCCTCCGCTTCCGTCTCTTCCTCTCTCTCTCCTCTTCCTCCTCTTTTCTTCTCTCCATCACTGCCTTTTTACTCAGTTTGCCTCGCTTCACTAACTTTGATGCTAACACCTTTTCGCTTGCTTTACTTCCACGGCTCCTAACCGACTCCTTGCTGTTCGTCAAGCCGGTTTTGTTTGTTGATTCTTTTTGCGCTTTTTTCTCTGGGGTCCGCACTGTTTTCCTGTCCGCTGATTTCTTGCTAGATAACAACGCTTCCTTATTCGGGCTCGATTCACAGCTTTTACTTTTCGTCTTGGAATTTTTGCTTTTAATCTCGGAACTCTTGGCACATGTCTCCGTATCACAGTCCTTCTTCTTTGTCTT…	.	.	.	.	.	.	.	.	.	.	.	.	.	.	.	.	.	.	.	.	.	.	.	Female_stolon_UP	.	.	.	.	.	.	.	.	.	.	.	.	.	.	.	.	.	.	.	.	.	.	.	.
TRINITY_DN11766_c4_g1_i1	CAGTAACAGTGATGTCAGAATCTCTTATAACATTTGTAACAGAATATCCAATAACTGTGGTTTCAGAATCTCCAATAACATTGGTGTCAGAATCTGCAGTAACAGTGGTTTCAGACTCTCCAGTAACAGTAACAGTGATGTCAGAATCTCTAATAACACTGGTGGTAGACTCTGTAATAACATTGGTGTGAGAATCACTAGTCACAGTAACAGTGATGTCAGAATCTCTTATAACATTTGTAACAGAATATCCAATAACTGTGGTTTCAGAATTTCCAATAACAGTAACAGTGATGTCAGAATCTTTAATAACATTGGTGGCAGAATCTTCAATTAAACTGAGGTCAGAATCTTTAATAACAGTAACAGTAGTGTCAGAATATCTAATAACAGTGGCTT…	.	general_UP	.	.	.	.	.	.	.	.	.	.	.	.	.	.	.	.	.	.	.	.	.	.	.	.	.	.	.	.	.	.	.	.	.	.	.	.	.	.	.	.	.	.	.	.	.	.
TRINITY_DN117676_c0_g1_i10	TTTGATATTGAATATTAAATATTTTATTGTTCTTTACTTCTTAAATTATGTACAAAAAACCAATACAATTCATAAACTGAAATGTCAACAGAAAAATAATCACAGATAAATTCTACGTTAATCCAAAACGTTCTGTATTTGACACCACGGGTTATTATATGGAAAATGATAATCACAGATTTGTTCCTAAAGTTTCAGTTAAATACACTCAATAGTACACTTCACTTACACAAGTAACCTTAGTGAAATAATGCATTTCTCTAATATACTTCCTCACAATTGCGGACACTATACCATACCAGGCTTTGCATACATTGGTAAGTGATAGTAGTTATACGTAAGAAAACTAAGCAGCCTTGTTTCAACAGCTCGCTTTGCCCCTGTATCTCCATATTCAGC…	.	.	.	.	.	.	.	.	.	.	.	.	.	.	.	.	.	.	.	.	.	.	Female_stolon_UP	Female_stolon_UP	.	.	.	.	.	.	.	.	.	.	.	.	.	.	.	.	.	.	.	.	.	.	.	.
TRINITY_DN11769_c0_g1_i21	AATACTTCCGAAATCAGTGAGTAAAATATTTTTATTTCAAATTTGAACTAACACCAAATAACGCACTATATAACAAATGTAAACTGTAGGTAGTTTAGAAAAATCTATGATTAATAGACCTCAAATGTCATTCTTTTCACACAATGATTAATAATATATCAAAAAGGAATGCAATTTGGATCCATCCAAATGAGGGAAGCATTGATTTGTAATGTACTTTTTCAAAGTATGTTTAACGTGAAGTTCATAACTTCTGTAGGTAAACAATGTTTATACAGCAATGCATTGAACACATTATATTAAATATGTGAGGAGATTCTATATAATCACACATTTTTATTATGTGAACACTGAATAACCCTAAAGGTAATCCAAGTAAATTATTCTGATGTTCAGATT…	prost+prov_UP	.	prost+prov_UP	Female_prost+prov_UP	.	.	Female_prost+prov_UP	.	.	Male_prost+prov_UP	.	.	.	.	.	.	.	.	.	.	.	.	.	.	.	.	.	.	.	.	.	.	.	.	.	.	.	.	.	.	.	.	.	.	.	.	.	.
TRINITY_DN1176_c0_g1_i138	TTTATTTGTTAGATTTGTACAGATTTATTCTCTATAGCTATACATTTTAATTCGTAATAAGTAGCAATCATCAATATAAATGCGTTTGTTTATAAATAGTAATAGTTTAATTTTAAATTTTCACTCGATGAAACAGTTCCGAGTTCATCCATATCGGTTTATGGTCTACAAGTCCATCAGCTATATTATCATAAATGCTGAACAACTCGAAAATGAAATCCTTTTTCTGATATGCTATATAATTTACTGGTAACTTATAAATAAGCGTCTTCTGTTTTTAATCCAGTACAGGTCCAATGGACCTCTTTTATTTTAATAATCAATATGATCCATTACATTACTATACAAAATATAAATTTACGTGCACATTATGTGCAAGATAGTGATACCATATACGTG…	.	.	.	.	.	.	.	.	.	.	.	.	.	.	.	.	.	.	.	.	.	.	.	Nonrepro_prost+prov_UP	.	.	.	.	.	.	.	.	.	.	.	.	.	.	.	.	.	.	.	.	.	.	.	.
TRINITY_DN117750_c1_g1_i1	ACTAAACTTTGGCGACTGTTTATTAAGAACTAAAGGTGCAGAAGCAATAGCTGATGCCTTAAGGGATTCACATACTAGTCTTAAGAAAATTATTCTGTCATACAATGAAATAAAGAAATCCGGGGCTATTTCATTGACTGAAGCTATGGAGAATAAGAGTAATTTAGAAAAATTGGAACTGGATGGAAACCAATTAGGGGATGAAGGAATCGATACAGTCAAAGGAACCATGGAGGCCTTGGAAAAGTTGGATTTGCTGGGTTCTCTGAGGTGAAGAAAGTAATAGATTTTATTTTTCTGATGTCCTAAGAGTTAAACAGTTGTAGAACAAGTGTGTTGTGTGGACACTTCACTATGACATTATACTTAAAATAATTTAAATTTGAACATTTTAGCGAG…	.	.	.	.	.	.	.	.	.	.	.	.	.	.	.	.	.	.	.	.	.	.	.	.	.	.	.	.	.	.	.	.	.	.	.	.	.	.	.	.	.	.	.	.	.	.	.	Female_UP
TRINITY_DN11776_c0_g1_i4	TTATTATTATTATTATTATTATTTAACCCGCACAAGTGTTGTGGAAATTACAATGGAGATCTACCGCTCATGTGGTTACGTTGTTTGATCTCAAACTTCATTGGTGTTTGACAATGACAGATTAAGGTTATCAGCATTAGTGATTATTGGTATTAATATTATTGATAAGATAATCTGACAAATCTGCTTCAAAAAAAAAGATAAAAGGAAATCACTACAGAAGATTTTATTGTTTTGAGTTAAAAGGGAAAACGTAAGTTGTACAAAGGAAGTACTCTTGACGTCTATAGCGGGATAGAACGGTAGTATGTGAGGCTGCGTCTGACGTCAGCCAGGTAATTTGACGTCATGTCTCAGGCGCCTCGCTTCCACGTAGTGGACTACTTGGTGTTCAGTTCA…	.	.	stolon_UP	.	.	.	.	.	.	.	.	.	.	.	.	.	.	.	.	.	.	.	.	Female_stolon_UP	.	.	.	.	.	.	.	.	Male_stolon_UP	.	.	.	.	.	.	.	.	.	.	.	.	.	.	.
TRINITY_DN11776_c0_g2_i7	GAGGTCAATATATATATATATATCCCAAATCTCAATATTATCGTATTTTTCGCTCGATATATTTATTGACTTACAGGAAAAAAGGGAAAAGATTTATCAACCTGTAGCGGCTTTAGTCATTATAGGTAAATTTAAGGTAGATGAACAGCAGAAGTTACTCATTACAGAATTAAATTCACAGTGGGAGATCTCAACTATTCCGAAAACAAATACACGTTATGAATACAATGCAAAGTAAGTGAGCGGAAAAAAAATCTAAGCAAAGAACTATTGATAAGAAATTACACTTTAAGCATGCAGACAATTCAAGATCCTGAAACGGGGCTTATAAGATTAGCTGCCCAAAGGGAAAATAATTCTAAATACTACGTTCTGACGAAACATGGCCATAAAGGTTCA…	.	general_UP	.	.	.	.	.	.	.	.	.	.	.	.	.	.	.	.	.	.	.	.	.	.	.	.	.	.	.	.	.	.	.	.	.	.	.	.	.	.	.	.	.	.	.	.	.	.
TRINITY_DN11778_c0_g1_i5	TTTTTTTTTTTTTAATTTTTTAAATAAATTTAAACATAGCTGTATTTATTTCTTCAAGATCTACATGTTTAACATATACCTCTTCACTATTATATCATTGAGGTTTGCTTCACATGTTCACCATTGGTATAACTTTTCAATCTGTCTATTTTTAAGTTTCATAGCACATTAAATGTTATGATTTTATTTACTTACTAAATATACTAGGTTTAATAATATGCATACACAGTAAATATTACGGTAAAAACAATATAAATAAAGGAAACATAGTAAACTGAAAAATTGGTAACTTTAAACAATATTCATTAAATATATAAATTCATAAAATAAATGCTCAATACTTTCTAAACAGTACATAAAAGTTTTGATTTAGAGCAAGAGATGCGTTTATTGCATTTC…	.	.	.	.	.	.	.	.	.	.	.	.	Female_general_UP	.	.	.	.	.	.	.	.	.	.	.	.	.	.	.	.	.	.	.	.	.	.	.	.	.	.	.	.	.	.	.	.	.	.	.
TRINITY_DN11778_c0_g2_i1	TGTGCTCTTACGATCTGTTTTAACATTAGTTTGTGGTCCATTGTATTAACGGTTAGGGATTTATTCTAAATTTCAAAGTTCCTGCAATTTAAGTGACAAGGTATTTCAACTCGGTTGGATACATAAACTATGCGAAATTTCGAAGGGAAAAGATAAATTTATGGGCCACTTTACAGATGCAATACCGAGAATAGGTGACAATAAACTTGGTAACGGATAGTCACATATCATACCATGATAATTAAAAATAACAACACAAAAATTTATTGTGGATAAAATAAAATATACCTAGATTTTGTATTGTATGAAGGACTAGGATGGGATTACAGCAATGTTGTGGTTACTTTGGTTCCTGTGTTCTGGTACTCATTTCTTCCACTGCTCTATTGCTGCTACTGC…	.	general_UP	.	.	.	.	.	.	.	.	.	.	.	.	.	.	.	.	.	.	.	.	.	.	.	.	.	.	.	.	.	.	.	.	.	.	.	.	.	.	.	.	.	.	.	.	.	.
TRINITY_DN11779_c0_g1_i20	AAAGCTAATTCCTGTTCTTTGTTATAGTTAGTATTCACATTTTAAATACTGTTACTATGATGAACAACATCCCAATATGGGTGTGGTAACTTTGTCATCAGTGATTCTTGTTCTCCTCACACTTAGAGCATTGTAAAATAATATATGTGATACAAATTCCCAGTAATAGTGATAAAATTAACAATGAACAATTTGTAGTTGATAAATCCATCAGTGAAAACCACTCACCACAACACTCTACCATTTTACATTTTTTCAGCTATTATAATTATGTCCATATATGGTAATAGCAATGCTAATGTATACACACAACAATGTATTATAATTATACATGACTGAAGAAGTATTTAATATACGATATTGTCCAATAGGAATGTAATGTAATGTGTAAATTGTTCA…	.	.	.	.	.	.	.	.	.	.	.	.	.	.	.	.	.	.	.	.	.	.	.	.	.	.	.	.	.	.	.	.	.	.	.	.	.	.	.	.	.	.	.	.	.	.	Nonrepro_UP	.
TRINITY_DN1178_c1_g1_i10	CTTTGGGGGGGAAATTTAGAAGTTGAAATGGTACAAATATGACTAAGCGTGTGTTGGTATGTTCACTCGGTCCGTCCGTTCATTCGATTCTATTACACAGCTACTAAATATTTATTTCTTATTTTGACCTTTCATACTTCTATACGCGGTAAATAATTGTCGATAATGGCTTCGCGAAGCTGTCTGTTTTACTTTGAAAGCAAATCACGTTGGAGGAAGAGGAGAAGTTGCGAGATCTGTTCAGCCAATACGATAAGGATGGTTCCGGACACATAACACAGGACGAGCTCTATGTTATTCTGGATTCTATCCTGCACAATAAATCATCATCAATGCATATTGTACATAAAATAATGGAAGATTGTGATAAAGATGGTAATGAAAGTATCGACTTTGAAG…	.	general_UP	prost+prov_UP	.	.	.	.	.	.	.	.	.	.	.	.	.	.	.	.	.	.	.	.	.	.	.	.	.	.	.	.	.	.	.	.	.	.	.	.	.	.	.	.	.	.	.	.	.
TRINITY_DN1178_c1_g1_i13	TCGATTCAAGGTAACTGTGAATATATTTTTCATTGGCTCGGTGGCGCTCATAATCCGCGCACGCTACTGTTAGCATTGCTGCTGGATTTAAAAGATGGCAGATATGACGTCACGAGTAGGAACCGGCCACGTGAGTAACACGTGGGAGAGTCTGACACTTCATCACCAGAAGGTAATCAAAGCAGACGTGCAGGAGGGCACAGAAGTACAGCATGAAGAGCTTGTGTCACTAGAAGGACAGATTCGTGATGTGAAAGATATAGCAGCAGGAAGTAGACAAACAGAGGCTCAAAACGAGACTGAGCTGAAATCACATGATGATGTCGAAAAGGAGGTGACCCAGTTTGGTTCAGAACCGTCCTCCGACGTGCAACAGGATGAAGACGCAAGGGTGATCTT…	.	stolon_UP	.	.	.	.	.	.	.	.	.	.	.	.	.	.	.	.	.	.	.	.	.	.	.	.	.	.	.	.	.	.	.	.	.	.	.	.	.	.	.	.	.	.	.	.	.	.
TRINITY_DN1178_c1_g1_i24	TATAATAGGGCCTCTCAGGACATATCCCGGTCTATGCATTGTTATAACTGCCTTTAGAATGTGATAGTGGCTGTTACAGGGTATTGTGAAGTCCTTGTGTATTATTCTAGCTGTCAGAGGAATGTGAAAGTGGTTGATACTGGTCCTGGTGCAATCCACAGTTAAGGGTACCACTTGGGTCCTCTGTTTCTGGGAAATACCATTGAGGTTTGTGGTGTGCTTACATCCTGTTACATGATGAAGGTGTATTGTTGTGTTTGATTTTTCCCTGCCAAATTTAGTATTCTGAGGTGTCTAATCATATTAGTTATTGTAAGCACAATATATAATTTTCGATGGTAAGAGTCCAACAAGTAATTACCAGCGTTCGAGGAATTTTGTGTCTCTTAGCTTGATACA…	.	.	.	.	Female_general_UP	.	.	Female_general_UP	.	.	.	.	.	.	.	.	.	.	.	Male_general_UP	Male_prost+prov_UP	.	Nonrepro_general_UP	.	.	.	.	.	.	.	.	.	.	.	.	.	.	.	.	.	.	.	.	.	.	.	.	.
TRINITY_DN1178_c1_g1_i9	TCGATTCAAGGTAACTGTGAATATATTTTTCATTGGCTCGGTGGCGCTCATAATCCGCGCACGCTACTGTTAGCATTGCTGCTGGATTTAAAAGATGGCAGATATGACGTCACGAGTAGGAACCGGCCACGTGAGTAACACGTGGGAGAGTCTGACACTTCATCACCAGAAGGTAATCAAAGCAGACGTGCAGGAGGGCACAGAAGTACAGCATGAAGAGCTTGTGTCACTAGAAGGACAGATTCGTGATGTGAAAGATATAGCAGCAGGAAGTAGACAAACAGAGGCTCAAAACGAGACTGAGCTGAAATCACATGATGATGTCGAAAAGGAGGTGACCCAGTTTGGTTCAGAACCGTCCTCCGACGTGCAACAGGATGAAGACGCAAGGGTGATCTT…	.	.	.	.	.	.	.	.	.	.	.	.	.	.	.	.	.	.	.	.	.	Female_stolon_UP	.	.	.	.	.	.	.	.	.	.	.	.	.	.	.	.	.	.	.	.	.	.	.	.	.	.
TRINITY_DN1178_c1_g2_i2	AGCACTCTTTTTGGTACATACACGTCCCACACTTCCAGCGTACAATGTTTAAGCCCTTCCAGAATGAAGTGCTTCAGTGAGTCACTTCCTGTGTGCTGTGAAATCCAAGGTGGAGGATAAGTTTATAAAAAATTTAAAATATGATACAGTGATTCAGAACCCCACCCCCCACCACCTGAATCATCAAAAAATGATTCAGTGATTCATTTTCATACTCAATGTTTATGTCAGTCAACTTGCTATTTCTCCCTACACCACTCTCATTACGTTACCAGTCCCTGGTTAACGTTTGAGATATTCTCTATCACCCCTTCCCCTCTTTCTCATTTGCACATATACATGTTTATCAATGTTTATATCCTTAAGGGTGCATACAATAGCAGTTTTTGTTTTAGCATC…	.	stolon_UP	stolon_UP	.	.	.	.	.	.	.	Male_stolon_UP	.	.	.	.	.	.	.	.	.	Female_stolon_UP	.	.	.	.	Male_stolon_UP	.	.	Male_stolon_UP	.	.	.	Male_stolon_UP	.	.	Male_stolon_UP	Male_stolon_UP	.	.	.	.	.	.	.	.	.	.	.
TRINITY_DN11797_c0_g1_i2	TGAGAACCGGGGACCACGGCGTCCATTACTGACGTGAGAGAACCGGGGACCAGTTTATAAACCGGAAATGACACGTGAACCAATCACGACGCGCCACATTCACCGGCACAAGAAAATCGTGTTTTTCAGGCGAAATATATCTCATTTCTGGAATTTGTGTCCTTAGCAAAAGTCTTCAAGACTTCTACAATGGGGCAGAGTAAAGGAGGCTTGTCGCAACTGGGAATCTGTTTTATTTTCCTGGGAATTTTGCTGCACCATACTGATGGTCTGGCAGTAATGTCGGTTGATCTTGGTAGTGAATTCATGAAAATTGCAATCGTTAAGCCAGGTGTACCTATGGAAACGGCACTAAACAGAGAATCAAGAAGAAAAACACCTGTCGTTGTGGCTTTTAGA…	.	.	.	.	Female_stolon_UP	.	.	Female_stolon_UP	.	.	.	.	.	.	.	.	.	.	.	.	.	.	.	.	.	.	.	.	.	.	.	.	.	.	.	.	.	.	.	.	.	.	.	.	.	.	.	.
TRINITY_DN11802_c0_g1_i11	TTATTGATCATGTGATTTGTACTTTACGGTCTCATGATCCATTGTTTACAGTAAGAGAAGCAATTATTGACTTGATGGCAAACTTAGTTTCTGTGATATTATTTTCTGCCCTTCCTTTTGTAGTATTAGGAAGGGGTTGTTATTTTAAAGGATATGACGCGAATGTTAAATCTGTCAGAACCTACAAAAGGCCCCATGAGTATCTCAGAGCGTCTGATCTTCCTACAAACTGGGACTGGAGAAATATGCAGGGAATCAACTACGCTAGTACAACCAGAAACCAGCACATCCCCCAGTACTGTGGATCGTGCTGGGCTATGGGTTCTACCAGCGCAATGGCCGACCGCATTAACATTCTCCGCAAGGGGGCGTGGCCGTCTACCTACCTCTCCGTCCAGA…	.	.	.	.	.	.	.	.	.	.	.	.	.	.	.	.	.	.	.	.	.	.	.	.	Male_prost+prov_UP	.	.	Nonrepro_prost+prov_UP	.	.	.	.	.	.	Male_prost+prov_UP	.	.	.	.	.	.	.	.	.	.	.	.	.
TRINITY_DN118092_c0_g1_i1	TCAATAGCTCTTTGTCAAACCTCTCAGCAGCCGAAATCATCCGTACCATGTCTATTGTGTCATTCTCACCAACATCAATATTAATCCTATCTATTATAATAATATTTACCGCTGCTTATTCCTTAGGACTATACACAACTATTACCCACGGATGAATAAATTCAACAACACACTTTTCAACCTGGCCCAATTCCAATAATATAGTAAATATTCTTCATATCACTCCCACATTAACCCTATTCTTATTACTCCCACATAAACCCTACGACCAGCAGATTTGAGAACGCCGAGTTGTCACATTCGGCG	.	stolon_UP	stolon_UP	.	.	.	.	.	.	.	Male_stolon_UP	.	.	.	.	.	.	.	.	.	.	.	.	.	.	Male_stolon_UP	.	.	.	.	.	Male_stolon_UP	Male_stolon_UP	.	.	Male_stolon_UP	.	.	.	.	.	.	.	.	.	.	.	.
TRINITY_DN1180_c2_g1_i3	TCTGGGTAGGTTAAAATCTTATTTTATATATATATATATTCGATCTGTTTCGGCTATTTTGTATTTTTTGTATTGGATCTCTCCTTCAACATGTGGGTGCATTCAAGTATGTCCAGAGGTGAATAGGGTTGAATGCATAATTCCTATTGTTGAAGAGAGATGCAATACAGAAAATACAGTCATAGCTGAGAACCAATCAGATTGTAGATAGAGCCCACGGAGTGGGATACCTGACTTTGTTATTTATTTTCTTTCATTTATATACAAAAAAATTATCATCTATCC	.	.	prost+prov_UP	.	.	.	.	.	.	.	.	.	.	.	.	.	.	.	.	.	.	.	.	Nonrepro_prost+prov_UP	.	.	.	Nonrepro_prost+prov_UP	.	.	.	.	.	.	.	.	.	.	.	.	.	.	.	.	.	.	.	.
TRINITY_DN11812_c0_g1_i17	GCCACAGCATGGGAGTCTCCTATGTTTGGTTTCTATGATCCACCAGGCTGGTTATAAACTTTTGGCCCTATAGAATACTTTTTTAAAAACAAATGTACGCGTTTATTGGAATGGATATGACAAAGAAGAATTTTATAAAGTAAAGATATCAGCACAATTGATGAATGTTTTAAATGTTTAGGAATTCGTTACAAACTGACATGCAGTGTATATCGCGGTTGACATTTGTTTGGATGATCACAGCGGAAATGCTGTAAACTGTTTCCATGACAACATGGACGCTGAGAAAACAATGGGAGAGAACGACTTTGCCAACACCAGAAATACAATACATGTTAGGAGAAAAGTCTTTCAAACTTAAAAAATGAGAGGAATCGAAGAGGAAAGGGATGTTTATAA…	.	.	.	.	.	.	.	.	.	.	.	.	.	.	.	.	.	.	.	.	.	Female_stolon_UP	.	.	.	.	.	.	.	.	.	.	.	.	.	.	.	.	.	.	.	.	.	.	.	.	.	.
TRINITY_DN11818_c0_g1_i9	AAGTTTAGCTCTATAGGAATAAAATATCTTGTTAGTATGTAAAAAATATCTTTTCGCAGGGGTGCATATATAGCGTTTTTCATTTTATTGTACATTTTAAAGTTTATTTTCATTTATAAACAAGAAATTAATATCGTATAATGTTTGAATACATAAAGACTGAAATTTCGGCAATACTTCGTGTCCCTTTGGTCCATTCATTAACAATAGCGGCACATCATCCAATGAACGTGAAGTTCGTCATTCTCATTGTCCGTTTTGTTGTTTTTCATAACGTAGATGTTTCATTTCTTCTGGTCTGTGTGTTTCACAAAGTTTGGTTTTGATTGTTTAAATAATAATGTTATATTACTTTAGAAAGTTTATAAAGTAATATTTGCGACAAAAAGTTGTTATAAA…	.	general_UP	prost+prov_UP	.	.	.	.	.	.	.	.	.	.	.	.	.	.	.	.	.	.	.	.	.	.	.	.	.	.	.	.	Nonrepro_general_UP	Nonrepro_prost+prov_UP	.	.	.	.	.	.	.	.	.	.	.	.	.	.	.
TRINITY_DN1181_c0_g1_i30	CCGATCTTTTTTAGGATAGAAGCAGTTTATTGGCCTTCTTTCATTGTAGGTTCTCTACAGTTACAATGTGTTCGAAAATAGTTCACCTGAAAAAGAGTGACCATTCGAAAGAAATAACATCATATGTAATACAAACCAGTTTACTAAACCGAAACCCAATTACTCTACCTACATATCACGCCAATCAAATATATATTACATAAACTCTGTCGGATTACAAAGGAATATTACAGATAAAAATTTATTTTTGGAGGGGTTAATTTATTTTTTTATCTTTTTACATACACACAGTTTACTATAAAACAATTTTATTATACAATGTAAAATCATGTACGAAAAAACCCCACAAAAATTAACTTCATAAATAAACAAGATATCGCAAAACGCTGAAAAAGGACT…	.	.	.	.	.	.	.	.	.	.	Female_general_UP	.	.	.	.	.	.	.	.	.	.	.	.	.	.	.	.	.	Male_prost+prov_UP	.	.	.	.	.	.	.	Male_prost+prov_UP	.	.	.	.	.	.	.	.	.	.	.
TRINITY_DN11821_c1_g1_i3	TATATGTACAGATTTATTGCATGCTTACCACCGGTACAATTTGTACATAACAATGGAGATACGTAATGAGATAGGTATTAAATATTTATATAAATCAGCCGCTACTACTTAAAGTGAAACAAATTTAAGCTTTTTCCCAGTATTTTGTTAACCAATCCGGAAAAAAATAAAATGAAAGAGCAAACATATATTTATAAAGAATAATTATTCAATAAAATATAACAAAATCTGTGACATTTGCACGTAATTTACCAAATAGGTTACAATTACTTATAAGAAAAAATATTTGTTTTTATTTAACGAATTAACTGGTATATTTCCTACTTTATATTATATGTACACACAAGGTTTAGAATAATTTCATTCCATCCTGCAAACGACGAAGCTGAAATCAGTGCA…	.	.	.	.	.	.	.	.	.	.	.	.	.	.	.	.	.	.	.	.	.	.	.	.	.	.	.	.	Male_stolon_UP	.	.	Male_stolon_UP	.	.	.	.	Male_stolon_UP	.	.	.	.	.	.	.	.	.	.	.
TRINITY_DN118233_c0_g2_i2	GCTTTGGCGAAACGTTAGGTGGGACAAGTCTAAATGAATGTAGTAATAGGAACTTTAAGAGGAAACTTTGGTAAAGGAGCGAGGTCAGAATGAGAATCATTACGAAATTAAAATCAACCCTGTGGCGAAGTCCAATATTTCAACAAGTAATCAAGTGTCAGTATAGCACAGCGCCTTCGTTAGCAAGATTTGGTAACTATGAAGAGGCCAAGAATACATTTCACATCACCGTCCCAGAATACTTTAATTTTGCTTCTGACGTAATTGATCAATGGGCCTTAAAGGAGGATAGCCAAAAAAATACTCCTGCTTTTTGGTGGATTGATGATAATAATAATGAAATCAAGTGGTCTTTTAAACAATTATCCCTGTACTCTAAAAGGTGTGCAAATATTCTGC…	.	.	prost+prov_UP	.	.	.	.	.	.	.	.	.	.	.	.	.	.	.	.	.	.	.	.	.	.	.	.	.	.	.	.	.	.	.	.	.	.	.	.	.	.	.	.	.	.	.	.	.
TRINITY_DN118353_c0_g1_i4	AAAATAATTTAAACTTTGTGATTCTGTATATTTGATCATTTTTTGGTATTAAAAACAGTTGTACATCCACAATGAAACAAAACAATAATATAATTAAGGTTGAATTTTGTAATTGAATATAATGCAATAAAGATAGACAGGGGAACAAGGAAGACCTGTGCAATAAAACGGCTTGTAAAACAGCTTGTAATCAGTGTAGGCAGGGAGTGCTGTGAGCTAAAAAGTGCCTGTAATCCTGTAAGCAGTAACTACAATGGGGGTTATGGGCATATTACAAGACCCATTTATTCGAGAATGCAACCGAAAGCCCCGAGACCGAACCTTTAACCAGACTCCTGTAAAAGGAGTTCCGTGATTGGTTAATAGGCCTTCAATATATAAAGATATTGATAATATCTT…	prost+prov_UP	.	.	.	.	.	.	.	.	.	.	.	.	.	.	.	.	.	.	.	.	.	.	.	.	.	.	.	.	.	.	.	.	.	.	.	.	.	.	.	.	.	.	.	.	.	.	.
TRINITY_DN11847_c0_g1_i4	TGATTGCTTATAGAGGGGTATCGACTGGTACACCCATTGTAGGGTGAATTACTGTTTTAATAGGATATTATTGAGAACTTTCTGACTAGATACTAATCGACAAGGCTCAATGGTTATATCACTTTAATATTACAAGAGTATTCCACTGCTTCGTAAACATATTGGAATATATTTACGTTACACCAGGATTAAACGTGTTAAAAGTCTTTATTAGGACAAATATCTCAGAGTATTATAAGCTTTACCCTAATTGTAGGAAAATCCAACATCAAAACAATGAAGTATAATTTTGCTACCAATCTGATATCACAGAGTCAGAAGCTGCTGAGGTTCCTTCAGGTGGTACAAACATCAGAGAAGCTGTATGATACACATCTTTTAAAAGCTGCTAGAAGACGG…	prost+prov_UP	.	prost+prov_UP	Female_prost+prov_UP	.	.	Female_prost+prov_UP	.	.	Male_prost+prov_UP	.	.	Nonrepro_prost+prov_UP	.	.	.	.	.	.	.	.	.	.	.	Male_prost+prov_UP	.	.	.	Male_prost+prov_UP	.	.	.	Nonrepro_prost+prov_UP	.	Male_prost+prov_UP	.	Male_prost+prov_UP	.	.	.	.	.	.	.	.	.	.	.
TRINITY_DN11849_c0_g1_i2	TAGTTGAAGCCACCTATAACCTACCCGAGCTTCTCAGGTATTGCTTTTGCATCCATTGCAAATAACAAAATCACACAAACTAGTTTTAGAGTAAGAATGTTTTATTGAGGTAAAAGAAATTCAAGAAAACAAACATGAATCCCATAAAACTGCACGGGTGTTTCTTCCACGGTTTTGATATACATGTACATACTAAAATGAGTACAGTGCACTGTGATAACGGAAAGTAACAGCTAATAATGATATTTTGGTTGTGTACTTAAAACAATACAGAGTATGATTAACTATATAATGACGTTCTTGATTAAAAATGAAATATTTTAAAACACTACGAAACAACACAAGGTTTAAAATGCTGCCTGCTTAGGTGTCAGGGGCGCCACGACTGTTAAAATCTGC…	.	stolon_UP	.	.	Female_stolon_UP	.	.	Female_stolon_UP	.	.	.	.	.	.	.	.	.	.	.	.	.	Female_stolon_UP	Female_stolon_UP	Female_stolon_UP	.	.	.	.	.	.	.	.	.	.	.	.	.	.	.	.	.	.	.	.	.	.	.	.
TRINITY_DN11859_c0_g1_i4	ACAGATGTCTTTTTTATTCTCCCCAACATAATAGAAAACATTGACATTTTCACCTGCCCTTTATTGAGAAGTAAATTCCTAGAGCTGAGAACCTTTATAATGTTGAAGACCTTCGCTCAAGTCGAGACCTCCTCTCTCTCATTTATAATCATGTATGATACGCGACGTGGAAAATTTCGCAACGAGGAAGTTAGATGAAATGGTTCCATCAAGGTACTTTAAATTTGGAGAAAAAAAGATGGGAGATGAAAGTATACAGCAAGTTTACTCTCCTTCCGCAACCACAAACCAGAATTGCTCTGCTAGCATAGGATGTATGTCGTCTAAACTTAAAAGTGTCACAGCTAAGAAGAGGAAATCAGAGGGTTGGTTTATTAAACTAATGTGTGGATCAAAACA…	.	stolon_UP	stolon_UP	.	Female_stolon_UP	Female_stolon_UP	.	Female_stolon_UP	.	.	.	.	.	Female_stolon_UP	.	.	.	.	.	Female_stolon_UP	Female_stolon_UP	Female_stolon_UP	Female_stolon_UP	Female_stolon_UP	.	.	.	.	.	.	.	.	.	.	.	.	.	.	.	.	.	.	.	.	.	.	.	.
TRINITY_DN1185_c0_g1_i22	CCGCAAGTAGGTTTTATGACGTTTATAAGAGTATTTTCTGCCTTAAATTCTTACAGATAGAGTCACTTAATTTTATAAATATAATAATTTGTGTATAGAATGGTTTATTGGCTGCTATAAAAGAATGTATCTAACTGGATTTAGTGTAGAGATTTTTTGTGACGTTTTACACAAATTGACATGGCGGCTTGTCTGCAGATGTGTGCGATGCTGGACATGTGTGATATTTTCATATAAAAGGAACATCGATTACGGAAAGCAACACTTCTACAAAATCAAGACACTAAACCAACACATCAAGAGCATTTTCAACAGCGTGTCCAGCACACAGGCACCAACATCGCCCGATTAGCACACACTGCAGCCCTGAGGAACTGCATTTAAATCCTGTATCTTCTT…	.	.	.	.	.	.	.	.	.	.	Male_stolon_UP	.	.	.	.	.	.	.	.	.	.	.	.	.	.	.	.	.	Male_stolon_UP	.	.	.	Male_stolon_UP	.	.	.	Male_stolon_UP	.	.	.	.	.	.	.	.	.	.	.
TRINITY_DN1185_c2_g2_i1	TAGATAATTAGAATTTATTGACCAGTTAGTTATATTATGTCAGATTATCATTTAATTTAATTATTATTTAATTAATTAATTATTTAATTAATTATTCAATTTAAAACTAGAGTTTATCTGTCTATGGTTCCTGTCCATAAAAATCCTCTTGATAGTTGTGCCTGGTAGTTAATCCAAGATGGCTGCCTCCTTGTTGGAAATTTCCACCATTCAAAATCTCCTTCAAACAGAAAGCAAACAGCAAAACCCAGTAAATTGAACAACAATATTCTAGGAATTAAATAAATAAATAGATCTGATATAAATGAAGTAAATTCAACCAGTTATAAAAAAATCTTATAATATCTATGTCATTAAATTCAGAGCTCTGGTGAAGCCACGTCTTGTCGGTTGGATGAC…	.	.	.	.	.	.	.	.	.	.	.	.	.	.	.	.	.	.	.	.	.	.	.	.	.	.	.	.	.	.	.	.	.	.	.	.	.	.	.	.	.	.	.	.	.	.	.	Female_UP
TRINITY_DN1185_c4_g1_i5	TAAGAGTACAGTATATAAACATCTGATAGATATTGAGTGAGCAGGCCACAGGAAAACTTCTTGGCCGGAACCTGGAGCTTTAGCGAAACATCAGAAAAGAATAAAATCTGAGACAATACTAGCAAAGTAAAGGAAAACCATGCAGCGGCAACTATCACTACTGTTGTGTGGCATCTTAATGCTTGGATGCCTTCCTCCAGACGGCCAGCTGGCGGTAGCAGC	.	general_UP	.	.	.	.	.	.	.	.	Female_general_UP	.	.	.	.	.	.	.	.	.	.	.	.	.	.	.	.	.	.	.	.	.	.	.	.	.	.	.	.	.	.	.	.	.	.	.	.	.
TRINITY_DN11871_c0_g1_i1	TGGCAGCCATCCTAACCTGTTCACAACGCAACCGCGCAACATTTTACAAAGAAAATAGATGCTTTCTCGTTGGAAATTAGATGATACGTGATTCGCTGTTAAAAAGTTGCGCTTAGTCTAAAATTATGGTATTTCAGTGGTTATTGGATCAACAACTGGTGATTTGAATATGTTTTCTTAAGTTAAATAAAACTATTAAATACTTTAAAGGACTTTGCCGTACTCTTTTAGTAGAAATAAATCGAACACGTTTGATTATGGAATACCACATTACTTACATTTTAATAACACTCTTTTTAACAAAAACAGAGTGTCAGGTTTTACCGCCTGGTATTGGAAGGATTCCGTCTCCATTGGTTTCCGCTAGTCGACCGATTCGCTCGATGCAGCCGAACGAAA…	prost+prov_UP	.	.	.	.	.	.	.	.	.	.	.	.	.	.	.	.	.	.	.	.	.	.	.	.	.	.	.	.	.	.	.	.	Nonrepro_prost+prov_UP	.	.	.	.	.	.	Nonrepro_prost+prov_UP	.	.	.	.	.	.	.
TRINITY_DN11871_c0_g1_i6	TGGCAGCCATCCTAACCTGTTCACAACGCAACCGCGCAACATTTTACAAAGAAAATAGATGCTTTCTCGTTGGAAATTAGATGATACGTGATTCGCTGTTAAAAAGTTGCGCTTAGTCTAAAATTATGGTATTTCAGTGGTTATTGGATCAACAACTGGTGATTTGAATATGTTTTCTTAAGTTAAATAAAACTATTAAATACTTTAAAGGACTTTGCCGTACTCTTTTAGTAGAAATAAATCGAACACGTTTGATTATGGAATACCACATTACTTACATTTTAATAACACTCTTTTTAACAAAAACAGGGAGGTCAGGCCACACCTAGATTGGATCACTCATTGGCCCATTTTGCTCAGCTTTTCCAATTGAAGGCTACAATCTACCAATACTGACTT…	prost+prov_UP	.	prost+prov_UP	.	.	.	.	.	.	Male_prost+prov_UP	.	.	Nonrepro_prost+prov_UP	.	.	.	Female_prost+prov_UP	.	.	.	Male_prost+prov_UP	.	.	Nonrepro_prost+prov_UP	.	.	.	.	Male_prost+prov_UP	Male_prost+prov_UP	.	.	Nonrepro_prost+prov_UP	Nonrepro_prost+prov_UP	.	.	Male_prost+prov_UP	.	.	.	Nonrepro_prost+prov_UP	.	.	.	.	.	.	.
TRINITY_DN11876_c0_g2_i1	CGGGGTGAGAATCGGCAGAGACCAGGGCTTCACCACGTGACACACGCGTCGGACGTGGTAGAGGCACGGCGGTGGTACTGGAGCAGCTGGATAGCCAGTTTAATATTACGTCTGTTGATTCAAACGTGACAGCAGCTGGATCAACTTATCTGCTCTACTAAATGTTATGTGACAGCAGCTGGATCAACTTATCTACTCTACTAAATGAATTAATACGATACTGAATACGATCTGAGTCCTGGTAGAAACACAGCGCCCACTAGTGGCATGCGTCAGAAGAAAGGAATTTTCGCCTATTTTGGCATTTTACTGGTCACACAAATATTCGTTGTGAACTGTCAAGAGTGCAGTGATGTATGGCCGAACTGCATTGACTATATTTCTCAGTGCAGCAACTCA…	.	.	.	.	.	.	.	.	.	Female_general_UP	.	Female_general_UP	Female_general_UP	.	.	.	.	.	.	.	.	.	.	.	.	.	.	.	.	.	.	.	.	.	.	.	.	Female_general_UP	.	.	.	.	.	.	.	.	Female_UP	.
TRINITY_DN11876_c0_g2_i5	CGGGGTGAGAATCGGCAGAGACCAGGGCTTCACCACGTGACACACGCGTCGGACGTGGTAGAGGCACGGCGGTGGTACTGGAGAATAAATTCTCGTGCTCGTGAACTAGGACCACACTTGTGTTTCAGCTGGGCAGTCAGAATTAATACGATACTGAATACGATCTGAGTCCTGGTAGAAACACAGCGCCCACTAGTGGCATGCGTCAGAAGAAAGGAATTTTCGCCTATTTTGGCATTTTACTGGTCACACAAATATTCGTTGTGAACTGTCAAGAGTGCAGTGATGTATGGCCGAACTGCATTGACTATATTTCTCAGTGCAGCAACTCAGAGGTGATGAGGAACTGTAGGCAATCCTGTAATACATGTCCCTCTACAGTGTGTGCAGAGAGAGACG…	.	.	.	.	.	.	.	.	.	Female_general_UP	.	.	Female_general_UP	.	.	.	.	.	.	.	.	.	.	.	.	.	.	.	.	.	.	.	.	.	.	.	.	.	.	.	.	.	.	.	.	.	Female_UP	.
TRINITY_DN11879_c0_g1_i18	TAAAAGTCAAGCCTAAGGTTAAAAATGTAAAGAAGATAGAAGAAAAAGAAGTAGTGTTTCAAAAGAAAAGAAGATTTAGGCCCGGTAACATATATAATCACATAATAGAACAAATGTAGTAACATAATCGTAAAAAAAATTAAATATAACTATTAAACGAAAAATTTATCATTTTAACAATAAACAATCATTATGCTATCACAAATATTACAATTGAAATTTTTTTTTATATACTTAAATGCAATAAAAAATAAATTTGTATATAGGAACCAGAGCATTGATGGAAATTCGCAAGTACCAAAAAACGGTAGATCTATGTATACCAAAGAGAAGATTTCTAAGGTAACGTGAATAATAATAATAATATAAAACTTTTACAAGCAAAAAATCTATAATTTA…	.	stolon_UP	.	.	Female_stolon_UP	.	.	Female_stolon_UP	.	.	.	.	.	.	.	.	.	.	.	.	.	.	Female_stolon_UP	Female_stolon_UP	.	.	.	.	.	.	.	.	.	.	.	.	.	.	.	.	.	.	.	.	.	.	.	.
TRINITY_DN11884_c0_g1_i12	CTCAGATTTAGACCAACTAATAACAGCATAATAAGTTTCTAAGCATAACTCTTGTTAACAGAAATACTTCAAAGAATAAAATTTATAAAAAGGAAGACATCCACTTTATTATTATTGACTCAGCACAAGAGCAGGGAACAAAAGATTTATATAATAAACTATTAAAATCTATATAACAAACATCTTTTTTTATATTCAACAAAACCATCCACTACACTCTTCTTCCTGCACCTCAGGTACCTGGGTCGACAGTGTCGCCTCTACCGTCAAACAACCCAGCTCCTGCCAGGGGTATTCGTGTTCGACCATCCGATAGGTGACGTTGTAGGTTCCATCAGCCAATCCGGACATGGGACTCAATGAGGCGGGAATATCCGGCAGCTGGAGCAGAAGGTTCTG…	.	.	.	.	.	.	.	.	.	.	.	.	Nonrepro_prost+prov_UP	.	.	.	.	.	.	.	.	.	.	.	.	.	.	.	.	.	.	.	.	.	.	.	.	.	.	.	.	.	.	.	.	.	.	.
TRINITY_DN11884_c1_g1_i1	TTATTATTCCAAAACCTTAATGCTTAAGAGCTTGCAGTTTAAGCCATAATATTTTTCACCTTTTCGAACAGAAACTTGTATATTGTTTAGTCTGATCAATGAAATTTACTACCTGTTTCTGCTTGAAGCTGCAGTTTCTTACAGAAATCTATAATAAAAATCAATCTGCTTCCAAAGGACATGAAACGTATTAAGCTGCCACATTCTATAAAGTATTAAACGCTTTAGTATTTATAACATTAACATGCTGGAAAACATATTTAAAATATCATTCTAAACATCACTACATTAATAGGAAGATTCAATTTTTTCCCTAAAACAGTAATGAGACTGATAAAAATTGACAATCGACATTGGATTGATAATTTGTTGACAAGTATCAACTGCTTCAAAGTCATC…	.	general_UP	.	.	.	.	.	.	.	.	Female_general_UP	.	.	.	.	.	.	.	.	.	.	.	.	.	.	Male_general_UP	.	.	.	.	.	.	.	.	.	Male_general_UP	.	.	.	.	.	.	.	.	.	.	.	.
TRINITY_DN11884_c4_g3_i1	GTCAGATAACAGCAACAGGCAGTGAACAAACAATACAAAGATTAGAGACCAGGTCAACAGATGTAAAGTAACCAATCATGGCATTAAGCAAATACAATAGAGACTAAAGACTATGTCAATTAAATGTCAAAGTAACCAATCACAGAATATGGGTCACTTCCTATGAAGGACCACCCATCTTAGATTTAAATACTATGCCACCACCCTCAACTCATGGAAGGTAATAAATACCTAAAGTAAGTTGTGGTCTTGCAATTTAGTTGCAGATATATTCCAAATCAGAAACAGTTCAGTTCAGAAATACTCTAGAAACAGTCAGATTCAATGCAGATAAAAATTCAGTTACAATTCAGTTAGCAGTTAATAAATTCAGATTGTTGTACATTTTATAAATAAAAT…	.	general_UP	.	.	.	.	.	.	.	.	.	.	.	.	.	.	.	.	.	.	.	.	.	.	.	.	.	.	.	.	.	.	.	.	.	.	.	.	.	.	.	.	.	.	.	.	.	.
TRINITY_DN1188_c0_g1_i5	GTGGACTATATATTTTTAGATTTCAACGCATATAACATTGGTATCTATGACATACACCATACAAGTGGATCCCGCTTCTCTCACACCCACACTATAGTAATGAGGCTTCTATAATCAAAGAATAGTTATACGTTCCTATACAAAATATATTTTTCATAACAATAATAAAGATAAATCGACTTACTATTTCTTAAGATATTACGCTGAAATTAATTTTTTTATTACTTATTCAACATACACATAATGCAGCTGTATATTACTGAATACTAGTGAGATCTTTAAACAGTAAGTTTCCATAGTTTGATATCAAGCAAGTGCACTAGAACTTAAACAGCAACATGTAACATGGTAAATATTCATCAAAAACTACAAAAAAATAACATTCTATATCATTATCAT…	.	.	.	.	.	.	.	.	.	.	.	.	.	.	.	.	.	.	.	.	.	.	Female_stolon_UP	.	.	.	.	.	.	.	.	.	.	.	.	.	.	.	.	.	.	.	.	.	.	.	.	.
TRINITY_DN1188_c0_g1_i6	GTGGACTATATATTTTTAGATTTCAACGCATATAACATTGGTATCTATGACATACACCATACAAGTGGATCCCGCTTCTCTCACACCCACACTATAGTAATGAGGCTTCTATAATCAAAGAATAGTTATACGTTCCTATACAAAATATATTTTTCATAACAATAATAAAGATAAATCGACTTACTATTTCTTAAGATATTACGCTGAAATTAATTTTTTTATTACTTATTCAACATACACATAATGCAGCTGTATATTACTGAATACTAGTGAGATCTTTAAACAGTAAGTTTCCATAGTTTGATATCAAGCAAGTGCACTAGAACTTAAACAGCAACATGTAACATGGTAAATATTCATCAAAAACTACAAAAAAATAACATTCTATATCATTATCAT…	.	.	.	.	.	.	.	.	.	.	.	.	.	.	.	.	.	.	.	.	.	.	.	Female_stolon_UP	.	.	.	.	.	.	.	.	.	.	.	.	.	.	.	.	.	.	.	.	.	.	.	.
TRINITY_DN11892_c0_g1_i31	TTTCCTGTGTATTTTGGTGAATTTTCCTAGTACTATAGCCAAATTCCCTGTGTTTCCCTGTCTAGAAAAGTTACAAGTCAAATTTCCTGTTTTCCCGGTGATGTGGCAACCCAGTTTAACACTATATTTTTTGTATTTAAAAGAATAACATATCACTTAATTTCCATATTAATTTATTCAAAGTAATGTTTCGTAGCTGTTTCATAAATTCAATAGGAATCACAATAGTGTAAACCCTTGTTACGAAGAGTTTTTAAATGCAGGCATAATTAGCCCTTTGTATAATGAGAAGAGTAGCACCTCAAGTGAGGCTGATTAGTTACAGCCTCTGACTGGTTACTGCCGTTACCGATGCAACGAAGACGGGTACTATACCAAGCTCAACTAACCACGATGGAC…	.	general_UP	.	.	.	.	.	.	.	.	.	.	.	.	.	.	.	.	.	.	.	.	.	.	.	.	.	.	.	.	.	.	.	.	.	.	.	.	.	.	.	.	.	.	.	.	.	.
TRINITY_DN1189_c0_g1_i13	GAGCTGAATTCGCGTGCCGAGCTGAATTCGCGTGCCGAGCTGAATTCGCGTGCCGAGCTATACAAACAAAGAAAATGGAGGACGATTCCAGGTTAACCCTGCCAATAAATTATTTGGATTTCGTCTTTTTCCCTCAACATCTTTATATATTTACAGGAGAGAATATGCTACATACATGTTCATTTAATCTTAGTATATGATTGGTAAAGGCTACAAATATTTACGGAACTAGAAAACATACTTAAAATACGTGGCATATGTCATGTTTATTTTAACCTGTCATGGCCATGAGCAACATTGTATATAGTAGAAATTAAATTGCGCAGTGGAATTTCCCGATGGCTTCTCAAAGACCAAGTAGTCAAGATAGAAAGGACTTGGATAAATTCACTAAGTATT…	.	.	.	.	.	.	.	.	.	.	.	.	.	.	.	.	.	.	.	.	.	.	.	Nonrepro_prost+prov_UP	.	.	.	.	.	.	.	.	.	.	.	.	.	.	.	.	.	.	.	.	.	.	.	.
TRINITY_DN11907_c0_g1_i13	CCTATAATAGATATTTTTCATTTTTCTCACTATATATATATATATATATATATATCCTCAGAATAAGGTAAGGTAGACGTGCCACACACGCATAATCCTAATAATCTCAGTTCAACATCGCGATAACTGTGAGTCGATAACGAATCCATTCCCATTCTAGAGATTATAGGTCAATGAAGTTTTAGGACAACGAAGCTGTCATCCTCTTATTGTTATTAAATCCTTCTAAACGTGTAACTGGTGGCGCCTTGTTCGCTCATTTACAAGACGTGCCACTGCATTATACATGAATCTGGACCTCCAACTGAGATGAGCTTCCTACAATCCTGCGTAAACACCAGATTGTATACAATTGGATGGGCTCTATACGTATGGCTGTAGGCCCCCTGTTTGCTGCAA…	.	.	.	.	.	.	.	.	.	.	.	.	Female_general_UP	.	.	.	.	.	.	.	.	.	.	.	.	.	.	.	.	.	.	.	.	.	.	.	.	.	.	.	.	.	.	.	.	.	.	.
TRINITY_DN11907_c0_g1_i3	CCTATAATAGATATTTTTCATTTTTCTCACTATATATATATATATATATATATATCCTCAGAATAAGGTAAGGTAGACGTGCCACACACGCATAATCCTAATAATCTCAGTTCAACATCGCGATAACTGTGAGTCGATAACGAATCCATTCCCATTCTAGAGATTATAGGTCAATGAAGTTTTAGGACAACGAAGCTGTCATCCTCTTATTGTTATTAAATCCTTCTAAACGTGTAACTGGTGGCGCCTTGTTCGCTCATTTACAAGACGTGCCACTGCATTATACATGAATCTGGACCTCCAACTGAGATGAGCTTCCTACAATCCTGCGTAAACACCAGATTGTATACAATTGGATGGGCTCTATACGTATGGCTGTAGGCCCCCTGTTTGCTGCAA…	.	.	.	.	.	.	.	.	.	Male_prost+prov_UP	.	.	.	.	.	.	.	.	.	.	.	.	.	.	.	.	.	.	.	.	.	.	.	.	.	.	.	.	.	.	.	.	.	.	.	.	.	.
TRINITY_DN11907_c0_g1_i38	CCTATAATAGATATTTTTCATTTTTCTCACTATATATATATATATATATATATATCCTCAGAATAAGGTAAGGTAGACGTGCCACACACGCATAATCCTAATAATCTCAGTTCAACATCGCGATAACTGTGAGTCGATAACGAATCCATTCCCATTCTAGAGATTATAGGTCAATGAAGTTTTAGGACAACGAAGCTGTCATCCTCTTATTGTTATTAAATCCTTCTAAACGTGTAACTGGTGGCGCCTTGTTCGCTCATTTACAAGACGTGCCACTGCATTATACATGAATCTGGACCTCCAACTGAGATGAGCTTCCTACAATCCTGCGTAAACACCAGATTGTATACAATTGGATGGGCTCTATACGTATGGCTGTAGGCCCCCTGTTTGCTGCAA…	.	.	.	.	.	.	.	.	.	.	.	.	.	.	.	.	.	.	.	.	.	.	.	.	.	.	.	.	.	.	.	.	Male_stolon_UP	.	.	.	.	.	.	.	.	.	.	.	.	.	.	.
TRINITY_DN119173_c0_g1_i12	TTTTGAATTATTGAACTCATTTTTATTACAGTAGAATATTGCTTTCCATATTATCAATTTGTTCCTTCTTATCTCTTTGACATTCTGGATCGTTTGTACTTCCTTAATTATCCTGCTTTATTTCTTTTTAGAAGAGCACAGACCATTGTCACAGGTATATCCGGCCTCACAGTCCGAACAAGCGGACCCTTTCTTGAACGGTTTCTCTCCAACCCAGTTACCGGGCGGAGTGTAGCTACAAGCTACCAGTATATATGTCCCCTTGCCCCAGTTTAATCCCTTAACGGAGTCGCACACTTGAGCAGCACAACCGACGTGTTCCGATTCAGCCCACACAACCTGGGTGTAGTGTCCACACACAGCGGTGCAGCTACCTGTGCTGTAGTCGTAATCCTTCAC…	general_UP	.	.	.	.	.	.	.	.	.	.	.	Female_general_UP	.	.	.	.	.	.	.	.	.	.	.	.	.	.	Male_general_UP	.	.	.	.	.	Nonrepro_general_UP	.	.	.	.	.	.	Nonrepro_general_UP	.	.	.	.	.	.	.
TRINITY_DN1193_c0_g1_i18	TTTTTTTTTTTTTTTCTTGTCACTTAAAAATGTATTGCAAGATACTTTAACTGAATGTTACATGGGCTACAGATTGGTACAGTTTCGGACATGATTTTATCGACAAACTGATCTTCCATTTAATTTGATTGTTAAAAGTACATTAAACGTGAAAAATAAGAGAGAGATTATCTGTCGTTGAACAACTTTTGTTGTCAAAAAGAACACAATATAATGATGAAAAGTAGACTTTTTATATACGTTTTACAAGCACCATTCTAATAACAGGGTTGATAAAGCTTTAGTTTACATTTCGGCTGGCGTAGACGTCAATTACTGTGATCATTCACAACTTTACGTATATGACGCATACGTGACCTACTTTACGCAACGTTCGAGACTGCGCAGTTCGCACGGTAC…	.	.	prost+prov_UP	.	.	.	.	.	.	.	.	.	.	.	.	.	.	.	.	.	.	.	.	.	.	.	.	.	Male_prost+prov_UP	.	.	.	Nonrepro_prost+prov_UP	.	.	.	Male_prost+prov_UP	.	.	.	.	.	.	.	.	.	.	.
TRINITY_DN1193_c0_g1_i3	TTTTTTTTTTTTTTTCTTGTCACTTAAAAATGTATTGCAAGATACTTTAACTGAATGTTACATGGGCTACAGATTGGTACAGTTTCGGACATGATTTTATCGACAAACTGATCTTCCATTTAATTTGATTGTTAAAAGTACATTAAACGTGAAAAATAAGAGAGAGATTATCTGTCGTTGAACAACTTTTGTTGTCAAAAAGAACACAATATAATGATGAAAAGTAGACTTTTTATATACGTTTTACAAGCACCATTCTAATAACAGGGTTGATAAAGCTTTAGTTTACATTTCGGCTGGCGTAGACGTCAATTACTGTGATCATTCACAACTTTACGTATATGACGCATACGTGACCTACTTTACGCAACGTTCGAGACTGCGCAGTTCGCACGGTAC…	.	.	.	.	.	.	.	.	.	.	.	.	.	.	.	.	.	.	.	.	.	.	.	Nonrepro_prost+prov_UP	.	.	.	.	.	.	.	.	Nonrepro_prost+prov_UP	.	.	.	.	.	.	.	.	.	.	.	.	.	.	.
TRINITY_DN1193_c0_g1_i4	CCTCTCATTTCTGACTGGCTGGTTATTACTACATATTGTATGTTACTCCCACTGATTCAGTCTCTCATTTCTGATTGGCTGGAGTACCTTAATGATTGACATATTATGTACATTATGGGGTCAGTAGATCAGTAGAGTAGGGAGTGCAGGAAGCAGGTTTTAGTTCGAGCCACAAGCTGATATTTTTTTGTTAAACATCTATACAACGTGCTACTTCATGTATAATGACGTCTGGGTTTCCATAGGCATGATAACTATATTAAAAACATGGCTTCTTGTTTTTCGTATTATTTATATTACAGGATACGTTTTTTTCAAGCTAATTTCTGATAACAAATAAGCTGTCAATATACCCAACGTAATGAAAACGCGGTGCAATGAAAATAAAACAAAGTTCTA…	.	.	prost+prov_UP	.	.	.	.	.	.	.	.	.	.	.	.	.	.	.	.	.	.	.	.	.	.	.	.	.	.	.	.	.	.	.	.	.	.	.	.	.	.	.	.	.	.	.	.	.
TRINITY_DN11942_c0_g1_i8	AGCTTATCAAAAGCCTCGTTCGTGGGAGCCAGGAAAGTAATGGGACTTCCGCCCTGAATCTCGTCCGCCAAGCCGGCTGTCTTCATGAGGCCAATAAGTCGGCTGAAGCGGGCATCCTGCGACAAGGTATCATGGATATCCCCTTTAGGAGGCATCATCACCTGGTTAAGACAACAAAATAATTTATCAGTACACAGCTAAGACATACCCAGTTAAATTCCAAAACCTAAAACTACCATACCATTTAACCCACACCAAAACATATCCAGCACACACCCAGCTAAAAAAAGGAAGAAACTTTTCAGCACATACCTCATCAAGGTGACCAATGTATCCTAATAATGACAGGATAATGAACATTTATTGATATTGGGAACTTTGTGGCATATTTATAGGTGT…	prost+prov_UP	.	.	.	.	.	.	.	.	.	.	.	.	.	.	.	.	.	.	.	.	.	.	.	.	.	.	.	.	.	.	.	.	.	.	.	.	.	.	.	.	.	.	.	.	.	.	.
TRINITY_DN11944_c0_g1_i24	AAAGAGTGTTCATCTTCTCTGTCTCAAGTGGGCAGTCAAGTATACCATCACATACTGACTCAAATTTGGTTTAAGACACACACACACTGACACACACACACACTGACAAACACACACACAGAGACAGGGTGACTGCTATAGTCACGCGAATGCATGACTAAAAACTAGATCATTGTTACTGCTGTAACATTTATTATACTCTCCATTGTGCCCTACATGAGACTGGTGAAGCAGCTAATTTGGGTTATTTTCTATGACTTTTGATCATGACTTCCTCTGGCCTATTATTTAATTATAGTATTACGGTTAGAATCAACATTATATGGTTTAATTTAGCTTAGATAAACGGTGATATACAACCAATTTGTTATTATCGATTTTCATTGATGTGTTATGTGG…	.	.	.	.	.	.	.	.	.	.	.	.	Female_general_UP	.	.	.	.	.	.	.	.	.	.	.	.	.	.	.	.	.	.	.	Male_stolon_UP	.	.	.	.	.	.	.	.	.	.	.	.	.	.	.
TRINITY_DN119514_c0_g1_i2	TTTCCATTTTTCTTAACGGCTATTACCAAAGCTATAATTGTACATTTCGAAATTAAATATTACAACTAATATCCATTCGCCGCATTTGATGAGACAAAAACTAAACGCCAGAAAGACAATAGTCAAAAATTTATTCTGGAAACATTTAACTTCATTATTAAATAAATGTATATAAAATATCTGATAAAATAAATATTAAGTCACAGATATGTGAGCTGGGTGTCTACTTGTGCCAACACATGATAGTAGTTATTCTACTAAGGGTTAATATCTCAATTCGCAAAATCCTAACCATATTTTTTACATTGTATTTTATAAGCTATATTTGCAAGTCAATTGGATAAATATGTGTGGATGGAGATTGCATTAAAAAACCTACGCCTGTACCTAGTAAAGACA…	.	.	.	.	.	.	.	.	.	.	.	.	Female_general_UP	.	.	.	.	.	.	.	.	.	.	.	.	.	.	.	.	.	.	.	.	.	.	.	.	.	.	.	.	.	.	.	.	.	.	.
TRINITY_DN1195_c1_g2_i1	AGCTATTTATAATAGAGGTCCGCTTGTTACGAAGTCCGGATACAAAGCCTCCGGCGCTGGCTCCTAAATCAGTCCTACTGACCACAATGCTAAAATATTGCTCTTTTAACACCGCCAGCACAGGCGCCTAAATGGCCTTTTATCTGCTTATAACACCACATAAAAGCTCACTTCCGGTTGCAAACAGGCTAGTTTCATTTGGATTTTCCTATAACCTAAATAATTTGATAAGCCTAACATTTTAGTGTTGTGGTCTATGGAGTTCATATGGGAGTCAGTGGCCTCCAGCCAGATTATTTGTAGTTGATTAGCAGCATTGAAATTGTCCAACTGGACTATTTTTGTTGATAAATTGGTCTTTGACTATTTTGGAGGATCTGGTCAGGATCTGAGATGATC…	.	stolon_UP	.	.	Female_stolon_UP	.	.	Female_stolon_UP	.	.	.	.	.	.	.	.	.	.	.	.	.	.	Female_stolon_UP	.	.	.	.	.	.	.	.	.	.	.	.	.	.	.	.	.	.	.	.	.	.	.	.	.
TRINITY_DN11964_c0_g2_i5	TTTTTTTAATTAATAATAATTTTTATTTTATAAGACAGCTAATAAACAATAAATCATATGATAAGATAAAAGTATACTGTAAAGGTATCTGGTACTAATTAGTAAGTCAACATCTGAAAGGGAAGTAGATTTATTTTCTGCATAACTATTTACAGATCTACAATTTGAATATTTAATTTAAATCTCGTCCCTAAAGTTCCCTTTTAGGTTGTACCATTTTGTACATACACACAGTTTTCGTTTCTTTTTTAAGATGAGTTCTACAAACTTCAAGCTCATAGTTCTCCGAAGGGTCCAGATCATGGATCGTATACAAACCATTTGGAGTCCATTTCACGATTTGGTTAACCCACTGCCCTACAGGGAACTTCCTGTAATTGATGTAATATTTGCACCAAT…	.	stolon_UP	stolon_UP	.	Female_stolon_UP	.	.	Female_stolon_UP	.	.	Male_stolon_UP	.	.	.	.	.	Male_stolon_UP	.	.	Female_stolon_UP	Female_stolon_UP	.	Female_stolon_UP	Female_stolon_UP	.	Male_stolon_UP	.	.	Male_stolon_UP	.	.	Male_stolon_UP	Male_stolon_UP	.	.	Male_stolon_UP	Male_stolon_UP	.	.	.	.	.	.	.	.	.	.	.
TRINITY_DN11967_c0_g1_i1	TTTGATAGTACGTGGCAATAATATTTATTAGTAATTAGTAAGAGTGGTACAAAAGTACAATAAACATAGAGAAGTAAGTGTCCAATGTCATAAAATAATAGCACAATAAATGATTGATCTTTGTATCCCAAGATGCATCATCAAAAAAAGGAAGGAGTTACTAAGAGGAAACAGGTCCGGTATTAACAGTTCTTATAAACATAGATAATATAATAAACATAACAAACAAATAAATAGATAATAAACGTACTCATTATGTGTTAAGCGAAAAAGAACTATTATTGAAGCAGGTCTTTACTTCAAATTTAAAATTAGTTTGCCGGACGAGGTTAGTAAGGATTGAAAACTTTCTTATGGGCCATCCCGGCTCATTTTATTCTACAGAGGCGTGCTTAAAGC…	.	stolon_UP	stolon_UP	.	.	.	.	.	.	.	Male_stolon_UP	.	.	.	.	.	.	.	.	.	.	.	.	.	.	.	.	.	Male_stolon_UP	.	.	.	Male_stolon_UP	.	.	.	Male_stolon_UP	.	.	.	.	.	.	.	.	.	.	.
TRINITY_DN11967_c0_g1_i11	TTTGATAGTACGTGGCAATAATATTTATTAGTAATTAGTAAGAGTGGTACAAAAGTACAATAAACATAGAGAAGTAAGTGTCCAATGTCATAAAATAATAGCACAATAAATGATTGATCTTTGTATCCCAAGATGCATCATCAAAAAAAGGAAGGAGTTACTAAGAGGAAACAGGTCCGGTATTAACAGTTCTTATAAACATAGATAATATAATAAACATAACAAACAAATAAATAGATAATAAACGTACTCATTATGTGTTAAGCGAAAAAGAACTATTATTGAAGCAGGTCTTTACTTCAAATTTAAAATTAGTTTGCCGGACGAGGTTAGTAAGGATTGAAAACTTTCTTATGGGCCATCCCGGCTCATTTTATTCTACAGAGGCGTGCTTAAAGC…	.	stolon_UP	stolon_UP	.	.	.	.	.	.	.	Male_stolon_UP	.	.	.	.	.	Male_stolon_UP	.	.	.	.	.	.	.	.	Male_stolon_UP	.	.	Male_stolon_UP	.	.	Male_stolon_UP	Male_stolon_UP	.	.	Male_stolon_UP	Male_stolon_UP	.	.	.	.	.	.	.	.	.	.	.
TRINITY_DN11970_c0_g1_i12	GTAGAAAACAAATTTTGGCTTTGGATCTCAACCAGGGGACCACCCAGCAGGAACAAAGTACCGGGATTTAGTTAATTCTTGTACCAAAAAAAGAATACACCTACATGTTTATTATTCACCGTGAATTCGGAGGTATATTCTCCACGGACCTGTGAGCAACACGCTCTCTGACATACGCATTGCAACCGAGTGAAGCTACCCATTAAACTTTCGTTTTATGTTCATTTTGGATTACAAAAGGAAGATATAGAAGTAAAAAAGGCACCTATAATATAGAGCAATAAGTACTCAAATGAGTATCAGGGATTCATAAAGACTTAACTTCCTTTCTTTACACTATTTGCAATGAATAAATCAAAGGTCTGGATTATAATTACGATTCTTATGGTGGTTTCACAA…	.	stolon_UP	stolon_UP	.	.	.	.	.	.	.	.	.	.	.	.	.	.	.	.	.	.	.	.	.	.	.	.	.	.	.	.	Male_stolon_UP	Male_stolon_UP	.	.	.	.	.	.	.	.	.	.	.	.	.	.	.
TRINITY_DN119886_c0_g1_i6	CGCCCGCCAAGAAGCTGTCATGTGGTCAGGAACTGTCATTTTTATTTTTATTTACCACTTTGCTCATCTACCAGATGGTCACACTAGATCTCTGGAGGTAGTCTTTGACCATGAAGAAACATTTGGCGTCAGAAGTTCCGAGATCATGGATGGCGATCCAAGCATAGAAGATAGGGTGGAACGTTCTGAGATGTATTGGAAAGATGATTACGGTCGTAGAGGTTATTTTGACTTTGTGGATTCTGATTGGGTCAAATCTAGTAATGTCTCGCAAGATGAACAAATGATAACCTACGACTATGAAGACTTGGTTAGTGCACATCATACTAAAGATTGGTATGAAGACGATGAATTGACCTATGATGATTCAACGTCATGGTTCGAGACGGGAAAGATCAA…	.	.	stolon_UP	.	.	.	.	.	.	.	.	.	.	.	.	.	.	.	.	.	.	.	.	.	.	.	.	.	.	.	.	.	.	.	.	.	.	.	.	.	.	.	.	.	.	.	.	.
TRINITY_DN11993_c0_g1_i10	TACTGTATTAGGCAGGGCCTCCAAGAGAAATTTTGCAAGGCGGAACAAGACTGCTTTGGAGCCCCTGGGGGGGGTACGCTGAGGGGCTATGGGGCTATGGCTATTGGGGCCATTTAGAAATTCACGGCCCCCTTCTTGGCTCTCCAGGTCCGGGACTGATGTACCACTTCAACCCCCCTCTCAGAGGCACTGATAGTAAGATACATTGGTCATTGTCCAAAGTATGTGTTATGTAAGCATTATGTTTGTGTTTTGTACCTTTTCCATACTTATTTTGTACCGTTTATGTATTTATTTTGTACTCATTTTGCACATTTCTGATAAAATTTAACAATCGACTAAGGTGATCAACTAAGTTAAGCTACACAGATCAGTATAATTGAACAGACAACTATGGTG…	prost+prov_UP	.	.	.	.	.	.	.	.	.	.	.	Nonrepro_prost+prov_UP	.	.	.	.	.	.	.	.	.	.	.	.	.	.	.	.	.	.	.	.	.	.	.	.	.	.	.	.	.	.	.	.	.	.	.
TRINITY_DN11993_c1_g1_i3	CCCCTCGTCAACTACGTACAATACCTCCTAGCGAAGTAGTCCTTCTGGATGTAGATAGATTATTAATTTCTGTAGTGACTTAGAATCAGTTATTTCATACGTTCAAGCTGTATGTCGCAAATTTCAGGAAAAGAGTATTAATGTGCCGATCCTTATCTGTCGTTTTTTATCCCGTCGACGCAAGTAAAACTTGTCATGTGGCCTGTGATTGTTGTGACGAGTTCTGGACTATTACCTCTGACATCAATGGGAAGTGTCAGCAAACATGATCTCTAACCTCGGTACATATCTACCCAGTTCCTTGAGATTCTTCCAGAGACATCTCAGGCTCAACAAAATACACATGGCGGACAAGTCCAGTAACAGCTTTGATCTTCAAGTCAGTATACTCAATATCAA…	general_UP	.	.	.	.	.	.	.	.	.	.	.	.	.	.	.	.	.	.	.	.	.	.	.	.	.	.	.	.	.	.	.	.	.	.	.	.	.	.	.	.	.	.	.	.	.	.	.
TRINITY_DN11998_c0_g1_i45	TTTTTTTTTTTTTACATTATTATCTTTATTTATCATAATATGTACATGTTTTGGACAAAAAACTTTCTTATGGCGTCACATAACAACCGAATTTGGTTATTTCACATGACTTGAAACTTCTTTTTTGGAATACATCCTCCATTTCACACTTGGTCTAGGGCGGTGGATATGTACAAAGCTGCACAACACAAACGGACAAGACCGAATACACACTTACTGAGTTTGTATCTGGAGATCACGAAAGGATCACTTTACATATGAAAATATATTTATAGTAAAATTGTGAGAGCAGCAGCAGCGAAGATGTTGCCTTTTTTTTCTTTCTTTTTTTTTTGTAAACAGAAAAATGGACATTGAAGAATTACGAATAATACATGTACATCAAGTTAACTGCAAAAT…	.	.	.	.	.	.	.	.	.	.	.	.	.	.	.	Female_prost+prov_UP	.	.	.	.	.	.	.	.	.	.	.	.	Male_stolon_UP	.	Nonrepro_prost+prov_UP	.	.	.	.	.	Male_stolon_UP	.	.	.	.	Female_prost+prov_UP	.	Nonrepro_prost+prov_UP	.	.	.	.
TRINITY_DN119_c0_g1_i8	CTTGTAACCAATCCGATTTCAGTATTACCACAATACGTGCACTGCATTTAAATAATAAAATATGAAATATGGTTTCGTATCACACACTTAGTCATTTGATAACTGATATTAACAATAAATCTAAAAGTATTATACAACGCCACAGATCGATACACCATACAATGAAATAGATAAATATTTATTAACTATTACCTTTACTAAATGTGACAGTAATGGATCTGGATAAAAAAATATTTAAGTACGTTTCTCTACGGAAAAATAATTATACTAATTCCTCTATAATGAATAGTTATGTCGATATTTTGAATGACATGTCATATTAAATGCGAAATCCAAATGGACCATTATAATTTGTCATTAGGCTTTTTGGTGTGGATTCTACGCTTGACTTAGCACAGT…	.	general_UP	prost+prov_UP	.	.	.	.	.	.	.	.	.	.	.	.	.	.	.	.	.	.	.	.	.	.	.	.	.	.	.	.	.	.	.	.	.	.	.	.	.	.	.	.	.	.	.	.	.
TRINITY_DN12006_c0_g1_i6	CACTTGATTATATATAAATTAACCAAAAATATTAAATAAGCATTATTTTAATGAATTTAATAATATTAATTAAAGTAATCTTTAATAATTAGTTGATTTCAAATTGATCCATTTTTTCTCAGCATGCAGGATATTGAATATAGGCTGCTTCTTCCCCCCCTTTTCAATTTTTTGGACCCCACCTATGGCGAAACCCTAGATCCGCCCCTGCAAGCTACTTCAGGTTGCGAACAATGGGCTTTGCGAGAAAGTTCTGAGATAGTCTTAGAAAGCTCCAGGATGTTTGAGAATGTTTTAAGACCAGATCATCCATTCTGAGTCAATAGCAGCAGTGAAATCATCCAGCCAGCCAATCTAGTTTTAAATATTCCTCGAGTTTTCTCGGACTACCTGCAACTT…	prost+prov_UP	.	prost+prov_UP	.	.	.	.	.	.	.	.	.	.	.	.	.	.	.	.	.	.	.	.	.	.	.	.	.	.	.	.	.	.	.	.	.	.	.	.	.	.	.	.	.	.	.	.	.
TRINITY_DN12007_c0_g1_i2	GTACGTGGAAGAGTCCACCCGATCTAGTGGCGCCTCCGGAATCAAAAAGATCCGCCTCGACAACACCGGACCGCGCCCCTACTACTCGGAGAGTCATAGCTCGCTCAATTCGATTGCTGCTGCTCACACACATGCTAACCACATCAGAACTGTTGGAATGGGTGAAATCATTGCTGTTCTCAATGGTGTGGAGTTTAGAACAAGGCATAATGACTACAGGCTATACAAACCAAGTACAAACACAACAGCATACCATGTAGTAGAAAATATTACCTTTCCAGAAGTACCACCTGAAGTAACCAGTTTAACTAACATTAGTGATCAGATCCTAGAAATGAGAGAATGGTTTAGAGCCTTTAAGGAGCAAAACACCACACACAGAGACTACACTAAATATTT…	general_UP	.	.	.	.	.	.	.	.	.	.	.	Female_general_UP	.	.	.	.	.	.	.	.	.	.	.	.	.	.	.	.	.	.	.	.	.	.	.	.	.	.	.	.	.	.	.	.	.	.	.
TRINITY_DN12012_c0_g1_i3	ATTGGAGAGTGTGTTGTGTTGTATAATACTGTATGCATTGGATACGTTAGTATAAAACCCTGTGTTGTAGTATATTGCATTATATAACACTGTATGCATTGGAATAACAAGTACAAGACAACACACGTCCAATATGTACAATGTCTTCCAATGCATACAGTGCAACACATTTCCAATGTATACAGGGTTAGGGTTAGGGTTCCAAGGCATCCGACACAAACAGTTGTGCAAACACGTACAGTATTCTAATGTAACACATTTCCAGTGCATACAATATTCCAACGTGTACAGGGTTAGGCTTAGGAGGTTAGAGTTAGGGTTCAACGCCCAGTTATTCCAGCGCATACATTGTACCAACGCAGCACATTTCCAACGCATTCAGTGTTATACCGCACAACA…	.	stolon_UP	stolon_UP	.	.	.	.	.	.	.	.	.	.	.	.	.	.	.	.	.	.	.	.	.	.	.	.	.	.	.	.	.	.	.	.	.	.	.	.	.	.	.	.	.	.	.	.	.
TRINITY_DN120274_c0_g1_i1	GCTGAGAACCAATCGGATTGCAGTTGTAGCCCACGGAACGGGATACTATGTGATATGTATGGTGCAAATATGAATGTTAAACGGCGGTCGTATAGGACTCTATTATTTTGAGATCTACCTAAGGAGTTGAAAATTTACCGGAAATCGATACAGATTACGTGAGTGGGAGTTTGGGAACAGTGCTCATCTTAACCCCTGGTAGATCCGATCAAAAGGGCCTACCGGACCACCCTGCGGGTCACGACCAAAACAGTGGCCGGACACTGCCCAGGAGGAGGTGGTGGCTGGGCCCTTCGGCCTTTGTAACGGCCGGATTTTTTAAGCCCTACGGGGGAAGTTTGAAAATGATTATTACCCTCAACGTTTTCCTTCTTCTATTCTCCCCGAGGGGTATTTATT…	.	stolon_UP	stolon_UP	.	.	.	.	.	.	.	Male_stolon_UP	.	.	.	.	.	.	.	.	.	.	.	.	.	.	.	.	.	Male_stolon_UP	.	.	Male_stolon_UP	Male_stolon_UP	.	.	.	Male_stolon_UP	.	.	.	.	.	.	.	.	.	.	.
TRINITY_DN120280_c0_g1_i5	AATAAGTTTAAAAAAAAAAAACTTGAAATAACTTTAATGAAGACTACGCAATTTAAAGTTTTAATTTGTATTGTAAAGATGACAGTTCTCTTTATTTAAAGACCAGCATCATCTACTTCATTCGCATTTTCCAATCTAAGTCAAAACCAAAATTTTGTTGATGAGGTTTAAAAGATCAACTGAAATCTACTTGATAATAATTTGTATTACAGCGGTCAGTATTAGTGCTATTGAGAGAATAGCAGATTAAGTTTGCTCGTAAAACATTTAAATTATCTGATAGTCAGACAAAAAACGTGTCGATCTTTTAACTTAACAATAACAATACATCCAGTCACTTGATCCTCAACAGAGCTGTAGGTTTGTGAAACTCAGGGATATATTACTATTTATATATTA…	.	stolon_UP	stolon_UP	.	Female_stolon_UP	.	.	Female_stolon_UP	.	.	.	.	.	.	.	.	.	.	.	.	.	.	.	.	.	.	.	.	.	.	.	.	.	.	.	.	.	.	.	.	.	.	.	.	.	.	.	.
TRINITY_DN1202_c0_g1_i2	AATAATATTTAAATGCTAAGAACTGAACTGATGCTAAATTTCTACAAAAGAAACTTTATTAACAATAATGTATAAATTTATACATGAAAATATTTTATTTTTTTGTTTTATTTAGGTAATGCTATAAGTACATTTATAAACAATCTTCACACTCCTACATTAAATATTATTGTTTTATTTCTTATTTCAATCTCTTATAGTAATAGGATTTAATCGTCGCCCAAAGGCTTAGGTGTTGATATGTTAATTACATTTTATAATTTGAGGTGTTATGGTACGTGTTTCGATCAAAAGATGTTTACAAATGCACAAATACACTCCATATTTTGCTTACGTAAAATACTGCACAATTTGTAGCTTCACTTTTATTTTATGTAAAAGACAAAAGAATTTCATATA…	.	.	stolon_UP	.	.	.	.	.	.	.	Male_stolon_UP	.	.	.	.	.	.	.	.	.	.	.	.	.	.	.	.	.	.	.	.	Male_stolon_UP	Male_stolon_UP	.	.	.	.	.	.	.	.	.	.	.	.	.	.	.
TRINITY_DN12038_c0_g1_i1	CGTTTTATTTGTTTTATTTCTAACACGGTTTAAATAGGATAACTTGAATACAGTACTTTCTATCACGGTTATTATTTAATTAAAATACTTGAGATACAAGGATATATATTGAGATATAAGAAAAACAAAAAGCAAAGTATATTATTACAAATGATTTTTGTAAAAGTGCTTTGACGTGCTTTGCCTCACGCTTATACGTTCTCAGGTCGGACTATTAGTTGTTATTCTACCACCGGGCTGGTTGGATACACTGGTCTTTTATTTCAGTATGCATTGGTGCATGCGTTAGTTATGCATTATTATGCTTGTTTTGCTTTGAGGATGCTCATTTATTCAAACAACAACTAAAGGTATTCGTTATATTGATTGATTATTGTTTACATGTTTATCGTATTATTT…	general_UP	.	.	.	.	.	.	.	.	.	.	.	.	.	.	.	.	.	.	.	.	.	.	.	.	.	.	.	.	.	.	.	.	.	.	.	.	.	.	.	.	.	.	.	.	.	.	.
TRINITY_DN12038_c0_g1_i3	CGTTTTATTTGTTTTATTTCTAACACGGTTTAAATAGGATAACTTGAATACAGTACTTTCTATCACGGTTATTATTTAATTAAAATACTTGAGATACAAGGATATATATTGAGATATAAGAAAAACAAAAAGCAAAGTATATTATTACAAATGATTTTTGTAAAAGTGCTTTGACGTGCTTTGCCTCACGCTTATACGTTCTCAGGTCGGACTATTAGTTGTTATTCTACCACCGGGCTGGTTGGATACACTGGTCTTTTATTTCAGTATGCATTGGTGCATGCGTTAGTTATGCATTATTATGCTTGTTTTGCTTTGAGGATGCTCATTTATTCAAACAACAACTAAAGGTATTCGTTATATTGATTGATTATTGTTTACATGTTTATCGTATTATTT…	general_UP	.	.	.	.	.	.	.	.	.	.	.	.	.	.	.	.	.	.	.	.	.	.	.	.	.	.	.	.	.	.	.	.	.	.	.	.	.	.	.	.	.	.	.	.	.	.	.
TRINITY_DN12049_c0_g1_i1	TAAACAAACAAATAACTTAAGCTTGATAACCCTAACCTGGGGGGTAATTGTCCTAGGGGGTAATTGTCCGGGGGGTAATTGTCCTAGAACCGTATCCGGCAGGGTCCTCTACTTACTTTATATCACTAGATACATCTGTATATTCAAAGGTTAGTGGCCATCTGTTAAATGGGCAGAAGTGGTAAGCCACTTAACTAGGACTCGCTTTATATAGACAAATAATCTACAAATTGAGACATCACCTCCTAATATAGGCTAGGGGCGGACATCATGGCTACGATAAATGAATTTTGTTTATTACGGACTATGATTAAAAACGTGCAAAAGTAAAACTAGGCAAATGACATGTTTTTTGTGTTTGAAGAAAACGACGGAAAAATAACAGTTCCCTTCATGAAT…	general_UP	.	.	.	.	.	.	.	.	.	.	.	.	.	.	.	.	.	.	.	.	.	.	.	.	.	.	.	.	.	.	.	.	.	.	.	.	.	.	.	.	.	.	.	.	.	.	.
TRINITY_DN12062_c0_g1_i2	TCACATTCACTATACATGTATTTAGAGCCCTACTAACGGCTCTTTAACCAGTGGCGTAGAAGCCTAATGGCTCTTCTGGCTCAGAGCCAGGGGCAGCAAGTTGTGCTCCTACGCCACTGTCTGTAACACCTTTTTAATGGTATTCTATATAATGTACTGTGTATAATTTTCGTTCTAAAGTCTCAAATAAAACTTTATACACATGGAATTTGATTTCTCTGTACAATTCTCAGCAGATATTAATAGTTTGATAACAAAATGCCAGTACCATCACTTATACAATGGCCAAGTTTACAAAACACGACATGAAGTCCAGGTACCGAGAATTGTTGTGTCCAACGAGGGCAAAGATTTTCGGTACCGTGTATCATAAATCTGGCCACTGTATTAATTTTTTGT…	.	stolon_UP	stolon_UP	.	Female_stolon_UP	.	.	Female_stolon_UP	.	.	.	.	.	.	.	.	.	.	.	.	.	.	Female_stolon_UP	Female_stolon_UP	.	.	.	.	.	.	.	.	.	.	.	.	.	.	.	.	.	.	.	.	.	.	.	.
TRINITY_DN12062_c0_g1_i4	TCACATTCACTATACATGTATTTAGAGCCCTACTAACGGCTCTTTAACCAGTGGCGTAGAAGCCTAATGGCTCTTCTGGCTCAGAGCCAGGGGCAGCAAGTTGTGCTCCTACGCCACTGTCTGTAACACCTTTTTAATGGTATTCTATATAATGTACTGTGTATAATTTTCGTTCTAAAGTCTCAAATAAAACTTTATACACATGGAATTTGATTTCTCTGTACAATTCTCAGCAGATATTAATAGTTTGATAACAAAATGCCAGTACCATCACTTATACAATGGCCAAGTTTACAAAACACGACATGAAGTCCAGGTACCGAGAATTGTTGTGTCCAACGAGGGCAAAGATTTTCGGTACCGTGTATCATAAATCTGGCCACTGTATTAATTTTTTGT…	.	.	.	.	.	.	.	.	.	.	.	.	.	.	.	.	.	.	.	.	.	.	Female_stolon_UP	Female_stolon_UP	.	.	.	.	.	.	.	.	.	.	.	.	.	.	.	.	.	.	.	.	.	.	.	.
TRINITY_DN12063_c0_g1_i1	CTCTGATTAGATAGCTCACCAGTCTGCTCCAACAGAATAAAACTGCGCAAACTAACCACTGACCTAGCATCATTGTTGGCCAGAGGTACAAACTGCCTAGAAACTAGCAATTGAGTAATAAAACAGTAGAATTCATACAACACAACTCCTGAGACTTTTCACAAGTGAAAGGCTGGACGTCTATGGACAATTATTGGCTAAGCCAACAAGTTCCCCAGTTCACTAACTGGATGATTGGCTTACTTAATGTATTCACTCTGCCCGGATTAATAATCAATAGGTCTAACATATGCAATTATTTAAGGTTTCACTTAGACAATTACACAAATTACACATATAACAACATATAATACCTATTACACATCTGTGGATTTGAAAGCAAATGGAATTTTTATTAAA…	prost+prov_UP	.	prost+prov_UP	.	.	.	.	.	.	.	.	.	.	.	.	.	Female_prost+prov_UP	.	.	.	.	.	.	.	.	.	.	.	Male_prost+prov_UP	.	.	.	Nonrepro_prost+prov_UP	.	.	.	Male_prost+prov_UP	.	.	.	.	.	.	.	.	.	.	.
TRINITY_DN12063_c0_g1_i20	CTTGGCGTATCACTGTGCCAGTTAGGCTTTCTCTGATGAAACATCTCACTAGTCAGATGAAGATACAGATCTTCCTGGTCACCTAAATGCAGCCAGCCGAGACCACAGTAACCACAAACTGTTCCCTATATTATACAAGAAGCACAAGGCAGCAATTTCAATACGACCTTAAAACGAAGACAAACTCAGAAGAGTTTAAAATGATCTTCCCGCTGATTTTGTGTTTTGCGTTGCTTGGAAGTGGGTTTTGTGCTATTACTCCTTCTGAAGATTTTCCACATTCTTTGGCCATCCTGGAAAATGACATCCTGCATCTCTTCTGGAAGTATGATGATACAACTATAACATTTGAGGTCCACGTTAAAAACCTTGGATGGATTGGATTCGGTTTGTCACCCA…	.	general_UP	.	.	Female_general_UP	.	.	Female_general_UP	.	.	.	.	.	.	.	.	.	.	.	.	.	.	.	.	.	.	.	.	.	.	.	.	.	.	.	.	.	.	.	.	.	.	.	.	.	.	.	.
TRINITY_DN1206_c0_g1_i1	TGTTGTTGCTGTTGTTGTTGTTGTTTCTGTTGTTGTTGTTGTTGTTGGTGGTGGTGGTGCTGTTGTTGTTGTTGTTGTTGATGTTGTTGTTGGTGTTGTTGTTATTGTTGTTGCTGTTGTTGTTACTGTTGTTGTTGTTGTTGCTGTTGTTGTTGTTGCTGCTGTTGTTGTTGTTGTTGTCGTTGTTGTTGGCTTACACTCCTCTGGTGGAACACACTCGTCGTTCTCATTCTTGTAGGTTCCTTCTTTACACTTGCACAGACGAAGATCACACTCGTAGGTGTCACTTGGAACGCAGGTAGCGGATCCCGTGTACTCCTCGCACGTTGCTATGCCGTCGGCTCCGCACCAATCTTCACCGTTCTTGCAATCAATAACCACCATGTTTTCAGCTTCCTT…	.	.	.	.	.	.	.	.	.	.	.	.	.	.	.	.	.	.	.	.	.	.	.	.	.	.	.	.	.	.	.	.	Male_stolon_UP	.	.	.	.	.	.	.	.	.	.	.	.	.	.	.
TRINITY_DN1206_c0_g1_i15	TGTTGTTGCTGTTGTTGTTGTTGTTTCTGTTGTTGTTGTTGTTGTTGGTGGTGGTGGTGCTGTTGTTGTTGTTGTTGTTGATGTTGTTGTTGGTGTTGTTGTTATTGTTGTTGCTGTTGTTGTTACTGTTGTTGTTGTTGTTGCTGTTGTTGTTGTTGCTGCTGTTGTTGTTGTTGTTGTCGTTGTTGTTGGCTTACACTCCTCTGGTGGAACACACTCGTCGTTCTCATTCTTGTAGGTTCCTTCTTTACACTTGCACAGACGAAGATCACACTCGTAGGTGTCACTTGGAACGCAGGTAGCGGCTATATAAACAAACAAACAAATAAGCAAAAAATAAGGATTTATCTAGTAAATTAAGTCTTCAATTGTTAATCTTATTTTATCTACACTTTTCTT…	.	.	.	.	.	.	.	.	.	.	.	.	.	.	.	.	.	.	.	Male_general_UP	.	Male_stolon_UP	.	.	.	.	.	.	.	.	.	.	.	.	.	.	.	.	.	.	.	.	.	.	.	.	.	.
TRINITY_DN12070_c1_g1_i7	TCTTCCGATCTAGCAAGATATAATGTGTGTATATGCGATGGAAAACTGAGCTATAAATTAACATGGATTATAATTGAAAGAATAAAATAAACGTGCAGCCTATATTCCGTAAATGTTTATTCTATATTATTTTACTCTATTAAAAAACGCCTAGCATAGTCCATTTAATATGGTACAAATGTTTCTTTATAAAACAACACTAATGTAAGTATACCACGTCTTTGGAGAGAAATCTTTGGTCATATTTCCCATTCTTTGGGACATTTTTCTTACAACAGGCAGTGACCTTTTAATTATTTAAACTAAACTAAAAGGAAATAATCTGATAGAAAATAATGGAACCTTTAGGTTAATGCAAAAAGTTCTATCACACATGTATTTGTATACTAACTTTTACCA…	general_UP	.	.	.	.	.	.	.	.	.	.	.	.	.	.	.	.	.	.	.	.	.	.	.	.	.	.	.	.	.	.	.	.	.	.	.	.	.	.	.	.	.	.	.	.	.	.	.
TRINITY_DN12078_c0_g1_i27	ACCACTGTTGTACCAGGCCCCCCTCTCTCTCTCTGTCTCTAAGGAGAATACTAGTGTTGAACCAGGCCCCTCTCTCTAAGGGGAATACCAGTGTTGTACCAGGCCTCTCTCTCCAAGGGGAATACTAGTGTTGTACCAGGCTCCTCTCTCTGTCTCTCTAAGGGGAATACCACTGTTGTACCAGGCCCCCCTCTCTCTCTCTGTCTCTAAGGAGAATACTAGTGTTGAACCAGGCCCCTCTCTCTAAGGGCAATACCAGTGTTGTAACAGGCCTCTCTTTACCTCTCCTTTAGGCTAATGGGGTTTGACCCTTGTTATTCTGGCCATTCTTCGTGTTTCTTAGTTCCAATGCAGATCCCATTTATTTCAATTTCTGTCCGAGACGCATTAATTGTAGTT…	.	.	.	.	.	.	.	.	.	.	.	.	.	.	.	.	Female_prost+prov_UP	.	.	.	.	Female_stolon_UP	.	.	.	.	.	.	.	.	.	.	.	.	.	.	.	.	.	.	.	.	.	.	.	.	.	.
TRINITY_DN12078_c0_g1_i3	TGTTGTACCAGGCCTCTCTCTCTCTCTAAGGGGAATACTAGTGTTGTACCAGGCACCCCCCTCTCTCTCTGTCTCTCTAAGGAGAATACTAATGTTGAACCAGGCTCCTCTCTCTGAGGGTATACTAGTGTTGTACCAGGCCTCTCTCTCTCTCTAAGGGGAATACTAGTGTTGTACCAGGCACCCCCCTCTCTCTCTGTCTCTCTAAGGAGAATACTAATGTTGAACCAGGCTCCTCTCTCTGAGGGTATACTAGTGTTGTACCAGGCCTCTCTCTCTCTCTAAGGGGAATACTAGTGTTGTACCAGGCTCCTCTCTCTGTCTCTCTAAGGGGAATACCACTGTTGTACCAGGCCCCCCCTCTCTCTCTGTCTCTAAGGAGAATACTAGTGTTGAACC…	.	.	.	.	.	.	.	.	.	Male_prost+prov_UP	.	.	.	.	.	.	.	.	.	.	.	Female_stolon_UP	.	.	.	.	.	.	Male_prost+prov_UP	.	.	.	Nonrepro_prost+prov_UP	.	.	.	Male_prost+prov_UP	.	.	.	.	.	.	.	.	.	.	.
TRINITY_DN12094_c0_g1_i2	AATAAACTCTACAAAAGGGTTGAAATGTTGTAATTAGGTCAAAACATTGATAGTAGTTTCTAATTTAGATGGTTAATTTTCAAATAGATTTGAATATTTGGAAAACACAACTTTATAGATTATTGTAAGCCGGGCGGCTTATTTTACGTGTAAATTTTTAGATCTGTAAGATGAATGATTTGGATTCTGGAGCAGACCTACGAGGGGTTGGGCTTTTCAGTGGTAATTACTGATTATTATTGATGACATCCGGGTATTTTCCCGAATCCAAATCTCGTGCAACAGATATAATTGTGCTTAATTCTAGTCTGTAAATTATTTAAATACTAGACTAGATGGAATACAAAGTATTCTGAATGATATTTAGTAGTTATTAATACTATTATTTTTTCACATTGG…	.	general_UP	prost+prov_UP	.	.	.	.	.	.	.	.	.	.	.	.	.	.	.	.	.	.	.	.	.	.	.	.	.	Male_prost+prov_UP	.	.	.	.	.	.	.	Male_prost+prov_UP	.	.	.	.	.	.	.	.	.	.	.
TRINITY_DN12097_c0_g1_i1	CACCCAACGCAACTCCAACACAACATACGAAAGGTGACCAATGTATCCTACGGGTGATAGGATAGCTAGAATCCGGCGAATATTGGGTATGGCAGGCCCCATATGAAGACGGATGCATGAAAGGGTTGCAAAAAGTCGTATCGTGGAGGGGGTGCTTTTATATAGGGGTGCTTTATATAGGGGATGCTTAAAAGTGTGCAAATATAGAGAGGGTGCATAGAATCATACTGCTAAGCAGTAAGGTTTACGAATATTATTGTTAATGCTAGTAGATCTAATGCCAGGATGTACCTACAAGCATAGCAGAGGTTTTTGCACTTTTACGGGTTTCACGAAATGATGATGTTTTGTTGTTGCAAAATTGAATATTTACACCAGTGGGTATGTTAAAAGAGATTT…	.	stolon_UP	stolon_UP	.	.	.	.	.	.	.	Male_stolon_UP	.	.	.	.	.	.	.	.	.	.	.	Female_stolon_UP	Female_stolon_UP	.	Male_stolon_UP	.	.	Male_stolon_UP	.	.	Male_stolon_UP	Male_stolon_UP	.	.	Male_stolon_UP	Male_stolon_UP	.	.	.	.	.	.	.	.	.	.	.
TRINITY_DN1209_c0_g1_i44	TGGCCATTCATTCGAGTGTTTGGTATTCAGGAGCCAGCGTCGACGGTATGTTCGCTACTGAACCTATTGGCTCATGTGTTTGGCTTATACAAATTCAGAAACCAGGTGTCCGGTAAAGCCCCTATGTATTGGGTGGTCCATTTTAACTGTGCGATTTCAGTCAATACATGGTTATGGTCAACTGTCTTTCATGCAAGAGATTGGCCTGTCACCGAGGTAACAAATAGTATGTAGCGTGACATTTATACTGGTGGTGTTAGGCTTCCTATTTAGAAGACGTTAATATCCTGCTTTATCAAATACAATAGAAATTATTTTATTAGAGGTGTATGCATGAAATGAAGGTTGGGCTTCATAAGACTGTAACAACAATCGGATTTTAATTTTTGGAATTTTTAA…	.	.	.	.	.	.	.	.	.	.	.	.	.	.	.	.	.	.	.	.	.	Male_stolon_UP	.	.	.	.	.	.	.	.	.	.	.	.	.	.	.	.	.	.	.	.	.	.	.	.	.	.
TRINITY_DN1209_c0_g1_i69	TGGCCATTCATTCGAGTGTTTGGTATTCAGGAGCCAGCGTCGACGGTATGTTCGCTACTGAACCTATTGGCTCATGTGTTTGGCTTATACAAATTCAGAAACCAGGTGTCCGGTAAAGCCCCTATGTATTGGGTGGTCCATTTTAACTGTGCGATTTCAGTCAATACATGGTTATGGTCAACTGTCTTTCATGCAAGAGATTGGCCTGTCACCGAGGTAACAAATAGTATGTAGCGTGACATTTATACTGGTGGTGTTAGGCTTCCTATTTAGAAGACGTTAATATCCTGCTTTATCAAATACAATAGAAATTATTTTATTAGAGGTGTATGCATGAAATGAAGGTTGGGCTTCATAAGACTGTAACAACAATCGGATTTTAATTTTTGGAATTTTTAA…	.	.	.	.	.	.	.	.	.	.	Female_general_UP	.	.	.	.	.	.	.	.	.	.	.	.	.	.	.	.	.	.	.	.	.	.	.	.	.	.	.	.	.	.	.	.	.	.	.	.	.
TRINITY_DN120_c0_g1_i40	TTGTCAAATACATCCTTACTCCAATAATGATATATCTTTCAACTGTCTATATACTGTGTAATCTATGTGGCCTCCACCCACCCCCCAATAGCCACACCTTCACCACCACATACATTTATACTGCAATATTAATAATACTTTTAATCTGGGCATAAAACATTTTTTGCAAAAAGGCACATTTAGTTTTCTTGTACTGTTTTATTGTGTCCCACATGTAATAAAGTTATCAAGTGTTCCACCCAACCAACAGGTCTTTACACAAGCAACTTTATTTTGTACCTATACCCAAAATTCCCTAACTACCATTTTCACCAACAGATCAAATCTAACTAAGCTAATGTCCTGTCCTGAAAAGGACAAATGTTAAAGAAAAGAGAATGTAATGCAACTGTATGATAT…	.	.	stolon_UP	.	.	.	.	.	.	.	.	.	.	.	.	.	.	.	.	.	.	.	Female_stolon_UP	.	.	.	.	.	.	.	.	.	.	.	.	.	.	.	.	.	.	.	.	.	.	.	.	.
TRINITY_DN120_c0_g1_i51	TTGTCAAATACATCCTTACTCCAATAATGATATATCTTTCAACTGTCTATATACTGTGTAATCTATGTGGCCTCCACCCACCCCCCAATAGCCACACCTTCACCACCACATACATTTATACTGCAATATTAATAATACTTTTAATCTGGGCATAAAACATTTTTTGCAAAAAGGCACATTTAGTTTTCTTGTACTGTTTTATTGTGTCCCACATGTAATAAAGTTATCAAGTGTTCCACCCAACCAACAGGTCTTTACACAAGCAACTTTATTTTGTACCTATACCCAAAATTCCCTAACTACCATTTTCACCAACAGATCAAATCTAACTAAGCTAATGTCCTGTCCTGAAAAGGACAAATGTTAAAGAAAAGAGAATGTAATGCAACTGTATGATAT…	.	.	.	.	.	.	.	.	.	.	.	.	.	.	.	.	.	.	.	.	.	.	.	.	.	.	.	.	.	.	.	.	Nonrepro_prost+prov_UP	.	.	.	.	.	.	.	.	.	.	.	.	.	.	.
TRINITY_DN120_c0_g1_i55	TTGTCAAATACATCCTTACTCCAATAATGATATATCTTTCAACTGTCTATATACTGTGTAATCTATGTGGCCTCCACCCACCCCCCAATAGCCACACCTTCACCACCACATACATTTATACTGCAATATTAATAATACTTTTAATCTGGGCATAAAACATTTTTTGCAAAAAGGCACATTTAGTTTTCTTGTACTGTTTTATTGTGTCCCACATGTAATAAAGTTATCAAGTGTTCCACCCAACCAACAGGTCTTTACACAAGCAACTTTATTTTGTACCTATACCCAAAATTCCCTAACTACCATTTTCACCAACAGATCAAATCTAACTAAGCTAATGTCCTGTCCTGAAAAGGACAAATGTTAAAGAAAAGAGAATGTAATGCAACTGTATGATAT…	.	.	.	.	Female_general_UP	.	.	Female_general_UP	.	.	.	.	.	.	.	.	.	.	.	.	.	.	.	.	.	.	.	.	.	.	.	.	.	.	.	.	.	.	.	.	.	.	.	.	.	.	.	.
TRINITY_DN120_c1_g1_i6	TGATTAAGAACATGCTAACCTAGAATAACTGGTACTGTTGGGTTGATATAAATAAAAAAGGGATTTTCTTTCCTTTATTTGAAGAACTAAAGCTTAGGATTAACAAACGCTACACCATGTGAAGTGGCCGATTAAATACTGCTCACTTAGGGTTAGTTGGGTTCAGACTGGGGGATGAGATCGTCTAATTATGAATGTAATAGATTTGTATTGATGATAACTTATTTGTTTAAGTTGTCAGCCATTTAATTTAATACCTAGTGCAGTACATGCAAATTTAACTCCGGCAATTAAACGTTTTTATTTTTTCCATAAAATGAAAAGACAAAGAATATACATAAAAAATCTTTATTGAAGTTTAAACATTCTTGATGACAAAACTGATTGACAGCAGGTGAC…	.	general_UP	prost+prov_UP	.	.	.	.	.	.	.	.	.	.	.	.	.	.	.	.	.	.	.	.	.	.	.	.	.	.	.	.	Nonrepro_general_UP	Nonrepro_prost+prov_UP	.	.	.	.	.	.	.	.	.	.	.	.	.	.	.
TRINITY_DN12104_c1_g1_i5	TTCTGTTTAAATATTTTTATTTTCGTAGAATTAGAAAATAAGTTTTTTATTCATAAATACAGTGTATTATGCGTTTAGTTGCATAATTTTATCAATAAATTAACACAAGAGTAATAATCATACAGCTAAGGCCTTATTCCAAGAAAAGTAATAGCCATAAAAAGTATGGGTGAATTACTTGTCTATGGTAAGTTAAAATCACTAGCTATGTATGACTAAATGTACTTATCAATACTTATAACTATACGTATATAATGACTGGTTATACAGTTAAATTATTAGTGTTGCAGCAGTTTAAATTATAACAGAATTTCTAATTAATATTTATAAGAAACTAAAAGTCCTTGTCCCATCCAGTTACATCTTCCGGAGCATCATCTTCATCCGATGAATATTCAT…	general_UP	.	.	.	.	.	.	.	.	.	.	.	.	.	.	.	.	.	.	.	.	.	.	.	.	.	.	.	.	.	.	.	.	.	.	.	.	.	.	.	.	.	.	.	.	.	.	.
TRINITY_DN1210_c0_g1_i16	GAGTGCTCAGGGGTGAGGTATGTTTGGTCCCCTTTTCTTCCTTCATTGAAGCTATCCATGCGGGAGTCATCATTTCTTTAGCTCCACCATTGCCCTGGCTCGACTGACAAAAAGTCTGCACAGAGAAGTTCCAGGATGTGAGCTCTAAACTGTGACTCCTCTAGGCACACTATTATGCCAAGCTGTGCATGACTGTTGATTAGCCCTGGCTCTCCTGGCATTCAATCTTTTAATGTCTTTGGCCCATTTTTGAATCATCTCTTTTTGGGAAGTCTGATGCTATGTTTCCCATCTTCTTTAGCGCGCGCTTAATTTTATATTTCAGTTTGTTGATAGGCATTTGGGAAGTCTGATGCTATGTTTCCCATCTTCTTTAGCATGCACTTAATTTTATTTTTC…	.	.	.	.	.	.	.	.	.	.	.	.	.	.	.	.	.	.	.	.	.	.	.	Female_stolon_UP	.	.	.	.	.	.	.	.	.	.	.	.	.	.	.	.	.	.	.	.	.	.	.	.
TRINITY_DN12111_c0_g1_i2	CTGTTAAAAATAATTTTATTTTTATTTGTACTTCATATGTTTATATATACCTAAAGCCATACATTATCCTTTGTAATGTATAGAGCTAAATAAAAACACGTTGTTCGTTAAAAATGTTGTTCGCTAACAAAAGGCATCACATTGTGATGGTGAAATTCCGATCAAATATTTGATACGTCTCGTTTTCATCCTCACATGTACAGTTTATATGTGCGCCTTGAAATTTTCGAAAAGTGTTTATAAAAGATGTTATCTTGTTGTCTGATCATTGTACAAACTATATATGCTTAACAAATAATCTTTTAACGAAAATTCCTTTTTTTCTATATTGATGCTATCAATACAAAAGTCTGGACCCAACTAACTCCTCATAAGCAGCAATGCACTCAGTAGACAGCT…	prost+prov_UP	stolon_UP	.	.	.	.	.	.	.	Male_prost+prov_UP	.	.	.	.	.	.	.	Female_prost+prov_UP	.	.	.	.	Female_stolon_UP	.	.	.	.	.	.	Male_prost+prov_UP	.	.	.	Nonrepro_prost+prov_UP	.	.	.	.	.	.	Nonrepro_prost+prov_UP	.	.	.	.	.	.	.
TRINITY_DN12112_c0_g1_i1	TACAATAATATCTGGATAGGAATCCGAAACATTTCGCCCACTAAGCTATTAAAATTTAAACTTTGAAATGTAAGAAAAACCTCAAACAGTTTACTGCACTTTAGATGTATTTTACTTGAAAGAAACTGTTCTTAATACGTAAGCTTCGTCCATTCACCACGAAAGCAAAGGTTCAACCTCAAATAAAAAAAACAAACATGCAAACAGCAAGGCCCACCTGTTATTTGAAAATAACGTAGTTATCTCTTTTTACAAGATGTGTTAGGTTCAAATTACGCAATTCGAAACATGAGTAATTCGACCACTAATGAGAAGATTGTTAAAGCTGATGACGTGTTGCGATGAAGCTGAACAGTTGGGAACTTCTCGTAAGTCTCATAACTTGCGGTGTTGACAACT…	general_UP	.	stolon_UP	.	.	.	.	.	.	.	.	.	.	.	.	.	Male_stolon_UP	.	.	.	.	.	.	.	.	.	.	.	Male_stolon_UP	.	.	.	Male_stolon_UP	.	.	.	Male_stolon_UP	.	.	.	.	.	.	.	.	.	.	.
TRINITY_DN12114_c0_g1_i4	TTGATCTTTGTTTTGTTTATTACAACATATAATATATTCTTTTCCCTAGTGAATCAGTTGGCATTTATCGCCTACATAAATGTATTTTTTATACTTTTTTATAGGCTATAAACCAGTAACAAAAATATAATATTAAAACAAATAATGTTAAGACAGCTAAGTCAGTTATGCCATCACAATTCAGTTATAACGATTACGATCATACTTGTTCACTATACGAATCATTGGATGATTAAGACACTCCAATTTATTAGAAATAATAGCGCAACAAAATAATTTACAGTTTTAATACATTTATTTCTGAAAACATAGGTAAAAACTGTTTCAAATATACTCAAGACAAATAAATGAGTAGAAATGTTTCCTACAATTACGTTAAAAATATCTTACAAAATTTTG…	.	general_UP	prost+prov_UP	.	.	.	.	.	.	.	.	.	.	.	.	.	.	.	.	.	.	.	.	.	.	.	.	.	.	.	.	.	.	.	.	.	.	.	.	.	.	.	.	.	.	.	.	.
TRINITY_DN121165_c0_g1_i1	AACCCGACTGAATATAATCATCGCCTCACAAAAAAACCTCCGCTGCTATTACATATAATTGAATTAAAAATGTACCAACCACATATACCTGGTGCGTGTTACTTATGACACTGTATTAGATTTCTAAATAATTTAGCCAATTATAGACGAGTATTTATTAAAACGTAATTAAAGTAAGCAATAGACTCAAAAAGATCATCAGTAACATTTGTATCTTAGATCTGTTACTGTAAACAGCCTTTTAGCAACACTTCGGTGACGATTTTTGACTTCCACAGCAGCCACCAGAGGGCTTTGAACAATCAGATGGCGCCATCTTCTGTACGAATAAGAATGGATCCATCGAGGTGTTATCCTTGACAGCTGCTTCTGTTACTGAGGAATCTGTGCTGAATGTGA…	.	.	.	.	.	.	.	.	.	.	.	.	.	.	.	.	.	.	.	.	.	.	.	.	.	.	.	.	.	.	.	.	.	.	.	.	.	.	.	.	.	.	.	.	.	.	Female_UP	.
TRINITY_DN12120_c0_g1_i1	TTGGGTTCCATGCGAAAGCACCTTTGGTGTCGGCCGATCTTCCGGTCTCCTCTTCGGTGCCGGACGTGTAATCCATGTAATACGGGAAATAGTAATTGAGTGTCGTGGCGAATGCGTGTCTACCGGAAGTGTTCGCGTGTTTGAAGTTTGTGCAAAACTTAACGCTAGCTCCTGGGTTGATTTGGGTCTCATTATTAGGTACGCCTTCATGCCAAAACCGGACTACCTCAAGACTCGGTTCTTCATACCCAGTCCTGTTTATTACTATCATAGTATTTGTCGTGATGGTCTTCTCACTATCATAGGTCATCTCTATATCGATCTGGATCTGGTTTCCATTACTATTGTTTAGATTGTCGGTGCCGAGTATTGAAAATTCCAGGGAGAATACGTCATCAC…	.	general_UP	.	.	.	.	.	.	.	.	.	.	.	.	.	.	.	.	.	.	.	.	.	.	.	.	.	.	.	.	.	.	.	.	.	.	.	.	.	.	.	.	.	.	.	.	.	.
TRINITY_DN12124_c1_g1_i6	TGGACCATATGGGTTCATCTGGAACACTAGACCATCTGGAACACTGGACCATACAGGAACATAGGACCACCTGGACCGTCAGGGTTCATCTGGTACACTGGACCATCAGGGACACTGGACCATCTGGTACATGGAACCATACAGGAACACAGGACCACACTGGACCATCAGGAACACTGGACTGTACAGGAACACAGGACCACACTAGTCTGTCAGGAACACTAGACCACCTGGAACTGGACCATACAGGAATTCAAGACCACACTGGACTGTCAGGAACACTGGACCGACAGGAACACTGGACCGTCAGGAACATTGGACCGTACTGAACACAGGACCACTCTGGATTCGTCTGGATTCTATTCGTCTGGAACTGGTTCTTACAGGAACACAGTATCG…	.	general_UP	.	.	.	.	.	.	.	.	.	.	.	.	.	.	.	.	.	.	.	.	.	.	.	.	.	.	.	.	.	.	.	.	.	.	.	.	.	.	.	.	.	.	.	.	.	.
TRINITY_DN12126_c0_g1_i4	AAATATAAAAATAAAAATATATAATTTGGTAGCTTATAGGTAATTATTAATACTTAAGAGAAAAAAGAAACAAAAATCAGGGAAAATAAATAAGATTAGTTTATAATAAATAGCTATACTTGTGTAATTTTTATTTGAATGTGGTTTTATTATTTGTATATATATTGTTTATGATTTTAATCATTTGGTATTTAATAGATTTAATTATTTTAGAGCACAAATTTGTGGAATACGAAATCGTTTCATTATTTTGATAGTATAATTAGTGAACATACATGGTTTATCCGTTTTTTGGGGACAAAACAATCAAAACAAGGAAATATACAACCTCGTATTTCTAAAACAGCTGTCGAATCACTTAAGCTCGATATTTATTGATATCTTAGTGTATTTATAAAT…	general_UP	.	stolon_UP	.	.	.	.	.	.	.	.	.	.	.	.	.	.	.	.	.	.	.	.	.	.	.	.	.	.	.	.	.	.	.	.	.	.	.	.	.	.	.	.	.	.	.	.	.
TRINITY_DN1212_c0_g1_i13	CTAGAAAGTTTCCAAGATGGCGTCACATGATAGTGGAGGAGCGTGTATACAAAAAAAGAAATTAAACGATCTTAGAGTGGTTGATCTAAAGGCAGAACTGGAAAGGAGAAATTTAGATAAAACTGGTATAAAAGCAACGCTAGTAGAACGTTTAAGAAAGGCCATCACAGATGAGGGCTTAAATCCAGATGAAGCAAACATTACAGTGAATGACAAATCAACCGTCACTACAACAAGAGGTGGAAAAGAAGATCACAAGGATAGCGATATAGAAGAAGTAACTGTTGTCGAAAAGGAAACAAAGAAAAAGATGGATGAGGAAGAAGGAATTGACATCTCGCGGCTGGAGGAGAATGGATTCCTTGCCCTTGATGAGTGTGGAAATGAGGATGAGGAAGA…	.	.	.	.	.	.	.	.	.	.	.	.	.	.	.	.	.	.	.	.	.	.	.	.	.	.	.	.	.	.	.	Male_stolon_UP	Male_stolon_UP	.	.	.	.	.	.	.	.	.	.	.	.	.	.	.
TRINITY_DN12130_c0_g1_i4	GCTCTTCCGATCTGCAGCAAAAGCTCTGCAAACAGCGCTAATGTGACTACAGGGTAATTTACACTCTGTAAATACGTTTATGGGATTTTGATCTAAAGTGATCAGTTTCTGTCAGCGAAGAGGAGCTAATAATGAAATGTTCAGTGAAACCGTTTTTTTTTTCTTTTTAAAAACGAAGCTAATAAGTAATTGTACAAAAATTGTGTTTGATTAAAACTTTAAAATGTATTACTCAAGTTGTTGGTGTTCATAAGTGAATTAACATTTAATTCAGTAACTTGTCTGAACATTTAGGAAACACTTATAATGTATTAAGTAAAACATCTTTTACAATGTATCAACGGACTAAAGAGCCAAGGACAGGACTGTTTACATCTGTAACATATTTTTGCTTGATAA…	.	.	stolon_UP	.	.	.	.	.	.	.	.	.	.	.	.	.	.	.	.	.	.	.	.	.	.	.	.	.	.	.	.	.	.	.	.	.	.	.	.	.	.	.	.	.	.	.	.	.
TRINITY_DN12156_c0_g1_i15	ACAATAATATATATATATTATTGTTGTCATTTCAGATTTAATATTCTGTGTGACCTCTCTTAAGCCTCTTAATTCAAATATGAATCATATATACTACGTTATTACTATAAGAACTATATACATATTATTTTTTCAGGATAATATATTTATCATTCAACTTTTATATATGCAAGAAATGGCATACAAAATCAATATAAAAATACATCCATAAGAAGCAAATAAAACAGATTTTTAATTAACTGTAATCGGAAAAAACAAATAGGATGTAGTAATATTTAAAACGTGTGATTAATGTGAAGAAATATTATTCATAATAAGTAATAACTATTTATAACAAATACATTTGAAAACATTAAAGCTTGGAGTTATGGATCCGTCGAAATTAAATCTAATAGAAAA…	.	.	.	.	.	.	.	.	.	Female_general_UP	Female_general_UP	.	.	.	.	.	Female_prost+prov_UP	.	.	.	.	Female_stolon_UP	.	.	.	.	.	.	.	.	.	.	.	.	.	.	.	.	.	.	.	.	.	.	.	.	.	.
TRINITY_DN12156_c0_g1_i21	ACAATAATATATATATATTATTGTTGTCATTTCAGATTTAATATTCTGTGTGACCTCTCTTAAGCCTCTTAATTCAAATATGAATCATATATACTACGTTATTACTATAAGAACTATATACATATTATTTTTTCAGGATAATATATTTATCATTCAACTTTTATATATGCAAGAAATGGCATACAAAATCAATATAAAAATACATCCATAAGAAGCAAATAAAACAGATTTTTAATTAACTGTAATCGGAAAAAACAAATAGGATGTAGTAATATTTAAAACGTGTGATTAATGTGAAGAAATATTATTCATAATAAGTAATAACTATTTATAACAAATACATTTGAAAACATTAAAGCTTGGAGTTATGGATCCGTCGAAATTAAATCTAATAGAAAA…	.	.	.	.	.	.	.	.	.	Male_prost+prov_UP	.	.	.	.	.	.	.	.	.	.	.	.	.	.	.	.	.	.	.	.	.	.	.	.	.	.	.	.	.	.	.	.	.	.	.	.	.	.
TRINITY_DN12156_c0_g1_i28	ACAATAATATATATATATTATTGTTGTCATTTCAGATTTAATATTCTGTGTGACCTCTCTTAAGCCTCTTAATTCAAATATGAATCATATATACTACGTTATTACTATAAGAACTATATACATATTATTTTTTCAGGATAATATATTTATCATTCAACTTTTATATATGCAAGAAATGGCATACAAAATCAATATAAAAATACATCCATAAGAAGCAAATAAAACAGATTTTTAATTAACTGTAATCGGAAAAAACAAATAGGATGTAGTAATATTTAAAACGTGTGATTAATGTGAAGAAATATTATTCATAATAAGTAATAACTATTTATAACAAATACATTTGAAAACATTAAAGCTTGGAGTTATGGATCCGTCGAAATTAAATCTAATAGAAAA…	.	.	.	.	.	.	.	.	.	.	.	.	.	.	.	.	.	.	.	.	Male_prost+prov_UP	Male_stolon_UP	.	.	.	.	.	.	.	.	.	.	.	.	.	.	.	.	.	.	.	.	.	.	.	.	.	.
TRINITY_DN1215_c0_g1_i3	AGCATGTAGGGAGGGACTAGAACCAGGTATCAATAGCATGTACGGAGGGACTAGAACTTTTATTCAGTTACTATATTTTGCACAACATCTCACAATGGCTACTTTAGTACAATTACACGATACAACTATTTACAAAAATCTTTTTTAACACTACACAACCAATACAGTGTATTTAGTGTTATCTGTACCTCGCGAGATCTCTAGACCTCGAGATCTTTAGACTTCGAGAGCGGACATCTCCGAACTACGCGCAGACTTCCAAATACAGTTCGGGCTATGGGCTAGAAAACACCATATATAAAACCTTTTTTGGAAAAATAAGGATATTCTACTGGATACTAATTGTTTTTGTCAAAATACAATGTATATTTTCATTTATGGTGGTGGTCCTTTGTATCC…	.	general_UP	prost+prov_UP	.	.	.	.	.	.	.	Female_general_UP	.	.	.	.	.	Female_prost+prov_UP	.	.	.	.	.	.	.	.	.	.	.	Male_prost+prov_UP	.	.	.	Nonrepro_prost+prov_UP	.	.	.	Male_prost+prov_UP	.	.	.	.	.	.	.	.	.	.	.
TRINITY_DN12169_c0_g1_i5	TATTTTTGCTATGCTATATTTACAGAAGGCTTTTCTTGTAATAAAGATTTTACAATATCTTCAACAAATTTTCATGTTATCACTCCATACATCCATCAAAGAACATAGTACAAAACCCAAAAATTAAGTCCAATCGGATCTTGATTGTTCTTGTTCAGTTTGTTATTAGGTATTCAACACACTTACATCTTTGAGGCTACTGGTTTAAAAAACACTCTATAAACACAGTTTTGTAAGATAAGTTTATGAAACCTTTTTACGTTTTTTGGATAAGTTTATTACGAAAATATATACGTATGGATGTAGATGAGAATCACATTCTACAATTTAAAATTACTCTTTTTTATCAAACTTCTACGTCCATATTATTTTTATTTACATTTGTAGTACATAATATCT…	.	stolon_UP	.	.	.	.	.	.	.	.	.	.	.	.	.	.	.	.	.	.	.	.	.	.	.	.	.	.	.	.	.	.	.	.	.	.	.	.	.	.	.	.	.	.	.	.	.	.
TRINITY_DN1216_c1_g1_i25	TTCTGGGTAAATCCCGCAGGTGCGCGAGAAACGGCGAGAAACGGCGAGACGTTCTGGTTTGGGAGCGATTTTGTTGAATTTAAAGATAAAGCTGACTTTCTGTTCACTTTGTATGGCGTTAAAGGAGGATATTATGATGTAAATGATAGCAGAGTTGATATGTGATTATATTATATGAAGCTGTAGCACCTGGTGAGGGTCAGTGTTAATATAGACGAGTTAGGAGAACAAAGTATGTCCGAAGACATTGACAATTTTATTACACAACAAAAGGCAAAACTTGCATCAGAGCGAGAACATTTAGGGGAAGCCACATCAGCACAAGAAAATGAAACGAAAACTGACAGAAAGCATTGGGATAAACCTACACACGAGCAGAATGTGACTGTAGCCAGAATG…	.	stolon_UP	.	.	.	.	.	.	.	.	.	.	.	.	.	.	.	.	.	.	Female_stolon_UP	.	.	Female_stolon_UP	.	.	.	.	.	.	.	.	.	.	.	.	.	.	.	.	.	.	.	.	.	.	.	.
TRINITY_DN1217_c0_g1_i44	TACACGTTTAGATGTACGCCACATTTATTGAATATCGAAAAAAATTTGGCAATTTTAACATTATTGTTTGAAAGCACCATATCAATTTGTTTATCGTTACAGATGAATGATTCAATAAAATCGTTCAATTTATTTACTTTGGAACAATAATTTGCACAATTTCAAATCGACAATAAAATAATTGAAAACTTTTTACAATAGAAACTACTAGCAAAAGATAAATGGATCTATGTGGAAAGGGTAAAAAGGTTTAAAGGGAGAATGCTATTTGATTGTCAATCTCTCTACTTTAAGGTCCCGGTAAAAAAAAATATCCAGGGTCCATCGTCGACGGATGATGCCGGAATGACAAAAACAAACCCAAGAGTGCACTTAGTTCATGTACATCTTACGTAACTA…	.	.	.	.	.	.	.	.	.	.	.	.	.	.	.	.	Female_prost+prov_UP	.	.	.	.	.	.	.	.	.	.	.	.	.	.	.	.	.	.	.	.	.	.	.	.	.	.	.	.	.	.	.
TRINITY_DN1217_c0_g1_i55	TACACGTTTAGATGTACGCCACATTTATTGAATATCGAAAAAAATTTGGCAATTTTAACATTATTGTTTGAAAGCACCATATCAATTTGTTTATCGTTACAGATGAATGATTCAATAAAATCGTTCAATTTATTTACTTTGGAACAATAATTTGCACAATTTCAAATCGACAATAAAATAATTGAAAACTTTTTACAATAGAAACTACTAGCAAAAGATAAATGGATCTATGTGGAAAGGGTAAAAAGGTTTAAAGGGAGAATGCTATTTGATTGTCAATCTCTCTACTTTAAGGTCCCGGTAAAAAAAAATATCCAGGGTCCATCGTCGACGGATGATGCCGGAATGACAAAAACAAACCCAAGAGTGCACTTAGTTCATGTACATCTTACGTAACTA…	.	.	.	.	.	.	.	.	.	.	.	.	.	.	.	.	.	.	.	.	.	.	.	.	.	.	.	.	.	.	.	.	.	.	.	.	.	.	.	.	.	.	.	.	.	.	.	Female_UP
TRINITY_DN1217_c0_g1_i67	TACACGTTTAGATGTACGCCACATTTATTGAATATCGAAAAAAATTTGGCAATTTTAACATTATTGTTTGAAAGCACCATATCAATTTGTTTATCGTTACAGATGAATGATTCAATAAAATCGTTCAATTTATTTACTTTGGAACAATAATTTGCACAATTTCAAATCGACAATAAAATAATTGAAAACTTTTTACAATAGAAACTACTAGCAAAAGATAAATGGATCTATGTGGAAAGGGTAAAAAGGTTTAAAGGGAGAATGCTATTTGATTGTCAATCTCTCTACTTTAAGGTCCCGGTAAAAAAAAATATCCAGGGTCCATCGTCGACGGATGATGCCGGAATGACAAAAACAAACCCAAGAGTGCACTTAGTTCATGTACATCTTACGTAACTA…	.	.	.	.	.	.	.	.	.	.	.	.	.	.	Female_prost+prov_UP	.	.	Female_prost+prov_UP	.	.	.	.	.	.	.	.	.	.	.	.	.	.	.	.	.	.	.	.	.	.	.	.	.	.	.	.	.	.
TRINITY_DN12182_c0_g1_i2	AGTATATTTTATTTTAATATATCCAAAGGGACGGCCATTTTATATTTACTTATTGTCGTCAATTTCTTGATACGAATTGATAAGTAACGTCTCAGTTCAGATACTGGTGGCTAACATTTGATGAGTTTACAAACACTCACTGTTTTGAATAGAAGACATACAACCAGCATCCTTGATAACGTAGACACGGACAGAAGTCGGGTAACTGTAACAATGAATGCCGAGGAGTACATCAAAATTAGAAAATGTTACCCTTCATTAACAAGCCGTTTAAATGTTGATGAAGAACTTCTGAGTTACCTGTATAAGGACGGGGTGATCAATGATAATACAATGGAAGAGCTAAAGGAAATCAAAACTAAGGCTGGAAGGGCCCAGGCATTACTTAGGATAATGCAA…	.	.	.	.	Female_general_UP	.	.	Female_general_UP	.	.	.	.	.	.	.	.	.	.	.	.	.	.	Nonrepro_general_UP	.	.	.	.	.	.	.	.	.	.	.	.	.	.	.	.	.	.	.	.	.	.	.	.	.
TRINITY_DN1218_c0_g1_i78	ATCTTTTGAACAAATAAACGCACCTCAAAATAGCTATAAAATAATATCTTCGCGTATTGTTCTTCAAATAGAGAATAATTTGTTAGAATCTGATGTCATGTAATCCACTGTTGAATATGTTGCTACTACATTCAAAGAACTATCCCACGGTAAAATAACAGATTCTGATAACGAAAAAAAATCCATTTGGACTTTATGTTTCAGTCATTATGTTTATATCCTTTATGGATGTCAAAAGGGAGAAGTAGGTTACAGCTGCAGGCCTGCTGCTCTATGGAGCAGGAGACATCTCTTCACAGTATAACTTACGCAATCTACTTCAGAAACATTTCATGTTCATTGACGCTGGCATCATTCATTTCTCTGGCATTAATTATGTAAAATCTCGGTAGATATCGT…	.	.	.	.	.	.	.	.	.	.	.	.	.	.	.	.	.	.	.	.	.	.	.	Nonrepro_prost+prov_UP	.	.	.	.	.	.	.	.	.	.	.	.	.	.	.	.	.	.	.	.	.	.	.	.
TRINITY_DN12192_c0_g1_i3	ATTGTGCCCCCATGGGGTTACCAAGTGACAAAATTAGCTTTGAAACAATCAGATTGCAGTTGGAGTCCATGTGGTGGGACACAACCCTAATCCAATGGTAAGTAGTTGAATGCGGACCATGTGTCATGGCACCAATGCAGTGCAACAAGGTTGTTTGCCCTCTTGATTGTTTAGATTGTATTCCTGCCTTTCAACATTCAAAATGATTAGCGTAAAGGGCCTTTCAAACTAAATGTCTCATAGTAGCTGGCCTTTGATTGATGAGAGCTTTTGACAGGTACTTGAAATGGACGAATCTCAATGGCAACCTAATAGTAAATACAGAATTGTACAAGTTTGAATTCCCAAGTTTTTGTATAAAATGTTCCCACTGTTTATGAAGAAATCTGCGTAATATGA…	.	stolon_UP	.	.	.	.	.	.	.	.	.	.	.	.	.	.	.	.	.	.	.	.	.	.	.	.	.	.	.	.	.	.	.	.	.	.	.	.	.	.	.	.	.	.	.	.	.	.
TRINITY_DN12192_c1_g1_i11	GTACTAATATATTAGTATTTGCATCAATTCATTGATGAACTCACACTAATACATTATTTATTAGCAACTTGGCAGTAAGTAGACACAGTATTGGGTACCATCGAACCCAGGTCCACTGGACCTATTTTTTCTTTACAAACTTGACTAAATTTCTCACAAAAACTAAGATAAATAACTCAGTATTGGCTCATTTAAAGACAGACAGCACTATTCAGATTACATATCATAAAATGAATTGTATTTTTTCAGCTACAGAGGAAAATATCATTCCTATTCTTTTACAAATTATCCGTGGTTAAAGAAGTATAATGGATAAATGGCTTAAAACTGAGGATACTTAACCTACACGCACTGATTCATTGCAAATATATGTGCGTTTAATTAATTTGGCAGCATAAA…	prost+prov_UP	.	prost+prov_UP	.	.	.	.	.	.	.	.	.	Nonrepro_prost+prov_UP	.	.	.	.	.	.	.	.	.	.	.	.	.	.	Nonrepro_prost+prov_UP	.	Male_prost+prov_UP	.	.	Nonrepro_prost+prov_UP	Nonrepro_prost+prov_UP	.	.	.	.	.	.	Nonrepro_prost+prov_UP	.	.	.	.	.	.	.
TRINITY_DN121_c0_g1_i14	TTTTGAATTATTAACAGTAACAAAAACATTTTATTTACATTTGAATAATCAATGTATATAAAATAAGCATAAAGTATTATAGATGTTATACTGACAATCTTCATTACATCTATATAATCTACTTTTATTGCTCGTGTAATCTCACTTCCAACACTTTTAGTCATATACAAAACAAAACCTACGGATGTGTGCACGAAAATATAAATACCGTACCAATTTAACTTGACAATTTCCTACGGACGGCACACACACATATATGTACTAAAAACACATCTCCGATGCAATATACATTGCATAATCCAGAGTTTGTTTCAAAACTACAGTGTTTAATATCTAGCACCATGCCAACCTTGTAGATTTTTCCGTTTAAAATACGAAAAAGCCCTGTTGTTCCGCCTT…	.	stolon_UP	stolon_UP	.	.	.	.	.	.	.	Male_stolon_UP	.	.	.	.	.	Male_stolon_UP	.	.	.	.	.	.	.	.	Male_stolon_UP	.	.	Male_stolon_UP	.	.	Male_stolon_UP	.	.	.	Male_stolon_UP	Male_stolon_UP	.	.	.	.	.	.	.	.	.	.	.
TRINITY_DN122220_c0_g1_i1	CTTTTCTTTACCTGTCTCTTTTCCCTTACCTTTCTTTATGCCTTTCCCTGCACCCTTTATTCCTTCACCTTTCTTCTTTCCCTTATCTACACTCTTTGCTCCTTTACCTTTCTTCTTTTCCTTACCTTTCTTCAAGCCTTTCTTTATTCCCTTTGCTCCTTTACCTTTCTTTTTTCCCTTACCCCTCTTCCTTGCCTTGCTTACACTCTTTGCTCCCTTACCTTTTTTCTTTCCCTTGCCTACATATTTTCGTTCTCTACCTTGCTTTTTTTCTTTTTCTTTCTTGTCTACCTTGCCCATTTTAACAGGTTCTTTACATATTTGTGAGCTTGGAAGCTGGCGACCGTAGGTAGCCGATTTAATC	.	stolon_UP	.	.	.	.	.	.	.	.	.	.	.	.	.	.	.	.	.	.	.	.	.	.	.	.	.	.	.	.	.	Male_stolon_UP	.	.	.	.	.	.	.	.	.	.	.	.	.	.	.	.
TRINITY_DN12227_c1_g1_i1	TTTTTTTCAATTTTGGCTTGTTTATTACAAATACATATTAAATACTCTCAATACATTAATTACATCTAGAAAGAAAAACACGGAGTTCTTGTGATTTCACTTTTCTTTGCCTCCCACAGGACACTTTTTTATCCTTGAATCGCAAAATAATTTCAGAATTTGTTTATAATGAAATACAACTTGTGAAAGAAATATAAACTTAACCTCTCTCTCTCCATATATATATATATATATACATAATTTTAATAAACATTCATCTGTATTATTTTGGAATACGAAGCATCTCTTCTGTCTATCCATATCTTATGCAATAGATAGACAATGAAGACAAG	general_UP	.	.	.	.	.	.	.	.	.	.	.	.	.	.	.	.	.	.	.	.	.	.	.	.	.	.	.	.	.	.	.	.	.	.	.	.	.	.	.	.	.	.	.	.	.	.	.
TRINITY_DN1222_c1_g1_i10	TGGTGAATAACAACTACGCAAAATCCTTTCGTATAAAACGAAAACGAGAATACAACGAATTACTATACACCATAAATTTTAAATATATTATAAATTTAAAAAGGGGAAGAATTACTAAACAAACAAAACATTAAATCATCTAAAATGCTTTCCTTTATATATTTTATTATAAGTGACATCCCATGATGGCTTAATTTCTTAGTAATTGTTTCGCTCATTTAACCTAGGCATACTTCCAATAAGTATGTTCACACAAGTTAAGAATTTTTTGATGAATTCGCATACATGTACATCTATATTCATAACCTTTAAGATTATATGCGAGTACAAGCCGGCTGATTGGTGTTACTATATAATATGGATTTAGGAAAAACTATAGGCCTGCAATTATAGGTTCGT…	.	.	.	.	.	.	.	.	.	.	.	.	.	.	.	.	.	.	.	.	Male_prost+prov_UP	.	Nonrepro_general_UP	Nonrepro_prost+prov_UP	.	.	.	.	.	.	.	.	Nonrepro_prost+prov_UP	.	.	.	.	.	.	.	.	.	.	.	.	.	.	.
TRINITY_DN1222_c4_g1_i1	CCTGCTACCGCGACATTATAGATTGTTGTATTATACGTGTATATACTCAAAAATAAATAATTAAAAAAAAAAAAAAGAGAGAGATATTTTCTTTGAACATTGTGTTTCCCATCATGCATTGGACTCTAAGGTGACATGTAAACTATCCACTTCAAAAGATTGCTTGCCGTGAGTTAAATTCCTTGAGGTGTCGTCAATTGTACAGAACATTCAACCATAATTATACAGTATTACAACTATATGTTTATAGAGATAAATGAGTAGTGATGGGAGGAGTAGGTGGATCAGTGGAAGCGTGAGACGCTGTGTATTAAACATGCTCGTGCAGATCCATTCAAAGATGGCGGACCTAAACATGTCACAGTAATATGTGTTCTGCATTATTAGTGATTTGGGTTG…	.	.	.	.	.	.	.	.	.	.	.	.	.	.	.	.	Male_stolon_UP	.	.	.	.	.	.	.	.	.	.	.	.	.	.	.	.	.	.	.	.	.	.	.	.	.	.	.	.	.	.	.
TRINITY_DN12240_c0_g1_i25	ACCCTAATTTAATCTTACAAAGCTTGATCGTATACTTGTATGATTGTATGATGAACCGTACAATTTATACATAACAATATACTTTGTACATGCTGCCAATCTTATACTATAGCAATGGCAATTGTAAAGTGTGACATAACACGATATATATATATATATTCCAATCGAGCACAGGTACACTGCACCTATTTTTTATTACTAGTACGGAGAAAGTTTATTTTTAACTTTCGCAGGAATATATATAGATATATAACTTGCTTATTTACGCAGCACATTATGTTAAACGGACAAAAATCAAAATATGAGCAAAGAAACATTTATTAAATAAATAAGACGCTGCACAATAATGGGAATCCATAGTAACAACATACATGTAATACATGTTCCATTAACTTGCGA…	.	.	.	.	.	.	.	.	.	.	.	.	.	.	.	.	.	.	.	.	Male_prost+prov_UP	.	Nonrepro_general_UP	Nonrepro_prost+prov_UP	.	.	.	.	.	.	.	.	.	.	.	.	.	.	.	.	.	.	.	.	.	.	.	.
TRINITY_DN12246_c0_g1_i1	CCCTTGTCGATGTAGCGCCCTGTTGCTCAGACCTAACCCGCTTCCCCATAGTTTTGCCTTTAACAAAATCCAGTTCTTGTACAACATCAAAATCTTTACCTACTTCTTTGTGCGCTTCTGACACCTTTATTTTTTTTAATTTTTCTTCTTCCCTTGTCGATGTAGCGCCCTGTACCTCGGACCAAACCCGCTTCCTCATAGTTTTCCCTTTAACAAAATCCAGTTCATGTGCAAAATCAAGGTCTTTACCTACTTCTTTGTGTGCTTCCAACACCTTTATCTTTTTGAATTTTCCTTCTTCCCTTGTCGATGTAGACCCCTGTACCTCGGACCAAACCCGCTTCCTCATAGTTTTCCCTTTAACAAAATCCAGTTCATGTGCAAAATCAAGGTCTTTAC…	.	.	.	.	.	.	.	.	.	.	.	.	.	.	.	.	.	.	.	.	.	.	.	.	.	.	.	.	.	.	.	.	Male_stolon_UP	.	.	.	.	.	.	.	.	.	.	.	.	.	.	.
TRINITY_DN12246_c0_g1_i13	CCCTTGTCGATGTAGCGCCCTGTTGCTCAGACCTAACCCGCTTCCCCATAGTTTTGCCTTTAACAAAATCCAGTTCTTGTACAACATCAAAATCTTTACCTACTTCTTTGTGCGCTTCTGACACCTTTATTTTTTTAAATTTTTCTTCTTCCCTTGTTGATGTAGAGCCCTGTTGCTCAGACCTAACCCACTTCCCCATAGTTTTGCCTTTAACGAAATCCAGTTCTTGTACAACATCAAGATCTTTACCTACTTCTTTGTGCGCTTCTGACACCTTTATTTTTTTTAATTTTTCTTCTTCCCTTGTCGATGTAGAGCCCTGTTGCTCAGACCTAACCGGCTTCCCCATAGTTTTGCATTTAACAAAATCCAGTTCTTGTGCAACATCAAGATCTTCTT…	.	.	.	.	.	.	.	.	.	.	Male_stolon_UP	.	.	.	.	.	.	.	.	.	.	.	.	.	.	.	.	.	.	.	.	.	Male_stolon_UP	.	.	.	.	.	.	.	.	.	.	.	.	.	.	.
TRINITY_DN12249_c0_g1_i1	TGCAGTGTGAGAGGCTGGTATATGGGTGAAGCTGTATGAAAAAATCAGCAAAGTACAAACTATATAACACGCTTGTCTAAAGCGAAATGTTAATGGTACACTGAAAAATTACAAAGGGCTACAATGAATTTTCAAAGGAAAACAAGCGTATTCTGCAGCGCATTTCTATTATGGTTTGTAATACAGCGTGTACACTCAGTACCCAGTAATAAATACAAATTGGATATTTTAAGAGACAGAATCGCTAACCCCTTGTCATATTTGTTTAAGGGATTACTACCGAATGAACGGCTGATTGGGGATTTAACAACCAAAACGGCGAAAAAGCGGAGAATGCTGCATACAATTCAGAAACAAAAGAGATTTTCAGACGATTTCGGCATGTTTACCGAGAGCAAT…	prost+prov_UP	.	prost+prov_UP	Female_prost+prov_UP	.	.	Female_prost+prov_UP	.	.	Male_prost+prov_UP	.	.	.	.	Female_prost+prov_UP	.	.	.	.	.	Male_prost+prov_UP	.	.	.	Male_prost+prov_UP	.	.	.	Male_prost+prov_UP	Male_prost+prov_UP	.	.	.	.	Male_prost+prov_UP	.	Male_prost+prov_UP	.	.	.	.	.	.	.	.	.	.	.
TRINITY_DN122551_c0_g1_i1	GATCTATCGATGGGACGCATAACCGGATATGCTAAAATGAAAATATGAAAAAAAAAAAGCTAATGAGATCGAAATAATGAATCATAAATAGAGTTCCATTTCGGAATTGGCTAGATAAAACAAAGTCTTGCCTATTATGACAAATAAATCAAAGACTTTCCACAAAAATTTTTTTTATTCATATATTTTTTATTTTAAAACTAGGTTTTGGTTAGTTGAGCTTGAAAACGACTATTCCTTCATTGAAATTTAATTAAGTAAAAAATTGAATTGCATATTCGCTTGGGTGGTACCAATGAAATCAAGTGCTTACTCCCATTTATTATTGAATTAACCAATGAATTTACTATACGAAGATTTTTTCTGTATTCGAAAAATTTCGCAACAAAATTGAACATA…	.	.	.	.	.	.	.	.	.	.	.	.	.	.	.	.	.	.	.	.	.	.	.	Female_stolon_UP	.	.	.	.	.	.	.	.	.	.	.	.	.	.	.	.	.	.	.	.	.	.	.	.
TRINITY_DN12259_c1_g1_i2	TTTGACATCATCAGATCCACTGCTGCACAGGAAGTGCACACTGATCCTTCATCAGAATTACTGAAGATTCTAGGGGTTTCCCCTTCCAATCTCAATCTCACAAATCTTGATAGTAGAAATTCATGTACGTACGATACGTACATAACATCATCACAAAGGAGCAGGAGAGATCAGAGCGTCGGAAAAAGCAGAAAAGAACGAAGAAATTGATAGTAAGAATTTGATAATACGGTCAACAAAAGTGATTTCATAGCAAGAAAAGCACATTAAAATATATTGGTTATAAAACTACCCCAGAACGACTTCATTTACTTCCTTGAGAAAAATCCTATTTATTATGCATCCATTTGACGGTAAAGAAGATGGGTTAAAAGTTCAGCACTTAAGTTTGAAAGTATT…	prost+prov_UP	.	prost+prov_UP	.	.	.	.	.	.	.	.	.	.	.	.	.	.	.	.	.	.	.	.	.	.	.	.	.	.	Male_prost+prov_UP	.	.	.	Nonrepro_prost+prov_UP	.	.	.	.	.	.	Nonrepro_prost+prov_UP	.	.	.	.	.	.	.
TRINITY_DN12259_c1_g1_i4	TCATAGATCTACTTTATGAAAAAAATCTCTAGATTTTTTAGCGAAATGGCGTACCATACTCACAATTTTTTGGGGCACACCCCCATTCAAGAAATCCTGGATCCCCCCTGCTTATCATTGTAATGTTGGGGTCTTGCTGGTTGTTTCCATGTCCTATATCCCCTCGCCAGTGAGGCATATGTAATGGTGGATATTGCCATATCACATTCTGATCCCCTTCTTAGGAAACACACCATTCCTTGCCCCATTATAAAGTACAGGACTCACAGCAGTGCTCCATTGACTGTACATGACACCATTGAATCCACTGATATCATTCCAACTGCCCTCCACTACACTCAAATCTTTATCAAATGTGATAATATGTCTTTTAATGTTTCATAAGCATTGTGATATACG…	prost+prov_UP	.	prost+prov_UP	.	.	.	.	.	.	Male_prost+prov_UP	.	.	Nonrepro_prost+prov_UP	.	.	.	.	.	.	.	Male_prost+prov_UP	.	.	.	.	.	.	.	.	.	.	.	.	.	.	.	.	.	.	.	.	.	.	.	.	.	.	.
TRINITY_DN12268_c0_g2_i4	GAAGCCCATTGCCCTCATGACGTACGGTACTTCTGTCAGCTGGATGGTAGTCGAAACCTTTCTCGAGTCCATCGTATCCACTCCTTGGCTAAAACGGGATACATACAAAATGAATAGCGTCTTACACAGAACTTTAAATTTTATTTATCAAAAAATTCTTCATATAGAAAAAAAAACTTGATAAAAAATGAGTCCATTGGACCTATGCTTGATGGAAAGTGTTGAATTTTGATGATCAGCTTTCATAATTGCGTAGCACGCCAAAAAAATGGGAGTTTTAAAAGGATATGCCTACAGAGCTTTTTTCAGCTTTCATGATCATATTGCTCCAATGACTCCAAGAACTGGGGCTTGCGCAGTAGACACCGAAGCGAAAGGACGTGTTTTTCTAAGCTCCTC…	.	.	.	.	.	.	.	.	.	.	.	.	.	.	.	.	.	.	.	.	.	.	.	.	.	.	.	.	.	.	.	.	Male_stolon_UP	.	.	.	.	.	.	.	.	.	.	.	.	.	.	.
TRINITY_DN12269_c0_g2_i22	ATTTGAAATACTCACTGATATGTTCTATGTTAATTTTAAGAAAAGGGATACCTTATAGCCTTTTTTATAATAGAATTGAGCAATTTTAGTTAACTAAATTAATGTAACATGGATTACAAAGTAAAAAATACTGGTAAAAGTTTAATTGATAATTTGATAAATTGTTAAATTGATAACAACGGTGATAGGCCTCGAAATGATCGTAATTTATTGTTTTAGTTTATTGATCGACGAATTGATTTAAACCAATGATATAGTAAGTAAGTACAAGATAAGCAAGTTTTCGTGGGACAAGGCGATATGCTTTTTTTAAATGTACTCTCGAGACCTTTCCTTGAACTGAGACGATCTTCCATGTTCTTTCTGCAGTCTGGCAGATACCCCTATAGTTTCTGGTCT…	.	.	.	.	.	.	.	.	.	.	.	.	.	.	.	.	Female_prost+prov_UP	.	.	.	.	.	.	.	.	.	.	.	.	.	.	.	.	.	.	.	.	.	.	.	.	.	.	.	.	.	.	.
TRINITY_DN1226_c0_g1_i112	TTAAATAGTAATGTTATTTTTCATAACCCAATATGTTATCAGGAAAAGAGTAAAAAAAATTAAGAGCATTAAAAGTGGCTATATTAATTAATAATTTAAATTTAAACATTTTATGCATGTAACATTAATGAGGTCAGGTAATTAATTGAGAGTTCTTATATACGTACATGTATATATTTTATAATATATGTTATAATAAATAGTACATAAAATCACAGCCACACAACCTGCTTTAAAAGAATATTGAAAGTTTTTATTATAAAATTACAAGGGTAAAGTTATGTACTGAATTTTCATACGTACAGCAAGGAATAAAACTACTATATATAGATACAGTATCACAGTTCAGGACTAGTTTTTAATAGTAAACCTCGTAGCCAATACAGCGTAGCTACCATT…	.	.	prost+prov_UP	.	.	.	.	.	.	.	.	.	.	.	.	.	.	.	.	.	.	.	.	.	.	.	.	.	.	.	.	.	.	.	.	.	.	.	.	.	.	.	.	.	.	.	.	.
TRINITY_DN12276_c0_g1_i1	AAGTAATTTAAAATAAGTGTTTTTCATTTTACTAGCTTATGGTGGCATTATTTGATTTGTTACTGTACTCATTTTAAGAAATAAGTTACATTAATAAGTTATTTGCAATGCAGATGTAGTTTTGAATCCCGTTTAGCTTAAACAAAAAGATTCCTTTGAGTTGCGCATTGAAATTTAAAGGAGCTCTTATATGATTAAGTTTAAAAAGTGATTGGAGAAGAAACAAAGTATACAAGACAAATTTAATATATATAAAATGTTAAGATATGTCAAAATTGTATATCAAATATAAACCATTCCGTTTCTTAATTAGTTGGAACTTTATAATAGTATTTGCACGTTTTGGATTGTTAAAAAATAGCCCGCTAGATGCTGTGTTTTGTACTTTGCTGTCAGGAT…	prost+prov_UP	.	.	.	.	.	.	.	.	.	.	.	Nonrepro_prost+prov_UP	.	.	.	.	.	.	.	.	.	.	.	.	.	.	.	.	.	.	.	Nonrepro_prost+prov_UP	.	.	.	.	.	.	.	.	.	.	.	.	.	.	.
TRINITY_DN122845_c0_g1_i1	TCCGATCTACAGTTTTTCACAGTTATAGTCAAATTCAATTTATTGGCACGACATACAATAACTTGTACATTTGGCTCTAGAACATAAATTAATAACATTCATACTCACTCATACATACCACATTCACACGATATCACACTCACACTTAATAATACAATTCACTTATTCATATTTAATTAAATTACAATATCATAACAATTAAATATTAATAGTTAATATTTGGTATTTACAGTAATATCCTTATTTAATTTGCACTGTCCGACACTTCTGCTGTTGTCATTCACATCGGATACATGCAGCATATCCTTCAATTATTGCCATACCAGTAAAATCACATAGTACATCACACATACTTAAATTTAGCACAATGCGAATCCTATGGTGTAATGATTATTGTCT…	.	stolon_UP	stolon_UP	.	Female_stolon_UP	.	.	Female_stolon_UP	.	.	.	.	.	.	.	.	.	.	.	Female_stolon_UP	Female_stolon_UP	.	Female_stolon_UP	Female_stolon_UP	.	.	.	.	.	.	.	.	.	.	.	.	.	.	.	.	.	.	.	.	.	.	.	.
TRINITY_DN1228_c0_g1_i11	TCAAATGTCAAACTCAATTAAATCATTTGTCAATTTGTAATTTTAATTTTGTATTTTTGTGATATATTGCTTAGCATATGGAACAATTTCAATGTGTAAAAATTTAAATATATATTTTTGTAAACCATTCATTCAATATTATTATTCTTAAAATATTTATTTGTTATATAATTACAGATGTGTCATGCCATGTCTGGCTGTTTTTATATTGGGTTAATAAATTGGTATTAATTAAAGCAGAGTGAGAGTTTGTTGTCACATATAACACAGGCCCCGTTCTCCTGCTACTGCGACATAACCTTTCAATTATATACTCCCTGTAAGGGAGTGGGCCGATCCTGGAGGTACTGCAATACCAGGCCAACCCGTGGCAAAGGCGGAGCAAGCCCCTGACACTTC…	.	.	.	.	.	.	.	.	.	.	Male_stolon_UP	.	.	.	.	.	.	.	.	.	.	.	.	.	.	.	.	.	.	.	.	.	.	.	.	.	.	.	.	.	.	.	.	.	.	.	.	.
TRINITY_DN12294_c4_g1_i5	TATTACACACTAATTGATCCGTGTTGTGATCCAAATTGATTTGGTTGTAACAAATAATTGTCTTATTTGTAAGTAACGTAAGTAAGTAAGTAAAGTAAGTAACAAGTAACGTAGTCTTTCATTATAACTATTAATCCAGTAGCAATTTGAATGCATTTTATTTATTTTACTTTCTTTAAATGAGTCACTGAAGCCACAGCGTATCGTATACTGCATATGCAAGATGATTACAAATACCTGGACATTTTCAATCGATTAATGTGATTCAATTCCTTCAAATAAACAATCGTTGAAGGATTAAAGCGAACATTTAATAATTACATTCTTATCATATTCTAGAATTTAACAAAGGAAGATAAAAAAAACAGGATGACATTAAGTTTTATAAAGTTTCTTGTT…	.	stolon_UP	.	.	Female_stolon_UP	.	.	Female_stolon_UP	.	.	.	.	.	.	.	.	.	.	.	Female_stolon_UP	Female_stolon_UP	Female_stolon_UP	Female_stolon_UP	Female_stolon_UP	.	.	.	.	.	.	.	.	.	.	.	.	.	.	.	.	.	.	.	.	.	.	.	.
TRINITY_DN122_c0_g1_i125	TCTACAGCACTTTCAACAAATGTATCAGTTATTAAAGTTTCTACCTTCTCTACTTCAACAGCTTTAGCAACTGCTTCAGTCATCTCAGTGTCTACCTCTTTTTTCTCTTCAACCCCTTCCTCAACACTTTCAACTATGTCCCCTTCCAGCTTTTCAACATCTTCAATCTCTTGTATAGTACTTTCAACCATGGTTTCAATTATGGAAGTTTCTACCTTCTCTACTTCATCAACCTCTTCTACAGTACTAATAACAACTGTTTCAGTGATATCA	.	.	.	.	.	.	.	.	.	.	.	.	.	.	.	.	.	.	.	.	.	.	.	.	.	.	.	.	.	.	.	.	Male_stolon_UP	.	.	.	.	.	.	.	.	.	.	.	.	.	.	.
TRINITY_DN122_c0_g1_i133	TCTCTACTTCATCAACATTACTTTCAACAACTGTTTCAATGATATCAGTATCCACCTCTTCTATCTCTTCAACCTCTTCCTCAACACTTTCAACCATGTCCTCTTCTATCTTTTCTACAGCTTTAACAGCACTTTCAAGAACTGATTCAGTTATGGGAGGTTCTACCTTCCCTACTTCATCTACAAGTTCCTCTTCAACAGTTTCAGCAACTGCATCAGTCATCTCAATATCTACCTCTTCTTTCTCAGCCTGTTCCTCAACACTTGCAACTATGTCCTCTTCTACCTTTTCTACATCTTCAACAGCACTTTCAAGAACTGATTCAGTTATGGGAGGTTCTACCTTCCCTACTTCATCTACAAGTTCCTCTTCAACAGTTTCAGCAACTGCATCAGTCA…	.	.	.	.	.	.	.	.	.	.	.	.	.	.	.	.	.	.	.	.	.	.	.	.	.	.	.	.	.	.	.	.	Male_stolon_UP	.	.	.	.	.	.	.	.	.	.	.	.	.	.	.
TRINITY_DN122_c0_g1_i15	CAGCTTTTCAACATCTTCAATCTCTTGTATAGTACTTTCAACCATGGTTTCAATTATGGAAGTTTCTACCTCCTCTAATTCTTCTTCAACCTCTTCTACAACACTTTCAACAACTCTTTCAGTGATGGGAGTTTCTACCTTCTCTACTTCATCAACATTACTTTCAACAACTGTTTCAATGATATCAGTATCCACCTCTTCTATCTCTTCAACCTCTTCCTCAACACTTTCAACCATGTCCTCTTCTACCTTTTCTACATCTTCAACAGCACTTTCAAGAACTGATTCAGTTATGGGAGGTTCTACCTTCTCTACTTCATCTACAACTTCTTCAACTGTTTCAGCAACTGCTTCACTGATCATAGTGTCTACTTTTTCTTTCTCTTCAACTTCTTCCTT…	.	.	.	.	.	.	.	.	.	.	.	.	.	.	.	.	.	.	.	.	.	.	.	.	.	.	.	.	.	.	.	.	Male_stolon_UP	.	.	.	.	.	.	.	.	.	.	.	.	.	.	.
TRINITY_DN122_c0_g1_i3	TCTACAGCACTTTCAACAAATGTATCAGTTATTAAAGTTTCTACCTTCTCTACTTCAACAGCTTTAGCAACTGCTTCAGTCATCTCAGTGTCTACCTCTTTTTTCTCTTCAACCCCTTCCTCAACACTTTCAACTATGTCCCCTTCCAGCTTTTCAACATCTTCAATCTCTTGTATAGTACTTTCAACCATGGTTTCAATTATGGAAGTTTCTACCTTCTCTACTTCATCAACATTACTTTCAACAACTGTTTCAATGATATCAGTATCCACCTCTTCTATCTCTTCAACCTCTTCCTCAACACTTTCAACCATGTCCTCTTCTACCTTTTCTACATCTTCAATAGTACTTTCAAGTACTGATCCAGTTTTGGGAGGTTCTGCCTTTTCTACTTCTTCT…	.	.	.	.	.	.	.	.	.	.	.	.	.	.	.	.	.	.	Nonrepro_prost+prov_UP	.	.	.	.	Nonrepro_prost+prov_UP	.	.	.	Nonrepro_prost+prov_UP	.	.	Nonrepro_prost+prov_UP	.	Nonrepro_prost+prov_UP	.	.	.	.	.	.	.	.	.	Nonrepro_prost+prov_UP	Nonrepro_prost+prov_UP	.	Nonrepro_prost+prov_UP	.	.
TRINITY_DN122_c0_g1_i38	CCTTTTCTACATCTTCAACAGCACTTTCAAGAACTGATTCAGTTATGGGAGGTTCTACCTTCACTTCTTTCTCCACAACTTTCTCTTCAACAGTTTCAGCAACTGCTTCACTGATCTCAGTGTCTACATTGTCTTTCTCTTCAATCTGTTTCTCAACATTTTCAACTATGTCCCCTTCTACCTTTTCTACATCTTCAACAGCACTTTCAAGAACTGATTCAGTTATGGGAGGTTCTACCTTCTCTACTTCATCTACCACTTCCTCTTCAACAGTTTCAGCAACTGCTTCACTGATCTCAGTGTCTACATTGTCTTTCTCTTCAATCTGTTTCTCAACATTTTCAACTATGTCCCCTTCTACCTTTTCTACATCTTCAATAGTACTTTCAAGTACTGATC…	.	.	.	.	.	.	.	.	.	.	.	.	.	.	.	.	.	.	.	.	.	.	.	.	.	.	.	.	.	.	.	.	Male_stolon_UP	.	.	.	.	.	.	.	.	.	.	.	.	.	.	.
TRINITY_DN122_c0_g1_i46	TCTACAGCACTTTCAACAAATGTATCAGTTATTAAAGTTTCTACCTTCTCTACTTCAACAGCTTTAGCAACTGCTTCAGTCATCTCAGTGTCTACCTCTTTTTTCTCTTCAACCCCTTCCTCAACACTTTCAACTATGTCCCCTTCCAGCTTTTCAACATCTTCAATCTCTTGTATAGTACTTTCAACCATGGTTTCAATTATGGAAGTTTCTACCTTCTCTACTTCATCAACATTACTTTCAACAACTGTTTCAATGATATCAGTATCCACCTCTTCTATCTCTTCAACCTCTTCCTCAACACTTTCAACCATGTCCTCTTCTACCTTTTCTACATCTTCAATAGTACTTTCAAGTACTGATCCAGTTTTGGGAGGTTCTGCCTTTTCTACTTCTTCT…	.	.	.	.	.	.	.	.	.	.	.	.	.	.	.	.	.	.	.	.	.	.	.	.	.	.	.	.	.	.	.	.	Male_stolon_UP	.	.	.	.	.	.	.	.	.	.	.	.	.	.	.
TRINITY_DN122_c1_g2_i1	CCTTTAACAATTAGGGCTGTTTGTACCATCTCTGCTTCTTCAACAGATTCAGCAATGCTTTCAGTGATCTCAGTATCTACCTCTTCTTTCTTTTCAACCTCTTCAACACTTTCAGCCATGTCTCCTACCTTTGCTAAATCTTCTACAGCACTTTCAAAAACTGTTTCACTTGATACAATTTTTACCTTCTCTATTTCTTCAACCTTTTCTACAGCACTTTCAGAAACAGTTTCAGTGATCTCAGTATCTACCTTTACTTTCTCTTGAACATCCTCCTCAACACTTACAACTATGTCCCCTTCTACATTTTCTACACCTTCAAATTCTTCTACAGCACTTTCAACAAAT	.	.	.	.	.	.	.	.	.	.	.	.	.	.	.	.	.	.	.	.	.	.	.	.	.	.	.	.	.	.	.	.	Male_stolon_UP	.	.	.	.	.	.	.	.	.	.	.	.	.	.	.
TRINITY_DN12303_c0_g1_i7	CACAATTATTAAACACTAACCAAGCTTTTCCAGTGCTAATTTTCTATCAAGACATTTCTTTATACCAAAAAAGTCTGTAAAAATTATCAAGCATCAAAATGCATGAATATTTTCTGGTTACAAAACAAAACAAAAACTGGATTTATGTGCAAGATATTAATAGTTCATAAATTAAACTGTTGTTTGTTTATATCCAAATAGACATAATAATATAATTAAAGCTTTATTAGAATAAATATTAGAGATCACAGTGTAGCGTATTATTGAAGAAGTGATAAATACTTCTAAAATTACTAAAGATTGTGACATAATTTGCGTTAAGAACGGTAAATAAGAAGTTACACATGCTCAGAAGTAAACGATTCTGAATAATACATTCTCGAGTATTTTTGCTGCGAA…	.	.	stolon_UP	.	.	.	.	.	.	.	.	.	.	.	.	.	.	.	.	.	Female_stolon_UP	.	Female_stolon_UP	Female_stolon_UP	.	.	.	.	.	.	.	.	.	.	.	.	.	.	.	.	.	.	.	.	.	.	.	.
TRINITY_DN12308_c0_g1_i13	CCACCGACGTGTTACGTGTCATAGACTGATTCGACAATCAGTGTTGCTAATACAGAGCAAAGCAGCTCCTAATGGGTCCTAGGCAGATACCATTGGGATCCCTTCCGTGCGATTGTTTTCCACTAAGCACTAACCTTCCGCAGTCAGTGACACAGGCGAATGAAAGACATTCCGGACGTTGCCTATAACAACATTATCTAGAAGTAGTGGGAGAGTGCGGCTTCATTAAGTGATGAATACATTGTAAGTAGAAAATCAATGCTCAAATCAAACTTTGAAGCTGTTTACGTGTAGAAAGAAGGTGGGGAGAGAACAAAAATCTTGTGATACTTCGATAACATATTAATTGTTCCAGAAGGCTCTACAAATACCATATAAACAGGATTTGTAAAATAAAGG…	prost+prov_UP	stolon_UP	.	.	.	.	.	.	.	.	Male_stolon_UP	.	.	.	.	.	.	.	.	.	.	.	.	.	.	Male_stolon_UP	.	.	.	.	.	Male_stolon_UP	.	Nonrepro_prost+prov_UP	.	Male_stolon_UP	.	.	.	.	Nonrepro_prost+prov_UP	.	.	.	.	.	.	.
TRINITY_DN12310_c0_g1_i10	TTATCAACCAAGATGGAGAACTATAAGTTATTGAATCGACTAGGGAAGGGGGCGCAGGGAGCAGTATATTTGGCTGAACATAGAAAGGAGAGAGTGAAATATGTATTGAAAAAGGTGGAGTGTAATGACGAAAGCGAGGCGAATAAAGCCTTTCAGGAGGCGATGGCTTTAAAAGGCCTGGAACACCATTACATTTGTGGCTACAAAGAGTTCTTTGTAACTTGGGACAAAGAGGTAAGCGGGATAGTATCCAGCTATCTTACGACTCTATATGTACTGAAATATATAATCACATGCCAAAAAATAAATAAAACGAGCATATAATAAACCATTAATTCATTGGATGAGAAAAAGTCACAGCTCAGTTTACAGGTTTCCCACCTATTGCTTATATATTAC…	.	stolon_UP	.	.	.	.	.	.	.	.	.	.	.	.	.	.	.	.	.	.	.	.	.	.	.	.	.	.	.	.	.	.	.	.	.	.	.	.	.	.	.	.	.	.	.	.	.	.
TRINITY_DN12312_c0_g1_i3	ATGCAATTCAAAGACTGCATTCTTCTAGGTAATGTCCTGGTCTCACAGTTTCGACTTACAAAGCTTGATAGTTCAATATTGTACGTATCGTGAACAATCCGTACATAACATTACTAAGAAATTCCTTAAAAAGTAAATTTTCCATCTAACACACTAGAAGGCACTTTGTATATATGTGTATTTTATATATGTGTCTATATCCATTACAGTAAGATTTGCTATTTTGTTGTACCTATTCATGTTCGGGGAGAAGAGGTTTTACAACAGCGTTCTTCCTCGGCGCAGGTTGGGAGAATTAATAATAGTAAATATAAGATATGTCTATTACTTTTACTATAAATAAGTAAACCGTTTATGTAATCAATATTTTAGTCAATTTTCCCTCCAAAAGAGGTTAAC…	.	stolon_UP	.	.	.	.	.	.	.	.	Male_stolon_UP	.	Nonrepro_prost+prov_UP	.	.	.	Male_stolon_UP	.	.	.	.	.	.	.	.	Male_stolon_UP	.	.	Male_stolon_UP	.	.	Male_stolon_UP	Male_stolon_UP	.	.	Male_stolon_UP	Male_stolon_UP	.	.	.	.	.	.	.	.	.	.	.
TRINITY_DN12312_c0_g1_i9	ATGCAATTCAAAGACTGCATTCTTCTAGGTAATGTCCTGGTCTCACAGTTTCGACTTACAAAGCTTGATAGTTCAATATTGTACGTATCGTGAACAATCCGTACATAACATTACTAAGAAATTCCTTAAAAAGTAAATTTTCCATCTAACACACTAGAAGGCACTTTGTATATATGTGTATTTTATATATGTGTCTATATCCATTACAGTAAGATTTGCTATTTTGTTGTACCTATTCATGTTCGGGGAGAAGAGGTTTTACAACAGCGTTCTTCCTCGGCGCAGGTTGGGAGAATTAATAATAGTAAATATAAGATATGTCTATTACTTTTACTATAAATAAGTAAACCGTTTATGTAATCAATATTTTAGTCAATTTTCCCTCCAAAAGAGGTTAAC…	.	.	.	.	.	.	.	.	.	.	.	.	.	.	.	.	.	.	.	.	.	.	.	.	.	.	.	.	Male_stolon_UP	.	.	.	.	.	.	.	Male_stolon_UP	.	.	.	.	.	.	.	.	.	.	.
TRINITY_DN12313_c0_g1_i3	AAACGTGTACGTCAAAATAAACAAACAATTAGCACTAGTAATAATATAGTACACGTGTATATCTCGCTCACATTGAAGCAACACTGTTTCTTCATATAAGGTGGGATGTGTATTAGTTCAGCAGCCGGTAAATTGCTGTATATTGCCCCAAAAGCTAATTTTTACATTACAGATTAAAGATGGCCGGCTATTGTTCTAAATTTTGTGATATTTTACTGACCTTTATTTTATTTTGTCCTCTGGTCATTTTATTCAAACAAACAGCAAATGATATTCTTGATACATTTATGCTGGATTATTTATCGAAACGAACCGGCGGTTGGTTTTTACTCTTCATTAGTATTGCGTTAGAGTTCATCTTGTCCGCTAATAGAAAATCGCTAGCGAGCTGCGCAAGAC…	prost+prov_UP	.	prost+prov_UP	.	.	.	.	.	.	.	.	.	Nonrepro_prost+prov_UP	.	.	.	.	.	.	.	.	.	.	Nonrepro_prost+prov_UP	.	.	.	Nonrepro_prost+prov_UP	.	Male_prost+prov_UP	.	.	Nonrepro_prost+prov_UP	Nonrepro_prost+prov_UP	.	.	.	.	.	.	Nonrepro_prost+prov_UP	.	.	.	.	.	.	.
TRINITY_DN12319_c0_g1_i1	AGTCGCTCAGGTATAGATGACAGCTGTAAGTACTCGTATTAAATTGGAAATATTTGTAATAATCCTCACACGTTAATAAAGTATATATTATTATAATATATCCTATCATATATGTAGATAAGGTAACAACTCAGTTGTAGTTGGATTAATGAGTAATGTTTAAAGAGCAGCTTGCCAGAAGACGCTTACTATTTTTTATGTCAATTAAAGCTTACCTGTGGGTGGAATTGCCTAAAATACTGCTCCTGGAATGAAAATAAACGAGCAACAACAATCTTTCTATCTCCATTCGGTTGGTGTGGCTTTACTGCCATAGAATGAAATAAAGACAAACCCAACCTCTTTATTTGATAGCGAGACCATCCCCTGGTGGGGTTTACTTTGCCACTGTAAGCTCTT…	.	.	.	.	.	.	.	.	.	.	.	.	.	.	.	.	.	.	.	.	.	.	.	Female_stolon_UP	.	.	.	.	.	.	.	.	.	.	.	.	.	.	.	.	.	.	.	.	.	.	.	.
TRINITY_DN1231_c1_g1_i12	TTCAAATTTATACAAATTTTCTTTATTAAAGGTTAAAAAGCACAATTATTCACATTCTGTTGTTTTTATCTTACAAATGAATGAAATGCAACACCTAAATTACTCATTTTATCGAATCAATGTATTTTAACCGTATGAATATACGAGTCTCAACGGTATGAATATCTATACATATCCAAAATCCATAACAATGAAACGTAATGAAAGGTAGAACTTACCCCAAAGACTCTAACTTAACCAAAATGTAAACATTTGGTATAAAATAGTTCATTTTTAGTTTACTATCCTATGACGAGGGTTTGGTAATATATGGGAGTCTTGACTACATTTGGATAAAATAAACCTGATCCATACTATAAAAACTAAGTGGCAAGATAATTTAGCCTGAGCACTACATTG…	.	.	prost+prov_UP	.	.	.	.	.	.	.	.	.	.	.	.	.	.	.	.	.	.	.	.	.	.	.	.	.	Male_prost+prov_UP	.	.	.	.	.	.	.	Male_prost+prov_UP	.	.	.	.	.	.	.	.	.	.	.
TRINITY_DN12329_c0_g1_i9	TTTTTAGATATTAACTAATTTATTATCCAAATAATATTATAAATATAATGTAGCAGCAATGCAGCAGATGATCTAGTAAGTTGTAATAGATAAATGTAAAGTGGTTGAAGTAATAGAATGTATTGGCCAATAGGTCACTTGCTTCAGCTTATAAAACTTGTGTACAGTCTTATTGTCTCCCTCGCTGTGGTTGTAACAATTAAGGAATACAATAATAGAGATAAGGTTGTGTGAATTATTCAATCCAGTTCAAAGAGAATCTAGGAACAATACTGATTAAATTAGGTTTAGACAATCAGATTTGAACTGAATTAAAACGACTGAATTAATACTAAAACAAAACGATTCTATTTTACTAAAACGCCCACTTAGTTCTAGTTTGAAACAGATTCAATAAAT…	.	.	.	.	.	.	.	.	.	.	.	.	.	.	.	.	.	.	.	.	.	.	.	.	.	.	.	Nonrepro_prost+prov_UP	.	.	.	.	.	.	.	.	.	.	.	.	.	.	.	.	.	.	.	.
TRINITY_DN1232_c0_g1_i17	ATTTTGTATTGTATTATGACATATAACAATTGACCATTTGAAAGTTGGTCTTAAATATAAAAAGAAACCAAAAAAAAAAACATAACCGAATATAACATTAACAATTAAATAGACTATAAACATGTACATGACACATATACAAAATGTACAAAATAATTTACAGCAGGTTTGTCATTACATATAGATTTATGTATACATTTAATCAAGTAGATTTAAAGACGGATAAAAATGAACTTAATGTCAAGTTGCCAGTACCAAGTACAGAAAAGCAGCACACATACAAAGTATATGGCAAGAAAAAAGCTTGAGGGTTGTAGTACTAGAGACCAGTGCAACTGCAGCTTATATTAATTAGTTAAGTGTTGGTAAAGACTTACAGAACAATCCACAAAACATCAT…	.	.	.	.	.	.	.	.	.	.	.	.	Nonrepro_prost+prov_UP	.	.	.	.	.	.	.	.	.	.	.	.	.	.	.	.	.	.	.	Nonrepro_prost+prov_UP	.	.	.	.	.	.	.	.	.	.	.	.	.	.	.
TRINITY_DN1232_c0_g1_i25	ATTTTGTATTGTATTATGACATATAACAATTGACCATTTGAAAGTTGGTCTTAAATATAAAAAGAAACCAAAAAAAAAAACATAACCGAATATAACATTAACAATTAAATAGACTATAAACATGTACATGACACATATACAAAATGTACAAAATAATTTACAGCAGGTTTGTCATTACATATAGATTTATGTATACATTTAATCAAGTAGATTTAAAGACGGATAAAAATGAACTTAATGTCAAGTTGCCAGTACCAAGTACAGAAAAGCAGCACACATACAAAGTATATGGCAAGAAAAAAGCTTGAGGGTTGTAGTACTAGAGACCAGTGCAACTGCAGCTTATATTAATTAGTTAAGTGTTGGTAAAGACTTACAGAACAATCCACAAAACATCAT…	.	.	.	.	.	.	.	.	.	.	.	.	.	.	.	.	.	.	.	.	.	.	.	Nonrepro_prost+prov_UP	.	.	.	Nonrepro_prost+prov_UP	.	.	.	.	.	.	.	.	.	.	.	.	.	.	.	.	.	.	.	.
TRINITY_DN1232_c0_g1_i35	ATTTTGTATTGTATTATGACATATAACAATTGACCATTTGAAAGTTGGTCTTAAATATAAAAAGAAACCAAAAAAAAAAACATAACCGAATATAACATTAACAATTAAATAGACTATAAACATGTACATGACACATATACAAAATGTACAAAATAATTTACAGCAGGTTTGTCATTACATATAGATTTATGTATACATTTAATCAAGTAGATTTAAAGACGGATAAAAATGAACTTAATGTCAAGTTGCCAGTACCAAGTACAGAAAAGCAGCACACATACAAAGTATATGGCAAGAAAAAAGCTTGAGGGTTGTAGTACTAGAGACCAGTGCAACTGCAGCTTATATTAATTAGTTAAGTGTTGGTAAAGACTTACAGAACAATCCACAAAACATCAT…	.	.	.	.	.	.	.	.	.	.	.	.	.	.	.	.	.	.	.	.	.	.	.	Female_stolon_UP	.	.	.	.	.	.	.	.	.	.	.	.	.	.	.	.	.	.	.	.	.	.	.	.
TRINITY_DN1232_c0_g1_i42	ATTTTGTATTGTATTATGACATATAACAATTGACCATTTGAAAGTTGGTCTTAAATATAAAAAGAAACCAAAAAAAAAAACATAACCGAATATAACATTAACAATTAAATAGACTATAAACATGTACATGACACATATACAAAATGTACAAAATAATTTACAGCAGGTTTGTCATTACATATAGATTTATGTATACATTTAATCAAGTAGATTTAAAGACGGATAAAAATGAACTTAATGTCAAGTTGCCAGTACCAAGTACAGAAAAGCAGCACACATACAAAGTATATGGCAAGAAAAAAGCTTGAGGGTTGTAGTACTAGAGACCAGTGCAACTGCAGCTTATATTAATTAGTTAAGTGTTGGTAAAGACTTACAGAACAATCCACAAAACATCAT…	prost+prov_UP	.	.	.	.	.	.	.	.	.	.	.	Nonrepro_prost+prov_UP	.	.	.	.	.	.	.	.	.	.	.	.	.	.	.	.	.	.	.	.	Nonrepro_prost+prov_UP	.	.	.	.	.	.	Nonrepro_prost+prov_UP	.	.	.	.	.	.	.
TRINITY_DN123342_c0_g1_i3	ACCTAGATCGACGGGGTAGATCTGCGTGTTGACATCCAGGATTAGGTCCATCTTGAACGATTCACTCTCACAGTGCAACCGCGACACTGAAATTATAAACATTATTATTATTATTATTATTATTAGGCAAGTTCTATTCCTCTACAGCCATCCAATCGTATGATCAAAATGGCGACCAGATTAAGTACCATAACTTATCATAACGTATACCAATGAATACGCCTTTTAAGTATACTGCTTACGTTTTATCACTCACACCAATCCAGAGGCGCACACACACATTGAAACGCTCCTGTGGCTGAAGACGGCGATTACCATATGTCTGCAGTACTACGTTCTGAAGGGTTACACGGCCGAAAATTAGCTTCACCCATTAACCCCCAGCCAGTTTCGTTAGAG…	.	stolon_UP	.	.	.	.	.	.	.	.	Male_stolon_UP	.	.	.	.	.	.	.	.	.	.	.	.	.	.	.	.	.	.	.	.	.	.	.	.	.	.	.	.	.	.	.	.	.	.	.	.	.
TRINITY_DN123383_c0_g1_i1	AAATATTTATGATCCTATATTAAATTATATAACAACATACAATTTATATATAGCATATTTGTAATAAAAATGTAATCATATAGCCCTATTTTGTCGTATGTATGTATGTATATACACACATAAATATTTCAATCTAGGATTTATATATATATATATATAAAGTAGTGTTTCCTATGCCTATAGGGACACTGGTTATAATATACTGTATTTTCTCTCTGTAATCGTAATATTCTAGAGCCTACCTAAATGGGATACTCAATCTCTACTGTCTTAACCGTGCCTATATCAGCAACAAGGAGACAGTGTGTTTTATGACACCAGGTAATAGCAGGTAACTCATAACATTCTTCCAGAGCAATAACGCTTCCAGTGTATCTACCATCTAGAGACAACATCTGT…	.	general_UP	.	.	.	.	.	.	.	.	.	.	.	.	.	.	.	.	.	.	.	.	.	.	.	.	.	.	.	.	.	.	.	.	.	.	.	.	.	.	.	.	.	.	.	.	.	.
TRINITY_DN12342_c0_g1_i1	TTTTTCTTTTTTTTTTTTTTATTTTTTTTAAATTTGTATATCAATTTTATTGTGGATACAGAGAAAAAAGGTAACAAAACAATAGCCGAGGTCAAAGACAAGGTATTTTAATATGTTCATATGATTTCATATTTACAATTGTGATGGATATTCTAATTTTTCATATTGGTAAATTAAAAAATTCATACTGAAACACGCATTTATAATAAAACTATATATTTCAATAAAAGGGGAGGCGATATGTTTTTCCTACAACTTTGAATAAAGATAGAAACCAACTAATTCTATGGTTACTCTAAGTCATAAAAATATACATTATGAATTTACGGATAATTGTTATTTCGCGGATAGGACGCCTGGGTAACTATCATCGGAGTACGATCAAAGCATACATTGTTA…	.	.	.	.	.	.	.	.	.	.	.	.	.	.	.	.	.	.	.	.	.	.	Female_stolon_UP	.	.	.	.	.	.	.	.	.	.	.	.	.	.	.	.	.	.	.	.	.	.	.	.	.
TRINITY_DN123561_c0_g2_i3	ATTAAGCTAACGACCAAGAACTTCATTGAGCTCTCCCATTGGGGTTCATTTACTTTTGATTTTCCTCTTACTCTTTAGATGAAGTACTGGTATGACCTCTTAGCTTCTCTGGTCAGTCTAGTCAGTCTTTTGATCTTGTGCTAGTTATATGTCTCACCTGGAGAGGCTTGGTGAGAAAATATTTAAGCTGAAGTGTTACAAATTGCTATAATGTCTTTGAAGAATGTGACCTAGTGTATGTTGGTACGTTTGTTGGCTTTGTCCATTCACTTGATTCTATTACAAATGTCCCAACCAAACGAATATTGCAGTCGTTAAAAGAATTATTTTTTTCACGGGAGAAGATAAGGCGTTTAAGGATAAAAATAATACTTAATACTTAATAATCTTGGCATCAAC…	.	stolon_UP	.	.	.	.	.	.	.	.	Male_stolon_UP	.	.	.	.	.	.	.	.	.	.	.	.	.	.	.	.	.	.	.	.	.	Male_stolon_UP	.	.	.	.	.	.	.	.	.	.	.	.	.	.	.
[truncated: 6,017 more rows]
[truncated: 3 more columns]
