# Supplementary material for: Sex-specific differential gene expression during stolonization in the branching syllid Ramisyllis kingghidorahi (Annelida, Syllidae)
Source: BMC Genomics. 2025 Apr 25;26:405. doi: 10.1186/s12864-025-11587-w (PMC12023644; doi:10.1186/s12864-025-11587-w)
Supplement: Supplementary file 4 — Supplementary Material 4. [file 12864_2025_11587_MOESM4_ESM.txt]

Trinity_ID	SA11_S12	SA11_S9	SA16	SA20	SA21	SA23	SA25	SA26	SA31	SA32	SA39	SA42	SA48	SA4_S1	SA4_S2	SA50	SA52	SA5_S3	SA5_S4	SA68	SA74	SA7_S5	SA7_S6	SA80	SA89	SA97	SA9_S7	SA9_S8
TRINITY_DN7003_c0_g1_i10	-0.75841838039919	-0.21047506910884	-0.75841838039919	-0.75841838039919	-0.75841838039919	0.797888403825787	1.81374369531493	0.200609838544504	-0.75841838039919	-0.0785442326525674	0.794942122936137	-0.75841838039919	2.55235797315714	0.615647337823347	-0.200640709004264	-0.746922741561361	-0.433031965739417	-0.319061201924934	0.376459673943921	-0.384352662176653	2.01578884962295	-0.75841838039919	-0.75841838039919	0.200609838544504	0.0197901959988972	0.12050309935066	-0.55929573838559	-0.508669665315622
TRINITY_DN1883_c0_g1_i1	-2.22517509153223	0.853291079441961	-1.38033143173647	5.54845875624352	4.2127664389715	-1.37076515829489	4.37253629980667	-0.847931149676833	-2.75858712942866	-1.92626140911318	-0.622445185943167	-2.47145149959956	2.52041757097899	-1.43311487174948	-0.215724777590735	-2.69354102464246	-2.61866618690593	-0.00390499603105532	0.24784406822194	-2.10258418175365	2.8499994046321	-1.7478155456301	1.06377855957328	-3.22134932678461	5.93698489733733	-1.25029295584623	3.10072203711171	-1.81685719005975
TRINITY_DN11993_c0_g1_i10	-0.233285126424405	0.416261080506943	-0.217152585660832	0.0574850731074437	-0.0578342743073132	1.4203182595709	-0.200065591123548	-0.286396462883968	0.307355677570319	-0.21600713499257	-0.389801682896534	-0.369283007559333	-0.421137467707944	-0.21600713499257	0.687520889870319	-0.129352752738388	-0.0889503986777508	-0.139089764103674	-0.320458298957601	-0.498406865693295	-0.498406865693295	-0.221743504541714	0.775955545942012	0.986124464681548	-0.495624425021968	-0.0670988479703855	0.655335881936852	-0.240254681239247
TRINITY_DN5190_c0_g3_i1	-0.997453033051867	-0.997453033051867	-0.997453033051867	-0.997453033051867	-0.439675361656941	-0.997453033051867	-0.997453033051867	-0.997453033051867	-0.636807830591651	-0.110707808309758	-0.997453033051867	-0.714123865000226	0.530117803780952	-0.920210034119407	-0.997453033051867	3.00101328855618	3.22078566620132	3.06268084053392	0.484878987695509	-0.878428929909593	-0.25760493035254	-0.800845988957049	-0.773412758833937	3.62131420059375	1.1331484167387	1.44986166720131	-0.997453033051867	-0.997453033051867
TRINITY_DN120_c0_g1_i55	-0.858008202537801	-0.858008202537801	-0.00921002129361204	0.487388172853467	-0.858008202537801	-0.858008202537801	-0.858008202537801	0.899015043969658	0.911763536711647	0.0201285640891464	-0.858008202537801	0.86270803998333	-0.858008202537801	-0.858008202537801	-0.858008202537801	1.01895069353177	1.05042044763099	1.06380893730882	0.448837297776482	0.152055480806897	-0.858008202537801	-0.20908264308468	0.86445782193329	0.20134707507862	-0.858008202537801	0.731275904133449	0.693876900933924	0.250348975552617
TRINITY_DN1269_c0_g1_i3	0.430547937707758	1.01316899675263	-0.859037685814614	-1.69662071944614	-2.43957740000551	-0.868149829507799	0.209641812750948	0.836589199314926	0.851416758588671	0.87532388653358	0.00340271880401399	1.1738553303665	-3.35064549437701	1.24618539856498	1.57833312113124	-1.1340761331596	-1.14295742556652	0.855420350251801	0.813521779453556	0.76605013107339	-2.79413232042114	1.17849955846826	1.29818453384586	-1.38818243992342	-0.651224937171047	0.752342993642895	1.37945097121846	1.06266890692335
TRINITY_DN4576_c0_g1_i8	-0.140145973771086	-0.427860012781885	-0.599471390852085	-0.903982432662037	-0.903982432662037	-0.51331474710237	0.289473933087548	0.952405744152053	-0.389986453295025	0.40169631058025	-0.903982432662037	0.847481288503522	0.411004052806478	0.0408760131455016	-0.0608025424048633	1.00521463032965	1.27934527338276	-0.59015613627164	-0.0479927353535567	0.190929214363429	0.524695977286193	1.12494027793398	-0.228618119912892	0.352424421132208	-0.752123615935033	0.672297824959318	-0.903982432662037	-0.726383503334304
TRINITY_DN6328_c0_g1_i16	-2.2730244140804	-1.52293170304626	1.20367572361222	0.153328540881469	-0.218911639151451	0.142760496422781	0.894012632851391	0.729780933423971	0.24475442524349	0.858365985942926	0.797469105848087	1.10000653255206	1.69295357840729	-0.216244530070079	-0.95267262050939	0.981842276520984	0.917723052870395	-1.29359271620253	-1.4362547629487	1.10439273823384	1.8441461931292	-2.4766727438681	-1.32863966330174	0.739683438671764	0.0162103211841211	0.839127532582513	-1.03302656595949	-1.50826214924035
TRINITY_DN394_c0_g1_i9	-0.544738487417415	-0.380162566192881	0.0195896146793323	-0.913227488062518	-0.913227488062518	0.197803824326226	0.168793781282984	0.312047441807051	0.4310329069229	0.208451068525734	0.250915160785788	0.570652765751586	1.53090946852507	-0.105872566004914	0.270100217982282	0.815346114496846	0.358198188030416	-0.311055697309139	-0.526968346929172	-0.324422921046968	1.06056744159009	-0.20570269716291	0.201805754883722	0.824891800720058	-0.913227488062518	-0.913227488062518	-0.913227488062518	-0.256044827934095
TRINITY_DN2260_c0_g1_i31	-0.461000878983236	0.203481961381446	-0.047406796574061	-0.288513363473102	0.0879288904931638	0.172197807390768	-0.461000878983236	-0.461000878983236	-0.246876073630389	0.110433236893273	-0.461000878983236	0.601811613421785	-0.461000878983236	0.767356075217812	0.720419761296906	-0.461000878983236	-0.461000878983236	1.44627438401615	-0.0626505086372714	-0.300080690802133	-0.461000878983236	-0.265653280661017	0.152530773934691	0.815197986049005	-0.461000878983236	0.305382262018062	0.438174751497277	-0.461000878983236
TRINITY_DN342_c0_g1_i24	-0.740123995645395	0.903579114916401	1.38883097452341	0.823312536698595	0.49383890602113	2.42554275287993	-1.33276042425197	-0.349447553184851	1.8337943553052	0.242551906435465	-0.108720150034042	0.0797501469978326	-1.33276042425197	0.840686861805294	1.2864177918071	-0.775963177659229	-0.16283542280966	0.683735895644224	0.0199981007886647	0.295313229944164	-1.33276042425197	-1.25278504753138	0.242551906435465	-1.01429895908439	-1.33276042425197	-1.33276042425197	0.536321329447959	-1.02824938244202
TRINITY_DN1799_c0_g1_i3	-1.90177497572783	-2.47805772075657	1.91107728520037	0.584687898194938	0.332120134897596	1.77849764008972	-2.38703598541143	-2.38124434760167	0.415668827734286	0.222857396947556	0.695023113028854	0.186468016976368	-2.70086228180183	2.76631936339872	2.78957948928302	-2.50425523770701	-2.42109386020824	-0.125065906472751	0.657815289513398	-0.634600839533111	-2.70086228180183	1.21943101840917	0.250725513012922	-1.73443181449553	-0.697979773268711	2.58590799889039	2.41903335235173	3.85205268685748
TRINITY_DN2968_c0_g1_i107	-1.17045475420504	-0.856738737619923	0.208272037553376	1.51268646736842	0.713071640738753	-0.086241750301959	1.09022537335858	-0.0435787808249279	0.153760308200942	0.167205273982958	0.635773502398276	0.128246979318413	2.70177586459079	-2.28444926454754	-1.88087878167313	0.259194842119389	0.426242873436289	-0.866799556447458	-0.838036496884472	0.295182510074785	2.75305631440377	-1.13602845458407	-0.928899016161196	0.528007824347924	0.461132408689312	0.552712376254446	-1.0607992500694	-1.43364175351731
TRINITY_DN5456_c0_g1_i11	0.113756848065491	-2.31175469402165	1.21781703664585	0.977056737125638	-0.418358588362935	-2.17785340695191	0.957785928606236	1.53801501016554	-0.297880367681385	0.432835918887614	1.72103650434801	-1.88507165772407	2.83317049445862	2.50972905405333	-1.62214878179183	0.440865782145441	0.96216295593951	-2.26224559424228	-0.0236797075258246	-0.368859989498553	2.17721733287148	-1.20516075294765	-1.24282233097889	-1.32667224392968	0.138489843048084	0.415690508635501	-1.63053819314862	0.337416353808931
TRINITY_DN3791_c0_g1_i3	0.6607615616387	1.16841021110242	0.156615537121869	-0.919653433218307	-1.26561746356118	-0.688369927968028	-0.335826465842581	1.01355664492787	-0.529229062857718	-0.257704381917913	-0.154586151172434	-1.02073040443764	-1.26561746356118	1.50012942823868	1.58278013596702	-0.357188813392391	-0.3741982767151	1.42256289502575	1.24103525182806	0.172675388017969	-1.26561746356118	-0.63614426677423	1.07152271639469	-0.415218066790924	-1.26561746356118	-0.359496510564078	1.27068415576264	-0.149918310129592
TRINITY_DN6998_c0_g1_i8	-0.999977187959329	-0.601626817613364	-0.999977187959329	-0.395905864290468	1.46599727654474	-0.999977187959329	3.1753877258161	-0.999977187959329	0.0683496734751764	-0.999977187959329	-0.164053113704954	0.296920669740748	4.06395711779477	-0.701318872394814	-0.508380593548881	-0.999977187959329	-0.999977187959329	-0.999977187959329	0.484418774543337	-0.452033876668979	4.51559650753886	-0.771004618199168	-0.390222225786886	-0.999977187959329	1.64940834122219	-0.999977187959329	-0.735741036915782	-0.999977187959329
TRINITY_DN18183_c0_g1_i7	-0.796501398200657	1.10807903672066	-0.796501398200657	-0.796501398200657	-0.796501398200657	1.84041318215522	-0.796501398200657	-0.796501398200657	1.80590797098733	-0.796501398200657	-0.796501398200657	-0.796501398200657	-0.796501398200657	-0.545539824667439	1.63725928376469	-0.796501398200657	-0.796501398200657	0.471333993896958	0.593615955465673	-0.484998282732388	-0.796501398200657	-0.453946652723337	2.52210467630308	-0.0309666518376803	-0.0140928332732841	-0.796501398200657	3.03263779935442	-0.330788078604694
TRINITY_DN15132_c0_g1_i4	-0.694410092456819	-0.694410092456819	-0.694410092456819	3.77397772417151	5.71762618665363	-0.694410092456819	-0.694410092456819	-0.694410092456819	-0.694410092456819	0.160782315502335	-0.694410092456819	-0.694410092456819	0.422619960553368	-0.476558995645688	-0.694410092456819	-0.694410092456819	-0.694410092456819	-0.694410092456819	-0.694410092456819	-0.694410092456819	-0.694410092456819	-0.694410092456819	-0.44466137737325	-0.694410092456819	4.95022494237074	-0.694410092456819	-0.409895959212574	-0.500323040340517
TRINITY_DN163_c0_g1_i11	-0.834849830621929	0.689687728426172	-0.150669115926646	2.31037793362185	2.86024307178605	0.579932572724699	0.855034495880809	-0.418537527830883	-1.19450772686017	-0.949477053884897	0.273230952061994	0.0886772864731458	-1.33463195076924	-0.7439101807594	0.72299160770889	-1.33463195076924	-1.33463195076924	1.54761980620048	0.338472146820933	-0.795597247798487	-1.33463195076924	-0.66560518525961	0.267539839984138	-1.33463195076924	4.11410384726016	-1.18407227419386	-0.694936717369659	-0.342588674597584
TRINITY_DN2393_c0_g1_i5	-2.22287566581858	-1.56203829812229	-2.11451848772816	-2.22143369164467	0.68593724192097	-2.12796401879311	-1.79205516929881	0.646995740359136	-1.56752383720602	-2.22143369164467	-2.12526486919215	-2.21999315728546	-0.376883895154004	2.42915184713727	2.39665472772079	2.16124323391215	2.15167699111425	1.77658322207623	1.57392971506191	-1.75090787815706	-0.548415014258318	0.670098149454757	2.0630443506387	2.07262697095598	-2.18865995048066	2.69379205140147	2.27537520170925	1.4428581813211
TRINITY_DN9674_c0_g1_i1	-1.00939457326863	0.0274046086868096	-0.295371524624956	2.3462774294748	0.644386616212612	-0.462534662298856	0.873543256874888	-0.47157766241896	0.218595601129774	0.796042201708234	-0.513075693366919	-0.393782357171783	-0.506397351370357	-0.802562738112377	-0.295068596531268	-1.16953771444741	-0.796118288559925	0.115722110241891	0.648250945032646	-0.234564398458053	-0.448317468004248	0.00346904798407621	-0.00790444226244924	-0.598338297739847	3.11065799003179	-1.02011912550861	0.403342621004001	-0.163027534236884
TRINITY_DN10945_c0_g1_i3	-0.0551003436248093	0.580220454483736	0.164182819954517	0.269000251465756	0.317186048649942	-0.948850845345375	-0.948850845345375	-0.0365842172789255	0.103565048805763	0.497934716797747	0.311777062781323	-0.948850845345375	-0.948850845345375	-0.667894531514319	-0.166442280418002	0.71289875446533	0.406165418874175	1.38800379378009	-0.256423647255667	0.163515677727188	-0.948850845345375	-0.511623106432465	-0.0152782070843511	-0.418780103120291	0.513201473451058	0.716996675910176	0.932422216083873	-0.204689749774965
TRINITY_DN20707_c0_g1_i3	-1.58639246007583	-3.71369556585796	1.17898688416327	5.23272241914292	6.74100162226784	-0.173172269419744	-2.17714527032205	0.842120589203677	0.151233406431825	3.83163963246793	0.817748280122063	2.20878774803567	-3.03742815759207	-2.96180342745365	-1.5402482798007	2.33667552564324	2.22230626940362	-3.23653635467132	-2.72092713508904	2.64773944758982	-3.71369556585796	-2.54505353029912	-2.68866677136644	-0.278600414237866	7.14560625849158	-0.597497181194373	-1.63474422446314	-2.75096147526216
TRINITY_DN8442_c0_g1_i1	-0.663381351966595	0.22881535849889	-0.663381351966595	-0.663381351966595	-0.663381351966595	3.016042446146	-0.663381351966595	-0.663381351966595	1.41078152354041	-0.663381351966595	-0.663381351966595	-0.663381351966595	-0.663381351966595	-0.663381351966595	4.01407051189913	-0.663381351966595	-0.663381351966595	0.85111968430769	-0.663381351966595	-0.663381351966595	-0.663381351966595	-0.663381351966595	3.10903220278189	-0.259568290350005	-0.663381351966595	-0.663381351966595	0.897333602507884	-0.663381351966595
TRINITY_DN9078_c0_g1_i1	-0.974116600821778	-1.27511885685459	0.563631261478546	-1.27511885685459	-1.27511885685459	-1.27511885685459	-0.2026700067849	2.10588758023402	-1.27511885685459	0.368737332920133	2.64183542209862	0.490840149191163	-1.27511885685459	3.06095025345801	-0.792786836107216	0.765072214983703	0.862712514877867	0.480623322490798	1.07848673448353	0.492959578161864	-1.27511885685459	0.0634481801465594	-1.27511885685459	0.43681650012433	-1.27511885685459	2.13603618010317	-1.27511885685459	-0.827275212492507
TRINITY_DN6008_c1_g1_i1	4.47399241150802	-1.5731486527795	2.34476589439822	-1.53106925598259	-3.00771016465211	-3.00771016465211	-3.00771016465211	3.70476180942093	-3.00771016465211	3.32864464199113	-0.644258707580394	2.79098843199185	-3.00771016465211	5.96096238779325	-3.00771016465211	0.525230123720767	1.45388387513581	-3.00771016465211	4.90981109997981	2.76820952578709	-3.00771016465211	3.35423360908313	-2.41794667766713	-3.00771016465211	-3.00771016465211	1.34920832258037	-3.00771016465211	2.28654297179241
TRINITY_DN18207_c0_g1_i2	-0.721942208581871	-0.15147927755583	-0.721942208581871	-0.721942208581871	-0.721942208581871	2.19529857519621	-0.721942208581871	-0.721942208581871	0.945722881469535	-0.721942208581871	-0.721942208581871	-0.721942208581871	-0.721942208581871	-0.721942208581871	3.36509624818508	-0.721942208581871	-0.721942208581871	4.16074974486773	-0.721942208581871	-0.721942208581871	-0.721942208581871	-0.721942208581871	0.253321113096622	0.444130467364835	-0.721942208581871	-0.721942208581871	3.22600441901324	-0.721942208581871
TRINITY_DN4989_c0_g1_i2	-0.462401836485244	0.701289481960409	-0.0833767072496241	0.57985849838321	0.640177967657022	0.640177967657022	1.03867785910945	0.242574104061905	-0.0158676311256167	-0.159186806451473	-0.0700110445178246	-0.189471896068979	-0.170888916133581	-0.531841321970864	-0.186923714586578	0.457068251861428	-0.308140682611978	0.931944092034132	-0.448600928372126	-0.663804597344386	-0.798004868269683	-0.867713840081087	-0.282978089072129	1.90133762954336	-0.45420759342173	-0.756481002306967	0.0626108607680929	-0.74581523696616
TRINITY_DN1894_c0_g1_i7	-0.894804458401145	1.91104530437451	-1.1969772581419	-1.1969772581419	-1.1969772581419	2.36886359561864	-1.1969772581419	-0.734401370099693	2.35490784532983	-0.714645237394521	-1.1969772581419	-0.451955109104633	0.950980623245204	-0.959413539824222	2.2337094511064	-1.1969772581419	-1.1969772581419	3.37257459294172	-0.942383215108756	-0.849878587519629	0.174302795880756	-1.1969772581419	1.09874576639807	1.82787429019904	-1.1969772581419	-0.79972191254747	1.49790293465729	-0.67090844647431
TRINITY_DN10590_c0_g1_i34	-1.54043786695708	-0.638171297874011	1.96418252544647	1.9066122885001	1.40404580419167	0.68761118092738	-1.01436905528949	1.21637194733742	-0.345090268634862	0.388974420944171	0.718683939100597	-1.54043786695708	-1.54043786695708	0.471057771880748	0.554473780068385	-1.54043786695708	0.615635093993485	-0.0591389254095167	-0.991508097480682	0.752343882270764	-1.54043786695708	-1.22893475148881	-0.189374968016697	0.829447335326935	1.87085278075802	0.611745552097964	-0.282823736907541	-1.54043786695708
TRINITY_DN8259_c0_g1_i1	-0.747808514517535	-0.400188449061384	0.266061967525004	1.96992033848433	1.86656632015811	-0.193063122368983	1.56452258912796	0.365555597769416	-0.454807318519163	0.353735006931305	0.288933127045068	0.0649535443335871	0.693865836826903	-0.939887718735912	-1.03199526275251	0.356896646418012	0.503778360377175	-1.16643504422698	-1.08249211417871	0.086143571154583	0.826787610780368	-1.03285703629279	-1.59948902034982	-0.262422115393446	1.2439968520325	-0.170696791300849	-0.51398013423815	-0.85559472702807
TRINITY_DN4994_c0_g1_i4	-0.43572909973518	-0.43572909973518	-0.43572909973518	-0.43572909973518	-0.43572909973518	0.0299842198607836	3.82052677346755	-0.095451694968926	0.00469162102158682	-0.43572909973518	-0.43572909973518	-0.000633948115083105	1.28323523602436	-0.285169423159799	-0.0977326362201644	-0.221604294382333	-0.177511710199162	-0.246695275345163	-0.43572909973518	-0.43572909973518	0.879257385733335	-0.43572909973518	-0.43572909973518	-0.0461622879724546	-0.43572909973518	-0.43572909973518	1.11073325843191	-0.292988927619098
TRINITY_DN3624_c0_g1_i11	-1.27747891578133	5.67277396136568	-2.99331318585926	-4.50983268352036	-4.50983268352036	5.19744533782722	-4.50983268352036	-0.996847348706682	6.08138201737444	-1.62035914098925	-4.23482563602049	-1.66886597903294	-4.50983268352036	-1.76955270084748	7.2883430147446	-2.23155050398763	-1.57437293571507	7.09688851789029	0.683308235624517	-4.50983268352036	-4.50983268352036	0.705379951397276	7.28364301272288	4.1221046340327	-4.50983268352036	-3.91815326658462	8.14843548817651	1.57444422701113
TRINITY_DN3776_c0_g1_i18	0.00191788495223849	-0.461025999619238	-0.471089682963935	-0.471089682963935	-0.469647708790029	-0.452455508824884	-0.471089682963935	-0.471089682963935	3.19202718440217	-0.471089682963935	-0.471089682963935	-0.471089682963935	-0.249521894425526	-0.471089682963935	-0.451032030622682	-0.471089682963935	-0.471089682963935	0.0847264720977045	-0.451032030622682	-0.471089682963935	-0.312752655796835	-0.471089682963935	-0.471089682963935	2.44404874296052	-0.466768077013842	1.34284538751738	1.6248347370346	0.748001375282262
TRINITY_DN15392_c0_g1_i2	-1.14185357898701	-0.372561268535466	-0.69676550647854	2.11924128583197	3.11414431275569	-0.636809170427254	-1.49430654088784	-1.23319811327204	-0.777274874090388	-0.99749443566007	-0.4464421523943	-1.17188360976139	1.79272334601494	-0.25959384791552	0.539122757342131	-0.186469805195401	-0.745020675085761	-0.043826211941377	0.178134974885542	-1.67884359848128	2.12327905796358	-1.45043743337715	-0.0342001876334117	0.693742894068346	3.95980989430902	-0.486901759666084	-0.0743283003387214	-0.591987453042222
TRINITY_DN1463_c0_g1_i11	-1.43018222874564	1.05910379388024	0.188056426849818	-1.43018222874564	-1.43018222874564	-0.133871668037545	-0.485323782938098	-0.423704664674432	0.111828126790972	0.114303157490454	0.657280612504703	1.14464589484181	-0.381248583547714	0.524386342007357	0.75536720588393	1.30425643739153	1.25328966410959	0.580955554443356	-0.162346836648022	-0.637743298680999	-0.361167550830456	-0.761155463236006	-0.340684077906534	0.8436320158414	-1.43018222874564	0.25418770026737	0.79045728413122	-0.173775374951392
TRINITY_DN807_c2_g1_i3	-0.492800589078316	-0.287408076088631	1.67295059493594	0.543526902739449	-0.492800589078316	0.449056929925124	-0.492800589078316	1.29588512153522	0.920793493330859	0.545635592577792	-0.492800589078316	-0.492800589078316	-0.492800589078316	-0.492800589078316	-0.492800589078316	0.332578014814615	0.73432434537161	0.558223413946151	-0.492800589078316	-0.492800589078316	-0.492800589078316	-0.492800589078316	0.116954373094127	1.00084674489689	-0.492800589078316	-0.492800589078316	-0.49135861490441	-0.492800589078316
TRINITY_DN1683_c0_g1_i6	0.381745309073527	-0.971577982089369	0.724861038566384	-0.643890617913322	-0.971577982089369	-0.971577982089369	-0.451532958049552	0.347461833473167	-0.971577982089369	-0.140511471484296	0.367559402830216	0.900659791553089	-0.971577982089369	1.65275690735572	-0.971577982089369	-0.771199184105343	-0.376074321586627	-0.971577982089369	2.96038866997333	0.701978441900775	-0.971577982089369	2.71279194692364	-0.971577982089369	-0.971577982089369	-0.0103250980311614	0.848090201407086	-0.971577982089369	1.48259791109643
TRINITY_DN5118_c0_g1_i24	-0.810403966749333	0.0261131939680017	0.500115580792305	0.237081174958511	-0.062671350893071	-0.514050697235636	1.16838249050237	-0.11030048772094	0.0160657530886241	0.257883673012722	-0.103468839381928	1.83073194201068	2.08795867157041	-0.158796915105652	-0.412855105563235	-0.504698220940747	-0.376223662991938	-0.627076435661475	-0.823174794624812	-0.383003118912076	2.35678129200073	-0.656772750846454	-0.912467719755552	-0.388034576611111	0.745258114438776	-0.687093202189386	-0.798927248378135	-0.89635279278164
TRINITY_DN2008_c0_g1_i4	-0.242222742714638	-0.723511323832324	0.647121462952365	1.31065672178239	-0.187583110947179	-1.39797197539258	1.26218083948379	0.0301704155857478	-0.960744236479673	0.109949489564746	-0.132535079343484	-0.459121638386519	2.8209641459431	-0.752731462747317	-1.00181248631943	0.76198006934034	0.926838628027901	-0.468938496746726	-0.384331064723196	-0.134336571824253	2.9469275186296	-1.08066790703067	-0.923925376073277	0.950543741842864	-1.39797197539258	0.132098766832502	-0.774105113539884	-0.876921238491619
TRINITY_DN540_c0_g2_i11	0.616629156013183	0.293723294201991	0.932400250110493	0.381145038298376	1.20103301392353	-0.0134345327422181	-0.192681963009747	-0.726680926029121	-0.75241848744273	-0.75241848744273	0.832063034763924	-0.75241848744273	-0.352973922853272	0.124933139006533	0.935538006601752	-0.75241848744273	-0.75241848744273	-0.649424494119404	-0.75241848744273	-0.3850474217942	-0.447907445632777	-0.712578222910939	0.12807113924509	0.411724161405577	0.405918539724371	0.39293289812989	0.959957185437943	0.379170996885406
TRINITY_DN29933_c0_g1_i6	-1.21703165862131	4.78298909823674	-0.633841510753148	-0.987823342524318	-1.33605576176359	4.90976311737406	-1.33605576176359	-0.34039035202748	3.1224574859714	-0.247235728465004	-0.656181614016966	-1.11448797322518	-1.33605576176359	-1.29481277953171	-0.433017491650677	-0.851659799260923	-1.22769858367317	4.89058762906646	-1.03271336727626	-0.806984461934478	-1.33605576176359	-1.24927199562152	0.15963940086048	3.92806776818149	-1.33605576176359	-1.20249223602248	-0.824081779981788	-0.993501016286269
TRINITY_DN15635_c0_g1_i1	-0.92689701424111	-0.00850437065106813	-0.212639960136839	1.87160539287398	0.863223698763033	-0.866405253884742	2.20318180059533	-0.39582333006502	-0.835378358264118	-0.0304616572379166	-0.386631497378499	-0.750392017494907	2.58242761710696	-1.00274765480267	-0.904063379943267	-0.482186336587682	-0.449626420609473	-1.07205217756102	-0.662046755378556	-0.488429848827444	3.10173745333661	-0.829705149848923	-1.126654533292	-1.17907042744314	1.92425934966872	-0.606665780052805	1.46386214191535	-0.793915530558793
TRINITY_DN7606_c0_g1_i1	-0.516045707243062	-0.396844887844511	1.11038684446672	0.361997254511643	0.336822430864584	-0.186525658353383	0.727612383896751	1.39929949190369	-0.530430277304947	1.29655091437746	1.0265543531498	1.2622529633563	-1.00368625591409	-0.83553613040281	-1.40194540593561	1.08980082013654	1.21805442388575	-1.32128774259038	-0.0178955991404477	0.670017433137482	-0.664258644525747	-0.869212863987009	-1.61883803012468	-0.313634170046947	0.366944652029363	0.47955607717821	-1.39594666531416	-0.273762004166504
TRINITY_DN416_c14_g2_i4	-0.257237410841978	0.152655608604993	-0.431558346616259	2.2856561378868	0.731908625508254	-1.09647087266421	2.01770963127357	-0.373804545571072	-0.449808667587061	0.0566273823190722	0.0926335068341411	-1.25166715279903	-0.122616536560154	-1.27167538804476	-0.825629872641683	-0.520147799221824	-0.431937431511295	-0.213541871724146	0.354180388943352	-0.261818015115802	-1.07354062357893	1.5185700689392	-0.111293132805382	-0.673584633837172	1.94264513870584	-0.74889431259186	0.252013648116857	0.710626476580541
TRINITY_DN4592_c5_g1_i2	-1.19378045940948	-1.19378045940948	2.4067271859363	4.83768090592595	6.15159817316508	1.07585119153096	-1.19378045940948	-1.19378045940948	-1.19378045940948	-1.19378045940948	-1.19378045940948	-1.19378045940948	-1.19378045940948	-1.19378045940948	-1.19378045940948	1.72307830529027	0.905851390604977	-1.19378045940948	-1.19378045940948	-1.19378045940948	-1.19378045940948	-1.19378045940948	-1.19378045940948	1.62056487555374	5.1542571601824	-1.19378045940948	-1.19378045940948	-1.19378045940948
TRINITY_DN9075_c0_g1_i7	-0.497031947838637	1.06895615894335	-0.46967528539864	-0.630595473579743	-0.630595473579743	0.470382174145078	-0.630595473579743	-0.630595473579743	0.994207291673205	-0.390586508844672	-0.630595473579743	-0.630595473579743	-0.630595473579743	-0.373584855373719	1.90794269005006	-0.630595473579743	-0.630595473579743	2.52418213820107	-0.451721515409947	-0.174314992069018	-0.630595473579743	-0.630595473579743	1.12941251325233	-0.329593217546928	0.0201690855371595	-0.630595473579743	2.63018295831368	-0.491781004677461
TRINITY_DN10178_c0_g1_i1	-0.801586918138415	0.505785340793772	-1.09183642671999	-0.341851499610712	-0.616761344655318	0.64349345860785	-0.445965413490879	-0.891209847998603	1.17510933719305	-0.774001086466515	-0.522855835418135	-0.815017845622649	-0.498271607784354	-0.534843782650662	2.05781475168878	-0.208108548743946	-0.290136463066557	1.22791031066861	-0.497369077231999	-0.485687272184364	-0.302695367540926	-0.287793791308135	0.980238595730572	0.567467194816492	-0.979191417728025	0.691379798501968	3.41186545884482	-0.875880700485729
TRINITY_DN3818_c0_g1_i9	-1.91100472436108	-0.368442190782655	0.293710722261202	1.46165817852552	1.56948643244301	0.564250297751866	0.941037788430733	-1.03997982184596	-0.158279526554472	-0.135303603161436	-0.861031233023781	-0.264816880268233	0.706694562772071	0.442272282814035	0.892403013179857	-0.136455271651498	0.0992076980982235	0.871587167974997	-0.511422696777468	-0.41491823143852	-0.853814894224546	-2.51022791820741	-0.783569900787862	0.815397714669177	2.22793146588284	0.239519440158052	-0.417715779417873	-0.758174092458779
TRINITY_DN41184_c0_g1_i1	-0.42787711589101	-0.42787711589101	-0.42787711589101	4.26019131476686	5.11694825525265	-0.42787711589101	-0.42787711589101	-0.42787711589101	-0.42787711589101	-0.42787711589101	-0.42787711589101	-0.42787711589101	-0.42787711589101	-0.42787711589101	-0.172074279288292	-0.42787711589101	-0.42787711589101	0.517730587290362	-0.42787711589101	-0.42787711589101	-0.42787711589101	-0.42787711589101	-0.42787711589101	-0.42787711589101	-0.42787711589101	-0.42787711589101	-0.170866497684986	-0.138632830734368
TRINITY_DN44142_c0_g1_i2	-0.461110296172553	0.213350355387706	-0.461110296172553	0.0639562959056584	-0.173047095847236	1.81836099947192	-0.461110296172553	-0.461110296172553	1.03151203240189	-0.461110296172553	-0.461110296172553	-0.461110296172553	0.419379330515267	-0.461110296172553	0.851554877385842	-0.461110296172553	-0.372968699303535	0.345419993087013	-0.461110296172553	-0.368902858075464	0.012936303146753	-0.461110296172553	-0.0164432293306449	1.03253703780266	-0.461110296172553	-0.461110296172553	1.59789880386791	-0.461110296172553
TRINITY_DN2499_c0_g1_i11	-0.064264830372637	-0.650798609202523	0.547664717948789	0.167073640966113	-2.111803219136	-0.818432734931245	2.17470833852823	-0.86144794737295	-0.957997883056962	-0.685270081019324	-0.146111269911293	-0.0202726260153807	4.05756062511389	-0.369365773759732	-0.312301405074402	-0.367211532593613	-0.0821736515729334	-0.164698167568123	1.0500844632409	-0.33485702727891	3.95187228402688	0.763387066023798	-0.76300425952389	-0.575750318895788	-1.47025719004847	-0.792185284935836	-0.920240568435242	-0.243906755143343
TRINITY_DN1976_c0_g1_i6	-1.35785317942497	-1.35785317942497	-1.35785317942497	-1.35785317942497	-1.35785317942497	-1.35785317942497	0.738746027789273	0.408529961576325	1.32359608588998	1.01565583609303	-1.04054911106306	-1.35785317942497	1.22783048853984	1.23979717162314	0.722804483920252	1.15234922678359	0.445787177465693	0.118787729244547	0.780305965804497	1.48109858752697	0.49574332677754	0.891592161660866	0.207743996429252	1.02315325766364	-1.35785317942497	-1.35785317942497	-0.279243344728607	0.266949585827974
TRINITY_DN8332_c0_g1_i5	-0.274083801192246	0.707038188602065	-0.274083801192246	-0.274083801192246	-0.274083801192246	-0.274083801192246	-0.274083801192246	0.609537015093425	0.407590340600587	-0.274083801192246	-0.274083801192246	0.14491566423902	-0.274083801192246	0.549665559116027	0.733111700211958	-0.274083801192246	-0.274083801192246	0.475235923381834	-0.274083801192246	-0.00984765014869882	-0.274083801192246	-0.274083801192246	-0.0488088713226766	0.425467831330843	-0.274083801192246	-0.274083801192246	0.665518919163798	-0.274083801192246
TRINITY_DN344_c8_g1_i7	-1.18502580411353	-1.23496166470291	-1.15409852093564	3.57023640297361	1.6110666353034	-0.409143402696177	2.86837844521753	0.357641173464832	-0.446399944508058	-0.234492724331192	0.215802695495189	-0.0100253973380759	0.354787279058587	-1.04921194876781	-1.63651302599103	-0.795278010144971	-0.517640297091655	-1.25368698727921	-0.395099901495319	-0.554429521399463	-1.59458664787145	0.128511423234911	-0.0596962962200225	-0.0494868787430836	2.67301247336405	0.874260483783436	0.165817859259589	-0.239737897525556
TRINITY_DN3957_c0_g1_i21	-0.278706113542715	0.992121802010949	-0.278706113542715	0.783415598365082	-0.278706113542715	-0.278706113542715	-0.278706113542715	-0.278706113542715	-0.278706113542715	0.107553027590631	0.512065924319285	-0.278706113542715	-0.278706113542715	0.243349635618249	0.465454982027695	-0.278706113542715	-0.278706113542715	0.463731331833551	-0.278706113542715	-0.278706113542715	-0.278706113542715	-0.278706113542715	0.538507810715612	-0.278706113542715	-0.278706113542715	-0.278706113542715	0.793056555757377	0.117453375530439
TRINITY_DN260_c0_g1_i6	-1.08080677112464	-0.771218570429523	-0.834999309555421	3.64711368343856	4.64823245440179	-1.03596334402842	1.59398435964584	-1.52653347447462	-0.843061581619394	-0.706865290978166	-0.966796950041639	-0.618104824305834	3.16907066929923	-1.45477080517453	-1.22787515891011	-1.22202243266467	-1.52653347447462	-0.212707178084224	-1.23257449544593	-1.52653347447462	3.85530360943143	-1.28286439350776	-0.394943990146486	-0.976617920852666	5.31692282543356	-0.873932256878102	-1.15135499488501	-0.763546909594045
TRINITY_DN542_c2_g1_i5	1.41125252179473	0.698724268482294	0.476468948532543	-1.93537321158649	-2.24107919180642	0.0729722214999224	-1.34107833757075	-0.221227673442131	0.258902310768949	0.73460787956077	-0.0405435274942327	0.655676320365294	-2.1255480247187	0.280254993276556	0.426786997814326	0.54751821188581	0.172291617974623	0.449996737171351	0.686331482268889	0.866703056810814	-1.75881193649595	2.03524881939506	0.578894934473033	0.708743973150581	-2.65308066640651	0.00703287793589968	-0.280359179468235	1.52869357582799
TRINITY_DN9534_c0_g1_i10	1.69323906011045	-0.487090375182326	0.217251685183566	-0.671053210024921	-0.671053210024921	-0.671053210024921	-0.671053210024921	1.06230113058891	-0.671053210024921	-0.0641372681997157	1.42385843700055	-0.671053210024921	-0.671053210024921	-0.671053210024921	-0.671053210024921	-0.203252053536514	0.842437535563197	-0.671053210024921	1.61109001875658	0.645092532268436	-0.671053210024921	2.04791112573462	-0.671053210024921	0.723460931931038	-0.671053210024921	0.433283449789815	-0.671053210024921	-0.550701269659699
TRINITY_DN1620_c2_g1_i15	0.647398866057876	2.67376708628206	0.697515370702943	0.839865204603291	-2.5340103356548	-2.5340103356548	-2.53545230982871	0.34660376113992	-2.53545230982871	0.0100219010114748	1.16054150328119	-2.53545230982871	-2.53545230982871	1.05670569229665	1.4640065780661	0.459851295506537	-2.53545230982871	2.03391725620306	2.82494708544606	-2.53545230982871	-2.53545230982871	-0.215256488562581	2.07158203611991	1.53416393862602	0.229658052050879	1.30470875731214	2.8500132411874	0.826175702779608
TRINITY_DN26708_c0_g1_i4	0.099483627899895	1.462825333722	0.109325720462957	-0.813949813575396	-1.75404759946091	1.45342621049402	-1.63341465950049	0.546674763318117	0.847853194540816	0.281354987105935	0.212138285277533	0.0968029720764805	-2.37297903596648	-0.274899488013972	1.24972810287969	0.37987705869425	0.251235621345896	0.93466529509017	0.430921282205851	-0.418273378706721	-2.75465262989162	-0.0152684349227741	1.77641476886286	0.670260442911889	-1.73601367663065	0.114801480254016	0.831821971419575	0.0238875981070659
TRINITY_DN11395_c0_g1_i1	-1.41675063375026	-1.41675063375026	0.749964811216166	3.97326350931086	5.31231263582748	0.929213396592615	-0.0685182145109857	-0.526109389786813	-0.322514563904491	1.33128116182215	-0.332686368961782	-0.475644322803825	-1.41675063375026	-1.41675063375026	-1.41675063375026	-1.41675063375026	-0.509860038141738	-1.02168783423268	-1.41675063375026	-0.472641834642302	0.433248625715841	-0.69866304978974	-0.954174745708052	0.285463617260184	4.15231507267069	0.966193235818734	-1.41675063375026	-1.41675063375026
TRINITY_DN1195_c1_g2_i1	-0.286407087508183	-0.286407087508183	-0.286407087508183	-0.286407087508183	-0.286407087508183	-0.286407087508183	3.14695301274117	-0.286407087508183	-0.286407087508183	-0.286407087508183	-0.286407087508183	-0.286407087508183	3.2306165845564	-0.286407087508183	-0.286407087508183	-0.286407087508183	-0.286407087508183	-0.286407087508183	-0.286407087508183	-0.286407087508183	0.782607590406998	-0.286407087508183	-0.286407087508183	-0.286407087508183	-0.286407087508183	-0.286407087508183	-0.286407087508183	-0.286407087508183
TRINITY_DN103542_c0_g1_i11	-0.402843474289588	-0.402843474289588	-0.402843474289588	1.68292107948873	1.96116857926903	-0.402843474289588	-0.402843474289588	-0.402843474289588	-0.402843474289588	-0.402843474289588	-0.402843474289588	0.424975550327731	1.73400412990329	-0.216342916645094	-0.402843474289588	-0.402843474289588	0.128226018436366	-0.402843474289588	0.354179772217871	-0.402843474289588	-0.402843474289588	-0.402843474289588	-0.402843474289588	-0.402843474289588	1.60147813166051	-0.402843474289588	-0.402843474289588	-0.0165843331562424
TRINITY_DN16811_c0_g1_i5	-0.536633985071403	0.37409867683151	-0.383477197009982	-0.0429866510961925	-0.316304030191847	-0.336255187087376	2.66656717124521	-0.478663916434073	-0.248570784746086	-0.236803223249032	-0.388676103684301	-0.24738969991476	2.117801555774	-0.492589652365381	-0.42426746199884	-0.470372542802681	-0.409661128813637	0.0435114993519777	-0.0709206654754388	-0.474512273163605	3.05253025162837	-0.399130461321468	-0.160343601734351	-0.0866765014433992	-0.536633985071403	-0.536633985071403	-0.440372132012999	-0.536633985071403
TRINITY_DN3487_c0_g1_i3	-0.236760912870682	-0.558888767069865	0.950430806845751	1.75556178576069	3.05391041603555	-0.495381045509852	-0.235429890504023	-0.703769430739525	-1.3477176555397	-0.249332915468959	-2.00613587899322	0.0988973933344051	0.0959397512716698	-1.01615779832828	-0.596670174384045	0.0793495326003479	0.328627504853474	-0.244237416951988	0.00606935316436896	-0.28303719607675	-0.735404666673584	-0.387669520415707	0.556101741376502	-0.288823966486127	1.74042177674724	-0.537079402431611	1.50222735029397	-0.245040773840063
TRINITY_DN3092_c0_g1_i12	1.88125008288545	1.90599994934817	-0.112327136901523	-1.44839171437659	-1.8229626221485	-0.376049448660909	0.284464085067424	-0.458290854634453	1.01190061525823	0.618121472536893	-0.473870434693513	-0.255845292367551	-0.353704731871773	0.832226786532453	1.22496182362569	-0.850335140824705	-1.32951877740434	-0.911033109205964	-0.725543088287957	0.0219044842538407	-1.44523828133772	1.39855251424702	1.31593548367318	-1.11576995130243	0.492607719004171	-1.6396844769184	1.2935767455397	1.03706329896409
TRINITY_DN1808_c0_g1_i3	-1.01664651485281	-0.804930886303998	0.198079956613248	2.51468463284057	1.26851702503778	-0.633666956653388	0.373896920563306	0.747861280435205	-0.786959366207455	-0.353191705812357	0.449117352608202	0.0493037478720888	0.85919695084114	-0.179679936684669	0.0387059017325699	0.284657907908699	0.0587204891929711	-0.524586595350123	-0.220638315959816	0.281822607210561	-0.326986635464963	-0.714398228766245	-0.860229019738791	0.206078286404675	0.194064101436001	-0.175127818737958	-0.278750449812115	-0.648914730352325
TRINITY_DN99_c2_g1_i9	2.80414958495745	-2.05919422574901	-1.1392821370717	-2.05919422574901	-2.05919422574901	-1.94816291336026	-2.05919422574901	-2.05919422574901	-2.05631171721589	-2.05919422574901	-2.0519987243448	-2.0519987243448	4.04163628648238	-2.0334566643354	-1.29705805584789	4.07869860918682	4.12910778317715	2.58107963639971	3.31858893006697	-1.97376956949633	3.58610393819962	1.84220368598265	1.7320989228432	4.22313437031755	-1.96563404958667	0.221465206706192	-2.05919422574901	-1.6262348184729
TRINITY_DN3412_c0_g1_i5	-0.465349186255195	-1.30208126671433	2.20989271506747	4.09941267798331	3.94132124440695	0.97679559338778	-1.30208126671433	-1.30208126671433	-1.30208126671433	-1.30208126671433	-0.303524683584	-1.30208126671433	-1.30208126671433	-1.09919343324419	-1.30208126671433	-1.30208126671433	-1.30208126671433	0.959449548529075	1.79805540457112	-1.30208126671433	-1.30208126671433	3.89814057157407	2.1192093679308	-1.30208126671433	2.6990904470621	-1.30208126671433	-1.30208126671433	-1.30208126671433
TRINITY_DN3786_c0_g1_i1	1.13454704463629	0.570414137387486	0.226934495939056	-0.84465358973399	-1.63616130943836	0.00294405795191643	0.747190251682577	-0.00425384317856548	-0.47780992276019	0.0215794260302946	-0.798519587339064	-0.112435573980997	1.66473348474813	-0.48411934919906	-0.362967561909649	-0.332926396464784	-0.490916003266383	-0.0534928067214331	0.561551899386248	-0.142909667760326	1.32705520931463	1.06532215899496	-0.177083073330102	-0.210994156907549	-2.53352357425017	-0.45545365008527	0.455225132228181	1.34072276802611
TRINITY_DN6262_c0_g1_i9	-1.38219907738854	-1.02813663687082	-0.0327385388298331	5.37024852059877	4.03259371066236	-1.62347413665394	4.25000204400125	-1.94193560182152	-1.94193560182152	0.12707907609366	-0.101573083163083	-0.33786427815266	3.05481467702766	-0.490394768803688	-1.94193560182152	-1.94193560182152	-1.94193560182152	-1.73030034849437	-0.0626219255106333	-1.93474010041732	2.3344866194296	2.65696551185457	-1.54577611274837	-1.94193560182152	4.04110359096708	-0.997826802713566	-1.94193560182152	-1.0060987281375
TRINITY_DN357_c0_g1_i1	-2.36369743911606	0.616555259772565	0.395148158262597	1.7788353664711	1.65533660987316	0.445725039882673	2.61201069131862	-2.71755791836454	1.29613035717689	-2.23964246001605	-1.62930894964922	-2.47924171028986	3.36188314809312	-2.24407924990209	-0.313487612129696	0.137619141856669	-1.00068041433266	1.42764888531866	-0.546604990237563	1.50894182258854	3.41458678894194	-2.63366827993202	0.830518319340762	0.845125135549211	1.61471873118396	0.340142457457015	-1.67750160845159	-2.43545528066615
TRINITY_DN8093_c0_g1_i10	-0.68215170580586	-0.398885751698212	-0.190790481252921	1.32415746623562	0.0666733040394849	-1.82260897884328	1.04582839835212	1.17956736044542	-1.30339691121	0.884961336000316	-0.169212896880087	0.0958510054773769	2.17149845323352	-0.52551919022923	-0.815656218201512	-0.563354689156116	-0.375266165569603	-0.55079263019502	0.0866029286753611	0.184921668864452	2.07768421032661	0.965198968288494	-1.28888113154931	-0.377397492653777	-0.638556164466496	-0.756762529147943	-0.165156754796173	0.54144459171676
TRINITY_DN11272_c0_g1_i6	-0.92380782481623	0.874254343431637	-0.365430109686035	-0.745800477076058	-0.0635926905803303	1.91376695964951	-0.842077554184803	-0.640485316622458	1.98766832493701	-0.0719886117013866	-0.661448996162137	-0.374401693504119	0.701121083222571	-0.4918994521171	0.969238004258711	-0.524559908128853	-0.726232180220932	1.57755975098848	-0.415122796981489	-0.713040728599409	0.42342783467066	-1.03869417160296	0.75590947552951	0.659126994557944	-0.800558284746536	-0.94010963714533	0.998668005684224	-0.52149034305409
TRINITY_DN2799_c0_g2_i9	-1.34922949494884	1.05005289437491	-0.579630868717729	0.0568147582935969	-0.331043801706685	0.556631092958257	-1.22737049297968	-1.06985603462784	1.57254906037811	0.630261821005585	-0.173650216900645	-0.961584241633278	-1.30403419701589	1.42597388183925	2.01565717683321	-0.809031408401125	-0.771265749055715	1.48070665419085	0.481836896729926	0.762874939494584	-1.58821947592323	-1.08035349816965	1.00706802583171	-0.547962477862072	-0.69480820220921	-0.355590594499799	1.83461525820708	-0.0314117054857013
TRINITY_DN6817_c0_g1_i10	-1.2485567462056	-1.2485567462056	-1.2485567462056	5.36143454900708	5.147294383183	-1.2485567462056	4.02756765906864	-1.2485567462056	-1.2485567462056	-0.137525433816854	0.809413322431732	-1.2485567462056	1.79321190374603	-1.2485567462056	-1.2485567462056	-1.2485567462056	-1.2485567462056	-0.911702107080133	-1.10581657408952	-1.2485567462056	1.21558871048559	-1.2485567462056	-1.2485567462056	-0.736582764423797	5.76258103698339	-1.2485567462056	-1.2485567462056	-1.2485567462056
TRINITY_DN78095_c0_g1_i6	-1.05111134981724	2.69348033672514	-1.05111134981724	-0.367639456962013	-0.368538052469662	2.3479229891761	-1.05111134981724	-1.05111134981724	2.45744407175304	-1.05111134981724	-1.05111134981724	-0.805007339933324	-0.499226246345516	-0.960257919366127	2.26227963501615	-1.05111134981724	-0.817223289642964	1.87108649857913	-1.05111134981724	-1.05111134981724	0.00408430442488417	-1.05111134981724	3.36862977449003	1.43688942101683	-0.410490421781543	-1.05111134981724	0.399901893126732	-1.05111134981724
TRINITY_DN2757_c0_g1_i13	-1.01079921224239	-1.01079921224239	-1.01079921224239	-1.01079921224239	-1.01079921224239	-1.01079921224239	-1.01079921224239	-1.01079921224239	1.65731991244404	1.72277205868399	1.17411579184006	1.20860166991585	-1.01079921224239	2.44981231062424	2.15060480413873	-1.01079921224239	-1.01079921224239	0.47256514847096	0.192715198888369	-1.01079921224239	-1.01079921224239	-0.0252987819375048	2.24787045642609	-1.01079921224239	-1.01079921224239	0.632595241237503	0.992803024437806	0.285511348465703
TRINITY_DN742_c0_g2_i4	3.02951380736949	-3.67142521879512	-0.462907958989581	-0.520865542219743	-3.67142521879512	-1.70536396327354	-3.67142521879512	2.7606489303918	-1.2818584070324	2.40605279721214	1.13531127285754	2.81588425579547	-3.67142521879512	3.53949933531573	-2.39701444947729	1.58029387381084	1.94387336029699	-2.43753715862085	4.72047565153503	1.98884171077705	-3.67142521879512	4.25941263090445	-0.833280215482765	-1.07807144781483	-3.67142521879512	2.21536877118016	-3.67142521879512	4.02169927703017
TRINITY_DN93814_c0_g1_i2	-0.420164184697893	-0.420164184697893	-0.420164184697893	-0.420164184697893	-0.420164184697893	-0.420164184697893	4.92824530230807	-0.114485441455606	-0.274812799125273	-0.305130941751653	-0.420164184697893	-0.0913277204683532	2.11563995357241	-0.420164184697893	-0.420164184697893	-0.420164184697893	-0.30779766162533	-0.338824557245954	-0.420164184697893	-0.420164184697893	1.70051952410409	-0.420164184697893	-0.32390233163949	0.0897849616064174	-0.420164184697893	-0.420164184697893	-0.420164184697893	-0.355281333113039
TRINITY_DN2637_c0_g1_i17	6.83587262561554	0.404974971235442	2.96791634884672	-4.00172320016062	-5.41174078671482	0.031572513580068	-4.91729943373518	2.29387833427908	0.697502105641733	1.61827566097594	-0.0138952856717101	2.53103744132708	-6.22915306220761	2.61660371069762	-1.33439779245801	0.418991368649159	1.23633445177041	-1.10922256920801	3.60608750440885	2.67963416140238	-6.15134626275373	4.3005554561089	0.789936076010957	0.863025108477188	-6.86328161973265	1.68173688896568	-2.56697105902456	3.02509634367413
TRINITY_DN141351_c0_g1_i6	-0.249584810976313	-0.869138485108865	-0.937072606759259	0.153509476665613	0.393459279119839	-1.08191677166773	0.868226208625124	-0.471733691523692	-1.02605621752892	-0.234401807673096	-0.105821338229449	-0.613733102947108	3.54944183678226	-0.583947373159	-0.682211389473867	-1.06010951017985	-0.775218525321619	-0.76149287032655	0.416359681229918	-0.829037123984709	4.48176593043239	1.7134520853608	-0.0935280620380192	-0.858946231693657	1.45553119226541	-0.0846660033082669	-1.04031138477005	-0.672818383811339
TRINITY_DN3233_c0_g1_i6	-0.870447705466723	1.06915501488932	-0.461192558781885	-0.870447705466723	-0.870447705466723	2.15900518032025	-0.870447705466723	-0.597827250803731	1.63899478761346	-0.870447705466723	0.813473275342602	0.87672483156874	-0.870447705466723	-0.870447705466723	1.1051824808141	0.0668966866835095	0.233217777298973	-0.231678761049773	-0.870447705466723	-0.870447705466723	-0.870447705466723	-0.870447705466723	0.00297179796813374	2.02930798065689	-0.870447705466723	-0.176236097698833	2.09450534743408	-0.177128026655148
TRINITY_DN4418_c0_g1_i6	-0.918482605728708	1.28247083251125	1.29629958804009	0.0324504256353251	-0.999603205282778	2.26046852090963	-0.614000597006513	-0.267473079031487	1.41668369774984	0.991750628116637	0.089319279211403	-0.185172380556745	-2.06448605686763	0.506219731669443	0.783310461459912	-0.769938822972117	-0.694321776327423	0.714563495969826	-0.938834955206112	0.709721173154506	-1.49305194099112	-0.37742536852774	-0.046920413853262	0.356400518107899	0.267505721364428	-1.40091372145011	0.952901420658288	-0.889440570756719
TRINITY_DN807_c0_g1_i1	0.11605455633191	-1.66806912079376	1.62893257184963	-1.66235999169364	-2.0026373964599	0.606644783456673	-1.70397908089538	3.04511909008932	-0.0491858950936361	2.56131387609942	2.03448121527826	2.65745835768355	-2.0026373964599	2.98236201107875	-1.35739688381463	2.60569875388776	2.60356791648259	-1.87302465832943	1.16311378755436	0.79105044008085	-2.0026373964599	-0.250316968000226	-0.854028626254676	-0.821216756179754	-2.0026373964599	-1.77489632062077	-2.0026373964599	-0.768136075897686
TRINITY_DN5558_c2_g1_i1	0.0324273590533983	1.01890832138899	0.230395355793875	-1.08307052809025	-1.2374940257507	1.6624815652197	-3.5077239329887	-0.331560759335169	2.57399915765617	0.0978889217134022	0.306416284317119	0.610386572618665	-2.57415129472768	0.196484061965609	1.98835487411067	-0.165453658584154	-0.0202375836401658	1.67520667552231	1.00898465072184	0.177431319367793	-2.63430442955385	-0.669578929676342	1.57118472448946	1.34397514409755	-3.02023758364017	-1.22232171412645	2.17248788475148	-0.200878432674419
TRINITY_DN4289_c4_g1_i2	-1.50281994210786	-1.50281994210786	-1.50281994210786	-1.50281994210786	2.05862839967762	-1.50281994210786	2.4588959823757	1.95214553152686	1.75328493470132	1.80490000719222	-1.50281994210786	3.15835958023035	3.02406266063555	-1.50281994210786	-1.50281994210786	2.49329759557106	2.12268435247615	-1.50281994210786	0.522208852383666	-1.50281994210786	-1.50281994210786	0.664537985630658	-1.50281994210786	2.03211319132455	-1.50281994210786	-1.50281994210786	-1.50281994210786	-1.50281994210786
TRINITY_DN1429_c0_g1_i14	-0.299793592655918	0.450268104354176	0.547135350661951	-0.587576706738472	-1.26474664555672	-0.46400202161994	-1.26474664555672	0.566725287290981	0.692425061689673	1.8303338463447	-0.229826661207558	-0.145058471037522	-1.26474664555672	-0.702076819454015	-0.95673533100454	0.651729998880999	0.798756296749441	0.0840523140553902	-0.00351673656967133	-0.0967465210388971	-1.26474664555672	1.0817848164713	0.716009873674299	0.945953917073086	-1.26474664555672	0.059487916713814	0.947822693294089	0.436580611856223
TRINITY_DN2291_c0_g2_i4	-0.88987032507086	-0.137968899896777	0.525606953220958	-0.921891998121385	0.0729018794958294	0.287248016501148	1.09687357822687	-0.770248723867847	-0.768450524656001	0.246566510984723	0.373001165620659	0.128389422362126	3.12771366435946	-0.795295511674879	-0.589210846937148	0.793567484942665	0.402512415652386	-0.932725804032657	0.0166553150657807	-0.123875682293121	2.0610178322048	-0.537457809350697	-0.617094524758866	0.279098644802398	-0.911932721784502	0.457787649986366	-1.39220776885275	-0.480709392128685
TRINITY_DN18227_c0_g2_i4	-0.562286165901011	0.431931481504983	-0.562286165901011	-0.562286165901011	-0.562286165901011	-0.562286165901011	-0.562286165901011	-0.562286165901011	1.01011848148932	-0.562286165901011	-0.562286165901011	0.194737080606448	-0.562286165901011	-0.562286165901011	1.99058270511029	-0.562286165901011	-0.562286165901011	2.40211246630217	-0.270682607870446	-0.562286165901011	-0.562286165901011	-0.562286165901011	1.57685585324468	-0.562286165901011	-0.562286165901011	-0.562286165901011	3.48891189697055	-0.141130205238788
TRINITY_DN1771_c8_g1_i1	-0.742796207897742	0.654020894971296	0.183203210658482	-1.53265675049607	-0.304290428114993	-0.737036938609057	-1.50890814772346	0.155605652094451	-0.704641006871773	-0.604768163130981	0.172533468115268	0.221269669588676	-0.688989764201948	-0.739337888125331	1.42134644095056	0.0694966369755297	0.183506903963652	1.46347191662324	-0.263979678848327	0.0796484315068748	-0.101620148049555	-0.67901717812717	1.23232034181451	-0.319271819653407	0.132197431035225	-0.247101045273673	4.15415371291904	-0.948359546093319
TRINITY_DN9375_c0_g1_i4	-2.18613348720992	-0.005232665573768	0.0311122462122597	-0.784601346800843	-1.18543535264954	-0.0694750091300169	1.62729385350703	0.239254061576148	0.640445762021961	0.704747284348897	0.277988177864483	0.235739894463167	1.50536176243803	0.112422633978372	0.409843333806243	0.109865419056156	-0.0134179722459833	-0.711923004511933	-0.788306674570989	-0.42397096647381	1.98456719844963	-1.42561881935529	-0.254961206476194	0.000147376506921315	-0.803491676235888	0.714131310154978	0.221202151772906	-0.161554284923009
TRINITY_DN7754_c0_g1_i11	-1.29191798021993	1.85652809530895	1.43251401554002	-1.29191798021993	1.02190831617047	2.32114212667618	-1.29191798021993	-1.29191798021993	1.36800657818245	-0.0300863214677951	-1.29191798021993	1.76240957420607	-1.29191798021993	-0.151793756310861	1.10670601649781	-1.29191798021993	-1.29191798021993	1.72118691147956	0.945645738097744	1.92080698077016	-1.29191798021993	-1.29191798021993	-1.29191798021993	-1.29191798021993	-1.29191798021993	2.44890167067489	-1.29191798021993	0.362975777253391
TRINITY_DN1264_c0_g1_i12	-1.9156717411246	-0.997285506678252	0.25232838339322	4.93516517878559	2.63977633253668	1.1107742391792	0.0803553823004757	0.0444692391861681	-1.03910568237288	-1.9156717411246	-1.9156717411246	-0.258031735916776	3.31410842560873	-0.982099102863576	-1.44162514180529	0.346460698414801	-0.53272787155561	-1.29086897587165	-1.40470982184722	-0.546065671092762	3.94863823469931	-1.30214008820667	-0.394118410579506	-1.9156717411246	4.06247811704922	-0.296023974193725	-0.671393542546456	-1.9156717411246
TRINITY_DN10775_c0_g1_i4	-3.17939277617706	-3.17939277617706	3.03136622236586	2.82074247014345	2.43869901780673	2.17960120261493	1.80172921361725	3.03152203989686	-3.17939277617706	-3.17939277617706	3.01625010340988	1.1454898162178	1.8893210223768	-3.17939277617706	-3.17939277617706	3.5259769649473	3.73102809945232	0.603854321201052	0.987884856860391	3.44126694008723	1.58635411562279	-3.17939277617706	-3.17939277617706	2.92162690750414	-3.17939277617706	-3.17939277617706	-3.17939277617706	-3.17939277617706
TRINITY_DN6625_c0_g1_i1	0.654637840058927	2.04819988465355	0.216502499975454	-0.96424048891065	-2.4297566246322	0.899687328481744	-1.11495402245675	0.717606170160506	0.597638398697465	-0.0901408664609642	-0.197624709792386	-1.0774214791839	-3.05097781088953	1.60114092164654	2.77008839998583	-1.34315856238284	-0.466494918145923	2.32125600607041	2.03925074672598	0.121320044773366	-4.86244884141937	0.751878196085952	2.03641249485005	-0.801104653130976	-3.66899247566978	0.344780280302268	1.83667242802233	1.1102438125849
TRINITY_DN33773_c0_g1_i46	-0.297850208166442	-0.297850208166442	-0.297850208166442	0.354751009430077	-0.297850208166442	-0.297850208166442	0.987847917791683	0.889917538879583	-0.297850208166442	-0.297850208166442	0.679612903073024	-0.297850208166442	0.300514997157202	0.444587237209823	-0.297850208166442	0.34554424531345	0.049248462455826	-0.297850208166442	0.575569295268414	-0.297850208166442	-0.297850208166442	-0.284924033722172	-0.297850208166442	-0.297850208166442	-0.297850208166442	0.720783965972609	-0.297850208166442	-0.297850208166442
TRINITY_DN4010_c0_g1_i5	-0.644329400687229	-0.644329400687229	-0.169244517738446	1.82060020044262	2.64225608257671	-0.644329400687229	1.23145066238126	-0.0374134588620234	-0.644329400687229	0.380699393804294	-0.283684198227013	-0.209234249067132	0.233022225762034	-0.358631274729104	-0.644329400687229	-0.493769724111847	0.172884523571098	-0.610113685349316	0.373592507310034	-0.404320435952158	-0.644329400687229	-0.314344750928808	-0.644329400687229	-0.644329400687229	2.34970717423144	-0.471841885177095	-0.644329400687229	-0.0526499837514917
TRINITY_DN15819_c2_g5_i1	-0.568332426696007	-0.568332426696007	0.102507909185555	-0.568332426696007	-0.568332426696007	-0.568332426696007	2.07713867734124	-0.0462766775350424	0.0943288287790874	0.369765134378087	0.324641388577327	0.960238892174751	4.1132292812394	-0.454631927531278	-0.568332426696007	-0.273197177695189	-0.568332426696007	-0.568332426696007	-0.568332426696007	-0.264990032208676	1.32502978406786	-0.568332426696007	-0.568332426696007	-0.568332426696007	0.19720231966697	-0.568332426696007	-0.568332426696007	-0.568332426696007
TRINITY_DN163229_c0_g1_i2	-2.37917238836493	-0.788331325863099	-0.823299466035103	4.38221370002783	5.67991395805352	-0.680810964621905	0.195856588037848	-0.357975609433672	-0.255411803747059	-0.0324241680434327	-0.298975505894421	-1.81116263410109	3.1905540353495	-0.272406209155722	-0.57877666361751	-0.600787793006898	-0.21410982534443	-1.45656143135969	-0.627798040081388	-0.988702790614115	-0.613435529280375	-2.18474896848968	-1.13789999330587	-0.86136304272396	6.51204591750474	-0.705217468295442	-0.900458153000537	-1.39075442459311
TRINITY_DN5362_c0_g1_i25	-0.679782917844241	1.29143872401026	-0.679782917844241	-0.679782917844241	-0.679782917844241	3.33376867015906	-0.679782917844241	-0.679782917844241	3.5614471176712	-0.679782917844241	-0.679782917844241	-0.679782917844241	-0.679782917844241	-0.679782917844241	3.04301095460937	-0.679782917844241	-0.679782917844241	0.20305573792301	-0.679782917844241	-0.679782917844241	-0.679782917844241	-0.679782917844241	2.00346437860034	0.839255691755818	-0.679782917844241	-0.679782917844241	-0.679782917844241	-0.679782917844241
TRINITY_DN88011_c0_g1_i11	-0.547523452834827	-0.547523452834827	-0.547523452834827	1.75347880319799	2.49108831392962	-0.547523452834827	-0.547523452834827	-0.547523452834827	-0.547523452834827	-0.547523452834827	-0.547523452834827	-0.547523452834827	1.9397056169694	-0.547523452834827	-0.547523452834827	-0.547523452834827	-0.448564972746658	-0.547523452834827	-0.547523452834827	-0.547523452834827	1.510793042756	-0.547523452834827	-0.547523452834827	-0.30141944295091	4.38812487023259	-0.547523452834827	-0.547523452834827	-0.382737174691487
TRINITY_DN30184_c0_g1_i11	-0.426147812228771	-0.426147812228771	-0.426147812228771	3.15448009822849	3.81683570388092	-0.426147812228771	-0.426147812228771	-0.426147812228771	-0.426147812228771	0.280493245080638	-0.426147812228771	-0.192259752054493	-0.426147812228771	-0.426147812228771	-0.426147812228771	-0.426147812228771	-0.426147812228771	-0.426147812228771	0.155926409167559	-0.426147812228771	-0.426147812228771	-0.426147812228771	-0.426147812228771	-0.426147812228771	2.15977616472983	-0.426147812228771	-0.426147812228771	-0.426147812228771
TRINITY_DN1816_c0_g1_i11	-0.944805094487049	0.55446678868204	-0.944805094487049	-0.944805094487049	-0.944805094487049	-0.944805094487049	10.2223320120694	-0.944805094487049	-0.944805094487049	-0.944805094487049	-0.944805094487049	-0.944805094487049	4.48454305923668	-0.944805094487049	1.88707214670462	-0.944805094487049	-0.944805094487049	1.01422312445665	-0.944805094487049	-0.944805094487049	2.21708258788984	-0.944805094487049	-0.538812734811212	-0.944805094487049	-0.944805094487049	-0.944805094487049	-0.944805094487049	-0.944805094487049
TRINITY_DN1428_c0_g1_i4	-0.374634676175344	-0.0913055081237027	-0.374634676175344	1.50467900013554	0.519115825545222	-0.374634676175344	0.723650119548078	-0.193214035895202	-0.374634676175344	-0.374634676175344	-0.374634676175344	-0.374634676175344	-0.374634676175344	0.101487743704808	0.477364160937102	-0.374634676175344	-0.374634676175344	0.345205878888924	0.279800864670055	-0.150594401957414	-0.374634676175344	-0.0666233616231665	0.747706731350775	-0.374634676175344	0.0826969493096695	-0.374634676175344	0.616683080724855	-0.0264022569360731
TRINITY_DN12383_c1_g1_i4	-0.984989741502855	-0.249626662606435	0.272696009828258	-0.0139223852917043	0.00574039340127808	-0.209848308808862	0.957194184100329	0.274498252462244	-0.295108115615701	-0.198375524364914	-0.0123520193579574	0.516495637649167	2.7933876440414	-0.520303619252276	-0.9442964237656	0.289090448078927	0.133516956740792	0.0903192673396895	0.120120304730171	-0.65348375688007	1.90886486146133	-0.53105667554915	-0.270873298338543	0.058396009440532	-1.0142366637029	-0.558295276496584	-0.445923666039062	-0.517627831701505
TRINITY_DN5644_c0_g1_i12	-0.456771823188064	-0.456771823188064	-0.456771823188064	-0.456771823188064	-0.456771823188064	-0.456771823188064	-0.456771823188064	-0.456771823188064	-0.456771823188064	-0.456771823188064	-0.456771823188064	-0.456771823188064	-0.456771823188064	0.724648817092078	1.30281015004549	-0.456771823188064	-0.456771823188064	-0.456771823188064	-0.456771823188064	-0.456771823188064	-0.456771823188064	1.93691894099939	1.55758346978901	-0.456771823188064	-0.456771823188064	-0.456771823188064	2.88079656207618	1.64622217013526
TRINITY_DN10175_c0_g1_i17	-0.249662114547221	-0.377459603603025	1.25185202294664	-0.772346716823576	-0.804590730337012	-0.39839749415836	-1.03187138843065	1.2302539058561	-0.401916877428738	1.04529038619614	1.39040230534281	1.17918118425665	-1.48266263544965	-0.0862442712240716	-0.874115232825824	1.51133585121898	1.38209459765288	-0.639999173197741	0.463094319766363	0.727740032554446	-1.5335929461928	-0.541334524973088	-0.777562068335609	0.388220700449718	-1.0225536270366	0.471361935749964	-0.540780175286772	0.494262337860043
TRINITY_DN25158_c0_g1_i4	-0.965352456493535	-0.88537707977294	-0.14568427299708	1.67156212386234	3.03500817218998	0.80272597852292	-0.0295155828095101	-0.81349363976653	0.164919498025324	-0.414451791846012	-0.57798991565754	-0.28818251767529	0.253118754249726	0.230625002149053	-0.144867113507156	-0.417409145203185	-0.426317753522781	0.098840605433957	-0.740077526623966	-0.289085048227646	-0.965352456493535	-0.965352456493535	-0.543119455810488	0.432450505368954	3.97598864899176	-0.201515997602584	-0.886742621797169	-0.965352456493535
TRINITY_DN3884_c0_g1_i6	4.45504784546954	-3.41621057494424	1.77787647717206	-2.89717196534418	-3.41621057494424	-1.65407440504313	-2.87024220583895	2.19690848363401	-3.41621057494424	4.27718577567353	1.53654231857297	3.4974448025427	-3.41621057494424	4.58226702966293	-3.41621057494424	2.43536358374648	3.06616985324444	-3.41621057494424	4.68335290027448	2.31336938513367	-3.41621057494424	5.08192458507815	-3.41621057494424	-3.41621057494424	-3.41621057494424	1.6405463438485	-3.41621057494424	3.45580551655941
TRINITY_DN4065_c0_g1_i13	-2.15422888845793	2.71672758463701	-1.55872522795519	0.631112410247254	-2.15422888845793	5.53815646104832	-0.378124900384764	-2.15422888845793	5.05936141442338	-1.59547145808417	-1.4852021229483	-1.46985895944492	-2.15422888845793	-1.87683918964706	4.79551613048148	-2.15422888845793	-1.45201463744749	3.3166983690172	-1.79021683489931	-2.15422888845793	-2.15422888845793	-1.6112280110555	3.10183823678341	4.16978959907005	-2.15422888845793	-1.37854618671887	4.26882817786548	-1.76796974732458
TRINITY_DN4314_c1_g1_i3	0.594132328691383	-0.166952301768927	-1.36883228055742	2.82042663392588	1.32718015909937	-1.69583632493418	2.91550139398987	-0.98189869622059	-0.855624313426705	-0.417427916319021	-0.126128464873977	-1.0189875895026	-1.36656424827002	0.118445452343547	0.392727565963753	-1.0615585912882	-0.942834587746999	0.650333286673987	1.28735093851279	-1.64689881030996	-1.91270112960328	0.450217121528547	0.05426056268354	-0.673582407207762	2.63700235029229	-1.31024838788629	1.6671035730236	0.631394683187382
TRINITY_DN10869_c0_g1_i2	-1.49184054365165	-1.67326118393179	-1.67326118393179	-1.67326118393179	-1.16331203762748	-1.0169936491375	-0.752586772890174	-0.622237180907325	-0.824463002687603	-0.671819209757886	-0.606310940007166	0.413182924753522	-1.67326118393179	2.60984569475228	2.2349752990651	-0.77022291381888	-1.09988665748585	1.69801887009086	3.23141558157687	-0.955173599971276	-1.67326118393179	3.88876749185702	2.48798157441072	-0.484227359541775	-1.67326118393179	-0.110103053528985	1.27925876510605	2.76529782299188
TRINITY_DN58447_c0_g1_i8	-0.793610275833567	-0.52937412479002	-0.793610275833567	1.53924084623859	4.34749548459656	-0.793610275833567	-0.793610275833567	-0.793610275833567	-0.185747373002332	-0.294848810161714	-0.793610275833567	0.0931349489085421	-0.793610275833567	0.422378878313154	-0.793610275833567	-0.793610275833567	-0.304067340191093	-0.143764923527556	0.344548869395904	-0.285688810876239	0.347168379949229	-0.793610275833567	-0.198106615330825	-0.188590122771157	3.8202749354836	0.188242377456174	-0.534187123552152	-0.502006717803002
TRINITY_DN2545_c0_g1_i3	-1.50216548451116	-0.69825980334769	0.595690559634363	-0.318904617519625	-0.135817478146907	0.375009291341	0.579025305121159	-0.0967353129063584	-0.136918351943849	-0.0351451168278576	0.115060865380949	0.533216208439728	3.07838677589133	-0.906837396775699	-0.5790060177399	0.879371086243147	0.744791095469351	-0.519289662302371	-1.40348120965175	0.167949340166957	3.58821500869891	-1.69866613908926	-0.901214674331881	0.923340295666851	-0.418797294392201	0.116216408126658	-0.81059179315897	-1.53444188753492
TRINITY_DN8587_c0_g1_i7	-1.05282059825826	1.88075204000277	-0.774241047799833	-0.418692040733216	0.356434548426581	-0.093792379314563	-0.683214528226419	-0.843679200419665	0.845581261733936	-1.05282059825826	-0.360393400168549	-1.05282059825826	-1.05282059825826	-0.81893253808398	3.01025085158442	-1.05282059825826	-0.486248957631496	1.85426234386623	-0.889321865975377	-1.05282059825826	-1.05282059825826	-1.05282059825826	3.95822770714729	-0.546929668528299	-1.05282059825826	-1.05282059825826	5.59096345496099	-1.05282059825826
TRINITY_DN1096_c0_g1_i21	2.67063357674588	-0.354818978959109	-0.215036315650037	0.625126818618436	-1.28204207081092	-0.143400411580233	-2.55645284012876	-2.55645284012876	-1.98793424233622	-2.08552558265363	2.30500632623275	-2.0505619103988	-2.55645284012876	2.79732916077181	3.08269248091772	-2.55645284012876	-2.55645284012876	1.42009409971973	1.67059505814222	1.31922894336335	-2.55645284012876	2.93523994784574	2.63810704589385	-2.55645284012876	0.818586591218165	-1.56368440935984	2.96431511088488	2.33121864229556
TRINITY_DN3745_c0_g1_i35	-0.697616396053532	1.67937043046992	-0.243805635876016	-0.580391395362042	-1.27351345825099	1.68274281987654	-0.0406467051669548	0.347781255156392	0.91840524808545	0.271526151426797	0.369025307872706	-0.0588879199582306	-1.53732267347016	0.336723645691142	0.0877650408855131	-0.118077159522213	0.248785007687997	0.352808072231225	0.267538967753359	0.549524581407539	-1.51769386672122	-0.339383295858247	0.17478442624422	1.07184862210319	-0.787395188440678	-0.442289118733254	-0.791548823865178	0.069942060386722
TRINITY_DN15247_c0_g1_i22	-0.272136391496167	0.228665661560991	0.534393897763399	0.820747574182318	-0.272136391496167	-0.272136391496167	-0.272136391496167	-0.272136391496167	-0.272136391496167	-0.0199629782941396	-0.264940890091963	0.674220180137467	-0.272136391496167	0.276793377980233	0.735776690147098	-0.272136391496167	-0.272136391496167	0.091875662062448	-0.272136391496167	-0.272136391496167	-0.272136391496167	0.138204713117921	0.0840074187291087	-0.272136391496167	-0.272136391496167	-0.272136391496167	1.05440095664379	-0.272136391496167
TRINITY_DN8565_c0_g1_i15	-1.15814925179097	-0.262846630457665	0.793811476990158	0.0226351392877273	1.91429959827872	0.10067114508544	-0.984382184054265	-1.11830898725918	1.72077222795888	0.665600108517301	-1.15814925179097	1.14811298793688	-0.584774725345027	1.11387393727008	3.01369806178237	-1.15814925179097	-1.1437939588139	-0.718792073316715	-1.15814925179097	-1.15814925179097	-1.15814925179097	-1.15814925179097	1.32933709755756	0.394227819303897	0.115664992796065	-0.640117759188802	1.7560325432113	-0.528676055004023
TRINITY_DN5874_c0_g1_i4	-0.739769404706571	-0.157621919592469	0.74550675721985	0.563477269114716	0.178884640217785	0.452018554844343	-1.19183763493038	-0.641922081308427	0.382990488657061	0.966822540416116	-0.0373840422505096	-0.556779805205168	-1.19183763493038	1.87338998784524	1.03497913011948	-0.0841497656160084	-0.494953544074928	0.35659898976566	-0.0116897737719535	0.858141567777409	-1.19183763493038	-0.765304496813709	0.487586163182214	-0.450262787511586	0.953187607306184	0.426401020665073	-0.85612572460992	-0.908508466878741
TRINITY_DN11161_c0_g1_i10	1.74887763402422	0.482907828578012	1.03727386845461	-1.02803699472552	-1.35709321748942	0.445236279918714	-2.20758641505623	-0.506616212407555	-1.02117120065515	0.246140311174877	0.52529694714593	0.221120896739134	-3.92509471973136	1.44439151752952	0.800444102226035	-0.156261240848622	0.0493306933580833	0.776077676285693	1.62324496203123	1.00730762063962	-4.17782217976111	2.21880666076034	0.596789626389699	-0.12831023076491	-2.3256870916646	-0.25773097053412	0.79446415304912	3.07369969533378
TRINITY_DN5163_c0_g1_i4	-1.76097884595997	0.609464458861329	1.00752310147429	-1.76097884595997	-1.76097884595997	0.521757474316369	-1.76097884595997	0.529445557905327	1.0020077189206	0.824945130998628	0.312498663718995	1.29577807283277	-1.76097884595997	0.36434162775444	1.86849435082698	0.783259228191705	0.293869631035647	0.286559542803388	-0.643948792949786	1.12810525263818	-0.278646825212597	-0.478835617178474	1.30837961726385	-0.400333643499757	-1.76097884595997	0.239381782723542	0.0360341318761723	-0.0442073895417499
TRINITY_DN1817_c0_g1_i8	2.1795679150404	1.52950091808791	2.64459736078735	1.76990530371049	1.40501221985411	2.40816708953788	-2.04955851757287	-1.89640172951145	-0.63001962605909	-0.390090580488088	-2.04955851757287	-1.77693806290988	-0.897050569207971	5.03986547968286	5.02736394181947	-2.04955851757287	-1.6230253794562	-2.04955851757287	-2.04955851757287	-1.83543371222003	-2.04955851757287	1.24645830496035	3.031695881993	-1.84667068410273	-1.45787910063714	2.46784316970175	-2.04955851757287	-2.04955851757287
TRINITY_DN45203_c1_g1_i12	-2.01322936162436	0.407471083050004	0.259516887644502	-2.56117267291471	-2.56117267291471	-0.105155097106927	0.611474848700048	0.553860570031528	-0.158177697535462	-0.24531665751075	0.808572969994019	0.726890527410604	0.798910622998619	0.2924238332878	0.545845576967408	0.881638155221302	0.770245924920102	0.808991607625498	0.997217425810754	1.09372108455861	0.306130780845209	-2.56117267291471	0.429782187482281	1.19883531391736	-2.56117267291471	0.6087523285276	0.596356166991945	0.0699316094511646
TRINITY_DN52188_c0_g1_i6	3.30401318883516	-0.820167865670409	1.87618124756818	-1.1705193841426	-4.80557721386782	-2.8795777953116	-2.58153693964989	3.22510095633342	-2.76608784196597	2.45723175325298	2.0283501552697	3.58497870251493	-4.80557721386782	4.02486510387415	-2.75559801116003	2.7251880452976	3.25117428678952	-3.68389865727957	3.84284149037527	2.28943996352079	-3.19629503395125	3.23747194929604	-3.59083069118542	-0.274320532372591	-4.80557721386782	3.84417474872654	-4.58277265282256	3.02732545546108
TRINITY_DN12620_c0_g1_i1	-0.44814096494859	-0.44814096494859	-0.44814096494859	2.33279899441515	4.50106710692462	-0.44814096494859	-0.44814096494859	-0.44814096494859	-0.44814096494859	-0.235260398604206	-0.44814096494859	-0.44814096494859	-0.44814096494859	-0.44814096494859	-0.44814096494859	-0.44814096494859	-0.44814096494859	-0.44814096494859	-0.44814096494859	-0.44814096494859	-0.44814096494859	-0.44814096494859	-0.44814096494859	-0.181504322434601	3.89014081351661	-0.44814096494859	-0.44814096494859	-0.44814096494859
TRINITY_DN5731_c0_g2_i1	2.13768432693071	-2.75771524645673	1.75628073291028	-0.803146675703734	-2.75771524645673	-2.75771524645673	-0.56520542751478	4.2604626726663	-2.28991408996832	2.78890144861059	-1.92017561207732	2.72738951462425	-2.75771524645673	4.30867537117501	-2.75771524645673	2.2121259579746	3.29982167147603	-2.46140468574864	4.42996343770412	-2.37698579795318	-2.75771524645673	4.18442387475475	-2.16987023720245	-2.75771524645673	-2.75771524645673	0.154551381609722	-2.75771524645673	5.14585935384262
TRINITY_DN4811_c0_g1_i39	0.462161848787259	0.0897657486407959	-1.20595727589917	-1.20595727589917	-1.20595727589917	0.317102785896077	-1.20595727589917	1.28743387499077	1.63359926785512	1.34985887916247	0.781727401667588	1.3852433970332	-1.20595727589917	0.985605374801583	-1.20595727589917	1.87759651119067	0.562968059664579	-0.174562079623638	-1.20595727589917	0.214659863079518	-0.21681826853094	0.603868720198278	-0.203794854748552	-1.20595727589917	-1.20595727589917	-1.20595727589917	0.463523095978254	0.639633132948682
TRINITY_DN1209_c0_g1_i69	-0.416704581213739	1.28410014516229	-0.698847809995238	-0.698847809995238	-0.698847809995238	-0.698847809995238	1.00425288960892	0.889477057916678	-0.698847809995238	-0.698847809995238	-0.698847809995238	1.40515330032598	-0.698847809995238	0.884189813801426	0.578541888815626	0.767909805730934	0.475558608534511	0.170628823970164	-0.0731097480865899	-0.698847809995238	-0.698847809995238	0.616718420323711	0.664603647076475	0.418182243014949	-0.698847809995238	0.415519214956762	-0.698847809995238	-0.698847809995238
TRINITY_DN7103_c0_g2_i2	-0.272975233496746	-1.47600844438923	1.94377216614564	2.01268564875318	1.1869565683332	1.80658922759477	-2.82618899845466	0.140800617218187	0.122962614420249	0.904268464888251	0.760118672565246	1.14458225776061	-2.55800490360524	0.339093014680486	-1.46234844755916	0.777049815483471	-0.20643437748635	-1.6449440108837	0.0234144937029717	-1.26565653655406	-2.76815687708324	1.23281235039082	1.61074002993319	-2.80481534766209	-0.274581159604562	0.562406663047712	1.66398835467056	1.32787337719049
TRINITY_DN15635_c0_g1_i5	-0.985069877147285	0.343766587082255	-0.284630159006193	1.83888323925777	2.16889755039205	-0.453002324858255	1.06107190449744	-0.462009815352036	-0.403959701921736	-0.220384024625152	0.397320705726184	-0.839718491574665	1.92431922511802	-0.678224376833003	-0.985069877147285	-0.485287756999974	-0.303395735354452	-0.807470947819552	-0.514142619672159	-0.623301517728132	1.50806504515822	-0.985069877147285	-0.985069877147285	-0.985069877147285	1.6615536313293	-0.787204485793547	1.63293379269296	-0.748730337978912
TRINITY_DN67909_c0_g2_i1	-0.411158657092468	-0.411158657092468	-0.411158657092468	-0.411158657092468	-0.133768958281604	-0.0493902976733147	-0.411158657092468	-0.250238468911365	-0.411158657092468	-0.165054647208551	-0.203265805451135	-0.158985243890441	4.07065691652539	-0.259299840365463	-0.290806716727246	-0.243800729353954	-0.246372378949128	-0.411158657092468	-0.34765571478631	-0.411158657092468	3.51588443948433	-0.278910858794028	-0.411158657092468	-0.301463792266538	-0.411158657092468	0.0461729683925456	-0.411158657092468	-0.180955643726047
TRINITY_DN22382_c0_g1_i12	-0.823536690143113	1.05734470709454	-0.823536690143113	-0.823536690143113	-0.823536690143113	-0.823536690143113	-0.823536690143113	2.00752982046196	-0.823536690143113	-0.823536690143113	-0.823536690143113	-0.823536690143113	0.730315278038013	-0.823536690143113	-0.823536690143113	1.83638786825927	2.77613816209942	0.941573671736472	1.38466839936133	-0.823536690143113	-0.823536690143113	1.94686952615573	0.887076912239564	1.25575607712974	-0.823536690143113	-0.823536690143113	-0.823536690143113	-0.823536690143113
TRINITY_DN2481_c1_g1_i7	-3.04672122161631	9.15727823316437	-3.04672122161631	-3.04672122161631	-3.04672122161631	6.19615752672418	-3.04672122161631	-3.04672122161631	-1.98459950970851	-3.04672122161631	-3.04672122161631	-3.04672122161631	-3.04672122161631	-3.04672122161631	9.08701182233979	-3.04672122161631	-3.04672122161631	9.89523915456536	-3.04672122161631	-3.04672122161631	-3.04672122161631	-3.04672122161631	10.6349619232901	7.44931463036648	-3.04672122161631	-3.04672122161631	10.4990606515844	-3.04672122161631
TRINITY_DN102288_c1_g2_i1	1.09524780272084	0.48740716914768	2.9135520123862	-0.954396669333427	-2.32950813085015	-1.1404460674832	-4.97889366003166	1.13013251646671	-1.6356279821786	1.0304087184671	-1.55773769936944	0.494698455123483	-4.97889366003166	0.839189958609312	-3.33134889032269	1.53805124639569	2.13604591459683	0.429512512885407	3.78871479538498	2.74596803506215	-4.97889366003166	5.12850128902338	1.25635471934118	-0.230110432820087	-3.58932684826894	1.80541400669672	-1.31293247361624	4.19891702203011
TRINITY_DN1430_c3_g1_i21	-0.234827724968813	-0.739702314367278	0.383963882086542	-0.253245358598547	-0.739702314367278	-0.446920565139432	1.08892926732074	-0.331533943659171	-0.739702314367278	-0.739702314367278	-0.739702314367278	-0.21363350269969	3.65816908491563	-0.299281593610511	-0.208632821641323	0.0913641962377951	0.149381784230872	0.53052759287072	0.513076637160906	0.0610423095695	3.94942908117733	-0.739702314367278	-0.594350928794658	-0.739702314367278	-0.739702314367278	-0.585248721687405	-0.739702314367278	-0.600887845464996
TRINITY_DN18966_c0_g1_i10	-0.498561189921043	-0.146932860818261	0.646137835233096	-0.204602210892349	-0.498561189921043	-0.498561189921043	-0.0592040114467866	0.369335274071612	-0.172023841781091	0.42743822863518	0.817005040397905	0.417533233017315	-0.498561189921043	0.170465575588587	-0.498561189921043	0.793042368109521	0.617137963510543	-0.291917965937648	0.727947339887636	0.751187525162526	-0.498561189921043	-0.353209804348423	-0.498561189921043	-0.065601782644937	-0.498561189921043	0.317833719248078	-0.498561189921043	-0.274520915703113
TRINITY_DN15574_c0_g1_i13	-0.774339948059132	1.2147990593091	2.05794248764184	1.13293531494025	1.30870318064267	-0.774339948059132	-0.774339948059132	-0.424974670464919	-0.153284444759393	-0.774339948059132	-0.774339948059132	-0.774339948059132	-0.774339948059132	-0.157982251062442	-0.774339948059132	1.27354738133742	1.30426988663723	1.22204879838849	-0.411449305393272	-0.774339948059132	-0.774339948059132	-0.774339948059132	-0.774339948059132	0.752730387453528	0.641418718463366	1.08005472969397	-0.774339948059132	-0.774339948059132
TRINITY_DN150_c0_g1_i28	-0.501963904901813	0.691908906486143	-0.246269508414538	-0.643982909774241	-0.821581839101975	-0.367405945916173	-0.821581839101975	-0.444180408316181	-0.138109946246747	-0.180035810014451	-0.0903985975297745	-0.180035810014451	-0.0125790641628883	0.533998308275385	1.24226620428008	-0.226078178599233	-0.293510674523239	0.837886097982811	0.0675022594961745	-0.0200092696383768	-0.078282311213718	-0.528800089874129	1.39905767377488	-0.563364449565957	-0.821581839101975	0.148535558503525	2.37124356445042	-0.312646177237579
TRINITY_DN594_c3_g1_i2	2.24547134176683	-2.56550895016392	2.21636399532663	0.624508970960679	-1.00283338958792	-2.52376944180924	-1.16287647177586	1.83244400728427	-2.59690414643945	1.12556187803164	2.75168238660363	0.543056423106003	-2.59690414643945	2.86118251600324	-2.56692128022374	0.43466749391884	1.22501011286978	-2.55285981373343	3.84577400178283	0.580216356407062	-2.24867172720018	3.37072560702674	-1.39088614241856	-2.36547173799149	-0.64419783880923	0.590388535005146	-2.39276342965923	2.36351489015836
TRINITY_DN1417_c0_g1_i17	-1.34066925125046	0.881355937440761	0.755465587432911	-0.599114659655945	-1.07894579056902	1.62300645090568	-1.74216304475391	0.756172652258321	1.4090909469344	0.636241039083356	-0.0499810543168779	-0.942818665436018	-2.31341104420604	0.807829443742425	1.64813686197244	-0.36076621461887	0.912009069827976	1.34332485431137	0.354760739997162	0.21249703045053	-2.30689773724737	-1.49566573323491	0.720967515008555	-0.0981151474457316	-0.8611727689475	-0.0318028071698744	1.70965961640469	-0.548993826918052
TRINITY_DN6929_c0_g1_i7	-1.10586297067314	-1.2890408215195	0.194158963050751	2.24345425930752	3.20648224150088	-1.01982869421245	1.09870459603566	-0.251781202950414	-1.02580672089116	-0.100070064386637	-0.437188039097915	-0.694524014085091	3.62410703548074	-0.610519641983477	-0.919034153293006	-0.240151192038361	0.0575980692205897	-1.28545053752418	-0.600819561204708	-1.12178106199701	1.2576742098447	-1.3869512121748	-0.859992122761657	-0.686610143221128	3.22054350189872	-0.542520920640041	-0.0647666609644983	-0.660023140720404
TRINITY_DN2302_c0_g1_i24	-0.175675210624733	0.361372308779925	-0.175675210624733	-0.175675210624733	-0.175675210624733	-0.175675210624733	-0.175675210624733	-0.175675210624733	-0.175675210624733	-0.175675210624733	-0.175675210624733	-0.175675210624733	-0.175675210624733	-0.175675210624733	0.0557571978232325	-0.0460624724942629	0.249784094140623	1.45099754198126	-0.175675210624733	-0.175675210624733	-0.175675210624733	-0.175675210624733	-0.145692344409018	1.30044720925542	-0.175675210624733	-0.175675210624733	0.286900677417472	-0.175675210624733
TRINITY_DN2436_c4_g1_i4	-0.996029530337695	-0.108334985484305	-0.0276919944437692	-0.170594372161975	-0.905989899471123	1.37797819126001	0.444103449544652	0.413385968373594	1.89743664700504	-0.0330372952636504	-0.772146567448173	-0.247419173860387	-0.947781229630137	0.2094118730519	1.58335463558085	-0.402739762393928	0.105731451728677	0.803549653356268	-0.467121736327758	-0.162370518226992	-1.46278714606387	-0.698101293541733	1.30592651096662	-0.638222933974039	-1.34243520569864	-0.883606997936716	2.55058578001463	-0.425053518617351
TRINITY_DN83840_c0_g2_i1	0.129725368296688	-0.318293198057309	0.282052335363232	-0.0827678537173515	-0.325380446161619	-0.0435235365392741	0.118670179787692	-0.221322630861662	-0.645755227773306	0.0109513019887504	-0.267499530081118	-0.0899164420237253	2.63494779370638	-0.298980898178563	-0.366821929178117	-0.298980898178563	-0.570673861665327	-0.154321114742385	-0.442338566032351	-0.161834138649436	2.91507249304715	0.669281175718071	-0.0347843172414317	-0.375071160908987	-0.494805985926486	-0.970874973646454	-0.57964948647903	-0.0171044518654719
TRINITY_DN9852_c0_g1_i22	-0.953407929977567	-0.889675275708572	0.709196032889158	1.49643071144123	0.758302216163459	-1.70095490753853	0.509967465775974	0.23394022149722	-0.7852623077206	0.61057140671438	0.598925226896988	-0.362867339548211	2.89020542050396	-0.525000194628096	-0.883127480622192	-0.229764562681608	-0.00322447665542303	-1.00066283758433	-0.319739075356421	0.561946205456357	3.10877437073693	-0.589864357840824	-0.963349679116273	-0.708331157004927	-0.657782696170548	0.505538621036523	-0.962966034640966	-0.447817586317087
TRINITY_DN10691_c0_g1_i10	0.074844864713148	-0.453226299865587	0.120148226580357	1.64438449676083	1.65278693775653	-0.453226299865587	-0.453226299865587	-0.453226299865587	-0.453226299865587	0.338379424838964	-0.00432534872045964	0.345031632778913	0.755290959939956	-0.453226299865587	-0.453226299865587	-0.453226299865587	-0.340859776793024	0.181831529859627	-0.410581962457094	-0.122094377648385	-0.127839885205814	-0.29101626355128	-0.453226299865587	0.0738440356470732	0.680994639895046	-0.453226299865587	0.414670164127067	-0.453226299865587
TRINITY_DN5877_c0_g1_i62	-2.12500768177547	0.545606082446281	1.55171106234296	0.0519533103139733	-0.279818746435392	1.28587609542011	-2.12500768177547	-2.12500768177547	0.0239264227508706	1.92157068484486	1.96736891796113	1.89068612532968	-2.12500768177547	0.539247586218541	-0.884388052463709	1.97420334886755	2.0456384869105	-1.11853011770426	-1.48438675373977	0.907445855450491	-2.12500768177547	-2.12500768177547	-1.316828598004	2.74520906149713	-1.57607791229907	0.810829191908557	-0.638550726006738	1.78735476504311
TRINITY_DN2280_c0_g1_i2	-0.791623651965411	-0.756275725298009	0.62899437162013	-1.49812789259609	-1.76425710485275	0.401531133781355	0.118123367376478	0.572159199881535	0.199667104289441	0.232253283940478	0.119803035800485	0.40141605421037	-1.36923749915086	1.33379759200514	0.880301156463023	0.49789492524699	0.78604072632705	0.219385338903946	-0.0539215057238218	1.61611021537647	-0.0458964594454065	-0.281266577232869	1.52656327141393	-0.204995676940941	-2.18515852510238	-0.920051777460171	-0.661145806663922	0.997917425795796
TRINITY_DN6476_c1_g1_i14	-1.24146817182459	0.0717037212029936	-0.259964515441979	-1.94550187080118	-0.30546798758635	0.461443426810149	-0.87075300353104	-0.806043417837016	1.42698777158238	-0.731151248664308	-0.214442629724835	-1.0125269646592	-1.28638286374651	0.906336272615391	1.80633304153387	-0.972415960888703	-0.267546920416093	0.625200453130196	0.136778355717577	0.53821982072404	-1.24261727187808	-1.34379610624545	2.29130340756265	0.747433564927809	1.1605526586761	0.664656458785374	2.78664905388782	-1.12351907391101
TRINITY_DN108589_c0_g1_i1	-0.245978463464093	-0.543611530821854	-0.475224555841604	0.296582787536903	2.5247754441584	-0.586255868230348	-0.171579087803462	-0.425335680049245	-0.586255868230348	-0.129975386719622	-0.285253612197533	-0.2585685040543	0.505274724890269	0.157043659657909	-0.116369891955884	-0.418897940491833	-0.346246903495277	-0.467231765088073	-0.293474119002502	-0.413768352720214	0.732783947332188	0.110628222625107	-0.167256402799082	-0.0245631468320386	2.52611065484222	-0.209965484893296	-0.242563799051329	-0.444823077301052
TRINITY_DN652_c0_g1_i10	-1.3769692128699	-0.79394451639024	0.784323331756908	-0.0392485436051995	-1.05930772828401	-0.303816100530026	-1.04078169469623	0.0284749756736757	0.181939396203293	-0.398429575376215	-0.317688275111584	0.256859854281251	-0.988807419582455	1.91393409129031	1.56574994904483	0.428724893531275	0.666192059525139	-0.546289183881504	-0.360123541431981	2.23191939251658	-1.4751223323707	-0.872988776284487	1.23421901408715	-0.640197282042587	0.291387537409523	-0.134658286045909	1.59923447407067	-0.834586500887586
TRINITY_DN5202_c0_g2_i2	-0.356790993220025	-1.33961432337462	1.20179799539983	1.14437371521934	1.01387303873593	-0.329835885504179	0.319361501138576	0.714776826627149	-0.642334258277917	0.811987328480731	0.490747350800685	1.12067425699913	-0.741712766945961	0.191517777731338	-0.558231442027743	0.761262926154537	0.649513771061814	-1.25931999986535	0.13816503132657	1.1739518481355	-0.74880219173228	-0.93724728114539	-1.65543899280397	-0.914292221834251	0.7255959440503	0.408015379839698	-1.07301644879678	-0.308977886172664
TRINITY_DN15134_c0_g2_i1	-0.396770569709543	1.17126153506174	-0.396770569709543	-0.396770569709543	-0.396770569709543	0.465581629822477	-0.396770569709543	-0.396770569709543	0.286701323145684	-0.396770569709543	-0.396770569709543	-0.396770569709543	-0.396770569709543	-0.396770569709543	1.99801792710906	-0.396770569709543	-0.396770569709543	0.913569550902607	-0.166567556343122	-0.396770569709543	-0.396770569709543	-0.396770569709543	1.02438539095268	-0.396770569709543	-0.396770569709543	-0.396770569709543	2.24246159353973	-0.396770569709543
TRINITY_DN87_c0_g1_i23	-0.828247097572919	1.24625833879071	-0.828247097572919	-0.828247097572919	-0.828247097572919	0.362051694053675	-0.722569019678382	-0.828247097572919	-0.828247097572919	-0.828247097572919	-0.828247097572919	0.772973988012027	1.55414348530055	-0.34488273685957	-0.145673800225341	2.13744485165178	2.21964023182363	0.900326504986445	0.32879661257266	-0.828247097572919	-0.828247097572919	-0.828247097572919	-0.211889400576229	2.71969621371743	-0.828247097572919	0.779142402451479	-0.828247097572919	-0.828247097572919
TRINITY_DN73876_c0_g1_i5	-0.195228581031724	-0.891222394141625	0.817626982963554	3.64632217782295	4.23103617367037	0.696622615112653	0.120273244696205	-0.891222394141625	-0.0896498246780267	1.08624071709784	-0.891222394141625	-0.210447968649164	-0.891222394141625	-0.891222394141625	-0.532826132184971	-0.891222394141625	-0.891222394141625	-0.891222394141625	-0.891222394141625	-0.891222394141625	-0.891222394141625	-0.891222394141625	-0.891222394141625	-0.891222394141625	4.07848069387192	0.611108207574387	-0.891222394141625	-0.891222394141625
TRINITY_DN1603_c0_g1_i30	-1.36229703864039	-1.36229703864039	1.6581162639038	1.80329337253804	3.90430212689471	1.5748589998258	-0.0403689437530235	0.0797175269195021	0.905837885284504	1.58049894071026	0.267642370799154	-0.260646962545951	0.428057975070455	-1.0438355734728	-1.36229703864039	-0.795725398013625	-1.36229703864039	-1.36229703864039	-1.36229703864039	-0.178969332595585	-1.36229703864039	-1.36229703864039	-1.36229703864039	0.924288444623554	2.83076500807515	1.34743472078031	-1.36229703864039	-1.36229703864039
TRINITY_DN7450_c0_g2_i4	1.37030281044652	0.35304122619717	-0.0255255259295255	-0.701448964463586	-1.03487269818878	1.11763525017612	-0.512816949027814	-0.696876234673762	-1.02624239304534	-1.03487269818878	-0.709486283529005	-0.363126431325555	-0.793642662673333	-0.435554904490552	1.98980158222285	-0.264255051532575	-0.566028755214141	1.30540470657748	-1.03487269818878	-0.31590836242924	-0.527966143608085	0.0355166297026199	1.84874811809689	0.866621756858797	-1.03487269818878	-1.03487269818878	3.11373607201644	0.112434000591515
TRINITY_DN43_c9_g1_i11	0.0615525243495232	-0.059009404072722	0.205543178799736	-0.924369746996658	-1.63885444731736	-0.991545713431162	0.943409435262585	-0.128736705229771	0.01604458238323	0.601277427908117	0.239865395656458	-0.242185244232611	1.9802533714313	0.120205176483228	-0.140290931857853	0.235575970140313	0.0703020933934302	-0.16398702430121	0.538665813941021	0.162711527821355	2.13397384376021	1.28532900533741	-0.146178566942222	0.219698926458669	-1.53221293321687	-0.695948905345858	-1.36655541735827	-0.784533232824026
TRINITY_DN3667_c1_g2_i4	-0.953666032780349	-0.511120576675045	-0.164562815278968	-0.369665649494577	0.302740821013896	-0.953666032780349	5.15075450221483	-0.320467346406346	-0.953666032780349	-0.953666032780349	-0.57515440952662	-0.953666032780349	3.37567287506163	-0.273791885033727	-0.567406891647003	-0.953666032780349	-0.7420307794532	-0.0747445530304989	0.113972684095014	-0.768433778550189	3.3588539346946	-0.783741031338037	-0.705131196641671	0.506814437259661	-0.623681383021929	-0.452863979723192	0.132438338462941	-0.286455120299479
TRINITY_DN8755_c0_g1_i1	-0.0922485640845356	-0.252680279600166	0.702000725916713	-1.16934870126133	-1.57163713006004	-0.663549341882309	-0.51609043619553	1.73608329253937	0.2937855084552	1.43828770129634	1.79285188118425	1.04206809059641	-2.10519266727761	1.12994374697475	-0.145899261150048	1.15576741031833	1.56776464189788	-1.04268546339594	0.435764318812261	0.407315612829811	-2.17824144592197	0.103160197779437	-0.204647583178365	-0.106323749296259	-1.92275939395927	0.25401298254604	-0.968820225546324	0.881318131662888
TRINITY_DN97328_c0_g1_i3	2.93657998425561	-2.29753807911419	0.880060850213539	-2.29753807911419	-2.29753807911419	-2.29753807911419	-2.29753807911419	0.483191957362182	0.0142556386394546	1.44457595246489	2.29778654624291	2.03309202365964	-2.29753807911419	2.01679591480482	-2.29753807911419	0.539597834808988	0.513316283297302	-1.58120559882621	8.31578729138355	2.03423878315438	-2.29753807911419	2.04480331831735	-2.29753807911419	-2.29753807911419	-2.29753807911419	2.00185312701263	-2.29753807911419	1.59572704257929
TRINITY_DN4338_c1_g1_i8	-0.794921276240913	-1.07695664400476	-0.497047371009892	-0.320202058571916	-1.10111869467875	-0.724087517979654	7.66628009604266	-1.17478184306266	-1.08200987173105	-0.205471384527443	-0.82320005175898	-0.432696959599834	6.3464678482973	-0.921678418526852	-0.846659024582969	-0.825316992771081	-1.07948104542031	-0.453829771862739	-0.815815125003926	-1.02372376114125	6.08085843357006	-0.912647434164411	-0.816867802935263	-0.586673767108058	-0.72112814249911	-0.884784554987719	-1.01644965308792	-0.95605721065255
TRINITY_DN132701_c0_g1_i5	0.790753838305778	-0.126840426206126	0.749023273781768	-0.715644993221677	-0.715644993221677	-0.715644993221677	0.209594912265734	0.864982917235589	-0.478081274904001	0.449784627202509	-0.14615390126296	-0.715644993221677	-0.715644993221677	0.95383537865575	-0.588672136963911	1.18739327689124	1.37520843722944	-0.253069105179472	0.793290668642719	-0.507752141580344	-0.715644993221677	0.0464911766794355	-0.586032255091207	-0.360628729002127	-0.715644993221677	0.297281181222594	-0.42758179289636	0.766687027525699
TRINITY_DN4975_c0_g1_i19	-1.41391486235954	1.24939937818306	1.18929175874734	0.914369894359565	-0.345865878121555	3.30722835688161	-2.53426680272477	-2.53426680272477	4.76789685582319	-1.5804428487836	-1.87525563152662	-2.53426680272477	-2.53426680272477	2.31878070426853	4.87815908493522	-2.53426680272477	-2.21928031725625	3.4581617572096	1.46726524699882	1.94347527630667	-2.53426680272477	1.92641024209119	4.96392820716595	-2.53426680272477	-2.53426680272477	0.393060802324455	-2.53426680272477	-2.53426680272477
TRINITY_DN26915_c1_g1_i1	-1.07969905236161	-1.69228745906032	0.0121418930161521	4.51513690904356	5.04122958234584	-0.798536957339759	4.83928114975464	-0.27869337665115	-0.509595161544135	0.113004996540387	1.39041513026992	-1.69228745906032	-1.69228745906032	-0.644051273407477	-0.921669812404122	-1.37266952486016	-0.711165469266014	-1.09106637347538	-0.400094685158434	-0.0863191002188666	-0.383693590476049	-1.0507414299728	-0.40068390102976	-0.983879475576729	3.20920699598725	-1.31710897947071	-0.817293820127358	-1.19659229643626
TRINITY_DN1055_c0_g1_i26	-1.33996706154529	2.90366111538547	-1.40514052055036	-1.18312910939463	-1.37348963414247	3.61459920753943	-1.29851106483553	-1.32349342139287	3.08035773482792	-1.43341636346241	-1.17628627423777	-1.26909230463152	-1.05103986322668	-0.887503875587607	2.91218013445227	-0.459485742098667	-1.51884101971509	3.5236719984548	-0.838966871968466	-1.30720576638794	-0.831780331375196	-1.48462530437718	2.28583212055485	2.40335682868128	0.104089331205088	-1.28250148054671	2.08380588879028	-1.447078350415
TRINITY_DN7187_c0_g1_i17	-1.46635644380915	1.1203591099418	0.740688013193861	0.876788136987908	0.892813839207316	0.591954220366453	0.473509644655381	0.282702222345075	0.733833507201611	0.349761678394424	1.56942542667402	0.470763865987217	-2.29985378066899	2.53945080356025	1.85540972335585	-0.967575497612056	-0.596310060935169	-1.80825718625854	-1.94483751644944	1.62728415829952	-2.29985378066899	-0.283000931661649	0.355498047943569	-1.86475862904889	-0.703872801703365	0.59525491700775	-0.678798277369246	-0.162022408936527
TRINITY_DN9798_c0_g1_i4	-1.08756419874972	-0.416356834934901	0.310481311485227	1.87157204730642	2.81969158988464	-0.437730485727468	0.675820480090284	0.189478903035971	-0.344221034812802	0.244917141879547	-0.149600081986677	-0.329028919571112	-0.375093791914079	-0.0439450374182866	-0.339320386443997	-0.325255756469055	-0.416930357121301	-0.291208275641378	0.0847936785488728	0.0336610945581071	-1.7474887571521	-0.389092495195449	-0.197573203530148	-0.781058289845805	2.73864636243601	-0.107330602188822	-0.913182054189195	-0.277082046332773
TRINITY_DN5622_c4_g1_i1	-1.04201259452697	-1.13766304804274	0.612678372924833	1.88300763503678	0.900048222932067	-0.589602581792732	0.336873670673409	0.39559707999342	-0.109316581221914	0.222460246486123	0.496603307538583	0.616190119561399	0.0740776227071156	0.351780127532506	-0.619687068061694	0.512067399920932	0.56070050888239	-0.383108555724538	-0.7128405316094	0.30572091805693	0.49263482523695	-1.28133093138695	-0.686297826244096	-0.586692943749229	1.43970880029284	0.296820212744528	-1.26005721497798	-1.08835919318257
TRINITY_DN3576_c0_g1_i3	-0.384571490553837	-0.986468755050656	-0.26770026856879	-0.564568269478459	-0.816107036474424	-0.724745294369209	8.79870231311997	-0.787286760437922	-0.945135362794509	-0.893850815504973	-1.12528322395294	-0.0903632396037783	2.48518062122823	1.11136245740033	0.430532931108702	-0.735716412190212	-0.742339354383947	-0.929935625630719	-0.487441163628833	0.773505573158616	1.13293416558308	-0.977325342565837	-0.587241770619274	-0.620408634554474	0.390227396016073	-0.954076396534796	-0.722561047107333	-0.779319193610066
TRINITY_DN2097_c0_g1_i5	-0.83062743179464	-0.875740500125945	-0.717776017167597	0.970368493561645	1.01286808252537	-0.566139695058166	0.904473112755539	-0.339038734813436	-0.0118739915599262	-0.220505578854397	0.0245338470829681	0.123850282727391	1.80728394887547	0.454673100744844	-0.212474033236475	-0.566139695058166	-0.295696282716595	-0.88271302704396	-0.0821284314103781	-0.200381823894096	1.76670749525597	-0.400696828036371	-1.25548012320489	0.27505506872527	1.1503113319948	-0.213249328395781	-0.606989208641973	-0.212474033236475
TRINITY_DN436_c2_g1_i3	-1.08613990470887	1.50840864484148	0.577432430708651	-1.08613990470887	-0.760753490049098	0.445927647580159	-1.08613990470887	-0.431704363863473	-0.0632395025987931	-0.820703008659774	1.02322065469536	0.549846599036751	-1.08613990470887	0.38998251517128	0.870288528414489	0.0520192405205984	0.479457271145353	2.00471352574224	0.525032475335133	-0.585337851651714	-1.08613990470887	0.518405911659839	1.28095154178171	0.111725486644866	-1.08613990470887	-0.295367866846872	-0.422567569291349	-0.440899392063607
TRINITY_DN2825_c0_g1_i9	-0.82864789376595	-0.070771234018054	-0.285647016363524	0.116959809415422	-0.82864789376595	-0.365025436914057	-0.82864789376595	0.437988748748039	0.186421427951698	-0.0106154191078556	0.914220657258493	0.729129777628976	-0.82864789376595	0.474109821872086	0.950401659071509	-0.475889368725313	-0.397827397246179	0.194962321416695	-0.82864789376595	1.46501686785765	-0.82864789376595	-0.0922594930624895	0.192120971328622	-0.0470783489499762	-0.82864789376595	0.946191866061376	0.855273087043375	0.082851955095158
TRINITY_DN8717_c0_g1_i5	0.175847659981874	1.4551464194109	-0.560909587727057	-0.718130390443127	-1.03079556400152	-1.03079556400152	-0.89067134009245	-0.632445193655556	0.579904498133243	-0.471059039568538	-0.579782321057548	-0.689379039522799	-1.03079556400152	-0.282334330997485	1.97244685348716	-0.431477770303295	-0.70656100173099	2.24808129610059	0.470516185242139	-1.03079556400152	-1.03079556400152	0.358220495686988	1.35187168874352	-0.309204165226141	-1.03079556400152	-1.03079556400152	3.2726198986841	1.60286813286511
TRINITY_DN9240_c0_g1_i24	-0.724094946013131	1.42776387071387	-0.724094946013131	-0.724094946013131	-0.0678274112188415	1.27229380043449	-0.724094946013131	-0.724094946013131	2.66877197021767	-0.724094946013131	-0.724094946013131	-0.724094946013131	-0.724094946013131	-0.724094946013131	1.95510362455379	-0.496353870174003	-0.724094946013131	2.16615716914394	-0.576137064626029	-0.724094946013131	-0.724094946013131	-0.547772173372668	1.9600505263614	1.77441124317555	-0.724094946013131	-0.724094946013131	0.0490574510009216	-0.724094946013131
TRINITY_DN6719_c0_g1_i20	-2.14319197156715	-0.608757029453781	-0.562834310506742	2.70830627540396	4.25078616233649	-1.58927235785451	2.53425482568064	-0.525861120781587	-1.46236420116401	-0.211396843535637	0.386091504898988	-1.04638058771588	1.44328690648053	0.0196662526871205	-0.350810378651345	-1.03251828672017	-1.04303117366896	-0.694887302781152	0.400923613024658	-0.129464988455641	-0.168655640018611	-0.786057166157828	-0.429361602065901	-1.63121412092782	5.129129595703	-1.50426535662576	-0.602106464310549	-0.35001423325236
TRINITY_DN4306_c0_g1_i2	-0.617949144128281	-1.10954573853873	-0.741056737893626	-1.10954573853873	-1.10954573853873	3.65662535057112	-0.938338911120587	-0.707915271953989	2.94547633752345	-1.10954573853873	-0.977297940240289	-1.10954573853873	-1.10954573853873	-1.10954573853873	-0.211918064259179	-0.673383899224279	-0.981252337528912	1.69285430157611	-0.825031605294484	-1.10954573853873	-0.24640019554933	-0.359368032945672	4.11322018940998	2.59598988998248	-1.10954573853873	-1.10954573853873	4.21411255248752	-0.84290909602474
TRINITY_DN65395_c0_g1_i4	-0.888629557219502	-0.525411730583643	0.797347214066206	0.731850184029594	0.4154033549964	-0.591698672400904	1.10528362655848	0.0352968210333908	-0.62025991402284	0.475721127771299	0.226099897962796	-0.0427128052872603	4.63352148620606	-0.67054742689452	-1.50106344978697	-0.0401468129630791	0.0449965057581889	-2.07289952588614	-0.632821023079279	-0.332294520215366	5.17343976263025	-0.30026962337697	-1.44032856551972	0.0162187315422648	-2.12403837487794	-0.0287229255693147	-1.47456422444705	-0.36876956042445
TRINITY_DN3458_c0_g1_i11	-1.43338483695591	-1.43338483695591	0.611708601389038	2.10067676546521	4.94118520760584	0.767621629100184	0.466564149233763	-1.43338483695591	1.15422018310362	0.417414586169574	1.11726961298995	-0.575005911873838	-1.43338483695591	-0.778033008343355	-1.43338483695591	1.14047438462004	-1.43338483695591	-1.43338483695591	-1.43338483695591	0.517829927464811	-1.43338483695591	-1.43338483695591	-1.01979075454673	0.883629737065536	3.92550368038736	1.52934925363989	-1.43338483695591	-1.43338483695591
TRINITY_DN9441_c1_g1_i5	-0.621665922311532	-0.621665922311532	0.456260656373537	1.08497513499788	2.06897465630416	-0.621665922311532	0.590592121891203	-0.621665922311532	1.0618059705437	-0.0473221683915191	-0.621665922311532	-0.621665922311532	2.85678823110449	-0.464622212165952	-0.621665922311532	-0.621665922311532	-0.621665922311532	-0.621665922311532	-0.621665922311532	-0.197281250773435	2.35543079018542	-0.621665922311532	-0.621665922311532	-0.621665922311532	0.802718749226565	-0.621665922311532	-0.621665922311532	-0.621665922311532
TRINITY_DN6108_c0_g1_i10	-0.768097702116695	-0.0900257970040569	0.895019165249408	-0.768097702116695	-0.768097702116695	0.147996720821664	-0.768097702116695	0.431653154599142	0.657361602648661	0.226844008060276	0.54920636624522	1.05279604711187	-0.768097702116695	0.338920547765426	0.223945574054962	0.498538940397295	0.478006307767222	-0.0239366065462845	-0.61234846943875	0.99786130392906	-0.283701739614028	-0.64907359897442	-0.031709301413234	0.17601109699126	-0.768097702116695	0.330860777971474	-0.103614861752012	-0.602025026169989
TRINITY_DN2434_c0_g1_i10	-0.0743019370827553	-1.33891638927432	-0.980064986685548	2.25684612475905	1.32185983767601	-1.29707040300387	7.71606035955387	-0.472270346486852	-1.70510451454495	0.415469148776755	-1.18727469238448	-0.515519236351609	5.82027251445125	-1.69581923685588	-1.62361301646379	-0.469795315787371	-0.975142308116503	-1.39041384017076	-0.584530851223245	-0.469795315787371	5.00602146925014	-1.36076203126986	-1.837957929383	-0.532981760475896	-0.149153706942766	-1.55484908338616	-0.799534179341066	-1.52165837344902
TRINITY_DN8981_c0_g1_i1	-0.957337671139346	0.620709140491724	-0.167161175147582	0.362980956770557	-0.759417213547435	1.6650437202278	0.0410011519863582	1.03042641055888	2.67422641510695	0.620968614684333	-0.100863747578765	-0.880469603864622	-1.70649267431347	-0.26886699988858	1.31961672478641	-1.83590165739804	-0.927758994962518	1.13041161115646	0.381491697900148	-0.288574523131206	-0.901895463830468	-0.809487411773691	1.41055067291735	0.729827507649191	-2.31291490390968	-0.69395896428671	1.83361733129304	-1.20977095075709
TRINITY_DN8610_c1_g2_i1	0.165236592206398	0.365574647131723	1.20510997493848	0.83780100386644	0.700163973472898	0.832897663614262	1.17689265667611	-0.614196027865481	-0.277972911763465	-0.859083086989015	-0.25881333348001	-0.859083086989015	2.74273226273948	-0.473928190104671	0.0585396147372677	-0.859083086989015	-0.608121513455796	-0.696873050674708	-0.414416020147107	-0.859083086989015	2.23261674714779	-0.257862001404069	-0.859083086989015	0.265906682989648	-0.859083086989015	-0.859083086989015	-0.662476042894197	-0.305231118807889
TRINITY_DN7668_c1_g1_i4	-0.683442775865334	0.235617902098642	-0.351944203571096	2.11802040396049	1.13888525927807	-0.8814831010902	1.49126172095959	-0.309264294093676	-0.873710678933717	-0.533646363967046	0.105685422933176	-0.705811520057427	-0.413094115865475	-0.746180457499955	-0.311460454347934	-0.52593176346431	-0.440227203823127	-0.211349133269669	0.599644655370531	-0.652190545508621	-0.698859592701814	0.486890299571703	-0.194875568161253	-0.466565242244688	2.297136778836	-0.00353815146771019	0.331530911692566	0.198901811232307
TRINITY_DN4675_c0_g1_i15	-0.112828395794382	1.12378208021803	-0.302599649250689	3.15016440443773	0.265721631565196	0.510073857967892	2.60234718909936	-0.164328438568672	-0.647824915839432	-1.39075073694127	0.0655591576122134	-1.76376437770245	-4.2286939788323	1.21709892596502	2.19404360770523	-2.31642735076585	-1.34565974317715	1.2248236003832	0.8570280921344	-1.52050674281159	-4.2286939788323	-0.508415513598973	2.30476035333248	-2.52515025909848	0.577475385306595	-0.444399400800538	4.92480485330697	0.482360342979766
TRINITY_DN23449_c0_g1_i1	-0.838327440135985	-0.509490975906445	0.130316315828732	1.78787804281705	2.57648462042986	0.139135671103481	-0.838327440135985	-0.351870484367254	-0.838327440135985	-0.838327440135985	-0.50147280101052	-0.114987319884814	0.228622803788642	-0.73399078032125	-0.637948642151959	-0.838327440135985	-0.69689464920669	-0.0761912702348729	0.0437286308326411	0.143525213153756	0.846939966380857	-0.434514378519395	-0.141443349280531	-0.838327440135985	3.05804129561551	0.758130699423001	-0.199558495719035	-0.284475471954859
TRINITY_DN31503_c0_g2_i1	0.812391777160204	0.987961182070655	-1.31373294042032	-1.43130467142205	-2.34299011626881	-0.458563547353668	-1.72184813874968	0.0285062779115797	-1.19248868719982	0.512249263327776	0.113331429412208	0.136536582627852	-2.59241929408846	1.45576273676365	0.427818630271755	-0.0471579920204928	0.279052326300397	1.34316961751484	2.7233196233921	-0.570085264268822	-1.98206296379861	2.50450640914559	0.942980372434717	-2.08798270975651	-1.9367538020241	0.397319722725351	2.03782427869012	2.97465989762253
TRINITY_DN97149_c0_g2_i4	0.397795908101769	0.540477688373628	-0.344881814600633	-0.623575288257481	-2.7352743604549	-0.220016070183235	1.84770306953594	-0.491605279488038	0.0772238648786625	0.29099454773565	0.385077579910321	-0.0667013439790125	2.88598632301333	-0.518353934598024	-0.627921262006606	-0.194503114365665	0.0538288570464802	0.427419071756335	0.676694149905232	-0.323305850094768	2.04477321560697	-0.127648139609414	-0.272436759025877	-0.328193585004401	-2.7352743604549	-0.248302616084495	0.239988961223592	-0.00996945888045708
TRINITY_DN15031_c0_g1_i1	-0.775148423393566	2.54756638152377	-0.828587682355027	-0.604640632591324	-0.912651947143501	1.67926678223218	-0.68984738609824	-0.790973390555249	2.02544561393059	-0.84639050487478	-0.611649691110687	-0.780404148845061	-0.912651947143501	-0.0654567605541061	1.20537547544729	-0.667764888019967	-0.849149004837343	2.61641935268561	-0.386583135475914	-0.912651947143501	-0.912651947143501	-0.470106491038197	2.27748878422099	1.83602395665044	-0.38358064731439	-0.271105918055978	-0.73123130686336	-0.784358546133684
TRINITY_DN4600_c2_g1_i1	-0.7957640446164	-0.2645387565477	0.546991023518239	-0.558464597465312	-0.539164041506375	0.178103505297115	0.931198482589069	0.232330413430565	0.113467111283405	0.627610599130306	0.54334350629342	1.27126881353523	1.99992448919805	-0.428992337384914	-0.444618811462015	0.613519716171315	0.555432198704732	-1.3455661235314	-1.32833349116719	-0.0333866509757064	1.7314032805406	-1.42506169772589	-1.17795019727761	0.670206886761283	-0.161088211955065	0.232649445527769	-0.97173679209944	-0.772783718266077
TRINITY_DN3595_c0_g1_i10	-0.572269388867636	-0.572269388867636	-0.572269388867636	1.89266021226222	4.18709953038327	-0.572269388867636	-0.572269388867636	-0.572269388867636	-0.265423888553353	0.409583264422105	-0.272438627045265	-0.572269388867636	-0.572269388867636	-0.572269388867636	-0.572269388867636	-0.572269388867636	-0.0352218694629783	-0.482771238028533	-0.572269388867636	-0.0562542418639711	-0.572269388867636	-0.572269388867636	-0.364376537226303	-0.410059352553329	5.12578235841595	-0.572269388867636	-0.572269388867636	-0.572269388867636
TRINITY_DN449_c1_g1_i3	-1.53321900724967	-0.780236556255519	1.05787020128745	0.875486400226571	1.34890121074813	-0.816788501706116	-0.298154183129583	0.393411531229511	0.0786206368904638	0.650725728030042	0.232416524683282	1.00236114946508	-1.21060570929035	-0.77820459107329	-0.877486470087375	0.425943176158083	0.440411899875044	-0.263986805618377	0.0234827229302925	0.779254394609644	0.312300841900667	-1.30764803441452	-0.659373083745336	0.327948961242132	1.89853415974067	0.663302812138885	-0.998229997865822	-0.987039410719988
TRINITY_DN2506_c0_g1_i18	-0.988055107751943	-0.0567502641012739	1.06262071256518	-0.988055107751943	-0.988055107751943	1.10110402415929	-0.988055107751943	-0.988055107751943	0.092602555593282	1.63182737731837	1.03129098105287	0.946272670563426	0.516311042860329	-0.168386924255488	-0.988055107751943	2.01842245631926	0.549489464212631	0.926892042727634	-0.988055107751943	-0.988055107751943	0.768541242749771	-0.988055107751943	-0.176584077222107	2.21811922666309	-0.988055107751943	-0.988055107751943	-0.988055107751943	-0.605111238182953
TRINITY_DN1118_c0_g1_i32	-3.21254210655091	-0.437280814203162	-0.152148794323774	4.00493097758984	1.69232730083825	0.318402580167707	2.64172788600235	-1.10686402865638	0.370013896463148	0.0455244917604176	0.757667343697202	-1.61990567794434	-3.21254210655091	-1.25797353579792	1.80542432838393	-2.08358888616491	-2.10485423723654	1.35268947525459	1.34223090720696	1.37001389646315	-2.04646943060421	-2.65476443515599	1.10722032111833	-2.10753458178994	2.92211009841188	-2.40271611045346	3.35568765579611	1.31321358627857
TRINITY_DN40766_c0_g1_i21	-0.335228498218916	0.663328084911415	0.492590526398404	-0.335228498218916	-0.335228498218916	0.819225094460957	-0.335228498218916	0.291444254387078	0.879518024463479	-0.335228498218916	-0.335228498218916	0.334705337450045	-0.335228498218916	-0.335228498218916	-0.335228498218916	-0.335228498218916	0.0554391873407517	-0.200350443875804	0.541337560532805	-0.335228498218916	-0.335228498218916	-0.335228498218916	0.031023765480648	0.757655467459569	-0.335228498218916	-0.335228498218916	0.296108645908566	0.0664019683658247
TRINITY_DN1091_c0_g1_i9	-1.95853264018129	-3.94260209829152	2.4493262719984	2.44215128689122	3.745834233025	2.07929339682769	0.00156176705460709	1.01739585713691	1.81563712390612	1.41562596968758	1.28696893425374	1.96931316182086	-0.198130680574879	-1.29325097494839	-1.51291032168968	1.60045892274325	1.20526105139132	-3.44435999346207	-3.34286280357786	0.938479310967392	-0.516222210752338	-3.18811805998337	-2.11655533223803	2.35953576760128	2.8090729069865	1.62920128951596	-3.29404032499319	-3.95753181111521
TRINITY_DN8390_c0_g1_i8	-0.764776926951485	-0.764776926951485	-0.764776926951485	4.50200961374342	7.09206563122279	-0.764776926951485	-0.764776926951485	-0.764776926951485	-0.764776926951485	-0.764776926951485	-0.764776926951485	-0.764776926951485	-0.764776926951485	-0.764776926951485	-0.764776926951485	-0.764776926951485	-0.764776926951485	-0.764776926951485	-0.764776926951485	-0.764776926951485	-0.764776926951485	-0.764776926951485	-0.764776926951485	-0.764776926951485	7.52534792882092	-0.764776926951485	-0.764776926951485	-0.764776926951485
TRINITY_DN4322_c0_g1_i12	-0.845516295527335	0.187221482738157	-1.31029597185482	-0.252119965030894	-1.5424016242169	-0.923725127878032	4.7639801869216	-1.2890981905437	-0.0671868279115733	-0.718799643693143	-0.159959474368111	-1.07805327426933	5.8052120446762	-1.18675953371183	-0.306457313162044	-0.8755344404315	-0.443534949073937	-0.496488206669545	-1.26737799392011	-1.17972007525201	6.10955821006117	-1.48921776440096	0.283466073366001	0.380584855463072	-1.62710812151986	-0.221276364654037	0.468841185618311	-0.718232880754843
TRINITY_DN1454_c0_g1_i19	-1.54211558898794	0.189279669771503	0.772916551600597	2.93667505193074	3.36284051754627	-0.589274655222761	2.2658677218994	0.19600945476015	-1.91575580092679	-0.110178691837086	0.612844257175257	0.112213729499362	-1.17599458625655	-0.357819014216696	0.327253988038403	0.226028371188406	0.509062062629174	-0.862844269888344	0.124486675161199	0.311846311977758	-2.46388153346757	-1.00362355010646	0.223207392533253	0.00775952985058259	-0.699818401727638	-0.215475540651664	-1.06551506601601	-0.175994586256551
TRINITY_DN7487_c0_g1_i17	-0.532115782124539	-0.158050063902001	-0.532115782124539	-0.0436007731667267	-0.532115782124539	0.902445729748069	-0.532115782124539	0.0334813937296863	0.12415175266975	-0.532115782124539	-0.532115782124539	0.595517497601335	-0.532115782124539	0.765955952809457	2.36976478159412	0.389320548681759	-0.532115782124539	-0.0241943171672107	-0.532115782124539	-0.0272411927260744	0.00791148713296852	0.0237003729371009	0.966135085403287	-0.320480528797389	-0.532115782124539	0.386270452321809	-0.350695141844397	-0.319235215780154
TRINITY_DN199_c1_g1_i7	0.681259738148202	-1.1862085840743	-0.56608803044495	-0.941299549230606	-2.33416646546141	-0.593023110506089	1.17172446426855	0.7283006780393	-1.26240379616131	0.227281876324074	-2.33416646546141	-0.0293634096759816	1.51673294692432	1.08994942264957	1.07332225429858	0.849320048997986	0.329178153904679	-0.154336974610104	0.84470749270839	0.689088886838897	1.81305881482281	0.335767370207555	0.0485007872836354	0.670334926773535	-2.33416646546141	-0.682942522471528	0.388080952290442	-0.0384434409214371
TRINITY_DN1943_c0_g1_i1	6.56842283030163	-0.363506121592087	4.89545714760181	-2.47620625434145	-1.36183922938945	-1.97846616573236	-2.47620625434145	-2.05074694957609	-1.93320537693902	1.56591273437851	1.83696702544776	2.19378425428102	-0.977955386813624	0.643481920177746	1.15699243203255	-2.03578553358468	-2.47620625434145	-2.47620625434145	-2.1178099923848	-0.0387121635324839	-2.47620625434145	5.61864734769375	-1.16237995795105	0.574121299216975	-2.47620625434145	1.26288574716989	0.833115476142575	1.72785618910013
TRINITY_DN2098_c0_g1_i4	-0.733224978683002	0.214742456865094	0.187467155993785	-0.304621350124863	-0.928748730758191	-0.00590151261524419	0.577347042973003	0.181314117495189	-0.24976805213883	-0.169426300931074	-0.0209619319628258	-0.167158294111454	1.94013986256687	0.13322629390843	0.182648446094795	0.196930794954517	0.132108562705427	-0.149301336706242	-0.395945369091179	-0.101343347778339	1.79562043758629	-0.758488350013465	0.293898498851941	-0.144433159082227	-0.819639730500475	-0.0598789214241853	0.0815741010283899	-0.908176405102133
TRINITY_DN916_c0_g1_i31	-0.285619267065446	-0.913595453340682	1.43796541713913	0.574301914155733	0.459074853377331	-0.245027734388877	0.711957053169418	0.517144529368656	-1.53839821859363	1.00583985555805	2.20705426453807	2.3672414991874	-1.53839821859363	-0.62383369509969	-0.825582364156258	1.2001534679266	0.163816032416811	-1.02844907228932	-0.566808683063568	1.14776610746773	0.351853896563439	-1.53839821859363	-1.1488314068309	-1.23155271827935	0.659152688826244	1.24903424592324	-1.02946255672923	-1.53839821859363
TRINITY_DN43275_c0_g1_i8	-0.25216381879921	0.333406516369905	-0.338213839217727	0.582804569325262	0.154275840169053	-0.340926765547377	1.98425622928731	0.0157261071109698	-0.679044266904534	-0.407209931809258	-0.518631214477681	-0.152117547104269	2.67862733739204	-0.755059389093297	-0.543860762894001	-0.488239283222334	-0.530969549040925	-0.248156835930516	0.364428240011727	-0.687404888801235	1.98332700696488	-0.477964853749381	-0.1504168572446	-0.369131313823252	-0.492541985609021	-0.248884550972876	0.168244140475511	-0.584158332865168
TRINITY_DN51566_c0_g1_i5	-0.253584090056997	-0.427351157793703	-0.219458306152371	0.256120735061524	0.063218972652498	-0.242118903563543	1.1176287254621	-0.427351157793703	-0.427351157793703	-0.427351157793703	-0.427351157793703	-0.110047089431789	3.47510837524885	-0.308327054651429	0.315948370094553	0.133363796680776	-0.427351157793703	-0.427351157793703	-0.427351157793703	-0.427351157793703	2.24575293979647	-0.427351157793703	-0.427351157793703	-0.427351157793703	-0.427351157793703	-0.0633391042350888	-0.427351157793703	-0.427351157793703
TRINITY_DN585_c0_g1_i7	-0.633395410641304	-0.633395410641304	-0.633395410641304	-0.633395410641304	1.13425938759604	-0.519694911476575	-0.633395410641304	-0.633395410641304	0.685644404921232	-0.630512902108182	-0.633395410641304	-0.633395410641304	-0.633395410641304	2.61771769852998	0.849452872427162	0.555005513961906	-0.616186120609081	-0.350066242589662	-0.27162705122215	0.813390151501819	-0.633395410641304	0.184637064016791	1.72809224150176	-0.633395410641304	0.179718780704985	-0.036937271082318	0.539732022839353	0.104723878141273
TRINITY_DN9378_c0_g1_i24	-1.11379046635083	-0.225035210952536	0.442432138929273	0.369246150465257	0.50213838505354	1.04852636958372	-0.0521676300357492	-0.600284770477571	0.0558183279579674	-0.0525084912401441	0.554108375352399	0.336818888932805	1.8123212722678	-0.649967864877978	-0.544564012020833	0.552988531283994	-0.0772645903257154	-0.290668228434909	-0.607278458194299	0.0248120566544152	2.60918206374408	-1.06827580709846	-0.697686279377633	0.294026188100604	-0.113790466350829	-0.547924141733481	-0.907339588883403	-1.05387274197149
TRINITY_DN2296_c0_g1_i25	-0.563471842230522	-0.982771368363525	0.135985448197503	-1.22522144204123	-1.22522144204123	0.119038952944192	-0.304547030999608	0.662693693596907	0.585015988549499	0.0839547454372878	0.855095118325488	0.783050295922316	-1.22522144204123	0.908670828156329	0.677816828071685	-0.421167883073874	0.598935401687603	0.86630915107939	1.06785470470644	0.581721222536536	-1.22522144204123	-0.81705307133312	-0.176287796843304	-0.00923228789450614	-1.22522144204123	-0.139796785788549	0.707595660700624	0.906697236821341
TRINITY_DN4475_c0_g1_i2	-1.19104944654572	-0.572197262900892	-1.0233295583197	4.19099142005503	4.52620297660357	-1.79096228873285	4.36475195333654	-0.00523738264678819	-2.41014050479192	0.279382312056472	1.3586789953875	-1.56054149364047	1.34239402102525	-0.255686912112047	-1.67982661849814	-0.613958094071914	-0.0178230820131589	-1.83870638891541	0.0268208330416835	-1.44002310718642	-1.14951259666522	0.250012310084456	-1.29377574810013	-2.14830884603978	5.20021260037689	-0.715928897024029	-1.48718154055575	-0.345257653207065
TRINITY_DN16121_c0_g1_i6	-0.568554932949062	-0.568554932949062	-0.568554932949062	3.20765435748836	2.73537190353163	-0.568554932949062	-0.568554932949062	0.0515622320796222	-0.568554932949062	0.856367155261626	-0.568554932949062	-0.568554932949062	-0.568554932949062	-0.568554932949062	-0.568554932949062	-0.568554932949062	-0.568554932949062	-0.568554932949062	-0.568554932949062	0.536452591811912	-0.568554932949062	-0.568554932949062	-0.568554932949062	0.702272982604602	3.84997236915255	-0.568554932949062	-0.568554932949062	-0.568554932949062
TRINITY_DN8090_c0_g1_i11	-0.199257654155561	-0.0909004760651428	-0.199257654155561	-0.199257654155561	0.196901834917593	0.262270905317316	-0.199257654155561	0.382816567240768	-0.199257654155561	-0.199257654155561	-0.199257654155561	-0.199257654155561	-0.199257654155561	0.450587698150449	0.99356774939683	-0.199257654155561	-0.199257654155561	-0.0643795998124496	0.104084740331769	0.111082466456589	-0.199257654155561	-0.199257654155561	0.365364398281419	-0.0152948193129662	-0.199257654155561	0.295413957491988	-0.00265061006074363	-0.199257654155561
TRINITY_DN4849_c0_g1_i4	-2.03822323709366	-2.03822323709366	2.34409817002084	1.62318434326603	1.68533532437844	2.7439756185462	-2.03822323709366	-2.03822323709366	2.75280937966201	2.29527205711075	-2.03822323709366	1.68446136097696	2.06519047375536	-2.03822323709366	-2.03822323709366	1.88929400910482	1.88254643592699	-2.03822323709366	-2.03822323709366	-2.03822323709366	1.76334933236994	-2.03822323709366	-1.9609802381612	2.76350451927278	1.01749302641889	1.94736826956875	-2.03822323709366	-2.03822323709366
TRINITY_DN312_c0_g1_i26	-0.628030115669321	1.16815229505068	-0.628030115669321	-0.628030115669321	-0.628030115669321	0.830876791181545	-0.628030115669321	-0.628030115669321	-0.628030115669321	-0.598047249453607	-0.628030115669321	-0.628030115669321	-0.628030115669321	-0.628030115669321	2.91261716092116	-0.628030115669321	-0.628030115669321	0.980779127006203	-0.628030115669321	-0.628030115669321	-0.628030115669321	-0.628030115669321	2.4313251619471	-0.628030115669321	-0.628030115669321	-0.628030115669321	5.46292914240266	-0.628030115669321
TRINITY_DN3069_c0_g1_i1	1.56592317340075	-1.70176242945924	1.74369943771911	-0.831496359063262	-1.70176242945924	-1.70176242945924	-1.70176242945924	2.55222683677154	-1.70176242945924	1.7208742540248	1.86529619683995	2.31945076562772	-1.70176242945924	5.54089723441197	-1.70176242945924	-0.690266790621415	0.469124048220513	-1.70176242945924	2.03419292455302	0.673972109123911	-1.70176242945924	0.930040325464884	-1.70176242945924	-1.70176242945924	-1.70176242945924	0.302199536693177	-1.70176242945924	1.92677788980352
TRINITY_DN9286_c0_g1_i12	-1.25065361976949	-1.25065361976949	0.746819452201466	0.790238810877406	0.400110939347408	-1.25065361976949	-1.25065361976949	0.900555773115399	-1.25065361976949	-1.25065361976949	2.07904406926379	1.48009500964672	-1.25065361976949	0.213491836921691	-0.646582296100634	0.707632281153763	1.96035857371602	-0.637121966851568	0.181236728516686	0.577165404847825	0.612888431410084	0.679515988380586	-0.0340435510270531	1.74754188338376	-1.25065361976949	-1.25065361976949	0.0391808454080143	-0.542245636285899
TRINITY_DN2931_c0_g2_i1	2.04106346742092	-1.96149950188147	1.93433537901339	1.19709402720485	1.09657307443457	-2.45309609629192	-0.0295179253101252	2.63648679683279	-2.45309609629192	1.9412122452727	0.18033511406371	-0.304812733788745	-2.45309609629192	1.83747575456016	-2.19246818816522	-0.489621972317037	0.67701108236691	-2.25900904417562	2.89580906487648	0.257297095878594	-2.45309609629192	2.987258176037	-2.45309609629192	-2.45309609629192	1.41272376458963	0.848637860847457	-2.19126443753979	2.20345747753039
TRINITY_DN4668_c0_g1_i2	-1.62229203370154	1.91993638980803	-1.33642969841349	-0.629211447641332	-1.16474423910674	3.22939126481579	-0.753733804664275	-0.936475251433619	3.43944282887932	-0.617468114573194	-1.12605845157472	-1.20967255612755	-1.15872464049504	1.20776139329773	3.08841225401444	-0.807658209380752	-0.696655968639467	0.85547204157813	-0.967707392047183	-1.50947220336724	-0.499294418363205	-1.59494154555659	1.33444051239429	2.4518724810463	-1.6857949760077	-1.35925762786775	3.12536775341168	-0.976504340284342
TRINITY_DN443_c0_g1_i38	-0.585485100391255	0.0523569599328504	-0.585485100391255	-0.585485100391255	-0.585485100391255	-0.585485100391255	0.650854438777119	-0.585485100391255	1.45995787036991	-0.585485100391255	-0.312864645728263	-0.585485100391255	1.41739740814187	-0.0375417891009043	0.710237924148714	-0.585485100391255	-0.585485100391255	1.32409601558843	-0.025748575958272	-0.585485100391255	2.55169050085678	-0.585485100391255	-0.585485100391255	-0.585485100391255	-0.585485100391255	1.01811157446895	0.559213924762885	-0.585485100391255
TRINITY_DN2391_c0_g1_i14	2.26092352439907	-0.686798451827259	2.20968306948399	-0.392040558105367	-2.24271689113326	-1.71781364490741	0.0255180819541478	1.90661775745915	-1.36961535910928	1.80682403055754	0.802372520288903	1.35935636411803	-2.71726373255431	3.36893723376905	-2.85081406297429	0.407866192470474	0.167018489162743	-3.05940068478571	2.3526280646208	1.46015580543493	-2.6643643856684	1.93186097813659	-2.3016765304527	1.78753103761173	-2.24113498851765	1.45510279094793	-3.10903145251031	2.05027480213086
TRINITY_DN6003_c0_g1_i2	0.508671761739094	-0.300462083231811	0.377984366099707	-3.49376073430063	-3.49376073430063	0.567410614040162	-1.11026379014526	0.942334460133759	1.14899859038147	0.201899082965463	0.205790898222461	-0.321433242643012	-1.36744860397192	2.04868305823515	0.940667336787452	0.212659305001317	0.696379997063864	-0.23584494297641	0.947125039776286	0.900547607263994	-0.645964215973085	0.573964018597116	1.17043763499128	-0.621720009766022	-3.49376073430063	0.59971493288234	1.40435085473236	1.63679953269614
TRINITY_DN1903_c0_g1_i42	-0.631161160571455	-0.631161160571455	-0.631161160571455	6.08187473429049	5.24969575412339	-0.631161160571455	-0.631161160571455	-0.631161160571455	-0.631161160571455	0.0496132649210062	-0.631161160571455	-0.631161160571455	-0.631161160571455	-0.113129667969286	-0.631161160571455	-0.631161160571455	0.491842793483365	-0.631161160571455	-0.631161160571455	-0.631161160571455	-0.631161160571455	-0.631161160571455	-0.631161160571455	-0.631161160571455	2.12564865372304	-0.631161160571455	-0.631161160571455	-0.631161160571455
TRINITY_DN11907_c0_g1_i3	-0.35892068318196	0.225079700103812	1.34992869392322	0.379198605600616	-0.35892068318196	0.317346725083929	-0.35892068318196	-0.35892068318196	0.834535682567625	-0.35892068318196	1.04107066748222	-0.35892068318196	-0.35892068318196	0.223153538214369	0.534053132091374	-0.35892068318196	-0.35892068318196	-0.35892068318196	-0.35892068318196	0.86758784662672	-0.35892068318196	-0.35892068318196	-0.35892068318196	-0.35892068318196	-0.35892068318196	-0.35892068318196	-0.35892068318196	0.6886177055814
TRINITY_DN33171_c0_g1_i2	-0.498756935662045	2.44741245529784	-0.348197259086664	-0.132504671962482	-0.498756935662045	0.965911331341399	-0.29461621888182	-0.498756935662045	1.11760076133465	-0.381061892992291	-0.498756935662045	-0.498756935662045	-0.498756935662045	-0.456112598253552	0.282812609153929	-0.498756935662045	-0.498756935662045	1.5494792499908	-0.498756935662045	-0.498756935662045	-0.498756935662045	-0.240539546126027	0.79931479927195	1.55643871858008	-0.498756935662045	-0.498756935662045	0.116659361600825	-0.498756935662045
TRINITY_DN5162_c0_g1_i26	-0.91383293630457	-0.406146149060052	0.77939697618848	1.22810132130429	1.25419684238358	-0.641188536296954	0.971163263204694	0.657810422019088	-1.0055311562561	0.0985110537904106	0.563750724849688	0.944058997526164	-0.331800466540383	1.10986137608275	-0.835422687522783	0.712541370082231	0.522356008675442	-1.00938936878909	-0.466993940022258	0.593127052415312	-0.0616523917259806	-1.76897575731644	-1.02883673679531	-0.717125833038939	0.393037200691101	0.22634472174369	-0.891790977345004	0.0244296060569407
TRINITY_DN985_c0_g1_i11	-0.545714340868706	0.181835884945323	-0.203395833965291	-1.09331533064736	-1.72552380351106	0.378080490977618	1.04392746900899	-0.432855445475784	-0.225487614666896	-0.114136233593652	0.221953901970041	-0.0784561476610817	1.86433812441377	-0.127165937638173	0.295618330785644	-0.0481465593736683	-0.0329407538537101	-0.460484476136829	-0.841958196457925	0.226938965214721	1.24160217461867	-0.132189979465454	0.209996465356955	0.581811184135633	-0.318937533698729	0.365703453079524	0.0948419840667021	-0.325940241559272
TRINITY_DN56389_c0_g1_i6	-1.6050517389011	-1.6050517389011	3.79439282568836	4.03669657699129	2.34102405261406	4.35274680816597	-1.59642143375766	-1.59785623749689	-1.6050517389011	1.82496584782656	-1.6050517389011	-1.58641756476205	-1.59069644592403	-1.6050517389011	0.906163262569877	-1.6050517389011	-1.6050517389011	1.92738990778673	-1.6050517389011	2.65052452604181	-1.6050517389011	-1.6050517389011	0.278178050131635	-1.57224559381786	-1.59212556445683	-1.6050517389011	2.70812154088811	2.37112856942296
TRINITY_DN1907_c3_g1_i11	1.08279386192161	-0.214682274214572	-0.539310410149306	0.0601516602669649	-1.39927995837033	-1.39927995837033	2.87967121957035	-0.296285965047007	-1.39927995837033	0.736254911390857	-1.39927995837033	-1.39927995837033	3.7791159960265	-0.452174906802458	0.625394322041291	0.294039720441242	-0.792364016545127	0.355180015255146	-1.25653978625425	-1.39927995837033	3.86416766029908	2.56354665715998	-1.39927995837033	-1.39927995837033	0.594937689035661	0.398563108695208	-1.08893983775818	-1.39927995837033
TRINITY_DN2671_c0_g1_i18	-0.413622536809187	-1.89568928508395	1.97004055209177	1.39001409700231	0.255726359188656	1.5426193283571	0.725652251792941	0.867833947672329	1.30963098497452	0.0306473167959256	-0.543120597856738	1.17184957007795	-1.03988249457004	2.1373668435585	-0.375893005806378	0.902022633848156	1.13821458627874	-1.94677309017855	0.0664425293256095	1.69415934532689	-2.32971695974754	-1.77390080468591	-1.29057856584059	-1.7621715121038	0.968061395410983	-0.665234119382862	-1.97582912346264	-0.157869646174204
TRINITY_DN2595_c0_g1_i7	-1.72614036811803	0.540867745418471	-0.168272303958449	1.20942447657343	1.117013384241	0.432474582387445	-0.329929391611667	-0.53140236639479	0.687580791221929	-0.658225721653663	-0.890361058162612	-1.32387937128363	1.5384684855579	-1.9693764477807	0.780873039123517	-0.546875654229799	-0.202380956226751	1.25906927368997	-1.54546703678104	-0.79695938924891	1.33845488132709	-1.81642925344713	0.597247727232959	0.948711480672296	2.6739682170551	0.0415877905814002	1.82414578117292	-2.48418833735824
TRINITY_DN521_c0_g1_i9	-0.5304247256396	0.0943780396133471	0.475334543649085	0.540651436371359	-0.275830682606459	-0.0408817899971266	-0.5304247256396	-0.229422469606786	-0.5304247256396	-0.250656304046005	-0.5304247256396	-0.5304247256396	-0.5304247256396	1.11158363161752	1.09437803961335	0.0165314525018112	-0.5304247256396	0.454346886745825	-0.260194818401602	0.575923593865546	-0.5304247256396	-0.25541767813973	0.31757218091535	-0.5304247256396	0.413684073468355	0.241038332726051	0.61492665993302	0.135877402533495
TRINITY_DN8437_c0_g1_i4	-2.4384740006762	-2.07232551092224	1.14638897294748	4.21311234543871	6.11208168661538	1.49554876864421	-1.66285826968634	-1.92868589041182	0.39021944574711	0.862522439026836	-0.696382103817817	-0.500705590893786	1.90308532180396	-1.59207035219691	-1.12565113640299	0.528609080149289	0.180130285109818	-1.96607230630192	-2.71109445533919	0.0775912552743447	1.96782253134065	-2.71109445533919	-2.25166283670189	1.67916050098268	6.21678126305401	-0.074643838660212	-2.59207035219691	-2.44926279658705
TRINITY_DN47829_c0_g1_i2	-0.544295386261065	-0.230469089870667	-0.262152157479567	-0.544295386261065	-0.544295386261065	-0.292121973059038	1.20588231933199	-0.544295386261065	-0.544295386261065	-0.544295386261065	-0.271674931598073	-0.544295386261065	4.02677461190664	0.329911399616734	0.77069109920745	-0.544295386261065	-0.544295386261065	-0.462955758809126	-0.379509108117725	-0.316554310421937	2.83933979341789	-0.220060823990534	-0.191536861220428	-0.0343462399567545	-0.544295386261065	-0.544295386261065	0.0203266661759156	-0.544295386261065
TRINITY_DN9036_c0_g1_i5	-0.290435476216056	0.205259686408012	-0.290435476216056	0.979794431021941	-0.290435476216056	0.687760153465595	-0.290435476216056	1.36674718391237	-0.290435476216056	-0.290435476216056	-0.290435476216056	-0.290435476216056	-0.290435476216056	-0.290435476216056	-0.290435476216056	0.183611123103249	-0.290435476216056	0.436395740816437	-0.290435476216056	0.256520701925355	-0.290435476216056	-0.290435476216056	-0.290435476216056	0.937305599623072	-0.290435476216056	0.464879427829042	-0.290435476216056	-0.290435476216056
TRINITY_DN8977_c0_g1_i1	-0.0180321493218452	-0.400833255539981	0.269656244598543	-1.01874617806242	-0.993261206507702	0.167904995016599	-1.02447116589605	0.0116423501849039	-1.02160583220166	0.816497540111958	0.976245701219759	0.0805990281252345	2.14274245166321	2.08376228665141	0.50493998229417	0.000409631321830028	-0.00382528866886145	-0.551802529491928	-1.02017529659522	1.1271733603691	-1.02160583220166	-0.130834901956422	0.469229130676518	-1.01446729690044	-0.947676814786816	0.0732468484656532	1.4648940296338	-1.02160583220166
TRINITY_DN7751_c0_g1_i7	-1.91846695226224	-0.290198421855516	1.28702905475116	-0.571591154197201	-0.260394171303826	2.44859273123994	-2.8753392682679	0.872923036958177	2.08556041926806	-0.496367483248293	-1.57838524582681	-0.828475328588036	-2.63131099880639	1.97898553766208	3.25075482227101	-0.275817125317799	0.978316108716571	-0.00217303731393947	0.780493502827493	0.955860914816782	-3.82745152714326	-1.36581430529045	2.63965627452799	0.766630295843139	-0.399598732199601	0.653097749922832	-2.20026199756235	0.823745300378393
TRINITY_DN4541_c1_g1_i5	-2.41202106868719	-3.3537308819504	2.19571931906055	1.15056917194598	2.80262287498784	3.12766096521328	0.027322676739451	1.15696246655487	1.91438270565219	1.96465309426632	1.18785362920365	1.33613603856638	0.0885023802626606	-1.55884721005929	-1.28696461688841	1.33499181602002	1.30563304500184	-2.91255418906593	-3.26726527684585	1.23779961346111	-0.256046004087429	-2.27734054504735	-2.72444605024395	1.80332018264914	2.19685116037584	2.71043139444492	-3.03125620814349	-4.46094048338674
TRINITY_DN1133_c0_g1_i4	-1.02156641880703	1.00664908832341	1.09845367680897	-1.02156641880703	-1.02156641880703	1.05533466875024	-1.02156641880703	-1.02156641880703	1.64473570936607	1.17252063330928	-1.02156641880703	-1.02156641880703	-1.02156641880703	0.809500091798047	1.22666478794173	0.356390215003088	0.196904791936236	0.759583432903184	0.318141088641571	-0.4637887474121	1.53743584738249	-1.02156641880703	-0.638622549238035	-1.02156641880703	-1.02156641880703	0.749051227849177	-0.306112291691308	0.714388935205238
TRINITY_DN9320_c0_g1_i4	-1.10773115580534	0.0387677448571213	0.598982753588977	-1.07104605070431	-1.58384614460435	-0.148919202020368	0.370778809311687	-0.237030760123084	0.0810605322168358	0.549186925084796	0.604338999416249	0.0843166565351114	2.14749720764454	-0.23008079064452	0.140140483621821	0.380649919153383	0.253363744980021	-0.606167812802691	-0.169547163407097	-0.316081888956834	1.82358036797095	-0.467914642353172	0.149275020612444	0.529528142724613	-1.71516099665243	0.219706650693904	0.436862313789994	-0.754509664128253
TRINITY_DN2926_c0_g1_i23	0.745093464220888	1.10663460182386	0.519314642444326	1.59810583564107	1.06045540827829	-0.741473157629132	0.301771620769274	0.950190735219943	-0.956236641556248	0.880588790872019	0.107188738585385	1.13815669360271	-1.27354070991816	-0.379013939660768	-0.908408116465633	-0.0201564741180886	-0.627378052760269	-0.727572340812871	-0.0775632512755751	-1.27354070991816	-1.27354070991816	-0.172563062193342	-0.385235814709676	-0.138662655575052	1.56742599456926	-0.888385813033819	-0.744469410089052	0.612814333606993
TRINITY_DN10361_c0_g1_i38	0.592929073518234	1.09746343565993	-1.48123380198877	-1.44983860571324	-1.48123380198877	-1.48123380198877	-0.647736465128938	-0.778133102384613	0.648378936141697	0.0398169349121904	0.15475270175685	-0.224826948194527	-1.11946544256962	0.435624962710981	2.76174971412092	-0.672231027049686	0.555093689828992	0.880815210099467	0.0647345671165198	-1.48123380198877	-1.48123380198877	0.256452959421088	2.181541369949	-0.541631081632729	-1.48123380198877	-0.432997616335925	4.77704013019343	0.307869415512609
TRINITY_DN12312_c0_g1_i3	-0.730283839719976	-0.259844708423091	-0.675412045395976	3.76969829205508	3.83911740713392	-0.657715213769331	2.1711356445219	-0.891072359362289	-0.0431848577055569	-0.432513724415231	0.59691919720806	-0.642924621744301	-1.29915236432083	-0.951135742980642	0.660774796624428	-1.32153548789692	-0.88272738349386	-0.0588605013137875	-0.774554106647492	-0.823980541103443	-0.587026788739744	-0.734915288451622	0.732187221830851	-1.64686783153234	2.79159218759426	-1.28582258010123	1.04725951497843	-0.90915427482926
TRINITY_DN2255_c1_g1_i2	-0.563554944548667	-0.117709269440716	1.22729398317936	0.652257723237522	-1.81814898758181	1.83857618243944	-1.81814898758181	-0.311750156054354	2.22537050608093	2.26216757278491	0.498865586439638	0.590291153879837	-1.81814898758181	-0.721887134523404	-0.69978926162875	0.309814390541774	0.958797204275279	-0.663695394901935	-0.414881265242507	0.29588481296846	-1.81814898758181	-0.745014282951592	-0.744328754290136	1.20208650082018	-0.670842288801514	-1.81814898758181	1.75958194390827	0.923210129737014
TRINITY_DN5078_c0_g1_i1	1.71006835951657	0.632578324316691	0.818587049094081	-2.49752916537508	-3.10845716845832	-0.863224459707619	-2.0539785786826	0.990458014196475	0.421221542978097	1.20479454081186	1.04730475715459	1.99457806398207	-2.89865540313252	1.90850686589717	0.491194115909627	0.764631316591101	0.57531534010492	-0.175873405559957	0.468825766853346	1.71971911908505	-3.23531191903121	1.82419468302777	0.258306065459393	0.312390963120861	-3.00071043999955	0.75034101864108	-0.857708793944085	0.798433427150195
TRINITY_DN33325_c0_g1_i1	0.302061060977692	0.368476602143533	-0.985411234141375	-0.985411234141375	-0.985411234141375	-0.985411234141375	-0.985411234141375	-0.985411234141375	-0.985411234141375	0.258866964436769	-0.985411234141375	1.74403277269229	-0.985411234141375	1.92224859371191	2.56585867378954	-0.985411234141375	-0.985411234141375	0.188355833595332	-0.250755800662369	2.09541695045467	-0.985411234141375	0.234299405407404	2.04103474616243	-0.985411234141375	-0.985411234141375	-0.985411234141375	2.5009169957704	0.810355713641018
TRINITY_DN1260_c0_g1_i11	-1.13499535056916	-1.03737382754568	1.40607507475905	-0.174555596462281	0.512483110911886	0.67612576010255	-1.46498000032758	-0.865662206629354	-1.19834335781359	-0.566578140335387	-0.437118224973071	0.198136867038522	-0.472936724155924	1.53772252005224	1.93665046625716	-0.696901565311125	-0.374804050537374	-0.200743849284033	-0.623409362932064	0.743537259477963	-0.0288181610131306	-0.330101945984469	1.5310471230975	-0.920989280662731	-1.15115370393718	0.740412512662104	1.76768075646269	0.629593897652474
TRINITY_DN11285_c0_g1_i2	-0.421487919198338	-0.711190275494212	-0.445466782132778	3.68225461318327	3.97518481267194	0.660680622382488	2.22370641442867	-1.13342327617726	-1.13342327617726	-0.503017804694937	-0.279826769974747	-1.13342327617726	-1.13342327617726	-0.471673676366555	-0.741655556221263	-1.13342327617726	-1.13342327617726	0.175170592407016	-1.13342327617726	-1.13342327617726	1.95200138007542	0.514121493531707	0.344771981761906	-1.13342327617726	3.10153781866224	-1.13342327617726	-1.13342327617726	-0.587454907071967
TRINITY_DN4541_c1_g1_i1	-2.41384838342182	-2.36543553041677	1.83966003064109	1.22255159864419	2.65559203896936	2.73645520645757	0.0124013056212511	0.307714336562294	1.27684116216619	0.910733331319421	0.683223471654501	0.868344389949618	-0.662828988550426	-0.402877265600821	-0.498217155723096	0.653004452304687	0.311049822298709	-0.736464951259922	-2.34614538050227	0.993903018036399	-0.929717778298249	-2.77734421684297	-1.54569458924722	1.46023788099819	1.90093603472694	1.76511770874309	-1.8408117381286	-3.07837981110132
TRINITY_DN11395_c0_g2_i2	-0.743128086537132	-1.50866283290011	0.490976448247934	3.73424448922288	5.84080860457158	1.88131690498504	0.656445152244428	-0.8020217755907	0.473189820389632	1.48428682958074	-1.50866283290011	-0.266822649335438	0.618640272882022	-1.50866283290011	-1.50866283290011	-1.09832172828602	-1.50866283290011	-1.50866283290011	-1.50866283290011	-0.272323293731735	0.880077771887155	-1.50866283290011	-1.50866283290011	-0.569812495894045	4.67339377611014	-0.385658878845289	-1.50866283290011	-1.50866283290011
TRINITY_DN35_c0_g1_i10	-0.766156529365841	2.05779658703922	-0.766156529365841	0.164391589882014	-0.482827361314199	1.87238074984934	0.395408727031191	-0.335336032846069	1.33750895339986	-0.766156529365841	-0.766156529365841	0.825044143566535	-0.766156529365841	-0.766156529365841	-0.766156529365841	-0.766156529365841	-0.766156529365841	0.992999304434431	-0.0507024022501231	-0.109888994571552	-0.766156529365841	-0.766156529365841	0.444855664119671	0.388297063314032	-0.766156529365841	-0.766156529365841	2.04675236919591	0.413354520905669
TRINITY_DN1159_c3_g1_i6	1.64223278252968	-2.06871137204619	-2.06871137204619	-2.06871137204619	-2.06871137204619	-2.06871137204619	2.47422761765955	2.17792473117004	-2.06871137204619	-2.06871137204619	-2.06871137204619	2.34900614751436	1.21595081343697	-2.06871137204619	-2.06871137204619	2.64030349285708	2.55790298012905	2.22972700372967	2.68034012878515	3.09896768981516	2.26034044658716	-2.06871137204619	-2.06871137204619	3.13699392035737	-2.06871137204619	2.56675282612169	-2.06871137204619	-2.06871137204619
TRINITY_DN816_c1_g2_i3	-1.7090814135625	-1.7090814135625	1.78033307129051	4.17688334319147	6.11112946653149	0.964701120457238	-1.08240866095651	-0.902551124302938	-0.17901067133742	1.08189909117955	-1.7090814135625	-0.193066266558839	0.0606903256869442	-1.7090814135625	-1.53659389805237	0.441153295100503	0.250688741648964	-1.5507443863954	-1.7090814135625	-0.783081995006281	0.412597143025749	-1.7090814135625	-1.7090814135625	1.09124905936213	5.604237006573	-0.672050682617537	-1.40340267032022	-1.7090814135625
TRINITY_DN5547_c0_g1_i4	-0.738380967489412	0.910870661586725	-1.72023362077915	-1.72023362077915	-1.72023362077915	0.539490814794762	-1.72023362077915	0.858463616869551	0.812831301090485	1.4938911845737	0.869529866205825	-0.733276658254751	-1.72023362077915	-0.0598525855367409	0.858463616869551	0.6057283753927	-0.179214467645593	0.742603980649872	1.01355454784603	0.0701213929316886	0.906205515918163	-0.0516606043032635	1.15613597919363	0.516718137808928	-1.72023362077915	0.427073078001141	1.00441665095381	-0.70231171278189
TRINITY_DN305_c0_g1_i3	-1.1991133651007	0.192864106757687	0.524145566804961	0.755210863061177	2.37646642099292	0.503521030052342	-1.74698252107517	-0.427897976393521	-0.0276029843330381	-0.634116517111771	-0.809177282682513	-0.457713091721391	1.92928561277858	-0.0528221524820118	-0.147120482165645	-0.243612825267562	-0.242386391324997	-0.208562606291043	-0.613357956944974	0.11470208399934	1.17193581486371	-0.745099579637101	0.880818490366263	0.758532750416212	1.33687799823838	-1.2505823800824	-1.46056239160914	-0.277650234108576
TRINITY_DN3843_c0_g1_i4	-2.69070018310391	-0.780539757607325	0.854254859126423	1.08153283749216	0.404170960105037	-1.03056845361635	0.134250823418577	1.14309202810273	-0.930712216784289	0.216580066805665	0.986896688494271	0.776997836845537	-0.0930309037417896	-0.0493715069435066	-0.491202819335309	0.882867219662973	1.17327520335536	-0.649356085125721	0.608307400655836	0.466568945275394	-0.151164285545866	-1.57531290085471	-0.756631824872064	-0.910148451966935	1.32846247992764	1.04131740036921	0.206571627922211	-1.19640698806124
TRINITY_DN495_c1_g2_i2	-1.3766234682806	1.52794350854274	-0.493089002259745	0.3780170182088	-0.895861786778917	2.19019481223993	0.31816231039331	0.0574606977338976	1.21093014674483	-0.792896469083001	-0.476714986585407	-1.26337091597518	-0.701889848593182	-0.85812841797258	0.982175018860528	-0.638768967714804	-0.916181771158513	2.45861757708703	0.498653768990598	-0.884753905742992	-0.606258629498183	0.27258749284236	1.68644332685661	-0.429447702170018	-0.836564603095145	-1.05514003206246	1.38163568284681	-0.737130854376721
TRINITY_DN125795_c0_g1_i5	-0.947205530813386	-1.07902700365019	0.368166503628334	1.23411469583147	2.05808433173997	-0.757895464432768	0.661782421737985	0.00788922909661527	0.143175801461907	0.658204011368735	0.674040559419444	0.918980781937645	-0.0109780194122029	-0.15044529881749	-0.515907051160186	0.736080803789877	0.575460815811913	-0.827541326684992	-1.0243334579045	-0.262034551865181	-0.578323440715674	-1.15114275836257	-0.86481066834928	-0.399462741026399	1.5648822742017	0.658602051112159	-0.893700200773126	-0.796656767169808
TRINITY_DN413_c0_g1_i28	0.715768542239974	-0.532766293898705	-0.532766293898705	1.50602103660686	1.35943041656678	0.492971267514903	-0.532766293898705	-0.532766293898705	0.439558747658447	0.316832717252747	0.893230027452374	-0.532766293898705	0.981229685468308	-0.532766293898705	-0.532766293898705	-0.529883785365584	0.68198022878369	0.149807003448874	-0.490121956490211	-0.532766293898705	-0.44870202911023	-0.532766293898705	-0.532766293898705	-0.175495818219145	0.996305005930406	-0.495735562953738	-0.532766293898705	-0.532766293898705
TRINITY_DN46400_c0_g1_i2	-2.17886549587316	1.05545455767602	0.359178418874492	0.383584922548029	-1.67769725145499	2.54304085813124	0.00738065263761101	0.46083891330252	1.64746780206259	0.294469906763863	0.0398632065737266	-0.0688052197720519	-3.4550643609054	-1.12221323883324	2.61289696460157	0.147226223955742	0.324300431754333	2.30363856178629	-1.0043149853679	0.230875787540579	-3.4550643609054	-1.4670159634222	3.36949985118443	3.1589534124763	-1.17826995611614	-1.2528033773434	-1.15406210487258	-0.92449415700287
TRINITY_DN2086_c0_g1_i10	-0.798279758125956	-1.45846469299252	-1.54889333778784	4.02660472229824	3.8456669863613	-1.24903550100556	3.95982188894187	-0.686682572013193	-1.10907273757911	-0.289633282578674	0.502323680828707	-0.992138170535504	2.10660963750278	-1.50805297652279	-1.63775550982431	-1.0912808431034	-0.701954901596507	-0.351821034155056	-0.327317382257506	0.018825590631415	-0.247682400445966	0.25205353452247	-1.86666123811943	0.12634873048326	2.72933682006942	-0.896643510877824	-0.592149640986226	-0.214072101132099
TRINITY_DN6586_c0_g1_i13	0.639345420246249	0.466000294989311	1.15041883494784	-2.54334687726994	-2.54334687726994	-0.447422457271406	-2.54334687726994	0.575677225872333	-0.0625647528659616	1.7343403764643	0.992954742053875	2.46411775855177	-2.54334687726994	-1.2145104130404	-1.49441323207202	1.80686746069653	1.12749345861162	0.891081193818139	1.33390657660667	0.197364856129159	-1.68178845769791	0.355441919841613	-0.350521473717551	0.538163190850975	-2.54334687726994	1.99637028837291	-0.264767326811518	1.96317890177318
TRINITY_DN4454_c0_g1_i13	-0.925866360182805	1.51610386092415	-0.537172357892859	0.839304895364218	0.18642300020272	-0.341521848351325	0.633538981957152	-0.0611473132487248	-0.6142313152229	-0.202932338484108	-0.876071437014247	-0.811292446602726	-1.94891011213372	-0.460437166251862	2.32864740587675	-1.06931353339715	-0.451515090562556	1.21247944930141	0.406281867778429	-1.0679492826658	-1.92031634035758	0.0873567712355232	1.88184157956565	-1.48480606975306	0.0952937508527714	-0.459989749581851	3.75639893840912	0.289802260235379
TRINITY_DN705_c2_g1_i22	0.336407181493773	1.87003478418431	1.90069099996584	-0.294332339431021	-1.46681985494115	-0.164647055200403	-1.46681985494115	-1.15415468138276	2.57591202198625	0.374750782454362	2.7180158257026	1.84424724731444	-1.46681985494115	2.33713041460135	2.11778192692804	-1.46681985494115	-1.46681985494115	-1.46681985494115	-1.46681985494115	-1.46681985494115	-1.46681985494115	-1.46681985494115	-1.46681985494115	-1.46681985494115	0.318102846621706	0.599786029263282	1.26696831368403	0.955143961108051
TRINITY_DN15653_c0_g1_i1	-0.257384258589425	-0.155564588271929	-0.32211414513504	3.01567970868797	3.60033902985943	-0.650319970419614	0.0438234997998777	-0.674768080875194	0.106650337255316	-0.0762691069773647	-0.544353324659151	-0.292085349694427	-0.997430184957168	0.57820239700638	1.16546205267093	-0.630827668580595	-0.823025392914711	-1.03348549930262	-0.691003183609994	-0.7703256362714	-0.839382654771042	-1.33226426404147	-0.0108918711732593	-0.991934197202316	1.40001747705353	-1.35654320017818	1.87588712055281	0.663910954738658
TRINITY_DN11600_c1_g1_i1	1.16521819546093	-1.47621465380971	1.42949843747341	-0.792164939299061	-0.246992468683622	-1.67030170592601	-0.627657368517515	1.19719944499639	-0.856366635444691	0.550028248953547	1.17207378228028	1.15975075034555	1.75904644779772	0.621596490120671	-1.54200830491619	0.310089250135463	-0.0292181532139433	-1.24376856780934	1.3895726823554	0.195221253213955	0.778863450886168	1.35224365864299	-1.55526846297977	-0.661671400782568	-1.67030170592601	-0.020456353619998	-1.41934013239279	0.731328760658732
TRINITY_DN7529_c0_g1_i8	2.54978386509132	2.65581365852117	-0.13206355609799	-1.24477619145838	-2.71792652186922	1.05465565886991	-0.810935846829431	1.87934356986023	0.736446601510988	0.948629102159254	0.738827670820525	-1.0640767184219	-4.03386210537489	1.55487971214708	0.0104414038189269	-0.302645091138479	0.153564332293671	-4.34369400845129	4.10161460319746	0.639998914514486	-4.02046927544799	3.59697367571903	1.25775595697134	0.296525382556137	-3.41832870941001	0.889035747804606	-4.46443146026608	3.48891962890951
TRINITY_DN6980_c0_g1_i3	-0.452080707751142	0.48526368439909	-0.449198199218021	0.214221420421952	-0.452080707751142	0.587057686155816	0.414233853625905	0.429192353678106	0.280839674357115	-0.452080707751142	-0.452080707751142	-0.452080707751142	-0.210850672235697	-0.452080707751142	0.335351756765726	0.863485522567806	-0.452080707751142	0.0115417491007509	-0.452080707751142	-0.452080707751142	-0.308034338134436	0.144377431807843	-0.452080707751142	0.718485349040926	0.794023302132774	1.11497791854805	-0.452080707751142	-0.452080707751142
TRINITY_DN6789_c0_g1_i19	-1.05749602121203	0.989367958977161	1.10599851173662	-0.499239300222322	-0.746468277763725	1.32216683524897	-1.80654893955061	0.533255521150735	1.53828681896128	1.09223858568636	1.06122961090049	0.882917700968529	-4.50361116057595	0.774411752599112	0.374051721388994	0.332602450752971	0.909600812898269	0.563829039085894	0.881378332061105	0.360856069913188	-3.96122844859364	-5.84445823762637	0.688466470802329	1.11900432624579	-1.05990190822119	1.41747682159461	2.65466612153938	0.877146831254056
TRINITY_DN6717_c0_g1_i12	-1.14517157934164	0.514198510556811	0.110303326833491	1.77615650217759	2.20300951852227	-1.00287437326646	0.462155649409213	-1.25942611431992	-0.679943695408815	-1.78869694128786	-0.895453120363421	-2.22113018786383	2.5233488670387	-2.16687029634929	-2.7849428537132	0.330000723959245	-0.506710757227706	-0.555604366763891	0.0388149793554717	1.57841330360405	2.57445513990855	-0.390555925166381	0.596550631816957	0.928588352386667	1.04072008642829	-0.0950392964190412	-0.11782024390945	0.933524159403605
TRINITY_DN7140_c0_g1_i10	4.68856492702946	-2.09059470637535	2.43569667727177	-0.495302351191068	-2.11879577393345	-1.60254076120273	-3.27519239053112	-2.27087078458102	-1.74362378171615	2.06608179316106	3.79740651808723	2.91396007166505	-1.59082246151811	2.22834716469366	-2.93948048021065	-0.315051410220347	0.328404284329092	-3.08110533841481	3.94420849162713	1.86087592166207	-2.05176984059618	4.1168330287023	-3.27519239053112	-1.87301596555163	-3.27519239053112	3.38240474473388	-3.27519239053112	3.51095959467326
TRINITY_DN2314_c1_g1_i2	-0.519839623324203	-0.484684959016675	0.269820082145849	-1.10480212404536	-1.10480212404536	-0.537256676401612	-0.0961718189019189	1.04510754348957	-0.428534715779469	0.518128226874818	-0.840565973001812	0.00689694815206132	-1.10480212404536	1.90561968144115	1.01455405299432	1.04900321203368	0.916322215990247	0.114288934200838	0.420264468032852	0.371320295834793	-1.10480212404536	-0.21493924268018	0.0766185162347828	0.193856191519156	-1.10480212404536	-0.0316674194151436	0.00489274078057078	0.770977939023129
TRINITY_DN938_c2_g1_i6	-1.1945318569017	2.22648941720478	-1.1945318569017	-1.1945318569017	-1.1945318569017	-1.1945318569017	-1.1945318569017	-0.557617276545818	-1.1945318569017	-1.1945318569017	-1.1945318569017	-1.1945318569017	0.630846746991235	-0.866844492725649	-0.492317605891255	1.52245903750324	1.20900856084356	1.58787670802568	3.47596860814531	-1.1945318569017	2.13946426129476	0.200530942615881	-0.83388665444148	2.66414544363369	-1.1945318569017	2.908630038085	-0.665460557072585	-0.814910894845988
TRINITY_DN2098_c2_g1_i10	-0.64833249575336	-0.468184634594931	4.06970027352447	3.59282125310893	2.66128027670076	3.94490174293134	-0.64833249575336	-0.64833249575336	-0.64833249575336	-0.64833249575336	-0.64833249575336	-0.64833249575336	-0.64833249575336	-0.442939982763675	-0.64833249575336	-0.64833249575336	-0.64833249575336	-0.327559018807489	-0.64833249575336	-0.64833249575336	-0.64833249575336	-0.0633699950322036	-0.64833249575336	-0.64833249575336	-0.64833249575336	-0.64833249575336	-0.64833249575336	-0.64833249575336
TRINITY_DN13980_c1_g1_i1	-1.24597824691039	-1.24597824691039	0.418504593454297	0.901002750312844	1.82166046996498	0.369908827005671	3.06115879529453	-1.24597824691039	-1.24597824691039	0.106780278130251	-1.24597824691039	0.823723919719682	3.8860227188503	-1.24597824691039	-0.132277747745658	-0.421414034820559	0.087445486814806	-0.898879576288117	-0.586053688508007	-1.24597824691039	3.77913916249108	-1.24597824691039	-1.24597824691039	1.53370171670437	-1.24597824691039	-0.308633854760153	-1.24597824691039	-0.736029100606075
TRINITY_DN210_c0_g1_i16	-0.735341174098629	-1.26878575299348	-0.487042345622866	5.8720494451733	4.84544053767591	0.106737566147305	4.07729598622152	-0.6419965924239	-0.6419965924239	0.735463219391852	1.71176496505054	-1.46075015385748	-2.35216934070356	-0.446433363036535	-0.774438409213481	-1.43837037575287	-1.09757529767042	-0.798317372522436	0.0735584973414691	-1.4787498372687	-2.1293647796583	0.0641299647763183	-0.40768566955481	-1.7691317169069	3.14646449237292	-1.90326838955843	0.577621657015036	-1.37910916789948
TRINITY_DN5433_c0_g1_i9	-2.07506524976448	-1.65930658324198	-0.0994350634836569	1.21698024272838	2.9109360293706	-2.07506524976448	-2.07506524976448	-0.572734648048469	-0.962031584464589	0.29705106843436	1.38633234016168	-0.273078885649863	0.746440892133013	0.0352979935959374	-0.405584877887054	0.445482718342097	0.70082811051929	-1.09394325997017	-0.166252342024934	0.45700230252455	0.150518178992373	-1.67890576069133	0.111118336541622	-1.37196455016032	5.04976947673885	0.862655775997312	1.33024643283296	-1.19222659399723
TRINITY_DN5680_c0_g1_i1	2.4817179565665	-0.646066143796488	1.07873990536268	-1.88284965743856	-2.85971090281001	-3.20577066017027	-0.71309009318935	2.87471895692408	-1.843683491264	1.76245495173105	1.33948958972613	1.43390783834282	-3.42238072891271	3.46029899867037	-1.83886164506122	0.405743058239469	1.48219970600861	-1.53485545817112	3.37956684699477	1.94352173117219	-2.53719686259236	2.55538001280225	-1.52901851814884	-1.7592638615466	-3.42238072891271	0.204292023693286	-1.26404370174561	4.05714087752562
TRINITY_DN9843_c0_g1_i12	-2.67709234425909	-2.68824375063309	1.63692449706233	0.200783993976605	0.985824330146674	0.957462330761828	-0.00976973280296889	1.35206045214139	1.18852336048586	1.62033912182831	1.31302830462159	1.9880806925264	1.70743192283637	-1.15942176283969	-1.31507147324598	1.41606011008214	1.44723900056962	-2.47303423838753	-3.202678414061	1.2464259183992	1.22510233932646	-2.45297658604627	-1.86387650060924	1.80441810866535	1.21334243433949	1.68006706821516	-1.88974319453349	-3.25120598856643
TRINITY_DN50188_c1_g1_i1	-1.54052836219303	-1.54052836219303	-1.54052836219303	-1.54052836219303	-1.54052836219303	-1.54052836219303	-1.54052836219303	-1.54052836219303	3.68018852980589	-1.54052836219303	-1.54052836219303	-1.54052836219303	-1.54052836219303	-1.54052836219303	4.30053901533731	-1.54052836219303	0.280365387035539	3.56753603151467	-1.54052836219303	-1.54052836219303	-1.54052836219303	-1.54052836219303	5.70621223630012	0.563472748128188	2.51432011480259	-1.54052836219303	7.48842196650425	1.16898285223895
TRINITY_DN8589_c0_g1_i2	-0.31862292698804	0.427172202155576	0.0752844055267881	-2.21159674226137	-2.21159674226137	1.2853768387369	-2.21159674226137	0.13890050482276	1.42450580371563	-1.01687927936777	-1.16057273923691	-0.178438075480376	-2.21159674226137	0.103679644753559	2.62220416010003	-0.0704909818312429	0.383906918241369	1.25450827697252	0.214399579089706	0.711932795460934	-2.21159674226137	0.300883004658259	2.55468037669021	-0.819279319482613	-2.21159674226137	0.125257896864092	4.26572440028266	0.945446967884207
TRINITY_DN25402_c0_g1_i3	2.34888895634734	0.267085348485003	2.45920575433247	-3.15823967089459	-3.15823967089459	-0.665104748589086	-1.80548114585395	2.88223636908283	1.81169360380327	2.17461145117756	0.632636604172822	3.14309189656078	-3.15823967089459	2.75613350104513	-1.33612139616525	1.05152559507951	2.1495531252353	-1.0940466089671	2.83514032568069	-3.15823967089459	-3.15823967089459	0.668766338744386	1.08161658729989	0.695257032807734	-3.15823967089459	2.61372511637463	-3.15823967089459	-2.56273601039185
TRINITY_DN5197_c0_g1_i4	-0.74170804020167	-0.521378085322114	-0.74170804020167	-0.74170804020167	0.229145614138814	-0.74170804020167	1.080002174833	-0.74170804020167	-0.74170804020167	-0.161562555778289	-0.74170804020167	-0.74170804020167	4.6749290617725	-0.74170804020167	-0.351040354642002	-0.0836108348502985	0.124606521175377	-0.119714808535547	-0.74170804020167	-0.349940320245673	5.44360351566605	-0.543842648847932	-0.74170804020167	0.916389165149702	-0.74170804020167	-0.385564229976395	-0.309817691915489	-0.74170804020167
TRINITY_DN3269_c2_g1_i1	1.565375603931	0.949100215949843	0.397089355729365	-1.00004971131785	-0.818423031582107	-0.574608127054031	-2.18755385086234	0.247928078204804	0.005714460030946	0.555235315167335	0.364493284571015	0.286549017542367	-3.05864318164238	0.696299589334041	0.432339271704439	0.230028821194578	0.102244584507469	0.821274082181375	1.58709681674689	0.423941486869669	-4.03149832019608	0.721482459333799	0.572136863640742	0.080720568218025	-1.22553273721022	1.1196083021452	0.184658918508855	1.55299186435325
TRINITY_DN41561_c0_g2_i2	-0.625691457475284	-0.625691457475284	-0.625691457475284	-0.625691457475284	-0.625691457475284	-0.625691457475284	5.30270255492293	-0.625691457475284	-0.625691457475284	-0.625691457475284	-0.625691457475284	-0.625691457475284	4.7746756884396	-0.625691457475284	-0.625691457475284	-0.625691457475284	-0.625691457475284	-0.625691457475284	-0.625691457475284	0.437811484830874	4.50140525121342	-0.625691457475284	-0.625691457475284	-0.625691457475284	-0.625691457475284	-0.625691457475284	-0.625691457475284	-0.625691457475284
TRINITY_DN8075_c0_g1_i4	-2.26043158087529	-1.147204748432	0.197905369096819	2.68109932857523	3.46743479905285	-0.981909207829485	-1.33754275434104	0.0546019009336685	-0.565336738030462	-0.148264968976414	0.376046136712635	0.287078839791493	2.4197389658557	-0.0150101360671258	-1.31088366324768	0.526887305768097	0.640523959416097	-1.64615461137671	-1.28499975516926	0.0243385314086995	3.74440546674392	-2.13270517873688	-0.999500368767601	-0.748353899776609	3.16497981579847	-1.08548408198494	-1.35060165557846	-0.570657069963726
TRINITY_DN13350_c0_g1_i1	-0.90024307243654	0.605647857293417	1.46264757022932	-0.90024307243654	-0.90024307243654	-0.90024307243654	-0.90024307243654	0.96210912709548	0.554459255727148	0.39958768938583	0.382493247839802	0.0676632978536064	-0.90024307243654	1.19938877757792	0.231346411891595	1.25647712721528	0.572764495479633	0.858060104695361	0.596986056351065	0.247063626343753	-0.90024307243654	-0.90024307243654	0.63928799903761	-0.90024307243654	-0.90024307243654	0.19938877757792	-0.90024307243654	-0.332697624792794
TRINITY_DN96_c4_g1_i1	-0.310931822922057	-1.07901025793851	-0.482552118379526	1.80597831971272	0.661269724734371	-1.07901025793851	0.330787969889907	0.341606881040179	-1.07901025793851	2.04250253831855	1.72958073020146	0.0676449641809531	-1.07901025793851	0.500169890188638	-0.961315215268758	1.57519612000578	1.19659282139834	-0.90780343052037	0.725043301028841	-0.681754912344085	-1.07901025793851	-1.07901025793851	-0.814774106894965	0.686948748107243	-1.07901025793851	0.599512418944982	-1.07901025793851	0.528379242085886
TRINITY_DN1115_c0_g1_i17	-0.423538972440937	2.07665506101565	-0.671998865329248	-0.835740427871778	-1.18397284711105	2.02563647711931	-0.817720583411485	-0.794406035348323	2.157870615484	-0.324798391244613	-0.492438682191849	-0.595168280095499	-1.18397284711105	-0.230893894498541	4.14112569065644	-1.18397284711105	-0.971092280766664	-1.18397284711105	-1.18397284711105	-1.18397284711105	-1.18397284711105	-1.18397284711105	1.89753722100987	1.7670553659367	-1.18397284711105	-0.0629574461496831	3.13622297415508	-0.325593922028978
TRINITY_DN2031_c1_g1_i5	0.295935014419108	-1.48958201228488	0.172297369382571	1.14962193141467	1.18323055326334	-0.345031912303872	-0.576353189898688	0.544680756863164	-0.34827536064001	0.985334221885665	0.105473843569193	-0.191860998280967	-0.824345532723477	0.976483784812254	-1.35379613560787	-0.34306972901481	0.109921296004149	-1.62415840626088	2.43905094992007	1.35993942925509	-1.70400202841037	1.88958059768708	-1.17771638529331	-2.1229901618427	0.857135414967926	0.225756582235555	-1.46526211967302	1.27200222655502
TRINITY_DN11778_c0_g1_i5	1.04104510689485	-0.200988168478487	0.380376823222314	-0.244177236019176	-1.54751963050651	-0.684374087517107	1.28192405086008	1.13325479498595	-1.54751963050651	-1.54751963050651	0.90164552630567	0.7140111847369	-0.314858873716231	1.6650497083443	-1.4139561047654	0.792187876942091	1.28638244616266	-1.54176036121782	1.09818202807233	1.31264862235513	-1.39436284244509	1.84891390074449	-1.1936317942216	0.222252108742941	-0.984849804403804	-1.0114667302663	-0.999576319216156	0.948687035416978
TRINITY_DN1864_c0_g1_i8	-0.602014862025232	-0.602014862025232	-0.602014862025232	-0.602014862025232	-0.602014862025232	-0.602014862025232	2.9129910544085	0.0496683186068773	-0.602014862025232	-0.602014862025232	-0.602014862025232	-0.602014862025232	5.14859164281036	-0.602014862025232	-0.602014862025232	-0.602014862025232	-0.602014862025232	-0.602014862025232	-0.602014862025232	-0.602014862025232	5.65004498443994	-0.602014862025232	0.0850458263146602	-0.602014862025232	-0.602014862025232	-0.602014862025232	-0.602014862025232	-0.602014862025232
TRINITY_DN10799_c0_g1_i1	-0.0803513707196289	-0.558060284729034	-0.0646441383646794	0.549954115462282	-0.611831541170015	-0.62099154045549	0.783526335928797	1.25618999933586	-0.1114812681638	-0.94982800468503	-0.94982800468503	-0.0383281558239225	3.13839841418718	-0.730736946438834	-0.708597969169585	-0.460285069042557	-0.94982800468503	-0.236132189841671	-0.128525964795501	-0.72085543492487	2.60831715430455	0.446879516698945	-0.62905452773916	0.00250556168465521	-0.864403348432353	1.4358791199729	-0.624441590025257	-0.183444863683732
TRINITY_DN89868_c0_g2_i1	3.72363262703498	-2.88328331479022	2.60471745604385	-2.88328331479022	-2.88328331479022	-2.88328331479022	-2.88328331479022	3.13098269974127	-2.88328331479022	2.50803761734655	3.51061333789853	3.39728332970479	-2.88328331479022	4.93961250416747	-2.88328331479022	1.77057925053595	2.9205120067481	-2.88328331479022	3.600435742246	1.16904562549651	-2.88328331479022	3.47009291186338	-2.88328331479022	-2.88328331479022	-2.88328331479022	-0.435439670428137	-2.88328331479022	4.05586096866388
TRINITY_DN4635_c0_g1_i25	-0.340027591791044	-0.30900069617042	-0.303672176573229	-0.120364963210169	-0.193626143403855	0.972598056417259	0.320207628175813	-0.421367219242983	-0.421367219242983	-0.421367219242983	-0.421367219242983	-0.421367219242983	0.0190535015137839	1.76164281751926	1.33266509911306	-0.421367219242983	-0.421367219242983	0.0296460237009897	-0.421367219242983	0.905170128896969	0.0190535015137839	-0.175263209359067	0.863146914001262	-0.421367219242983	-0.421367219242983	-0.421367219242983	0.273735766397496	-0.419925245069077
TRINITY_DN9718_c0_g1_i3	-0.366036094522655	-0.797729680806304	1.35899582288115	0.583407411854249	0.596963372424479	0.0673922648505844	0.730509132216687	-0.103164053782824	0.693130326759232	-0.235723644293961	0.0623339750275552	-0.932607735149416	1.64802017530785	-0.173025761915861	-0.561885460001248	0.272784777840269	0.646572412977734	-0.74104508444866	-0.428750202571987	0.578354184127964	2.32832120480746	-0.932607735149416	-0.932607735149416	-0.289213281669523	-0.932607735149416	-0.932607735149416	-0.80563487889165	-0.401538242423461
TRINITY_DN2854_c0_g1_i54	-0.266699969327185	-0.92844956913789	1.16679974788113	-0.531194223543463	-0.0542427832600912	0.139877292296616	-0.92844956913789	-0.92844956913789	0.177228508756647	-0.92844956913789	0.360794716018752	0.903832866563086	-0.92844956913789	1.22859414100769	1.11629425208651	0.0563220432475352	-0.92844956913789	-0.353137238450453	-0.0510979426886274	0.163757868959199	-0.92844956913789	0.0577793110895094	1.32069233414246	-0.92844956913789	-0.92844956913789	2.05029520539879	-0.92844956913789	1.79859956120079
TRINITY_DN30849_c0_g1_i11	-0.713714149522749	0.129465740734425	-0.0159403299675636	0.847489771247171	0.0113725751074774	1.46515980864705	-0.485973073683621	-0.472484114007304	1.02137472095543	-0.460329913722675	0.255666615418859	-0.713714149522749	-0.713714149522749	-0.180649227653112	1.00831462838009	-0.713714149522749	-0.585420748512932	0.187007778041366	-0.616103352896327	0.276151473343538	-0.713714149522749	-0.713714149522749	0.930603628814828	-0.137433891901394	0.427718641406546	-0.713714149522749	1.76344506166389	-0.373436744756495
TRINITY_DN537_c1_g1_i4	-2.87870074607963	5.46910219355388	-2.87870074607963	-2.71778055789853	-2.87870074607963	7.33468663696334	-2.87870074607963	-2.78649330798254	8.08638582684478	-2.87870074607963	-2.75834880571441	-2.77974226599146	-2.87870074607963	-2.61686908732749	7.63657528756641	-2.87870074607963	-2.61206410356564	6.10776992097186	-2.73988627717735	-2.59893232448604	-2.87870074607963	-2.73204552396017	7.52768073150569	5.1458405690895	-2.87870074607963	-2.65589618503437	8.26913188179753	-2.6708078944383
TRINITY_DN72771_c0_g1_i2	-0.337225787696517	-0.337225787696517	-0.337225787696517	2.59917659002855	4.00824155677959	-0.337225787696517	-0.337225787696517	-0.337225787696517	-0.337225787696517	0.417234185928961	-0.337225787696517	-0.337225787696517	-0.337225787696517	-0.337225787696517	-0.337225787696517	-0.337225787696517	-0.337225787696517	-0.337225787696517	-0.337225787696517	-0.337225787696517	-0.337225787696517	-0.337225787696517	-0.337225787696517	-0.337225787696517	1.06876657197932	-0.337225787696517	-0.337225787696517	-0.337225787696517
TRINITY_DN696_c0_g1_i243	-2.29310735648915	-1.57982943725768	1.05332930847895	-0.112211237225836	0.884005705620059	-0.336584022690524	0.565253345191709	1.0032659801941	0.170434348971343	0.391146065039794	1.03224292410527	1.22079264635873	1.83656018803711	-0.301083152066175	-1.09824609800206	0.713454868476902	1.66735153281045	-1.73407332075852	-1.73656717624708	1.11306969474776	2.4242231449902	-2.53067107480683	-1.24971476097577	0.979278071497484	0.99263995594459	-0.349568524053029	-1.21974933957648	-1.5056422803153
TRINITY_DN4466_c0_g1_i5	-0.1816827317328	-0.695678711099812	-0.695678711099812	-0.695678711099812	-0.695678711099812	-0.695678711099812	0.852264600190538	0.463950474721415	-0.695678711099812	-0.695678711099812	0.252922136393543	1.33289044109696	-0.695678711099812	0.734071139700404	0.170635850277235	0.991829949620915	0.833892396474083	0.237138391642038	0.13700880533972	-0.695678711099812	-0.695678711099812	0.163495744766623	-0.0221222871096677	1.61785739218071	-0.695678711099812	-0.695678711099812	0.274438686505688	0.489553543130348
TRINITY_DN1519_c0_g1_i49	-0.401070770547092	-0.581776235177962	-0.280376953655273	0.0594503598154078	-0.931141512772175	0.238783488670137	-0.931141512772175	-0.476965619586373	-0.265748741730284	-0.17753697649218	-0.597717779046984	0.473761609372955	-0.931141512772175	2.01352955787556	1.58688997982999	-0.0443962880300666	0.284226459431304	0.505553374780701	0.237500522786664	0.928828035448851	-0.931141512772175	-0.931141512772175	1.35987258864513	-0.931141512772175	0.599927979953779	0.127521326606385	-0.471709894134878	0.468303051817282
TRINITY_DN2920_c0_g1_i15	1.73244903108211	-0.770017048073693	-0.22981273541378	2.26109659079063	4.51486237671508	-2.07861091665797	-1.02272115846169	-2.07861091665797	-2.07861091665797	-1.53264254755268	-2.07861091665797	0.384488350690134	3.79014991722285	-1.86822205221257	-2.07861091665797	-1.02828336309954	-0.155651952421797	-0.556555167497005	0.0424044843033964	-0.343955483178964	3.41522852478208	1.54244458664177	0.199076337076273	-0.626542686434159	4.46914735860799	-0.898463055499541	-1.70120948587218	-1.22421623890487
TRINITY_DN24769_c1_g1_i1	-0.43100860777482	-0.213157510963689	-0.235661009452601	0.955250533358526	1.44712815885213	-0.10217214354528	0.152991775510953	-0.43100860777482	-0.238183204222429	-0.352398773078454	-0.43100860777482	-0.43100860777482	1.8272087817612	-0.402439455578049	-0.393977876829853	-0.43100860777482	-0.43100860777482	-0.375812953532695	-0.43100860777482	-0.43100860777482	1.74977578330388	-0.43100860777482	-0.398202462691578	-0.238183204222429	1.85794049680977	-0.337448431612482	-0.392572426118712	-0.43100860777482
TRINITY_DN733_c1_g1_i10	-0.383296394106176	-0.383296394106176	-0.383296394106176	-0.383296394106176	1.17839632729213	0.463898792483219	-0.383296394106176	-0.383296394106176	0.271139146739223	-0.383296394106176	-0.383296394106176	-0.383296394106176	-0.383296394106176	1.27708464113624	0.672593364090107	-0.383296394106176	-0.383296394106176	0.165633375370224	0.149768527763461	-0.383296394106176	-0.383296394106176	0.548008449544493	1.92384064809874	-0.383296394106176	-0.383296394106176	-0.383296394106176	0.248971821393337	-0.383296394106176
TRINITY_DN5937_c0_g1_i9	-0.0806476047156652	-0.160233212730273	0.728867135956334	3.22093462603693	3.80803180288457	0.251744486799512	-0.77753169557112	-0.39902007231739	0.0502873290461999	-0.323355802385318	-0.293135733068453	-0.119434490219748	-0.77753169557112	-0.700288696638659	-0.369363324863013	0.215236735197805	-0.15647619227138	-0.347781844770904	-0.516903787444421	-0.77753169557112	-0.77753169557112	-0.77753169557112	-0.578409053557519	-0.564651129226735	0.98502973447777	0.195528477232964	-0.293135733068453	-0.665165172498557
TRINITY_DN5843_c0_g1_i25	-1.08602511599695	-0.961577745072459	1.61952944140513	1.45397198394402	0.550272903444886	-0.00545963469327893	0.320457622691391	0.415040991348314	0.156762758804921	0.805621767548361	0.531864222608218	0.667899305329094	-1.91465669768497	0.513217609107721	-0.322498695559606	0.721561881190392	1.15177697583101	-0.103185667155131	-1.24926392664308	0.431591076397809	-0.942331656127815	-1.91465669768497	-0.665514794404619	-1.91465669768497	2.27239839228309	0.813045975152272	-0.872012360276473	-0.473173218102322
TRINITY_DN4057_c0_g1_i9	-1.74313396929331	-0.0435823367702239	0.0430441595054532	2.92753644117934	3.28269216350755	0.0375960671830633	0.646983384373017	-0.0704823399649284	-1.74313396929331	-1.74313396929331	1.3371825910734	-1.74313396929331	2.09380004202778	-1.74313396929331	-1.74313396929331	0.838699300947402	0.468501284033836	-1.74313396929331	-1.74313396929331	0.452528593562607	2.75345620512764	-1.74313396929331	-1.74313396929331	0.519599843760793	3.49607310571693	0.448428681407443	-1.12865968645561	-0.672057807282354
TRINITY_DN3896_c2_g1_i13	0.952343797433922	1.08373632309537	-0.942830679024934	-1.8966546329661	-1.8966546329661	-1.02481098445678	0.394359468451202	1.26909655104816	1.22568677456002	1.47671517330387	-1.8966546329661	1.9525440187986	1.15610902424346	0.421517570036926	0.852450516603361	0.908844202012817	0.310301099421179	0.557784501720457	-0.0390716775819528	-0.582828336575703	-1.8966546329661	-1.8966546329661	-1.8966546329661	1.01561199510035	-1.8966546329661	-0.992845074387404	1.58063412476046	1.70123404219933
TRINITY_DN1682_c0_g1_i21	0.218650535243571	0.98074856025083	2.20161214669609	0.746321208936005	-0.555059508547272	1.45536517194508	-0.0142342599105194	1.31900192443761	1.21777604208699	1.87322853381142	1.59425073289638	0.739482698545011	-1.32579747822224	-2.50403406282704	-2.49397037948235	0.693359576915029	1.14741951725697	0.363269390932878	0.923169815476006	0.728933617704606	0.186159514997812	-2.50403406282704	-2.50403406282704	1.26234907817426	-0.497556498755838	-0.244309627253129	-2.50403406282704	-2.50403406282704
TRINITY_DN9580_c0_g1_i1	0.227550302876541	-0.62824848861852	1.09522469420796	0.525285799815338	-0.0313833887330015	-0.409119346304914	1.25077685473408	1.42125314942688	-0.806345569467297	1.0415284028248	0.746798797143519	0.404303366828308	-1.36825958008161	0.432703792629835	-1.57764489566263	0.383438573824609	0.598978643830549	-1.36825958008161	0.517646256289235	0.134560967982103	-1.52571710361877	0.0709369955826329	-1.59792916711698	-0.312199620961011	0.280596537238176	1.46865538236555	-1.49924489225757	0.524113115303797
TRINITY_DN4339_c0_g1_i6	-0.433351248007506	-0.774234838527192	0.919860638089425	1.84455643430782	1.78228959193064	-0.0666980065368084	-0.186119964834578	0.248166586388849	0.147964931414196	0.39236868593483	1.02822199185894	1.09093553600903	-1.00002984408448	-2.98440844794801e-05	-0.748968079916762	0.281830407451579	0.330051011133659	-0.44084578455443	-0.802177817831333	0.682347109381424	-1.76046371875459	-1.06180071886871	-0.946528648273274	-0.651437542256224	1.956746580265	-0.0582494677441503	-0.965528055951055	-0.808875923939837
TRINITY_DN1560_c0_g1_i2	-1.7790677865201	-0.893666902593063	0.87185229268329	1.22061678022418	1.36317280712653	-0.151493874830992	0.234138679308852	0.186168780518646	-0.270342343855784	0.253227073921654	0.293974071131411	0.386010708021503	-0.0239843509920199	0.249481416217125	-0.749820516782809	0.520334787331807	0.449005149255027	-0.914212835369195	0.192678425587074	1.38779720396164	0.101013932117604	-1.65058264384001	-0.820475070346594	-0.987366847571533	1.97207378260665	0.13129682712428	-0.844249219375864	-0.727580325059306
TRINITY_DN7446_c0_g1_i33	-0.374275013020446	-0.0650988255419317	0.132631541560247	2.23050799118947	2.8733487431758	0.324387986865438	-0.374275013020446	0.0788474335753664	-0.374275013020446	-0.263243700631702	-0.374275013020446	-0.374275013020446	-0.0616098394620517	-0.374275013020446	-0.374275013020446	-0.252596456432194	-0.244662274889976	-0.355640838881395	-0.374275013020446	-0.20820233707374	-0.374275013020446	-0.374275013020446	0.930819997646251	-0.374275013020446	-0.129387953896912	-0.374275013020446	-0.124526297936877	-0.374275013020446
TRINITY_DN29344_c0_g2_i1	-0.759391565747419	0.426474979563915	-0.759391565747419	-0.759391565747419	-0.759391565747419	0.559069899420164	4.02725706675591	1.7216489903708	0.651492211448161	-0.759391565747419	-0.759391565747419	-0.224333970852577	3.83049174143121	-0.368723880187752	-0.487965889654485	-0.759391565747419	-0.759391565747419	-0.759391565747419	-0.759391565747419	-0.759391565747419	1.84633980006831	-0.759391565747419	0.023016999179954	-0.127123350247906	-0.759391565747419	-0.759391565747419	-0.486771111084427	-0.759391565747419
TRINITY_DN80318_c0_g1_i43	-0.412232095138679	-0.496296359927153	-0.364048561628714	-0.312333525084558	-0.496296359927153	-0.496296359927153	0.795307198103411	1.21034469738226	0.384976701502095	0.073194732031563	-0.215340046096097	-0.496296359927153	-0.496296359927153	-0.228460967829538	-0.348338478540052	1.03776524249396	1.02475437697381	-0.496296359927153	1.26796485828996	-0.496296359927153	-0.496296359927153	-0.496296359927153	-0.496296359927153	0.691471387118872	-0.496296359927153	1.8468271594747	-0.496296359927153	-0.496296359927153
TRINITY_DN6344_c0_g1_i5	-0.568607850719565	-0.632110793025723	4.26778987057545	3.824169688485	4.0211212362851	2.98401161162096	-0.632110793025723	-0.632110793025723	-0.632110793025723	-0.632110793025723	-0.632110793025723	-0.632110793025723	-0.632110793025723	-0.632110793025723	-0.632110793025723	-0.632110793025723	-0.632110793025723	-0.632110793025723	-0.632110793025723	-0.632110793025723	-0.632110793025723	-0.622047109681026	-0.632110793025723	-0.632110793025723	-0.632110793025723	-0.632110793025723	-0.632110793025723	-0.632110793025723
TRINITY_DN40685_c0_g1_i1	-0.5797035865603	-0.5797035865603	-0.073812656830343	-0.338473551044855	0.212735343504338	-0.411061551001461	1.22847549721117	1.2110684513017	-0.228075257457518	-0.5797035865603	-0.236011517381281	1.57150580632459	2.96193514787584	-0.5797035865603	-0.5797035865603	0.312493123905185	-0.304696539060431	-0.5797035865603	-0.5797035865603	0.0562829171853227	1.80185666820916	-0.5797035865603	-0.5797035865603	-0.228075257457518	-0.5797035865603	-0.5797035865603	-0.5797035865603	-0.5797035865603
TRINITY_DN35648_c0_g1_i1	-0.449546082800943	-0.472153725443596	-0.738790367957585	0.715911960206103	-0.738790367957585	-0.738790367957585	-0.285667921361773	-0.476958709205449	-0.344825092297343	-0.738790367957585	0.0938971484819467	-0.223784451523856	3.97303488904487	-0.28250988644686	-0.603912313614474	0.286238426533937	0.655174907702657	-0.149026880972608	-0.0553184751023579	-0.45902194636399	2.86528095571128	-0.738790367957585	-0.508587354591164	-0.124316085119884	-0.738790367957585	-0.738790367957585	1.32988044270751	-0.312257229840912
TRINITY_DN8442_c0_g1_i5	-3.72894470251983	7.45459019540399	-3.72894470251983	-3.72894470251983	-0.657010457428271	8.42151279476962	-3.72894470251983	-3.72894470251983	8.97535041262059	-3.06173379003896	-3.72894470251983	-3.04817027702737	-3.72894470251983	-3.72894470251983	7.67546192680483	-3.06628344704474	-3.07359287390728	7.07110582758217	-1.73835282993225	-3.04907055477321	-1.59242516996927	-2.54371244828967	7.22712792681506	6.82421897595232	-3.72894470251983	-3.72894470251983	8.2582692052342	-2.7878383915734
TRINITY_DN34866_c0_g1_i1	-0.994721539296926	-0.994721539296926	-0.994721539296926	3.85737720398508	4.78949450406134	-0.994721539296926	-0.994721539296926	-0.994721539296926	-0.994721539296926	0.282668159513937	-0.994721539296926	-0.994721539296926	2.57172832922249	-0.994721539296926	-0.994721539296926	-0.994721539296926	-0.994721539296926	-0.994721539296926	-0.994721539296926	-0.994721539296926	3.43643337113243	-0.994721539296926	-0.994721539296926	-0.994721539296926	5.65810909629179	-0.994721539296926	0.29334166102839	-0.994721539296926
TRINITY_DN795_c1_g2_i5	0.955439263045379	-0.52538713780696	0.498836459120069	2.14506457425948	1.36706194541307	0.468312480799159	-1.20116175733722	-1.1504169585921	-0.328885423533642	0.682978398257202	-1.14378386625965	0.969910516563869	-1.51037754200107	1.04718854158596	0.955567965935057	-0.967012163637408	-0.607046521454904	-0.15346734808983	-0.240427124324692	-0.988640705617384	-2.30463787728697	2.0843287456508	0.557334447868031	-1.15986635307299	0.880550996425225	0.440994793105299	-0.268112001261851	-0.50434634775193
TRINITY_DN7147_c4_g1_i7	-1.52609865903458	-0.15345638164447	-0.479460761306196	1.95340243285497	1.49973227397307	-0.569678521778892	1.96483425333222	-0.44233816367595	-0.292905203465376	-0.0615192730847061	0.613412823639754	-0.493506841293487	0.151238424144169	0.248844740821928	0.482436138514859	-0.348867136261924	-0.224344127356248	-0.253767602945266	-0.357480266566632	-0.203863966538816	-1.0253128585525	-1.21638512324442	0.0805894229298838	-0.542287231703962	1.8313910210281	0.31951137264687	-0.293122607781774	-0.660998177650614
TRINITY_DN17476_c2_g1_i1	1.19974206298366	-1.68136368806477	1.29531755002132	2.51799093698373	2.02946956611948	-0.589925326033072	4.03570696607545	1.72777749561998	0.425230397613073	1.23347968561949	0.761375990061279	0.606603993700913	-4.2116841827428	0.00290693572326184	-2.39324260697864	-0.113399387019382	-0.44657382086322	-0.779793834456624	0.994841833134622	0.820416660424219	-4.2116841827428	-1.46967797187607	-1.67961663045377	-4.2116841827428	3.69007573311613	-0.978256238994335	-0.941454275504807	2.36742052127649
TRINITY_DN2610_c0_g2_i4	-1.22522466451696	0.3867333129735	-0.542817569456862	0.0340307870190699	-0.0254609422022485	0.259009155665162	1.08022148362136	0.425935860671756	0.154334640809449	0.181151441680861	0.319194539133443	0.805156980286974	2.20762102048054	-0.517804934093491	-0.619936811628103	-1.04235146935886	-0.848988096633949	0.174039192556235	-0.154634313812377	-0.0490445493512377	2.24460173184414	-1.16711413502137	-0.131341875492669	-0.359048428475977	-0.458742023874883	-0.494258770466424	-0.40156854617784	-0.233693016179231
TRINITY_DN2678_c0_g1_i37	-0.537576602911903	-0.641913262726639	-0.639030754193518	-0.641913262726639	-0.641913262726639	-0.641913262726639	1.75643710761933	0.220438936805381	-0.641913262726639	-0.641913262726639	-0.641913262726639	0.169557767803197	2.65410355980658	-0.170986005251512	0.902572123509452	0.336282366955013	0.159659306736959	-0.609107117643397	-0.641913262726639	1.33554984851283	1.15634466991786	0.0814268575245322	-0.365714397694397	-0.641913262726639	-0.641913262726639	-0.641913262726639	-0.641913262726639	1.25300148522326
TRINITY_DN1487_c0_g1_i6	-0.635267313950881	0.455586116500232	-0.635267313950881	-0.635267313950881	0.554399132699169	1.85041711433439	-0.635267313950881	-0.635267313950881	2.3191151386259	-0.635267313950881	-0.635267313950881	-0.635267313950881	-0.635267313950881	-0.635267313950881	1.45389181796036	-0.635267313950881	-0.635267313950881	-0.108196978438221	-0.635267313950881	-0.635267313950881	1.9937395194763	-0.635267313950881	0.371210250120323	0.813105080661172	-0.635267313950881	-0.635267313950881	1.73154445917625	-0.635267313950881
TRINITY_DN5603_c0_g1_i6	-0.156296134385112	0.845526601221706	1.11477136854603	-1.4717033912663	-1.37373205254634	0.994110174125609	-2.04011759225111	0.79799823113912	0.58794662548002	0.625207272213463	0.980626944761986	1.00692573126041	-2.40300823491697	0.538849284086467	1.17677532408555	0.49655412523772	0.603289788983396	0.318364424559847	-0.206401190822155	-0.294316518844559	-2.40300823491697	-1.00684874584382	0.903254004810878	0.430286689449947	-2.27076043661853	0.358489809633129	0.981041571878187	0.866174560938418
TRINITY_DN9657_c0_g1_i3	0.360657206661793	-1.56064217946866	1.05148497792277	3.57887085077427	4.2584557075562	-1.18109182405047	-1.84424721502434	0.483915668544672	-2.50084101271197	-1.85646652042012	0.779541325125974	0.538154846888299	-0.208874115265675	0.616708298480172	-3.36678185924672	0.715391586082512	0.979039441951633	-2.481275255458	0.798622066691678	1.44995664233361	-1.32304638053609	2.00942954676261	-2.652671317961	-0.523569317737594	3.8182915189295	0.687114691708376	-3.97748192138149	1.35135454284805
TRINITY_DN2583_c0_g1_i36	-1.89902325896864	-1.89902325896864	0.483920610600355	-0.884667965991566	0.23486901122892	-0.635387855400307	1.9778374377992	2.97311599348412	0.668522188675111	-0.505057983308393	-0.182690778680648	3.27026040214709	4.8247537106548	-1.89902325896864	-1.89902325896864	1.69922282857094	0.628047076544025	-1.89902325896864	-1.89902325896864	-0.00682654850315068	3.53099432775902	-1.89902325896864	-1.89902325896864	0.22794959728913	0.528851047824051	0.15651948899365	-1.89902325896864	-1.89902325896864
TRINITY_DN1020_c0_g1_i29	-0.222717370411993	1.03426587643148	-0.326500608467932	-0.575543830024007	-0.384425796360939	1.34384509625286	-1.52316821674423	0.0770001551272075	1.10933986824472	-0.385552022055048	-1.31572613687376	-0.081878239748018	-1.74225927499043	-0.154414265736152	1.31623040288749	-0.878320824566458	-0.964050698592342	0.648683497812113	0.283123946487494	-1.09517506236148	-1.74225927499043	1.70796222090675	3.79314053357222	-1.30716412337033	-1.08416206963906	-0.395160604368161	2.26260162261415	0.602285198964281
TRINITY_DN15085_c0_g1_i2	-0.699496199766706	0.126442427605656	-0.314381403709367	2.0803437292139	2.28782309374374	-0.371843610878446	-0.0192438202486656	-0.407045305956178	-0.909885064212109	-0.909885064212109	-0.593739321918753	-0.371843610878446	-0.909885064212109	-0.810926584123941	0.175539592040568	-0.760625698712486	-0.443127448485938	0.37876879939306	-0.39487914777838	-0.751548037045009	0.440612182872024	-0.909885064212109	-0.108312494748511	-0.181311461652745	3.39696043610217	0.100178619132589	1.37965434113394	-0.498458818485644
TRINITY_DN4850_c0_g1_i8	-0.559297503806243	-0.559297503806243	-0.559297503806243	0.542352572288192	-0.165332228146	-0.559297503806243	-0.559297503806243	-0.559297503806243	-0.559297503806243	-0.559297503806243	-0.559297503806243	-0.559297503806243	1.22771696996719	1.37578501951242	1.19173767286162	-0.390655468247404	-0.559297503806243	0.873127472998522	0.115163147754016	0.126866822255116	0.349131146362544	-0.559297503806243	0.987658674335168	-0.559297503806243	0.516577363168885	-0.279529082212648	0.89908450034977	-0.098817033766232
TRINITY_DN171633_c0_g1_i1	-0.531540278084765	-0.487306306924388	-0.4344728601246	3.09551918401351	1.78562382224506	-0.458134336358504	0.166865469550401	-0.440662037531399	-0.58127013541007	-0.186545346681015	0.0114207013264304	-0.535509180287711	1.43369430375456	0.20383906518949	0.024958758512697	-0.484746066605824	-0.4344728601246	-0.45687927317288	-0.488588132900218	0.355127776326856	0.277323739341495	-0.521009610592595	-0.396681475590394	-0.370449934017214	1.13350925319261	-0.449371736503939	-0.571729368200464	-0.65851313434253
TRINITY_DN5725_c0_g1_i11	3.76754049953471	3.35673788798747	0.498816360740912	-1.76333141490567	-2.2569952943213	0.868526921027567	-4.05109919288104	0.0912325498687538	2.48137362396183	2.47457820961925	-2.81231233329393	-0.235728706847269	-4.05109919288104	-4.05109919288104	-4.05109919288104	-4.05109919288104	-4.05109919288104	2.35285017135182	3.67158540518957	0.329353213847118	-2.60061373301992	5.10370879195981	4.09568329389387	-4.05109919288104	0.783561465020681	-0.511816284311245	3.75140424770264	4.91153947516065
TRINITY_DN1798_c0_g1_i11	3.6720068218139	3.44440943743445	-2.17644085651191	-2.17644085651191	-2.17644085651191	-2.17644085651191	-2.17644085651191	-2.17644085651191	-2.17644085651191	-2.17644085651191	2.32200150649759	-2.17644085651191	3.54372814363992	-2.17644085651191	-2.17644085651191	1.72466738650261	2.20116880044743	3.38946091029476	4.92969804593681	2.06859837760685	3.41679338217279	-1.66244487714489	-2.17644085651191	0.939923900179878	-2.17644085651191	2.65660101229651	-2.17644085651191	-2.17644085651191
TRINITY_DN29667_c0_g1_i4	-0.817681763693015	0.0136081360235312	0.178058007399692	1.59195223453622	2.67560210915742	0.0796973264813039	-1.06500169867284	-0.0621191901397138	-0.529944103777993	-0.453357155299174	-0.155804635681148	-0.279241924245824	0.831076356724229	-0.254352950890189	0.0997845794705046	0.0868571180541697	-0.31139716239284	-0.552016363859159	-0.352185844235463	-0.137484452474359	0.791784847615246	-0.724724293906581	-0.334687812379059	-0.141282019923447	1.20013510480297	-0.789994651172965	0.00263701820252815	-0.589916815724052
TRINITY_DN33_c46_g1_i2	-0.726153996079256	-0.25210739675995	-0.726153996079256	-0.280427292729271	-0.190101095839046	-0.726153996079256	3.22683180431105	-0.553666480569122	-0.726153996079256	-0.546006134920827	-0.502113721861326	-0.726153996079256	6.67328202333326	-0.726153996079256	-0.638012399210238	-0.546006134920827	-0.726153996079256	-0.661271144494401	-0.726153996079256	-0.540921741849095	5.37021328862713	-0.586029772170185	-0.726153996079256	-0.726153996079256	-0.726153996079256	-0.726153996079256	-0.636655845240153	-0.62316000275593
TRINITY_DN87112_c0_g2_i11	-0.522592483779613	-0.00556881171503243	-0.522592483779613	2.54796858329905	2.14575360465163	-0.522592483779613	0.205981118779752	-0.522592483779613	-0.522592483779613	-0.261964575652915	-0.522592483779613	-0.522592483779613	-0.522592483779613	-0.522592483779613	0.401887508579409	-0.522592483779613	-0.522592483779613	-0.522592483779613	1.1267930454019	-0.522592483779613	-0.522592483779613	-0.0279208721320636	-0.157459890327083	-0.522592483779613	1.02683026196705	-0.374634602392512	1.73381437001463	-0.522592483779613
TRINITY_DN1741_c0_g1_i3	1.44155633962208	0.464186032054577	2.00504045530326	-1.71869945464917	-1.54470724741756	-0.197074078747532	-3.17985037070407	0.7180612037905	-0.998655425696598	0.519896010706606	1.67750902763632	1.00169224158407	-1.55665087881748	0.301209069614468	-1.54180910453679	1.9382671404355	1.57543757419069	-0.395201221706344	1.12444358306763	0.907771483171033	-3.26906019157326	1.79927352679313	-1.09753840519662	1.60571390362779	-2.49593303589238	0.261362348973626	-1.28593401013766	1.93969348450417
TRINITY_DN20753_c0_g1_i5	3.27652524978256	-3.78921937534258	2.14941928313022	-2.7770082913917	-3.78921937534258	-1.29378003239129	-3.78921937534258	2.22774487094538	-0.976310476780825	0.879920805130428	0.800723838201304	1.37496350875013	-3.78921937534258	2.19839709453011	-1.25790030298779	0.393155112933227	0.894926097031953	-1.24102938626401	2.59067878818211	2.74516911290907	-3.78921937534258	4.19600779138712	0.556957468036828	0.157230777521646	-2.28892719860841	2.14482527176967	-1.56209444089265	3.75650193578782
TRINITY_DN3576_c0_g1_i4	-0.641957548879541	-0.807121890399829	-0.759941621910051	-0.295273354906607	-0.961575483079702	-0.781427621921273	8.44450831810673	-0.550149237353237	-0.961575483079702	-0.961575483079702	-0.595323219380138	-0.27630807656286	3.1627526519225	0.946468807145187	0.023924947225183	-0.804531772934122	-0.667616504051007	-0.961575483079702	-0.845210726387917	-0.288019059089557	2.79949698770894	-0.961575483079702	-0.814920260960237	-0.762452841066101	0.705635429401169	-0.773807736033677	-0.738770922034441	-0.872077332240599
TRINITY_DN4072_c1_g1_i1	-0.404085110475309	-0.452583628166499	0.559694701611937	0.00225487917031941	-0.184327466225601	0.804928761946344	-0.194602450058991	-0.475179157246392	0.563579630016911	-0.618730290371376	0.169633198502285	-0.257838251351352	0.0693690750288563	1.519973360044	1.55440550981655	-0.622508629608812	-0.43919425093932	0.165256971564627	-0.650523005778408	0.561915941528616	-0.204007275026396	-0.816595681725114	0.722935389749036	-0.816595681725114	-0.816595681725114	0.175447594446543	0.585580743254368	-0.501609196256599
TRINITY_DN44496_c0_g1_i2	-0.982402198639869	-0.711787124030586	1.19424657623232	-0.315918041341906	-0.974560836618289	-0.0295544115238426	2.0249642940092	0.442765016301112	-0.0483615198153711	1.04678570646193	0.416766765805211	0.0855031569468152	4.39598413422708	-0.446798666115763	-1.46191045257279	-0.186064941812	-0.207567953289782	-1.23059650728364	0.068254860148333	0.376168584955631	5.0331061831086	-0.175496644298369	-0.96965370589788	-1.57321742560646	-3.32628747878397	-1.30843597191107	-1.08745229498974	-0.0484791036648908
TRINITY_DN865_c0_g1_i5	-0.51875084878107	-0.51875084878107	-0.51875084878107	0.929092795581015	0.769903014824099	-0.51875084878107	0.826645526610197	0.661397012377358	0.415576929534299	-0.51875084878107	-0.512991579492385	-0.51875084878107	0.610202371604936	-0.51875084878107	-0.51875084878107	-0.51875084878107	-0.51875084878107	-0.187618926563868	-0.51875084878107	-0.517308874607164	1.64603542936227	0.460908702934754	-0.119306284191613	0.90186629019762	-0.51875084878107	-0.471910594578098	-0.485944703697829	1.29846307547726
TRINITY_DN8859_c0_g1_i10	-0.5631930717276	2.27418797752358	-0.660886008677569	-1.03670059457177	-1.47169799489887	1.60222687060077	-0.659630945491945	-1.52898652360467	1.25426789796209	-0.676667122505835	-0.929959963010926	-0.748231141361704	0.16553525268212	-1.13792468641042	0.823778282815085	0.390908606540431	0.109588847678888	1.97354751963417	0.0305431943738435	-0.755586728767058	0.892125791004396	-0.480535358158047	1.51057281066883	2.03887745369822	-1.49837416399574	-1.57675067341735	0.626478776358103	0.0324856950589707
TRINITY_DN1511_c0_g1_i19	-0.389716245289528	0.347516985467909	0.173672843483277	0.110735819295578	-0.204114444351252	0.682074437778483	-0.498073423379946	-0.0147090626665966	0.301013882694057	-0.0629782717598489	0.448283148253688	-0.498073423379946	-0.498073423379946	0.649233275400347	-0.277743468500391	0.551557344344655	0.58053641131642	0.230500179179419	-0.0470601804359732	-0.49663144920604	-0.498073423379946	-0.445657529228808	0.442281288153347	0.73949029493773	-0.498073423379946	-0.498073423379946	-0.498073423379946	0.168228704793149
TRINITY_DN9072_c0_g1_i1	-0.313992171694688	1.38738102757952	0.210584409230708	-0.00500818000039893	-0.98331310890108	1.59457825531754	0.141103579505912	-0.992250845535774	1.01909802947997	-0.67916585219299	-0.232749632719158	-1.57646641637181	-0.119888794789663	-0.175640003778583	1.43357946976528	-0.771674008382025	-0.620248108399721	0.755507564652637	-0.929387925873463	0.665080094597251	-0.767831942087631	-0.0278000448736413	1.90057530777005	0.880111205210337	-1.94159900982434	-0.0618932435420492	1.20505621229513	-0.993745866437321
TRINITY_DN1553_c0_g1_i7	-0.855453615217964	-0.344617624019998	0.162911285702265	-0.533238445403599	-0.422494207941858	0.0814596824857872	1.6026070856095	0.686773629124496	0.819137450266447	0.00188372852595275	0.317339568164842	-0.369257965732224	1.74343772413459	-0.388083282083693	-0.780287147064694	-0.440685300572962	-0.165320092828448	-0.524652653107152	-0.255496376266946	0.0239010307021754	1.64983063029747	-0.799491357961846	-0.473357654615195	0.448272618608176	0.389069975983792	0.599926771420037	-1.4642987462762	-0.709816711932747
TRINITY_DN6320_c0_g1_i21	1.54408789554631	0.505724228955337	0.875523173461823	-3.06182121868841	-3.0603792445145	0.476965235973913	-3.06182121868841	-3.06182121868841	2.3175224886262	2.23324054152952	1.42971124311591	1.53672264487255	-3.05893871015529	1.01636161892286	1.10874483810366	-3.06182121868841	1.30226089411708	0.685995810223257	1.7325946476617	1.00530117427775	-3.06182121868841	1.76284481752122	-0.0746822929877706	1.0227533432371	-3.0603792445145	1.20773563276836	1.04226378632308	1.75713157037648
TRINITY_DN1385_c1_g3_i1	5.61257560080026	-0.272897795131578	3.60888701801168	-1.72496602535539	-1.72496602535539	-1.72496602535539	-1.72496602535539	-0.689342115624667	-1.72496602535539	0.713326826223758	1.32936152907061	1.44078515865887	-1.72496602535539	-1.48862648618701	-0.690046041006229	-1.13424425534555	-1.00600168959585	0.0666396993491631	5.68844188647606	-0.352571060117364	-1.72496602535539	2.87987626972234	-1.72496602535539	-1.72496602535539	-1.72496602535539	1.129029621821	0.464067799034628	-0.0496017126062429
TRINITY_DN312_c0_g1_i5	-1.24072929263373	0.199159754986046	-0.582632087282362	0.5239565598884	0.00293978833312947	1.13138702556511	0.0955540952306988	-0.960960871040138	0.383605596811355	-0.776061025630289	-0.680014338159254	-0.730780146329423	-0.382350367551663	0.154881955870069	2.95729331498354	-0.729767373356354	-0.321579929346059	1.4075060371399	-0.916494730363202	-0.346978790913168	-0.644271153074748	-1.18553363839161	1.00476637018619	0.0120496588944505	0.0736772149210863	-1.12702879346901	3.72883566573818	-1.05043050100714
TRINITY_DN3489_c1_g1_i7	0.929061387564326	1.44711988644948	0.15225444557855	-1.98705984698565	-1.8639840942599	-0.120697349156528	0.0244692530919446	0.091846134200626	-0.317348629288981	0.338665460678618	0.196395447221231	-0.072808494410574	1.78340411691799	-0.376668054417816	-0.250861032024781	-0.580402311022018	-0.652979198151181	0.0603695037002749	0.744945151074442	-0.636773047732804	1.04031385417351	0.902990839351498	-0.344884969966673	-0.693433547544424	-1.95611776646365	-0.893710907645185	1.3223959680441	1.71349780102357
TRINITY_DN1143_c0_g1_i117	-1.34584688535697	0.0763861153260814	0.423924853892482	1.03377407669874	0.0337740766987424	-1.27683220744179	3.70956571224595	-0.513159368917434	-1.34584688535697	-0.696921325903845	0.0590562367881644	0.237190738439698	3.36971706515475	-1.34584688535697	-0.560087110929955	0.103054065788162	-0.755125115347125	0.131830442208341	-0.08461697636992	0.750414967701438	2.78788102197617	-1.34584688535697	-0.977357884711862	-0.0708398378570962	-0.64807306580178	-0.684097285546261	-0.405492173823673	-0.660579478840124
TRINITY_DN2812_c0_g1_i12	-0.909728688245543	-0.163845999343283	0.398865180338733	-0.909728688245543	-0.909728688245543	-0.519061002685875	1.95994534532896	0.181801904875074	-0.909728688245543	-0.909728688245543	-0.909728688245543	0.83055129442734	5.24731502190004	-0.909728688245543	-0.553584878020267	0.233664730447645	-0.909728688245543	-0.232558749427298	-0.909728688245543	-0.123968913818532	5.78633469760041	-0.909728688245543	-0.909728688245543	-0.210177055722453	-0.909728688245543	-0.909728688245543	-0.909728688245543	-0.0990799404628967
TRINITY_DN3119_c0_g1_i37	-1.62421462694335	-0.919794479968282	0.165106372283989	-0.689057934499097	0.486639910888052	0.669902281481369	0.440449196743632	0.0273661277129649	0.313791834409519	0.0831314562182413	-0.0584700417663389	0.985979910523908	2.65845779916332	0.787836896494651	-0.14679682402153	0.215120156646325	0.827510667474345	-1.29847347894479	-1.61741265752628	0.0897971107712665	2.6894399743368	-1.6517478106995	-0.880990042305466	0.88923313217918	-0.352230963232396	-0.289795587872795	-0.55045269626959	-1.25032568327815
TRINITY_DN11395_c0_g2_i1	-0.834207646540591	-0.834207646540591	-0.834207646540591	2.99167971887713	5.24666316521913	-0.834207646540591	-0.834207646540591	0.0703727883807261	-0.834207646540591	-0.834207646540591	-0.834207646540591	-0.834207646540591	0.900447786938414	-0.834207646540591	-0.834207646540591	0.289458549913229	-0.834207646540591	-0.690161276923884	-0.834207646540591	-0.442439926584595	2.29589953211824	-0.834207646540591	-0.834207646540591	1.18478252884416	3.16903477094809	-0.834207646540591	-0.834207646540591	-0.834207646540591
TRINITY_DN12063_c0_g1_i20	0.382789642375557	0.416606506983811	1.07694857612874	-0.788273565404239	-0.62903564013538	-1.71253815882377	-0.886716145572332	1.36585179109371	-4.37839012525383	1.19104122339434	1.88680583199436	1.05111597159895	-2.0538449870853	1.18359641123318	-1.76895341565658	1.26397423993922	1.45088083889574	0.333339325630791	1.32528149432709	1.21012561970026	-1.86864828899883	-0.285780606333808	-0.262554526020374	0.263792696551772	-1.07048338615213	1.35757709996228	-1.18933862608429	1.13483020171106
TRINITY_DN2096_c0_g2_i13	-0.246106168389326	-0.303165912320634	-0.376840645080724	-0.52349586720019	-0.52349586720019	-0.52349586720019	-0.469689423504396	-0.52349586720019	-0.52349586720019	-0.52349586720019	-0.52349586720019	-0.52349586720019	-0.52349586720019	-0.52349586720019	3.46827538199963	-0.52349586720019	-0.132828181640522	0.853905563585604	-0.52349586720019	-0.29822093733062	-0.52349586720019	-0.446252868267729	2.20964151047754	4.12519965238305	-0.435354270331172	-0.254462720744953	-0.365158840033089	-0.52349586720019
TRINITY_DN1895_c0_g1_i14	-1.42971713900827	1.345710481172	-0.568367853214396	-2.57661835019948	-3.02801225350065	-1.46005515007907	-2.39899457270155	-1.19694398852471	-0.967979838866018	-0.190189056129649	2.26184455014778	1.20258432683574	-2.11266768400723	0.170497199212567	-1.04730574907125	1.98632058760205	1.9567412224301	0.837562950216916	2.87737556513239	0.131340637637019	-3.29299862153302	3.10750767783245	1.37508620658219	1.36922909538983	-3.01461521788294	0.978750353876914	0.313387797425028	3.37052682322523
TRINITY_DN2356_c0_g1_i7	-0.4282715861169	-1.92785935155007	0.811783048569471	-0.748499964357899	-1.21416353670671	-1.25667383202267	-1.99824867944147	-1.99824867944147	2.19307708200435	5.07674904569444	1.05294938343009	2.34657981755597	-1.99824867944147	0.408832096009033	-1.91282402318879	-1.99824867944147	-1.99824867944147	-1.99824867944147	4.04238078160707	1.25589180475926	-1.99824867944147	4.92468650600168	-1.99824867944147	-0.386132127216585	-1.99824867944147	2.80394453750036	-1.99824867944147	2.94003711244258
TRINITY_DN35098_c0_g1_i6	-0.25862923159633	1.01766127093973	-0.450133287873026	1.47842514107154	1.93118316541965	0.639772628395863	-0.0738850834170708	-0.761203558383684	0.699485310913476	0.159955153404852	0.267439580071258	-0.756181116267278	-0.959068949737422	-0.698441041610723	-0.466446621162976	-0.737501161199013	-0.48294652985727	-0.0568023806543508	-0.479838388531086	0.105813901847432	-0.435005273960211	-0.415078230072572	0.692154993252456	-0.465421615762212	1.60701554077805	-0.357847864152475	-0.384725195817409	-0.359751156039195
TRINITY_DN1698_c0_g1_i25	-0.741931749417332	0.191159318300046	-0.733335725728947	-0.743369412755924	-0.733335725728947	-0.73762733536132	0.907202738767305	0.971273317053521	0.552725609130857	-0.73762733536132	-0.747691018706017	1.79431933683059	1.85780331514649	-0.747691018706017	-0.747691018706017	-0.743369412755924	-0.608876549803736	1.16993168302027	1.296353314	-0.154098212841421	1.96886096634327	-0.746249044532111	-0.746249044532111	-0.723371339510605	-0.724790616595939	1.78935650069864	-0.747691018706017	-0.633990519541289
TRINITY_DN3873_c0_g1_i14	1.79805755539198	1.78162845295683	-5.60160062217325	-2.09139821596468	-1.86250862066191	-3.89761401830982	1.05681082425042	0.76006247841777	0.120592138722653	-0.0396635625508175	0.557483575343516	0.308988146745429	-1.09488444279892	0.357311634754089	0.994216296382604	0.159125977473191	0.227487821831636	1.20166516808503	0.970121688395579	0.576755491426022	-0.467954903294912	2.47545540401586	1.74876401816959	-0.318975487981576	-1.91543629611189	-1.82760429706208	2.32179223620537	1.7013215583423
TRINITY_DN2324_c0_g1_i13	-0.49974650445358	0.446610067180054	-0.49974650445358	-0.49974650445358	-0.49974650445358	1.20733648731813	0.0570507421391626	0.703141329016563	0.3562431928549	-0.49974650445358	0.320738838532798	0.229697502380083	-0.49974650445358	1.16519137298817	1.03381684376093	0.11661119254311	0.492296771718076	0.232305568846709	-0.49974650445358	-0.49974650445358	-0.49974650445358	-0.49974650445358	-0.49974650445358	0.220969738067551	-0.493987235164896	-0.49974650445358	0.408682145715207	-0.49974650445358
TRINITY_DN9844_c0_g1_i16	0.228790293377947	1.31823730643367	-0.446831900436193	-1.95259944793294	-2.05008266233418	-0.124126137406956	-1.30017655716329	-0.379556163770369	0.615796129371076	0.236160399014957	0.377910492048573	0.751936012621661	-1.91742149118202	1.0041991003731	0.569604022517303	0.292398490017967	0.358356366203776	1.13087005073824	0.625267999528303	0.0697918024007214	-1.87584027558599	1.23402861496846	1.1959026364931	0.931720988952874	-2.13030540269461	0.976663648195531	-0.740225687633211	0.999531372882506
TRINITY_DN10315_c0_g1_i2	0.28338528215287	0.159712768630203	-2.56340887732042	7.55202368869063	5.68017928586409	-0.472894147432173	5.8280753202543	-2.56340887732042	-2.56340887732042	-2.56340887732042	3.26258021887623	-2.56340887732042	1.00304099119899	0.0531840736581808	-0.420995439446682	-2.56340887732042	-2.56340887732042	0.104710247366009	-0.128046979829012	-1.82442492261991	1.20847670119494	0.169511504787834	-1.58155622403068	-2.56340887732042	5.89292910842695	-1.13580270453852	-2.56340887732042	-2.56340887732042
TRINITY_DN7830_c0_g1_i6	2.72357913952238	-1.57022604596952	1.28366602195753	-0.371515746245282	-0.959056190078709	-2.16567966969277	0.220633155958079	2.06801226164117	-2.45136510868998	0.36721811735903	0.419973115750119	1.46364556595966	-1.55132918608837	1.578523934293	-2.93193957065301	1.48092878817677	1.58182417120243	-0.824564397008103	2.98376473843978	2.45249235707446	-2.35182943513907	2.3110890645408	-1.57056881029541	-0.88067584230597	-3.04146555844395	0.785690825891856	-3.69864180449703	2.64781610734012
TRINITY_DN1706_c0_g1_i5	-0.679828435948932	0.325930833339753	-0.679828435948932	-0.679828435948932	-0.679828435948932	1.46225819366859	2.54173935258948	2.04743857478598	-0.679828435948932	-0.679828435948932	0.330235247395766	-0.679828435948932	2.15103532080283	-0.648433239673398	-0.63298818174596	-0.679828435948932	1.54668009385975	-0.586268259786594	-0.454553506079363	-0.679828435948932	0.904653086257721	-0.679828435948932	-0.224599864831793	-0.679828435948932	-0.679828435948932	-0.240471257474675	0.315113274228039	-0.679828435948932
TRINITY_DN11310_c0_g1_i16	-0.0155880507677509	0.699689174076857	0.860555543346592	-0.984231806732468	-0.984231806732468	-0.984231806732468	-0.984231806732468	0.116745840992353	-0.304357658985845	-0.00603617705081616	-0.0111716339283836	0.622684135092737	3.63141989805983	-0.425474376358706	-0.620219753173853	0.25088251364389	0.63353683907193	-0.437275628591056	-0.060512127983079	0.791029485615283	2.31471970973558	0.443910584245862	-0.904256430011872	0.233619290078664	-0.950016091394555	-0.984231806732468	-0.984231806732468	-0.958494245318859
TRINITY_DN299_c2_g2_i1	-0.58129208688982	1.20472931944006	2.55685682609004	-0.320752845032458	-0.940289148681046	2.61519374082363	-2.53303249544933	-0.489880116268718	0.246754166599469	-1.17324632105087	-1.19468425017626	-1.71448271810773	-3.29723503832632	-0.201837006170138	0.417699152989214	-1.17438674141397	-1.29282480931792	3.73344159903442	3.77073179300112	1.05035793995439	-3.32005152031839	0.00316612193891075	1.88654892897446	-0.84701808872988	-0.60783744077477	-0.0105733983982406	0.464160980939844	1.74978345532033
TRINITY_DN10794_c0_g3_i1	-1.29505298431608	-2.7619945632272	3.93440196357391	2.31049138077595	2.57749869896153	2.65176327700599	-0.179441775845446	-2.12037445290313	-2.24540033700941	-2.74952852652112	0.315577032488042	2.63510739061529	-0.76705961831006	-0.742147778305448	-0.93116735392592	0.214214873438046	0.158062082133473	-0.604752204350984	-1.16456602579997	1.04446579222658	-1.62300340912102	0.1702261032478	-0.336939766075145	1.40787693273396	1.78189938272737	2.22731182127094	-1.55592896952249	-2.35153896596545
TRINITY_DN2350_c0_g2_i1	1.91792487375899	0.298706788249079	-1.25613881018666	-1.86544183527723	-1.00934734537553	-2.46512369598862	0.274797808851985	1.48619261482667	-0.703722463737564	-0.18583655686697	1.17227603103625	-0.946919825268752	-1.54753612693854	-0.00557679854550308	-1.66618701710083	1.22083911483037	1.57736057887242	-1.22968654635419	2.58669347844857	-0.661578151343915	-1.69613684116789	2.11975073832746	-1.73970176084313	1.08511462557686	0.705881149490652	1.42962657489181	-0.972078122800239	2.07584752063444
TRINITY_DN2142_c0_g1_i28	-1.44280310830479	0.928690126248944	-0.0443661612909554	-0.827195290138811	-1.07246541649677	-0.722231952389258	-0.943470679109335	-0.565520996960443	1.50427657741942	1.37553292893675	-0.608455263261696	1.28196635858668	-0.220643586321648	0.171562918787137	0.0193428950295385	1.73140226433921	1.67060356985312	1.71023884049976	0.0416530567546269	1.478828301083	-1.41855556205812	-2.00512194848186	-0.522391373042657	1.50667027460091	-1.45974724937823	-0.0131682328129932	-0.433864952173536	-1.12076633991801
TRINITY_DN11471_c0_g1_i11	1.40282824340433	1.51967299535352	-1.4489707606112	-1.4489707606112	-1.4489707606112	0.280908251514735	1.50298996816993	0.634412827098883	-1.4489707606112	-1.01708041232502	-0.155011781582505	0.583130082555824	2.10340631048367	-0.766397463263621	-0.760119016745319	-0.117265544112307	-0.0429784009353629	-0.196191809083016	-0.266278463095009	-0.680892325594744	1.80516972358953	0.652006887113621	-0.117265544112307	0.0229970270503159	-1.4489707606112	-0.21692404726109	0.593673576797294	0.480062718034657
TRINITY_DN7141_c0_g1_i6	-1.67131895228404	-1.42233024347015	-0.902229155062199	2.01228249316509	4.32196417573411	-1.91725736429453	3.27810947467094	-1.61714642045417	-2.11386440838935	-0.518838224323495	-0.467240899912766	-0.846628266576939	4.80217028329128	-1.24202075988003	1.00897393755637	-2.11386440838935	-1.47324348035365	0.503669175086074	-2.11242243421544	-1.6723809288067	4.25614289727456	-0.494216641458474	-0.347481267388051	-0.163769314215663	4.38830704505005	-0.713873057725168	-0.647628846238944	-2.11386440838935
TRINITY_DN2272_c0_g1_i48	-0.216999456455149	-0.989997781866111	-1.53892755134251	-1.53892755134251	-1.53892755134251	1.14252171397245	-1.53892755134251	1.14678838464814	0.655474740596063	-1.53892755134251	2.16804496950446	1.47917245616006	-1.53892755134251	0.95164257910369	1.65452881440707	-1.53892755134251	-1.53892755134251	1.60951852418637	1.9976227441934	2.08470523976401	-1.53892755134251	-1.53892755134251	1.12031202087581	0.355211136857159	0.889750858605719	-1.53892755134251	2.19355874168743	-1.31365262147294
TRINITY_DN2988_c1_g1_i1	-1.30516948406276	-1.42954389711404	1.13403240453049	0.89011243536392	1.89842479993062	1.44366357223819	1.67106331091151	-1.08162059369373	0.162547179568426	0.0865417990493216	-0.296518478483255	-0.356994306716351	2.5414770359142	-1.24845246964073	-1.28107620375302	0.0234532633986138	-0.425765557876602	-1.35340104199234	-1.62363094923034	0.967809115562021	2.61996197394935	-1.12589086062125	-1.55049624460012	0.967330292112259	0.886064892703047	0.840514507460846	-1.43080554567795	-1.62363094923034
TRINITY_DN2378_c0_g1_i2	-1.11937073603745	-1.11937073603745	-1.11937073603745	-1.11937073603745	-1.11937073603745	-1.11937073603745	10.4227441206886	-1.11937073603745	-0.358936861367342	-1.11937073603745	-1.11937073603745	-1.11937073603745	5.45371592560902	-0.0565582436324323	-0.50961577386501	-0.491763897907804	-1.11937073603745	-1.11937073603745	-1.11937073603745	0.810798872112628	5.91470188263851	-0.636006375324104	-1.11937073603745	-1.11937073603745	-1.11937073603745	-0.400406400277915	-1.11937073603745	-1.11937073603745
TRINITY_DN8462_c1_g1_i3	-1.44042005795667	-0.916356382179457	-0.966373458637362	4.29753704825692	4.1888782702366	-1.01388691983999	-0.828775514583006	-1.07640800439805	-1.44042005795667	-1.44042005795667	-0.98098843931937	-0.492566914569651	3.3159627971631	-1.03878959137193	-1.07977485549645	-0.587622165137896	-0.392881669193307	-1.44042005795667	-0.0792131677179377	-1.44042005795667	2.39974100918418	-0.179190148969621	-1.05858297405062	-1.44042005795667	5.43031453601433	-0.808151842457155	-0.877750231853965	1.38739896666065
TRINITY_DN12259_c1_g1_i2	-0.0390374896335768	1.26813673443523	-0.699699716486585	-0.107655117632797	-0.0965431625125726	3.36023610299101	0.14574159558375	-1.66536139969924	3.94608326334232	-0.958704245284226	0.47581930142895	-1.6361055972633	-1.53664143453254	-0.681874686139153	2.2432795085788	-1.64903498961831	-1.84586067323407	1.54557040987137	0.195108626831212	-1.83473920028504	-1.72914349437907	-1.12636737789497	1.53846002070818	1.10155704170236	0.189369855362388	-2.0637117700452	2.86247746431827	-1.20135957051318
TRINITY_DN9532_c0_g1_i26	-0.210005510784329	0.747090764364122	0.160503523727219	-0.548579855853959	-1.86273741942905	1.69002886631248	-0.704978646824086	-0.829335054402549	1.90375113989513	-0.259567498501724	0.499181703363679	1.26481956197634	-2.54171072728322	0.553538589735802	1.33288953876636	-0.412097989152752	-0.520586387247616	1.83040559091562	0.330527046359236	0.950911601291224	-2.54171072728322	-0.755532598484455	1.43052239652417	-0.858688062219539	-1.55184510441693	0.3848580637888	1.19532699983172	-0.676979804968471
TRINITY_DN5790_c1_g1_i6	0.185205813263758	-1.35879719830862	0.119957601483821	-0.00223340990147936	1.1886434339137	-0.747434174717476	1.40515535629546	0.552793161236094	-0.175118361659575	1.01114174373705	0.0861266221080159	0.399021169767045	2.07034049801508	-0.641390689885425	-0.823795261871027	0.830629591801932	0.267968409741884	-1.44292598257887	-1.60820400830232	-0.133897921361599	1.64115799680183	-0.393623813739277	-0.780420990599416	1.17100047312645	0.545917260026874	0.266691123212334	-1.45705331963296	-2.17685512197326
TRINITY_DN4124_c0_g1_i12	-1.61917896544656	2.81342596980013	-1.74747236645637	-0.438296178977859	-1.07482073712799	4.05709752873956	-0.795138800086688	-1.74747236645637	4.59771108073129	-1.62712042609115	-1.22642162955541	-1.74747236645637	-0.508074324889819	-1.53833096861778	4.34574974408265	-1.51726935308995	-1.74747236645637	1.82286912048181	-1.42093501831642	-1.5099086481387	-0.712552382107214	-1.65391219029404	2.97138240446234	2.95745491500084	-0.501368356572457	-1.74747236645637	2.92890788901055	-1.61390884071527
TRINITY_DN5658_c0_g1_i2	-1.07152286239248	1.9560775579018	0.698057522482723	-0.438436361793349	-0.758685503575977	1.14194166078437	-1.54072933710439	-0.411231276056842	0.930853994212193	-0.717334403782521	0.570882653513518	-1.10684095681429	-2.74236319827404	1.85552547689138	2.41318366733888	-2.37499213262551	-2.74236319827404	3.72201101124136	1.08342242919075	-1.04147964224578	-2.74236319827404	-0.190724141539658	2.79679561283399	0.167025903991257	-2.74236319827404	1.24031100936534	2.08748636157065	-0.0421454502912311
TRINITY_DN6488_c0_g1_i14	-1.64848814646022	-1.27085266584924	0.331306110133635	1.08537179679204	1.72344965354269	1.01776156828962	0.446453496791008	0.337896305725148	1.77912466257181	0.228227114260946	0.134798423009964	0.15902529420106	0.871600010283448	-1.75310044612321	-0.342287285496855	0.394153380414875	0.477772796025905	-1.07815420594712	-2.67026655645905	0.231999331236142	0.307185957468085	-2.16705760184437	-1.5374416451416	1.61669217641596	2.80579044497216	0.496831088333273	1.95298468166774	-3.93077573881385
TRINITY_DN3369_c0_g1_i1	-0.428850395992319	-0.340153050017033	0.0862625617225734	1.39147189183726	1.64795187048142	-1.18848845846018	1.01836861174334	0.807443311728375	-1.24281905976383	0.346706158671546	1.13658464286006	0.407938782129553	-0.00312981494634545	-1.79880923459057	-1.55214711787155	1.06724887991348	0.925464516830764	-0.278047548074807	-0.0591328987098763	-1.07336284631618	-0.834123087358809	-0.728087705360433	-1.1244243589616	0.256327474433084	0.379104274583957	2.48840071122192	-0.762070187245786	-0.545627924488014
TRINITY_DN10510_c0_g1_i5	-4.60720460522011	-1.11253299357256	0.777674098490063	0.384475956923017	0.329386224603831	0.13215747792163	1.14786990084682	0.413297596177413	0.539165503326171	0.537127337524803	0.655829800613686	0.497928671996025	1.99449191126085	0.0520920616037914	-0.643175705218047	0.493604886430057	0.373414838677145	-1.01995964382246	-0.797584370378213	1.37252353140707	2.2144290857709	-2.1628025691571	-1.11150944259604	0.452020865539432	0.794698866387851	0.783978825900013	-1.03978084751282	-1.45161726392323
TRINITY_DN22446_c1_g1_i5	-0.576333308497192	-0.576333308497192	1.18452632832471	0.560514295695689	0.841046667475831	1.32593326058588	-0.576333308497192	-0.576333308497192	-0.3037128538342	-0.00392866110686041	-0.576333308497192	-0.424474491770187	-0.576333308497192	1.8472448624846	1.38566036892306	-0.576333308497192	-0.576333308497192	-0.576333308497192	-0.576333308497192	1.30023275025453	-0.576333308497192	-0.40640830705488	0.320519764399515	-0.576333308497192	0.177271227782803	-0.576333308497192	-0.0472620086680809	-0.264830193028922
TRINITY_DN2288_c0_g1_i2	-1.86034224138185	-1.23770530727238	1.52001830497927	0.536937355119694	0.747291647955178	0.57675144006974	1.3080239322039	1.1339012158024	0.499487943056237	1.03014857429981	1.58202808830201	1.07330380796452	1.00594198039851	-0.391311442244791	-0.568960178756102	0.284525185818175	-0.741872003841726	-0.380099456217227	-1.11553019406092	-0.265030377477334	0.857134331158192	-3.01998233314634	-1.36869689147645	0.228219935741512	0.702905516565401	1.26403591982656	-1.40744059275138	-1.99368416063461
TRINITY_DN2799_c3_g1_i3	0.100734286333359	-0.543759921285811	1.77177242830339	2.5199120381808	2.46942712210335	1.21391050948277	-0.884037326052066	-0.448942174431968	-0.884037326052066	-0.884037326052066	-0.296192316797788	-0.884037326052066	-0.884037326052066	-0.884037326052066	-0.396550976703529	-0.884037326052066	-0.884037326052066	-0.595974125726749	0.241613775609454	-0.884037326052066	0.248210472246374	-0.884037326052066	-0.361981576891101	-0.884037326052066	1.81839858817474	2.77005445678983	-0.884037326052066	0.0978153272376751
TRINITY_DN87112_c0_g2_i14	-0.523618686885129	-0.707183591773226	-1.5655625168553	2.43506852419493	1.78125257734525	-1.5655625168553	1.17406959736532	-0.327387098277921	-1.27042726785448	3.46589989286272e-05	-0.811957980575301	-0.472678551176812	2.86190957023099	-0.200429923402766	-0.310363950435607	-1.41630315135567	-1.05055660042157	-0.693718868345979	-0.965292763346292	-1.5655625168553	2.93874006630787	-1.05055660042157	-0.577877839288536	-1.3752637252287	3.3898897874879	-1.3866885586855	3.17266488351195	0.0833630425978247
TRINITY_DN2942_c0_g1_i12	-1.33309899681069	-0.961261379480273	-1.33309899681069	-1.33309899681069	-1.33309899681069	-0.183189329275769	0.778933839423124	2.32236732686489	-0.435471322531143	-1.33309899681069	2.97396516544468	3.48104122049513	-1.17734976413275	2.02191726740886	1.71583464838723	-0.396508166986755	-1.33309899681069	-0.748136496089537	-1.03209674077788	-1.33309899681069	-1.33309899681069	-0.96460999616559	-0.493945609420872	-0.189705578117505	-1.33309899681069	1.70234896377158	1.31789527252736	2.26586164995146
TRINITY_DN8252_c0_g1_i95	-0.949628916413516	-0.911192734757408	-0.949628916413516	1.32924794368859	-0.946746407880395	-0.909788651881725	2.10851437609878	1.08564307355918	-0.949628916413516	-0.949628916413516	-0.899998148688916	1.20158047647138	2.07681706389028	-0.949628916413516	-0.949628916413516	0.7125765832401	-0.0730628576617957	1.64396388945108	-0.134053487550944	0.0460364933225924	-0.94818694223961	-0.949628916413516	-0.949628916413516	2.29038004832155	0.869221644481917	-0.949628916413516	0.95533680227051	-0.949628916413516
TRINITY_DN12632_c0_g1_i5	-0.774391082284322	-0.774391082284322	0.0623409981748143	-0.179842532733967	0.564746302635264	-0.253340345383358	1.30728940637201	1.89758157846574	0.0469109576052082	-0.774391082284322	-0.311815194242117	2.01658942245773	3.2694783252877	-0.774391082284322	-0.774391082284322	-0.237343562879664	-0.774391082284322	-0.774391082284322	-0.774391082284322	-0.221522211273019	1.9119973865633	-0.774391082284322	-0.774391082284322	-0.302423294622806	0.496436833269343	-0.774391082284322	-0.774391082284322	-0.774391082284322
TRINITY_DN24052_c0_g1_i3	-3.00975667353152	-3.00975667353152	2.28813170603437	2.50509148683149	2.0932373197918	1.8527443111335	2.65290458194357	0.898479809465367	2.49180985629397	2.35548092592876	0.785386855426236	0.87747612938309	4.24384502428873	-3.00975667353152	-3.00975667353152	-0.181125091843504	-0.827382185255717	-3.00975667353152	-3.00975667353152	-0.765478474953379	4.23911966930561	-3.00975667353152	-3.00975667353152	2.51847080789056	0.328952971589242	1.74042103206153	-3.00975667353152	-3.00975667353152
TRINITY_DN13948_c0_g1_i3	-0.625771160620668	-1.01712312964782	0.300745710624023	3.61385176883017	1.76326474480951	-0.881798777349403	2.07109819787829	0.231483048186909	-1.3667224265662	0.586451112221628	0.529249023472809	-0.793152267190147	-0.549840317324777	0.408241507792915	-0.486608412949043	-0.0778028673817139	0.154234233487388	-0.784501575994489	-0.166978213489171	-0.0245121088771945	-1.32051527309776	0.462104788051927	-0.797101612774122	-1.01160612468026	0.268609760465074	0.0863991625588159	-0.580143077488302	0.00844428705160816
TRINITY_DN10938_c0_g1_i1	-1.8450189873917	0.404122915888649	-0.474296712243531	-1.8450189873917	-1.8450189873917	-1.24760699983705	-0.00909491313732325	0.773454615690782	1.47025739962323	1.65998268371052	0.277322420134421	0.148836492310401	-1.06849383596979	0.418315948604809	-0.00224124209626075	0.500661243394659	0.620955477112371	0.737537015622363	1.62304293638904	1.18178107195202	-1.67637695183286	0.536264385112085	0.625387723427631	0.132444123847768	-1.8450189873917	0.0847720103268992	0.194821277140093	0.468226864395863
TRINITY_DN3464_c0_g1_i10	-0.437219744171447	0.632711620584884	-0.126396974441386	3.56679409130117	2.19582023369385	-0.477221413074913	2.54053369677762	-0.634549971159837	-1.24692639922321	-1.7142787750195	0.727084304512479	-1.23027631366825	0.629394044970072	-2.43181910186236	-2.19759413258894	-0.667538768969981	-0.764134349139709	-0.22143694649638	0.533262207519043	-0.458210885090302	-0.240221710405063	0.0016969359344623	0.32117333460556	-0.138964432799853	3.01564218534119	0.481014506480644	-0.578370089981128	-1.07996715362872
TRINITY_DN707_c0_g1_i3	-1.90148068061768	-2.13659500099403	2.89634334982042	3.27841995599868	4.99010947184916	0.465101515486923	-0.314884785959361	-0.786097753909902	0.0603267328262946	0.677545216311786	-1.07723972337761	0.138113938220677	-2.13659500099403	-0.94566414143142	-0.976320169585442	-0.0410080929963108	-0.0631174913150665	-1.94629620936744	-1.604527448705	3.20475035484689	-1.55259461770826	-1.71328576375165	-1.57099782513981	0.937739165108708	5.0285129841505	1.36293202322106	-2.13659500099403	-2.13659500099403
TRINITY_DN6907_c0_g1_i2	0.911243721667879	-2.58321822716455	2.28750911527884	0.384914236941332	-0.23958531787964	-2.1190467437598	0.118350900451693	1.42633809935912	-2.0458153314663	0.978229561678938	1.12554577777201	1.12348482911524	-2.40750216911201	2.71173512195122	-2.31042485486843	1.1645798502126	1.86092532701457	-2.20495770390987	2.49644754434415	2.36718262491865	-2.47478838264604	1.96792888862416	-0.640650649371765	-2.20998890357168	-1.01329390434521	0.809487716619675	-2.92714124395473	1.44251011609996
TRINITY_DN545_c18_g1_i8	-0.454457051062238	0.711615624884468	-0.454457051062238	-0.454457051062238	-0.454457051062238	0.586785931169644	-0.454457051062238	0.107235670336071	-0.454457051062238	-0.454457051062238	0.488151285049426	-0.454457051062238	-0.454457051062238	-0.454457051062238	0.290565097975027	1.12568843336114	1.05143387866772	0.129543332223535	0.537586225109419	-0.454457051062238	-0.454457051062238	-0.454457051062238	-0.278134278421775	0.228116246285341	-0.454457051062238	-0.454457051062238	1.22991287795077	0.608355441342783
TRINITY_DN1389_c1_g1_i1	1.22521571160488	4.69285674019078	-2.95342145909218	-3.17083473830194	-1.82850918990041	4.77701175833104	-3.85756144368466	0.604413624433543	-5.54462213202456	-4.78418825735444	-0.71462039718464	-1.35219122002281	-5.54462213202456	2.1250070483712	7.60792764488548	-1.89776825308187	-0.828564079661705	7.14343427460878	2.4158837861738	-1.01342784408717	-3.2845964760631	2.03687223255329	7.89153892631303	2.50020910142326	-3.3040025027128	-5.54462213202456	8.14780354035687	-5.54462213202456
TRINITY_DN5262_c0_g1_i37	0.258305127753167	-0.422798105290325	1.4619125159777	-0.0788437040729644	0.109902473014557	0.0793757967170692	-1.47938163365669	-0.0283683907127199	1.78710509510012	0.198239358796894	-0.411054772222187	-0.668732885874047	-1.47938163365669	-0.632186447067298	-0.334682608502554	-0.246107094665759	-1.00429675070791	-0.209151726418695	-0.621798678272545	1.6679250651236	-1.47938163365669	-0.371693764342319	1.78815416441204	-1.47938163365669	0.0516878590692611	1.55729752057375	0.766722376227224	1.2206141100107
TRINITY_DN25402_c0_g1_i4	2.92632071819142	0.861638100788184	2.57380023282688	-3.68981639335144	-3.68981639335144	-0.470880272015755	-3.68981639335144	2.90661192829357	1.42280034421071	2.13906901859585	1.54077091852846	1.48058942630592	-3.68981639335144	3.43229719351414	-0.779659389515968	1.34826855396553	2.36642029163283	-1.01151908474785	3.05928875621803	2.3583979912566	-3.68981639335144	0.104391501967477	-0.13449103436219	1.47826398566761	-3.68981639335144	1.91615196549002	-3.68981639335144	-3.68981639335144
TRINITY_DN5902_c0_g1_i14	1.70566746961984	-0.680316019436866	0.275491837298878	0.0263419363028805	0.13563151313679	0.352488440748041	2.39472376403773	-0.980008895849509	-1.42361554732512	-0.963135077285112	-1.42361554732512	-0.876659369183712	4.12065344315569	-1.24601661799739	-0.818595394262714	-0.376077158561762	-0.242831156246424	-0.91670899274443	0.0488722241376205	-1.42361554732512	3.88049387873486	1.6202538602469	-0.370504210865561	-0.84927179340511	-1.42361554732512	-0.0930571472943209	-0.261405511010816	-0.191568833975013
TRINITY_DN10537_c0_g1_i12	-0.784263861448298	0.390501664727056	-0.236358539119674	1.79672609419959	2.20161719810912	-0.909914963109818	-0.176126794484636	-0.909914963109818	0.421216959107384	-0.157166371702684	-0.452583337624805	0.15358797919634	0.492261461869664	0.369259145379228	-0.491994955297853	-0.507192786264214	-0.909914963109818	-0.0772274466702862	0.207115089900369	-0.909914963109818	-0.909914963109818	-0.526971093540828	-0.909914963109818	0.973705853175853	3.62165364570514	-0.505011840964688	-0.343343322483058	-0.909914963109818
TRINITY_DN17_c1_g1_i2	-0.708578441659204	-0.320500468402793	3.80798160265244	2.64512784079659	3.12409474946579	2.57689532703523	0.203485248867691	0.55452240342215	0.197966620531457	1.15971661193148	0.769826568826797	-2.26903430036884	-1.15274330364319	0.102587042515148	-0.390082770819256	-1.43587614835984	-1.72662991499025	1.39560060584181	0.398564541226147	-1.9356292301069	-2.56416954936966	-1.62231203036622	-0.492063748889236	-1.05118421455598	-0.0353482183605216	-0.510710617428135	0.270743880331383	-0.992250086124098
TRINITY_DN10899_c0_g1_i24	1.69837745160714	-0.010743985850576	0.0267816420250808	-2.35699175993335	-2.35699175993335	0.485987071854974	0.200050655330368	1.02733439875249	-0.617575666532323	0.870133174516575	-0.583839362919299	1.2687463019753	-2.35699175993335	0.529753464808758	1.33565861010218	-0.555419190469753	-0.746291697798587	0.107937841196501	1.43064965454997	-1.89232349292991	-2.35699175993335	2.9359739947843	1.4982006480258	0.198333599055895	-2.35699175993335	-0.309453371169991	1.42646489442689	1.46022216432498
TRINITY_DN16612_c1_g1_i1	-0.519336057077486	-0.700756697357627	2.81450159291404	2.93835967512624	2.5479299295162	2.26031092891016	0.131930819081905	-0.137110427873563	-0.700756697357627	-0.377674907853895	1.5033840194226	-0.700756697357627	-0.700756697357627	-0.576428562355426	-0.539836509176524	-0.530831695915315	-0.700756697357627	-0.523157768029894	-0.700756697357627	-0.369624775140425	-0.700756697357627	-0.447372461557553	-0.459526661842182	-0.485388725154148	-0.222561439418461	-0.700756697357627	-0.700756697357627	-0.700756697357627
TRINITY_DN1389_c0_g1_i4	-1.06816011616279	-0.601402500436621	-1.06816011616279	-1.06816011616279	-1.06816011616279	6.39265615291578	-1.06816011616279	-1.06816011616279	8.77503233931838	-1.06816011616279	-1.06816011616279	-1.06816011616279	-1.06816011616279	-1.06816011616279	-1.06816011616279	-1.06816011616279	-1.06816011616279	-1.06816011616279	-1.06816011616279	-1.06816011616279	-0.302625369799815	-1.06816011616279	-0.780096915837476	0.237518627079495	-1.06816011616279	-1.06816011616279	8.7102801061789	-1.06816011616279
TRINITY_DN2070_c0_g1_i23	-0.898467668284796	1.29341077426157	-0.898467668284796	-0.346582564813071	-0.898467668284796	-0.898467668284796	0.526454419925892	-0.888403984940098	1.00880759471459	-0.898467668284796	-0.898467668284796	-0.898467668284796	-0.898467668284796	1.49960902378265	3.28922091202371	-0.898467668284796	-0.898467668284796	1.59773899763869	1.82246741307496	-0.898467668284796	-0.898467668284796	-0.898467668284796	1.93259884232028	-0.898467668284796	-0.898467668284796	0.797526144825105	1.53929272525513	-0.595125273797465
TRINITY_DN5020_c0_g1_i5	2.56304959197083	-1.76573714300228	1.88342949860883	-0.725269914127563	-4.03357253509989	-1.94068856942141	-0.920372132435943	2.04853391684186	1.06150795680152	3.05460087060475	2.71845345760545	1.37490157410655	-4.03357253509989	2.20263304643179	-3.24280049723789	1.14915948364924	1.64827024105142	-3.87136249878558	3.80752000959354	3.32988768296738	-4.03357253509989	3.14529146627317	-4.03357253509989	0.785482474891172	-4.03357253509989	3.15829603999753	-4.03357253509989	2.73664865421495
TRINITY_DN11265_c1_g1_i2	-0.61932836684873	-0.61932836684873	-0.61932836684873	1.45449186644294	2.16035159676603	-0.61932836684873	-0.510971188758312	-0.61932836684873	-0.263184556623455	-0.498976426483508	-0.61932836684873	-0.61932836684873	2.89264561493307	-0.61932836684873	-0.61932836684873	-0.61932836684873	-0.61932836684873	-0.49367726518721	-0.61932836684873	-0.61932836684873	1.93991869361318	-0.61932836684873	-0.61932836684873	-0.61932836684873	4.99849903855412	-0.61932836684873	-0.531186769979713	-0.61932836684873
TRINITY_DN15574_c0_g1_i5	-1.4991987585544	0.913299043969744	1.00435644745739	3.88969760729813	2.72396902436771	0.0781905224619579	-0.82218943832289	-1.64304214543965	0.0296081750256016	0.224010967403574	-1.43186999407389	0.328513876546198	1.34780117744762	-0.268065556632622	-0.574293006392149	0.751905623865471	0.963148262643534	-0.26204512068387	-1.16000166437891	-2.11084330192806	1.05394297621528	-1.9192806512273	-1.19093121325075	1.31515301942302	0.228864205520538	0.909570000616127	-1.25485360461958	-1.62541647475782
TRINITY_DN36344_c0_g1_i5	-0.0349715775492399	-0.410729089166272	-0.155120535729645	-0.167887831803523	-0.353353684141613	-0.646916887775614	-0.332669529969876	0.231955993826048	-0.455868594767548	0.270320515746261	1.0037663492229	1.05881641055255	0.0897933395360643	-0.100773635944986	-0.823239660416077	0.774649014749349	0.64560428255856	-0.563816508134662	0.829820356688487	-0.0585538078939436	0.416769304318993	-0.13886973140307	-0.692308790589628	-0.455868594767548	-0.823239660416077	-0.196566907810084	-0.823239660416077	1.91249912149627
TRINITY_DN107_c0_g1_i28	-2.42715093362058	-0.386881163388759	1.52656123930466	1.22952732356814	0.995090065837399	0.959500150405384	0.243196487656875	-0.179110599450376	-0.0310207656639454	-0.0901248783607578	-0.091143491046676	0.281411848142783	0.70395611812918	-0.972677772706331	-0.97330367078161	0.69310042590759	0.837356498326218	-0.0585672888107629	-1.35808925495972	-0.118921458358425	0.780574868534957	-1.62882766897977	-0.484437759644597	1.01699941596608	0.712348726334971	0.796312928567855	-1.02427633994247	-0.951403050967301
TRINITY_DN2067_c0_g1_i22	-0.573331748013108	-0.328444688889574	0.0598669383608954	2.26864137091407	0.924408340595985	-0.573331748013108	3.17427048226183	-0.317528911410391	-0.573331748013108	-0.379244695896806	0.337400913889804	-0.497456881037981	-0.573331748013108	-0.327227738129192	-0.353001793133553	0.233198541246457	0.173410967764628	-0.15757308149061	-0.470337754689783	-0.573331748013108	-0.573331748013108	-0.573331748013108	-0.340670991222833	0.0135530648390763	1.52022842814923	-0.573331748013108	-0.507070305744387	-0.439768222272003
TRINITY_DN16002_c0_g1_i8	-0.413071754363282	-0.0180089548457047	-0.279508228622177	0.331950394673982	-0.356488225996915	0.14568567601048	1.40086331611803	-0.413071754363282	0.0682271871842828	-0.413071754363282	-0.283459016232813	0.156419337595434	2.09814324710769	-0.265113872976181	-0.0191064787030397	-0.413071754363282	0.120989848057836	-0.413071754363282	-0.413071754363282	-0.413071754363282	1.56109041343332	-0.413071754363282	-0.0125338247795535	-0.413071754363282	-0.093453820163121	-0.413071754363282	-0.330369165033033	-0.0946102891956994
TRINITY_DN1540_c0_g1_i9	-0.447391174257183	-0.447391174257183	-0.447391174257183	-0.447391174257183	-0.447391174257183	-0.447391174257183	-0.447391174257183	-0.447391174257183	-0.447391174257183	-0.447391174257183	-0.447391174257183	-0.447391174257183	-0.447391174257183	1.62950991330008	1.0826795679679	1.76766610664739	1.77819225449967	1.6894564299357	-0.447391174257183	-0.447391174257183	-0.447391174257183	-0.447391174257183	-0.447391174257183	1.67229700026201	-0.447391174257183	-0.447391174257183	-0.224586613211922	-0.447391174257183
TRINITY_DN7940_c0_g1_i23	-1.4474077566816	-1.41737896124099	2.08223140139591	2.00797796811609	1.42752103784856	1.25338557185389	0.265824496037206	-1.2391394583461	1.11401872546699	1.12472705486899	-0.676995296297427	-1.64729562535961	-0.080400259980276	2.18045893822027	1.61008761538361	-0.809977836066311	-0.812738975743367	-1.1865204470847	-0.591362179257656	1.95539463651652	1.38357209058367	-2.59136217925766	0.276719840367524	-0.869306711147015	-0.19923828992085	-1.04344666529182	-1.20557470103925	-0.863774033944604
TRINITY_DN4816_c0_g1_i2	0.965786430211342	1.7424224894189	0.154292361910026	-1.44645313605206	-1.44645313605206	-0.134950020583787	0.600736227660396	0.555709285098564	-0.608106399530826	-0.445011161878151	0.864177821178534	0.627024373626911	-1.44645313605206	0.214840419803249	0.781903818148991	-0.83292148313413	0.508115434700937	0.747318607344623	-0.350191282993654	0.121578968719222	-0.928421643449888	0.189069105407697	0.495404382951383	0.922035864593046	-1.44645313605206	-1.44645313605206	0.877205154974188	0.164246926082707
TRINITY_DN2496_c0_g1_i9	-0.387938220407405	-1.36391840981906	1.34598102339919	2.054512635846	2.02239494000127	-0.488228221122539	-1.60392737455413	0.1106478642975	-1.60392737455413	-0.309968395525431	0.207132573185954	-0.00699223216689315	-0.41047100880454	-0.261372629076805	-0.334295723613686	0.577175176199672	-0.124696813347789	0.0669129613274364	0.157783409809219	0.256042173666901	-1.601044866021	0.00582758761831803	-0.455969493167024	-0.495570196463707	2.82562164168867	0.482176996689166	-0.570416272192802	-0.0934717528923612
TRINITY_DN202_c0_g1_i19	-2.8531803230824	-0.703452611204399	0.404756786709596	-0.35848230701352	-2.06484761368952	0.399742601590816	-1.90258891634378	-0.622176968401184	0.449989819593984	0.148282987546626	-0.409745923417733	-0.590677093067099	-1.90401556174151	1.76970361135458	2.10967978377429	-0.522323356308537	-0.120665418442214	1.97229334100523	2.39854057783244	-0.166318635573858	-4.05550331492715	1.268622818276	2.04829172563948	-0.151734005712879	-0.30490858858812	0.257678737495397	2.20327236203607	1.2997654846594
TRINITY_DN8030_c1_g1_i4	-0.656380753917262	-0.163758425342816	0.554008110528141	-0.0381420983218069	-0.656380753917262	-0.244954508190797	-0.656380753917262	0.0660852705538292	-0.185453496442135	-0.116353484659754	0.430403012224805	0.707631299641353	-0.656380753917262	0.619222325419588	-0.300236943691986	0.438530893108205	0.847476778660167	-0.121323159022419	-0.296859583489666	0.205177665654767	-0.656380753917262	-0.0599226143582762	0.507117978365618	0.205177665654767	-0.656380753917262	1.29109839204941	-0.656380753917262	0.249740199079838
TRINITY_DN7252_c0_g1_i29	-1.78108776001717	-0.144871538134604	-0.479551453960983	1.8904753589274	1.12553638531062	0.629321503054713	-1.4879526322553	-1.00275879219954	0.725637853746325	-0.193241864450199	-1.07155679087358	-1.31597551854003	-0.677029944717211	-0.564702405128593	1.31543638259738	-0.372559046906395	-0.415855880908945	-0.0457216061931538	0.533896583764252	1.2108135226323	-1.15454615554461	-0.167982799544481	0.690643740391733	-0.777761277010351	3.60152329446272	0.514491463457346	-0.510413878305474	-0.0742067436541718
TRINITY_DN425_c0_g1_i8	-0.832679715279501	-0.151005573486668	0.144050505397652	-0.832679715279501	-0.832679715279501	-0.784443529626654	0.0153171912754489	0.682326201154228	-0.238131165729147	0.332749905144684	0.212763255481666	1.05835055256142	-0.832679715279501	1.23254790749612	0.619915719423368	0.991477128449328	0.867760002861591	0.659942613294945	-0.631045854109851	1.73462234222602	-0.832679715279501	-0.617311743076022	-0.649987417763311	0.513851746748518	-0.832679715279501	-0.832679715279501	0.312671670293119	-0.477663451059951
TRINITY_DN5852_c0_g1_i17	-0.688001790330274	-0.00386076299427396	-0.664974861304264	4.02651577995609	4.52618506413614	-0.930999674316782	-2.38042898841998	-2.38042898841998	0.297642916692656	0.863240092546881	-0.261072811380306	-1.89294263907145	-0.168793735092832	-2.38042898841998	-2.38042898841998	-1.53564163834092	-1.38331726774481	0.738262964371824	1.79485607506951	-1.95711975117759	-0.886269424707138	0.77240341626944	1.19003394260606	-2.38042898841998	5.24962695064612	2.16046621651634	0.459329091276655	0.196576788472831
TRINITY_DN2989_c0_g1_i32	-1.30805768447401	-1.28685851876818	1.59899109270814	2.65886512060036	2.4086264205636	-0.949579985219809	1.28065695110826	1.36157336059278	-1.59020091325551	-0.210579951199799	0.205566034526885	-0.584441643966822	-1.59020091325551	0.661063715638744	-1.47383615656372	-1.07418576625184	-0.635632342502513	-0.70189601804702	2.58204655981916	0.625477683352421	-1.59020091325551	0.209715289733507	-1.46190751224569	-1.09552930160796	1.87694811871748	0.933361042801506	-1.44354569113604	0.593761921587088
TRINITY_DN814_c0_g1_i12	-2.89605924548582	-1.52447859349449	1.67998914060543	0.491309699405715	0.772507487621183	0.940139146908652	1.13420742776545	0.765064810217555	0.488134976895468	1.25734060120176	0.586787884902503	1.46263955686876	1.79433339356582	-0.768194490905378	-0.933593299961919	1.28344540396412	1.12395726077637	-1.28935358879941	-2.35337814515512	0.756866568905908	1.52863124284623	-3.01451965431788	-1.94155118752168	1.08409181553629	0.446087897425883	0.567554567078452	-1.37690238287564	-2.06505829397423
TRINITY_DN16748_c0_g1_i10	1.28255200558248	-1.36271308702678	0.786056071812666	-0.646831094155451	-0.194568970936997	-1.61024020404588	-1.08040828140239	0.233948442380765	-1.59009753770698	-0.134535262036759	0.812541418226193	1.32028929131981	-0.843661809077868	1.00689959520029	-0.306684137226064	1.27158609974413	0.797091039460262	-1.33626029165036	0.480648937120488	1.39750391894735	-0.508086898085206	0.00193191726742747	-0.560401222522002	-0.854132425578712	-0.98773798675129	1.13550942963902	0.521431441312652	0.968369600189209
TRINITY_DN11757_c0_g1_i11	-0.0443560220823569	-0.311528463198083	-0.222923849380911	2.9204483690783	1.52772000059366	-0.585643541307748	1.93451868184414	-0.749034550996371	-1.14275615416261	-0.259161093766266	0.112697088997176	-0.816914200576473	0.110633899072627	-0.935840994488383	-0.427587230338971	-0.814125954078539	-1.04891750677753	-0.566996572695822	0.608953024102326	-0.505556219115108	-0.283033004786336	0.671142394193356	-0.235331131140244	-1.09753205970019	2.39912198966876	-0.838438262667966	0.123277972352904	0.477163391356645
TRINITY_DN5715_c1_g1_i25	-2.55913815005786	0.808602007310788	-0.0184479863086517	1.96782983297282	0.826447881116244	0.0921134769370271	-0.649927339018977	-0.517307535470143	-0.45315405120909	-0.504117627296703	0.280492097257374	-0.356593817348683	-0.0715294971649385	0.684591206246655	1.42449550954008	-1.15755986590063	-1.15986662831349	-0.606553477774192	-0.408255937171177	0.205594008220384	0.0860911493700174	-1.21099738530146	0.470335766857213	-0.346889672278666	2.41060998328513	-0.0851874758527762	1.16571367424321	-0.317390146889514
TRINITY_DN2784_c0_g1_i14	-0.790540994864074	0.457021417972504	-0.416839250252661	-0.117571752776471	0.611323104207481	0.383616479396468	0.526523688104248	-0.246022319854033	0.404594569375518	-0.20847140676433	-0.507987138310856	-0.675597417191628	-1.52519642834308	0.188059473387894	1.72227542524278	-0.396903027333262	0.0182994550826923	0.643124687396643	-0.781035332772669	-1.52519642834308	-1.52519642834308	-1.05426917086795	1.27844392854759	0.254693610996968	1.07150023234415	0.0722155592115705	2.15894904403145	-0.019813579280775
TRINITY_DN19191_c0_g1_i2	0.813378087815908	-0.767943540207247	1.07062892101812	0.155757449041344	1.36328617119162	-0.664050913429025	-0.849283167659186	0.955596440595487	-0.849283167659186	0.117147299647112	0.62891209027998	0.0452436025982087	-0.154180182018707	0.632532405958677	-0.849283167659186	0.494977227326233	0.263083355413377	-0.791313099021856	0.507424085276196	-0.15953672916563	-0.407799688076541	0.336583377652148	-0.849283167659186	-0.849283167659186	-0.849283167659186	0.666227452309825	-0.76930779093859	0.759052982688475
TRINITY_DN1911_c0_g1_i1	-1.56873753613306	-0.797368146828719	-0.0200318449294294	0.761561882078752	0.250299190972182	0.880387263765946	-2.7933952702538	-2.7933952702538	0.591897703391996	-1.04321756466074	-1.29259321719664	-1.8949934102616	-1.14309024133377	3.65995768352181	3.12506252467177	-1.05268353685469	-0.695784473627374	1.47084088078975	3.05920290012527	2.31127686102877	-2.7933952702538	-0.188375117191386	2.47873992494379	-0.0391491084169098	-0.808623657868371	1.30362551875267	-0.080359375391855	-0.887659292586769
TRINITY_DN3131_c0_g2_i4	-1.88801578782053	0.915922852648082	-0.436713685792915	-0.464642429373622	-0.0467135338395881	-0.143426952451299	-1.1775666384334	-0.299607252290238	0.199259702602861	-0.472082853502561	-0.619286612875974	0.191745648945554	-1.47417306711174	1.06566676057207	1.53743403141174	-0.991994206924683	-0.732315156386255	1.57358562373726	1.6986707592088	1.24626318735165	-2.74559874320468	-0.180001567350453	0.915352685055439	-0.114028774895155	0.300892316989355	0.847515953279937	1.37292710573099	-0.0790693652806382
TRINITY_DN579_c1_g1_i19	-1.15073250699499	-1.15073250699499	0.0609027463321592	3.42627326989782	4.26478956626042	-1.15073250699499	0.64752542564951	-1.15073250699499	-0.252330647002797	-1.15073250699499	-1.15073250699499	-1.15073250699499	2.01179981124647	-0.475368194245845	-0.627672445199741	-0.316425804032083	-0.568658285598661	-0.941591109156399	-0.750194577411261	-0.529677003695251	1.80085528781976	0.0819282497952847	-0.475368194245845	-0.537200854077063	3.33893886800131	0.198066452617117	-1.15073250699499	-1.15073250699499
TRINITY_DN8289_c0_g1_i11	-0.786057981356487	3.82704993907008	-0.903753024026242	-0.903753024026242	-0.903753024026242	0.140990797198156	-0.903753024026242	-0.798074946131704	3.06120002887456	-0.903753024026242	-0.903753024026242	-0.903753024026242	-0.903753024026242	-0.903753024026242	1.75685619548567	-0.692117770699092	-0.903753024026242	3.21858838349988	-0.903753024026242	-0.903753024026242	-0.903753024026242	-0.85970869132022	2.27432417317953	2.41065348352858	-0.903753024026242	-0.539740970467627	0.419328765477491	-0.780749069971422
TRINITY_DN22012_c0_g1_i3	0.0432002985269238	0.886606592238284	-0.317958531696762	0.998856188307242	0.887205824744746	-0.224984799508626	-0.614814358270124	-1.25395117460027	-0.577957219188868	-0.862209161158437	-0.359091110838709	-0.609169057709909	0.507279898712615	-0.820609619906158	0.232050832500202	-0.692204228027494	-0.629188236550024	-0.17343394165396	-0.151787720659812	-0.376796037008065	0.439170966648385	0.770274086299233	0.551658830892697	-0.195953785254349	2.22979710842227	-0.237061259583359	0.814585234402672	-0.263515620080339
TRINITY_DN16282_c0_g2_i3	-0.373443055822237	-0.373443055822237	1.60402005541723	1.60145330793977	1.58855062159802	1.36899438955403	-0.373443055822237	-0.373443055822237	-0.373443055822237	-0.373443055822237	2.2021113174865	-0.373443055822237	-0.373443055822237	-0.360516881377967	-0.373443055822237	-0.373443055822237	-0.342047859546703	-0.361947416984408	-0.373443055822237	-0.307181613553516	-0.373443055822237	-0.373443055822237	-0.312703897964559	-0.332200073590356	-0.373443055822237	-0.373443055822237	-0.373443055822237	-0.373443055822237
TRINITY_DN4677_c0_g1_i5	-0.96613801289589	-0.191298253068564	1.51825794960678	-0.96613801289589	1.10287666501929	0.24922995930759	-0.96613801289589	-0.0227792502180797	0.359823983275962	-0.00562630277686538	-0.340399950987242	-0.494170225234374	-0.96613801289589	0.711031925922355	0.699709508359661	0.951866505701985	1.04141632324238	0.72985580021401	-0.630426102575428	0.422327084387264	-0.96613801289589	-0.96613801289589	0.00103059463673782	0.196716515294621	0.360974457851196	-0.380214035937289	0.482762938249238	-0.96613801289589
TRINITY_DN8669_c0_g1_i1	0.701712827174173	2.09703638513394	-0.637767526850542	-1.07893574740218	-1.38754813858092	-0.0283806434170537	-0.913820879154198	-0.330695036912659	0.50945277022441	-0.179611150278501	-0.491916660387087	-0.365729430596001	-1.20915162107116	-0.92950751639484	0.99074288722646	-0.421396854514151	-0.625315785804286	2.07806873923007	0.35501423405558	-0.133462689474611	-1.15066343022822	0.691192033298823	1.49699455738646	0.446146576752338	-1.45005734005893	-0.530446353085588	1.94080169402557	0.557244099703103
TRINITY_DN16419_c0_g1_i19	-1.27702387034073	0.528500288533485	0.10380394051207	-1.06121147442954	-1.09335286152959	0.97498190770471	-1.22886783218607	-0.825903165207804	1.53838032891618	-0.690806306433945	-0.103670945946023	-0.469346113453693	-1.51392854434987	0.919852677269676	1.47224431432463	-0.551707007015864	-1.24204322093381	0.955236104426001	0.619533814178205	1.83752582984333	-1.61409850898195	-0.516149784266544	1.54851203042604	0.590924193109754	0.0158347508754639	0.353907109297319	1.00363788779347	-0.274765542134914
TRINITY_DN14608_c0_g1_i16	-0.867246254709683	-0.867246254709683	-0.867246254709683	1.65254723153142	5.97627285818874	-0.867246254709683	-0.867246254709683	-0.867246254709683	-0.867246254709683	0.899560896593238	-0.867246254709683	-0.181081928648324	1.99172935958234	-0.867246254709683	-0.867246254709683	-0.867246254709683	-0.867246254709683	-0.867246254709683	-0.867246254709683	-0.867246254709683	-0.867246254709683	-0.867246254709683	-0.867246254709683	-0.867246254709683	6.77950684168042	1.09363608997551	-0.867246254709683	-0.867246254709683
TRINITY_DN7304_c0_g1_i12	-1.02410303099146	0.434278973164548	-0.389045201266251	0.217737152573206	-1.02410303099146	-0.0248245589089241	-1.02410303099146	-0.0845003106354208	0.659368861863763	1.39327694498156	0.0795624517742317	0.0909302119547755	-1.02410303099146	-0.13190632052598	0.753684873282083	0.482803523589229	-0.0965857847929882	0.952993681505489	0.114711437910817	0.0915961224401216	-1.02410303099146	-0.157788469614418	0.610490237454292	-0.384407797591882	-0.10495366770379	0.424269363620589	0.357734052914583	-0.168910623032311
TRINITY_DN2609_c0_g1_i2	-0.771885961825371	-1.02768879842809	0.335201844237772	1.54325980674524	3.79784245276153	-0.151908735359601	-0.213753727946772	-0.482708915172285	0.230528591107929	0.0344329134797088	-0.155845149918771	-0.20720345544171	1.3394026480625	-0.669292536471435	-0.836126147727333	-0.50865018882803	-1.02768879842809	-0.911324041736304	-0.965567086520291	-0.711543056134732	0.133876457968943	-0.780368863448269	-0.792574478051731	0.449988529137219	4.18938678095272	0.0860117007366392	-0.94634917097615	-0.979452612775241
TRINITY_DN5655_c1_g3_i3	-1.35203259114132	-0.439286563095022	0.0608348577120692	-0.440216761272072	-0.546201767011535	0.242131206700272	1.05589529545958	0.347807129053555	0.0276415830490766	0.145394122720682	0.486828531959528	0.205941842010881	2.11005872033022	-0.182832788749107	0.0959090601754182	0.0384875908529372	-0.0116659343785654	-0.309689588659274	-0.551583091879735	-0.0419620239894645	1.6168384460201	-1.25405743157802	-0.308376537965262	0.0375159972201962	-0.413232482328027	0.654755080154048	-0.105873564167196	-1.16902833720398
TRINITY_DN11626_c0_g1_i7	0.166873018320791	-2.00847565507654	-1.60908333667453	-2.38476603841359	-2.38476603841359	-2.38476603841359	-2.38476603841359	-2.01963344496107	-2.38476603841359	-0.835836268937195	2.31234053606338	3.07764625464948	-1.79212960980702	1.92368221371425	1.73575179570687	2.67108034806771	2.85436464289576	-1.98970323889602	-1.86170597661835	2.58300203009426	-2.38476603841359	0.811368842351566	3.20885664402702	0.0471243098725855	-2.38476603841359	3.32096310129902	1.8053746929509	2.29150136985229
TRINITY_DN6929_c0_g1_i8	-1.4073219070149	-0.429858795775434	-0.36118012537018	2.19935719740669	2.57836067025581	-0.0767635069840982	0.0878615708934343	-0.216391047452286	-0.135896230921966	-0.84075026638814	-0.86333118735005	-0.520576682272792	2.05773834342823	-0.362578085790503	-0.263928488321713	0.247113633830499	0.0473804211487878	-1.4073219070149	-1.10047640670062	-1.4073219070149	0.264877112100866	-0.193819087030984	-1.0761899847977	-1.4073219070149	4.19983083334032	-0.621562132587889	1.21701298243019	-0.206943109030874
TRINITY_DN14_c0_g1_i7	1.02992357823189	2.12699742697087	-1.16947771142017	0.261331689033529	-0.721852087366108	0.155989577025847	-0.0418482215185794	-0.271210238068861	-0.670608558337591	-0.876960213799917	-0.667773498838132	-1.37634208497204	-2.46946030549282	0.701817653014414	2.39315798886381	-1.96176149243242	-1.05384906868861	2.1425262944018	0.853088313325928	-1.22550679614374	-2.48311765598284	0.86202802114512	2.62762720943071	-1.0657518517591	-0.332521126105612	-0.658226912891998	3.99302618984174	-0.101246117467097
TRINITY_DN7981_c0_g2_i7	-0.669751703716118	-0.194666820767335	-0.669751703716118	1.46183778061202	2.11055839532726	0.295940245508586	-0.243218565599445	-0.160816041851723	-0.560056838890188	0.0744093918542919	1.86779286824846	0.401324458294841	-0.669751703716118	-0.669751703716118	-0.307983344296965	-0.330614318796533	-0.493428931075655	0.0333489958880419	-0.669751703716118	-0.123783334610826	-0.669751703716118	-0.669751703716118	-0.101233105923575	0.572698369961583	0.955518785658575	-0.669751703716118	0.770137343903661	-0.669751703716118
TRINITY_DN4768_c0_g1_i13	-0.763255887733794	-0.763255887733794	-0.763255887733794	-0.763255887733794	-0.763255887733794	-0.763255887733794	-0.763255887733794	-0.763255887733794	-0.763255887733794	-0.763255887733794	-0.763255887733794	-0.751760248895965	-0.763255887733794	2.51428259621007	2.84768035268436	-0.763255887733794	-0.763255887733794	-0.763255887733794	-0.763255887733794	-0.763255887733794	-0.763255887733794	2.20594066025795	2.82866284164189	-0.763255887733794	-0.763255887733794	0.953515568684429	2.47660037046068	2.19019561363247
TRINITY_DN2313_c0_g1_i20	-0.251525158485159	1.91511697167686	-0.0233876807386415	1.73464584892859	0.254509648284415	1.41989828869789	-0.267217635411334	1.35726547609367	1.36209551808433	-0.55659675818113	-0.834077614358024	-2.59748918882803	-2.59748918882803	-0.684073155542725	3.66642784626682	-2.59748918882803	-2.59748918882803	2.72904815931192	-0.635125257321081	-1.02072521115491	-2.59748918882803	-1.36728617546161	3.05694635201737	-0.823914766056723	-2.59748918882803	0.366169884194078	5.73948591972721	-1.55274536760363
TRINITY_DN3257_c0_g1_i13	-0.962294717735647	-0.130356537768452	-0.216677253316532	0.536531999337166	-0.550990815517592	-0.634953126661921	1.55677984732905	1.19035229227483	-0.427926006722051	0.107836317246478	0.285061770550715	-0.198196362372237	-0.183106103252615	-0.30591017967249	-0.518727946705112	0.988047395957041	0.85932343780347	0.692798817967634	0.388627852182017	0.105897645007304	-0.753134553010235	-0.847652151794525	-0.791164960448051	0.239810689455815	1.16139885813769	-0.097968914633583	-0.742616681096235	-0.750790612541935
TRINITY_DN156742_c0_g1_i2	-2.66640371865123	4.78115068342976	-2.66640371865123	-2.66640371865123	-2.66640371865123	1.08152069758721	-2.66640371865123	-2.66640371865123	7.15162875600686	-2.66640371865123	-2.66640371865123	-2.66640371865123	-2.66640371865123	-2.66640371865123	6.5503203171011	-2.66640371865123	-2.66640371865123	8.67150078563972	-2.66640371865123	-2.66640371865123	-2.66640371865123	-2.66640371865123	7.39154198871052	7.45235311326546	-2.66640371865123	-2.66640371865123	10.248058031284	-2.66640371865123
TRINITY_DN5172_c0_g1_i20	-1.3705610802266	3.40629489902382	-0.922055629338145	-1.27377601769172	-0.382881351862467	2.30643699153472	-1.27285856453464	-1.92637723528824	2.17846260247994	-1.92637723528824	-1.35883178764449	1.30674388263158	-1.92637723528824	-1.07838032873329	1.75630841711106	-1.06085427614827	-0.132689398747492	2.6902745231923	-1.50199256375014	-0.0322385470885675	-1.92637723528824	-0.998859989089762	2.18131063402614	2.03691191592649	-1.0334034200149	0.959977808236918	3.13228560409032	-1.83011538222983
TRINITY_DN7489_c0_g1_i14	-1.70178106948824	3.216113571973	0.214588438464149	-0.634031965498114	-1.42881328759887	3.65511318323572	-3.25906861176655	-0.531583753535431	2.46082668933855	-0.384861825888752	-0.27703335040861	-0.728748117088512	-2.45171368970895	-0.421730823493232	4.27045564618623	-1.01266052452017	-1.15037689569414	0.807709462572468	-1.17058775680287	-0.575147630957225	-2.31046776427319	-0.0771709686581623	3.63068477867105	3.3783532580727	-1.74962611868637	-0.948437654535959	-0.300782710843293	-0.519220509067223
TRINITY_DN18669_c0_g1_i12	-0.717558708978333	-0.140300830996111	0.295787316269404	3.51617568528959	1.30898791777421	-0.0982266233766689	2.9055506478476	0.736293667706757	0.260349843400105	-0.396778979411301	0.42580928068182	0.110362354222534	-1.5045926596897	-0.282130658906375	-0.126805575691914	-0.132313963310392	-0.0325525335520087	-0.764221612825681	0.186600668254932	0.0776071462198713	-3.1537961993216	-2.67646724932179	-0.464090488486072	0.00482462722250521	1.71506611424986	-0.071404769529595	0.424658755135222	-1.40683317087687
TRINITY_DN11970_c0_g1_i12	-1.38643801075219	-0.803673065735281	-0.0059851823066206	0.932192494034597	1.09871430494526	-0.341046107938177	1.13492638960058	0.0874931775802215	0.116062329776992	0.37987154499616	-0.173013786388035	0.142175170096124	0.476607331793591	-0.638970495483138	-0.685491639386966	0.39623863124446	0.312818824126591	-0.74618757107452	-0.365185461523594	0.424050481262128	0.571790251332599	-1.15373053380644	-0.692940445162094	-0.188723869476696	2.57157832404013	-0.214806110558208	-0.559454281945654	-0.688872693291817
TRINITY_DN2093_c1_g1_i7	-1.03692953191171	-0.873430799628835	-0.0646044903545631	3.08963040610262	2.78048907349059	-0.147845433313565	2.53971353095257	-0.731250788669427	-0.64077004283856	-0.0427118845057207	0.477066447455298	-0.44238098236136	0.786412229851429	0.00641497296545457	-0.484060660900412	-1.03692953191171	-0.249497067394847	-0.91790542876944	-0.798142672324598	-0.0261496931584722	-0.242825633351967	-1.03692953191171	-0.895496740982419	-1.03692953191171	3.2212878576243	-0.122365008417775	-1.03692953191171	-1.03692953191171
TRINITY_DN919_c2_g1_i2	0.932547191691559	0.491897357899408	1.21631257159326	-1.34286774244967	-1.52433774483539	2.70598420641658	-1.83970764289272	-0.936833049551783	0.911696835738492	0.187733267579329	-0.949873808786276	-0.559972256420477	-2.29072088583669	0.593877035153374	1.78344198967032	-1.01392648104743	-0.843406185583514	2.51229944595702	0.00969574200018375	-0.560841873710755	-2.29072088583669	0.877600229903033	1.46031429083117	0.134201202373998	-2.00857765705519	0.42802431191971	1.48769798063405	0.4284625546451
TRINITY_DN34080_c1_g1_i2	-1.84009554323825	3.20290414244444	0.636836905085405	-1.79645604175124	-1.0246256092418	1.68410838914897	-3.61366996600956	-2.82707360411876	-2.22741082487622	-3.28713261786961	1.26750518933971	-2.40890321535495	-3.61366996600956	1.46562280126329	2.90180911516069	2.12336776110538	2.11329745069647	0.352114318652525	-1.27738657814513	1.69623378971317	-3.61366996600956	5.1256583596933	4.5024452254446	3.16544526747151	-3.61366996600956	3.16599686685663	-1.12798553772429	-1.13159614571762
TRINITY_DN1332_c0_g1_i11	-1.21788910730666	0.137501996295585	-1.2094151032613	1.50894852885042	3.2297439693855	0.215096531026835	-0.938072847882612	-2.24433508761046	0.292215207925448	0.298170613867799	-0.694419533988507	-1.12133113355564	3.49950298037173	-0.362670468290117	0.731845220713591	-0.885938825653808	-0.796491443248377	-1.65745027475828	-1.87584608696536	-0.646923100055812	4.01322247392726	-1.3282406646721	-0.0370669144984341	-0.770288488291157	4.88007576835968	0.647472913424977	-1.68851893254882	-1.97889819156136
TRINITY_DN618_c7_g1_i1	-1.33675179730625	0.856115071366782	0.183591135104731	0.276401194118877	0.0973350234739163	-0.0428910552838935	-0.758291207246856	0.377692141201281	0.391924468716729	-0.0865003758282477	-0.524922689806138	-0.65219765541835	-1.61826688873649	-0.0969330335715912	1.99116268745548	-0.840798465611108	-0.319454725761457	1.08687481141914	-0.647646114493504	0.00315191191848241	-1.06405704534709	-0.251189252003708	1.49009622704677	-1.2295585938344	0.721967869471353	0.436546758770037	2.86590954208083	-1.30930994189534
TRINITY_DN3752_c3_g1_i6	0.323027067417202	-0.05546042505381	-0.877714223490753	2.52929292880689	1.55045063441101	-0.708639965876609	2.61922545791812	-0.424498187070681	-0.953321320943321	-0.597130019816674	-0.274343705004602	-0.380921940862198	-0.38162966471298	-0.553059733070666	-0.382337735912906	-0.77331306867885	-0.637790269860309	0.180553662800649	0.470965609040869	-0.868205316173229	-1.35389665984547	0.534575046461104	0.19697398408004	-1.13802223379182	2.84468456676234	-0.677214262611444	0.213626088047673	-0.425876312969598
TRINITY_DN75677_c0_g1_i18	-0.894160255990533	1.08073610777147	-0.394378135843221	0.645370815483617	1.71512192392604	0.0847675203908658	-0.894160255990533	-0.354132986733026	0.608679502265398	-0.894160255990533	-0.161239873882276	-0.894160255990533	0.00114236534277357	-0.894160255990533	-0.579173770522018	-0.498000766917379	-0.395398790318681	1.23644119380003	-0.623930348752535	-0.894160255990533	0.296770603572081	-0.780459756825805	0.376667659563131	0.797820494612744	1.70325173156412	1.44126583064581	-0.348191886885241	-0.488167896314696
TRINITY_DN10945_c1_g1_i1	-1.53061708062131	0.181783367948364	-0.80116554011241	1.07552771527733	0.871678277580914	0.0753567494608274	-0.898550344773111	-1.12576427502795	0.759528132692205	-0.379551106430313	-0.4432767040407	-1.10314247810424	0.483882489073805	-0.628035322578429	1.55549807716728	-1.32798791410629	-1.44965923462471	0.919320590613454	0.238159197392042	-0.241962364862881	1.29491306927481	-0.618600468527446	1.26389255795266	-1.45458815995502	2.38802247366629	-0.0965786194124099	2.31358710542705	-1.32167019034981
TRINITY_DN1258_c0_g3_i1	0.245729035952648	-0.31916138840973	-0.460237756594239	3.17958667916144	1.97009592978112	-0.772773205268282	2.45069538686807	-0.914377199719805	-0.529211179737213	-0.0687529398119766	-0.421576136225133	-0.704163339480328	-0.320363884866836	-0.654694663216028	-0.334492881642833	-1.33153475087302	-1.35629609570801	-0.186405354011868	0.179533510868633	-0.67377947146488	-0.787041052362116	0.962854320416063	-0.0662920252434542	-0.480426139680405	2.42462067000121	-1.0187280459542	0.118609099371933	-0.131417122150747
TRINITY_DN369_c0_g1_i1	-0.939383689464277	2.24788193313149	0.417583683691055	-0.321348955685322	-1.64517097278874	1.26219333651338	-2.40843331066317	-0.368383411887613	0.410706251187095	-0.654678058533113	0.473418974318028	0.0539925886650838	-2.96414090580128	-0.861633463035193	1.78348279697639	0.283195460311402	-0.127615997228435	1.71606265903316	1.20604675005729	-1.38055812583372	-2.56007903600115	-1.70046636358374	0.965695077464848	0.689962660897892	-0.942582571131596	1.17125891204485	3.71853871711444	0.474455060230942
TRINITY_DN6585_c0_g1_i48	-0.340951031276637	0.203914555480716	-0.448568385305443	-0.688195720977164	-1.13920896392114	1.61139754091446	-1.13920896392114	0.015244628758736	1.04982486046888	-0.847605405890572	-0.529454001748693	-0.897978928405691	-1.13920896392114	2.05582360109032	3.08699126477709	-1.08679306977	-1.04294711086273	2.71558463407255	1.9714883526238	1.74519358906255	-1.13920896392114	-1.12628278947687	-0.340951031276637	-1.12199967388891	-0.883406127318419	-0.232318368312618	-0.464748312360878	0.153572785306709
TRINITY_DN10455_c0_g1_i1	1.20397961783747	1.01040935409211	-0.326402977881233	-1.26074678623056	-1.52407296980645	-1.13576303582921	-2.24478921232758	-1.44570190625358	2.21687030480353	2.15868303639831	0.803446973325267	1.95653098539027	-1.65982671160642	1.2222293593622	2.04031703873367	-1.27099428267497	-1.99504049724401	0.766885321053338	1.04076096766919	-0.249485606992337	-2.24478921232758	1.00329015575968	1.61299277665568	-1.33943831274662	-1.10925434256639	-2.24478921232758	1.56483102251431	1.44986815321951
TRINITY_DN2999_c0_g1_i10	-0.672456778499925	0.00835247395182304	-0.291329848329468	2.2416576357537	1.11842095774231	-0.325294892192365	0.885079325677225	-0.426946967535635	-0.745992146096856	-0.427355634074984	-0.516064345353231	-0.556169332906947	0.830235888601579	-0.316468139300366	-0.08302042626892	-0.615933802694515	-0.387846601578531	-0.298788062243062	-0.201740810695032	-1.0424678724089	1.25161646113594	-0.490752311944163	-0.131638644684267	-0.863286460404503	2.62954619262288	-0.97818783900556	0.738806470335663	-0.331974489603885
TRINITY_DN27132_c1_g1_i3	-0.298583911691217	-0.442630281307924	0.266660354415434	0.14040734248874	-0.0279535008810383	-0.149848532080078	0.92138177225069	1.02569236263994	-0.272705279865612	-0.184412891771906	-0.127643795839409	0.886206182921616	-0.442630281307924	-0.345019484681502	-0.315657425050159	1.20721507099809	1.2741411751103	-0.442630281307924	0.448010962655519	-0.178394130264377	-0.442630281307924	-0.240996420138274	-0.442630281307924	-0.120702186420562	-0.442630281307924	-0.442630281307924	-0.442630281307924	-0.366755414332797
TRINITY_DN10774_c0_g2_i2	-1.87204333553464	-1.87204333553464	2.15103455258673	3.83906606674096	5.66475559335663	1.45636232342393	-0.996263272466147	-1.25192617050595	0.944761139298242	1.56491800229897	-1.87204333553464	0.595497006519203	0.640689227479728	-1.87204333553464	-1.87204333553464	-0.147393063801668	-1.87204333553464	-1.87204333553464	-1.87204333553464	0.189732862052054	1.28661683981186	-1.87204333553464	-1.87204333553464	1.81624894229837	5.43972314074126	-0.729303163418553	-1.87204333553464	-1.87204333553464
TRINITY_DN1340_c0_g1_i80	-0.752004556985738	-0.843762879944933	0.436345039247802	-0.432261654615297	0.92825896900039	0.0671112295820828	1.21805312765682	-0.363330962695084	-0.567080977657634	-0.0729581871005651	-0.0861693243919981	-0.228103582000861	2.41783379350361	0.676036402591623	0.0772416286908975	0.0537898510842489	-0.259354515985301	-0.859639788387278	-0.963262419461436	-0.236807650881721	2.67943770671388	-1.52849851533858	-0.542593345224368	-0.174861560723881	1.2944204299681	-0.0354585040584647	-0.640251355644785	-1.26212839694153
TRINITY_DN6138_c0_g1_i6	-0.370534065339282	-1.49057612058167	0.591047776221805	1.65401211245456	1.42266442815632	-0.865939226518343	0.531098788614774	0.139598957023086	-0.770458917664115	1.01128839136036	0.793763509618643	0.848183905810755	-1.18859761503856	0.494942502713595	-1.83359562920283	0.989824563080297	0.882834876340727	-0.994765997597299	-0.306115527545868	0.122920215876456	-2.1704502683283	0.563988397808871	-1.20993855820927	0.614472433234565	1.00155712236486	0.537736967692412	-1.17985839574071	0.180895373394158
TRINITY_DN2697_c0_g1_i4	-0.510549208409622	0.376362142664544	-0.582852242488956	-0.781974884502557	-0.781974884502557	-0.151569413020233	-0.781974884502557	-0.436010854159685	0.447613038238095	-0.438282815323538	0.494819520286703	-0.54318802491544	-0.781974884502557	0.411481481247029	0.834853282102376	-0.194129875248279	-0.404573453716763	1.73882448990262	0.304129486740734	-0.591676092875962	-0.781974884502557	-0.781974884502557	0.594871129513764	1.32571298481182	0.16587825888446	0.79333744618488	1.61473263688142	-0.557934610284627
TRINITY_DN13689_c0_g1_i11	-1.36739509357596	0.815297203940232	-1.36739509357596	2.33282265440686	2.28371401715845	0.281070349451356	1.41878303522281	-0.595087118617555	-0.0983619471207211	-1.36739509357596	-0.815509990104233	-0.985558009669911	1.06770005804414	0.0418600531088795	-0.396541439235474	-1.17078804948114	-0.776673323566117	-0.375351817404301	-0.965764626991217	-1.11401085777588	2.65975895792777	-0.965764626991217	0.67629936765002	-0.276541663124845	4.41359734173727	-1.36739509357596	-1.19618826615782	-0.789180928103504
TRINITY_DN5339_c0_g1_i20	-2.11361693409571	0.186593822271826	-0.0884256580206779	0.093119678098589	-0.67685237567391	0.012092538824156	-1.17363370062362	0.232117748132246	0.607400992695097	0.477252833076545	-0.142063621622751	0.563076526688057	-1.43386205032573	0.393343054624173	1.48293354090066	0.0784539520932594	0.0472988723303431	-0.328121446001846	-1.4323337715378	0.539906408101094	-1.207216301148	-0.657082965800086	2.06119856369367	-0.263172707122017	0.181362599090706	1.19848015143196	2.38057480096665	-1.01882455104688
TRINITY_DN235_c0_g1_i11	-1.377100363626	2.44899045617661	1.31242245322239	-1.377100363626	-1.377100363626	1.69808995052922	-1.377100363626	-1.377100363626	0.969147410456775	1.2467664982267	1.79057869823535	1.24793628264244	-1.377100363626	1.74275378098724	2.07799666474741	-1.377100363626	-1.377100363626	1.97325543583403	1.66834260713517	-1.377100363626	-1.377100363626	0.612401997236381	1.75679190657156	-1.377100363626	-1.377100363626	-1.377100363626	-1.377100363626	-1.26606905123726
TRINITY_DN1415_c1_g1_i2	2.93363414241185	-1.17547563707909	1.67372301468562	-1.17547563707909	-1.17547563707909	-1.17547563707909	-1.17547563707909	-1.17547563707909	-1.17547563707909	3.06705065473747	2.2805419387287	-1.17547563707909	-1.17547563707909	-1.17547563707909	-1.17547563707909	-1.17547563707909	-1.17547563707909	-1.17547563707909	4.37530192547007	0.714387244286093	-1.17547563707909	2.92306182714801	-1.17547563707909	-1.17547563707909	-1.17547563707909	0.978653863711096	-1.17547563707909	3.38768249332372
TRINITY_DN27824_c0_g1_i1	-1.10030625159123	-1.10030625159123	0.253017039571664	-0.106088604185238	-1.10030625159123	-0.0766960364085867	1.96905221163259	2.11924951757568	0.238831133328353	-0.720685289535524	-0.640874632953935	1.92099579307487	3.61547732063516	-1.10030625159123	-1.10030625159123	0.217576631238182	-0.434004123418137	-1.10030625159123	-1.10030625159123	0.0567374585543479	2.98197055045591	-1.10030625159123	-1.10030625159123	0.2359771362732	0.795771803805832	-0.322939142140819	-1.10030625159123	-1.10030625159123
TRINITY_DN5025_c4_g1_i12	-3.06784613668424	-3.06784613668424	2.11972368537198	4.09088471767899	6.36106043965502	3.41033293874492	0.887559668858215	-3.06784613668424	-3.06784613668424	-3.06784613668424	2.36407763168929	0.00116854123093768	3.28151914090997	-3.06784613668424	-2.04707727158967	1.50909919420287	1.35633695197829	-3.06784613668424	-3.06784613668424	0.680185658888169	2.75460360158266	-3.06784613668424	-3.06784613668424	3.46050638601901	2.58475508091228	2.97155549872347	-2.03998436132973	-3.06784613668424
TRINITY_DN11248_c0_g1_i1	1.24244564432824	-1.07210056024387	-0.774771046531127	2.0213054203725	2.58959231467663	-1.23513917610095	0.782464642369972	-0.405869477614901	-1.2184900472254	-0.523644269450858	0.449759691144368	-1.25198268626436	1.50806031506081	0.0821442160201546	-1.26375985404071	-0.612878133956815	-0.541054952999678	-1.07210056024387	0.529258545344995	-0.505664093110492	1.97904115062199	0.695935989596229	-1.11412377513958	-1.39863790838383	3.70418816373336	-0.698198190242733	-1.39863790838383	-0.497143453336251
TRINITY_DN1277_c0_g1_i15	-0.686121341139431	0.11406121862169	0.11886451373934	1.77751853184419	1.3596430759705	0.558637665676234	0.685146982240187	-0.0753875064022962	0.249926026071353	-0.305134240409616	-0.487299080627079	-0.411543644495628	-0.781553636409103	-0.532945801436526	0.515253466203955	-0.536801708204648	-0.607325340233258	0.815425890196366	-0.0916332083035796	-0.140540682889556	-2.08112921912698	-0.313666043625632	0.260252331350434	-0.709961877166419	1.19447861291041	-0.172199939290214	0.971926074246565	-0.687891119311257
TRINITY_DN798_c1_g1_i2	-1.52349425094224	-0.662426615696542	0.0895687852868861	-0.720947782533414	-0.471246868421743	0.0232564450110284	0.633680048476623	0.107400279030311	-0.636453431192739	0.175566217532727	-0.327667386057166	0.542594939515537	3.27031602624527	0.516412477423904	0.697657521018407	0.295653450024617	0.191519134234726	-0.741645847171536	-1.5262972342232	1.36392506004455	3.45001149842827	-1.56381624097428	-0.722232748141308	0.199005715700648	-0.97138606061668	-0.669845676610697	-0.225054508977243	-0.794052946414711
TRINITY_DN7408_c0_g1_i8	-0.747700277244474	0.0269390696697513	-0.182277962918963	-1.58281589250269	-0.235150236201721	0.953734403033218	-1.58281589250269	0.845058414289995	1.08711794316627	0.326381170488995	-0.789544238004609	0.0396459748800382	-1.58281589250269	1.27794831012614	-0.177368048795157	-0.615647284970064	0.848272141345781	-1.04378118953194	0.581970385640648	1.00526906603129	-1.58281589250269	1.17612682436967	-0.156819571151613	1.74515883250308	0.513108527495844	1.50871470061792	-1.29711776654457	-0.358775618284762
TRINITY_DN1901_c0_g1_i37	-0.221531602047639	-0.191251705728034	-0.345508780947357	-0.9023060275401	-0.9023060275401	-0.9023060275401	-0.289717620841383	0.141738305165921	0.981314788745571	-0.44182555750009	0.823653206969087	-0.449183580944288	-0.9023060275401	0.540770123822573	0.570701540376073	0.639704327996509	0.597476092607212	1.17082867709012	0.0736909300763429	0.524227110576573	-0.9023060275401	-0.330871911663591	0.210060495532463	-0.406610864916032	-0.9023060275401	1.24076080483797	0.538114693216667	0.0372966928159435
TRINITY_DN15904_c0_g1_i1	-1.05292290683685	0.238680651193715	-0.298462933211372	4.38703261064131	2.54281943263755	0.0956858633683699	1.05643765256738	-0.729841117333118	0.128497733443292	1.38802929119279	-0.555182818227757	-1.05292290683685	-0.625316734054951	-0.986661464568129	1.1395869121051	-1.05292290683685	-0.963424755997748	-0.129203228087462	-0.92067510853841	-0.868960071994255	-1.05292290683685	-0.981160237536759	-0.496125660244107	-0.827647976967281	0.57561741242591	1.37307341451423	0.390683744638764	-0.721790984619648
TRINITY_DN6747_c0_g1_i3	-0.594348279374691	-0.539733113497226	0.95846302768	0.744370653007732	0.70654198701118	-0.807493383884481	-0.892098209082441	0.233554500636867	-0.902663150818586	0.501249203156724	0.566535738157867	0.79745932714072	-0.0143897634965784	0.623994636174957	-0.6818705899068	0.508023213792733	0.544560168680552	-0.707369575371941	-0.00740487069315066	0.997732796846167	0.279580118531789	-0.622936461474919	-1.12103569142881	-0.957598153820105	1.2597148127065	0.391428440692696	-0.813572552216693	-0.450694829150066
TRINITY_DN11534_c0_g1_i14	-0.630706732140641	-0.630706732140641	0.343822580343241	-0.630706732140641	-0.630706732140641	0.766548613453786	-0.630706732140641	-0.630706732140641	0.978102510534883	-0.630706732140641	-0.630706732140641	0.322372220471867	-0.630706732140641	0.436243511783986	-0.630706732140641	0.460823860979976	1.32646497510575	0.308143604865423	0.85986339830556	-0.630706732140641	-0.60922700473019	-0.152511474201475	-0.626385126190547	0.747804891113089	2.02166503097573	1.01545592501725	-0.630706732140641	-0.630706732140641
TRINITY_DN16_c0_g1_i18	-0.99395891079901	1.84438782572222	-0.99395891079901	-0.99395891079901	-0.99395891079901	-0.99395891079901	-0.99395891079901	-0.00119048003008537	-0.99395891079901	1.70337011299471	-0.99395891079901	-0.99395891079901	-0.99395891079901	2.48669398038583	1.67097896664274	-0.99395891079901	-0.99395891079901	2.14780083651489	0.896293204358059	-0.99395891079901	-0.99395891079901	0.790545072130557	1.8304016314887	-0.99395891079901	-0.99395891079901	-0.99395891079901	2.86342498352364	0.664595349851889
TRINITY_DN2160_c0_g1_i7	-0.968641999475519	-0.239213656102983	1.00236506703733	-0.368947585707001	-0.259972216269781	1.04055476549061	-0.203388687903413	-0.074243536603436	1.50973820606439	2.08106470156529	0.438600601890318	0.0873236920369682	2.22164121900515	-0.721182163500814	-0.886293746751994	-0.746151950323714	-0.698336158921317	-0.473194051714643	-0.348350099936174	-0.552409014447744	2.96524011157158	-0.44297190330038	-0.547807112488735	-0.367144780047991	-1.16451250719196	-0.787145425879173	-0.801681519037053	-0.694940249057805
TRINITY_DN8347_c2_g2_i2	-0.32485882758629	-0.693080574747587	0.0969963558781813	0.835472625617906	0.978934735946205	-0.646786922473652	-0.258573211270519	-0.101165313384664	-0.676191561042441	0.662430120664156	0.00976966198418572	0.188498932331744	0.582639090717322	0.265829329230766	-0.815763094522416	0.287183207191151	-0.0367334407896657	-0.805837880647955	0.112780100629687	-0.00151404390076149	1.39222830102079	-0.00556542269598637	-0.782014303167875	-0.676191561042441	1.42179338318587	-0.273150920760967	-0.814341019453218	0.077212253088472
TRINITY_DN8761_c0_g1_i37	-0.203061215245593	-0.203061215245593	-0.203061215245593	-0.203061215245593	0.286481720396881	0.319998846549657	0.236295963228664	-0.203061215245593	-0.203061215245593	-0.203061215245593	-0.203061215245593	-0.203061215245593	1.04243444757433	0.193098273827562	-0.0603210431295105	-0.203061215245593	0.116556718954569	0.0172687396339629	-0.203061215245593	-0.203061215245593	1.39863530123536	-0.203061215245593	-0.0906946921730295	-0.00771361692337338	-0.203061215245593	-0.203061215245593	-0.203061215245593	-0.203061215245593
TRINITY_DN344_c11_g1_i12	0.171087883269738	-0.583665502926248	-0.495381332521194	1.58228822128636	2.22043427279377	-1.40348887889009	1.262692418384	0.676434665406855	-0.868065838970253	0.93478206586078	0.346927667321615	-0.441888993621015	-0.203443889071447	0.87430758846932	-1.31753074839021	-0.699401383733858	-0.365639617737286	-2.02778952756175	-0.145408918694598	0.566059759494476	-1.78008426924083	1.41542897224813	-1.55549197233514	-0.379043508279466	3.35925688132688	-0.14770133714445	-1.92067326517639	0.924998588432316
TRINITY_DN3739_c0_g1_i54	-0.372271784496814	-0.372271784496814	-0.372271784496814	1.99202048563856	0.974259677531206	-0.372271784496814	-0.372271784496814	-0.372271784496814	0.838740408988698	0.537693282261155	-0.372271784496814	-0.372271784496814	2.08348283768938	-0.238708258755708	-0.372271784496814	-0.372271784496814	-0.372271784496814	0.169738571039795	-0.372271784496814	-0.372271784496814	-0.372271784496814	-0.372271784496814	-0.372271784496814	-0.372271784496814	1.0882086855432	-0.372271784496814	-0.372271784496814	-0.372271784496814
TRINITY_DN3855_c0_g1_i24	-0.0563235995220577	-0.351779483048229	-1.30485843566074	-1.30485843566074	-1.30485843566074	-0.0114879514559838	0.193392431867089	0.248993532520389	-0.0340305201070721	0.76209180826389	-1.30485843566074	1.50022761103471	-1.30485843566074	0.886388354055531	1.72600729885307	0.236160717472823	-0.297662934256533	0.487580494403901	0.42545545063304	-0.43143893222588	-1.30485843566074	1.90147221221031	2.11427590520099	-1.30485843566074	-1.30485843566074	-0.0490555990580186	0.888913307735944	0.299687380707974
TRINITY_DN30913_c0_g1_i3	-0.579304690529086	-0.15516498414299	-0.0808922217643638	2.1037047040762	3.01173232460175	-0.562360090900484	1.92555702921188	-0.327473761717443	-0.824191749652621	-0.490768015927429	-0.103475507131489	-0.587852210484247	0.264628283645965	-0.655549714093781	-0.557555107138631	0.00200078658398117	-0.0808922217643638	-0.547992884620379	-0.29712141413996	-0.701187795597801	-0.824191749652621	-0.483914344886366	-0.303141012751657	0.00362727496469906	2.64686561514467	-0.551571294989629	-0.551571294989629	-0.691943951354181
TRINITY_DN7003_c0_g1_i1	-0.293703739618349	1.91837938370679	-1.78213567295704	-2.06588605583093	-2.3408931033308	2.59102628676924	0.341230686288919	-1.75689272004503	2.55523340285937	-0.891463789227602	-0.170647538607337	-0.86373389214416	0.992673747803454	-1.13612635267619	2.51335195088933	-1.26913043403071	-1.61667941657344	1.91724889256297	-0.536013495076129	-1.03755070884347	0.703326133302316	-0.786058707436609	1.38408452045309	1.60011927909964	-2.02358903496889	0.102713548144813	2.74061696479012	-0.789500135303347
TRINITY_DN6199_c0_g1_i14	-0.119724485842837	-0.78329682126036	0.689710746655814	0.215981650822181	0.168290973554394	-0.370786250010555	0.490517423326677	0.581275611035496	-0.376216045809859	0.569461703780277	0.101105731723327	1.02817420926948	0.598540262645688	0.378913215053947	-0.78329682126036	-0.78329682126036	0.696451113105865	-0.78329682126036	0.597986551243424	1.17721488885866	0.202932058967039	0.309587144418125	-0.78329682126036	-0.78329682126036	0.0987592497082663	-0.77180118242253	-0.78329682126036	-0.78329682126036
TRINITY_DN5852_c0_g1_i49	-1.60329838389827	-1.10340832741607	-0.336936658118121	1.40476467571805	1.5697726450478	-0.994072185942863	-0.0376029953723145	-0.22143619972484	-0.857348520788331	-0.521361229255549	-0.612046435205036	0.248126550783655	1.28569937536044	0.503487028732028	0.0248610915743388	0.366590827677186	0.34904457260247	-0.510416121921005	0.108889866146433	0.52973833207443	0.896077617691305	-1.22059977393609	-0.148565562868744	-0.754897756887104	1.92986950160488	0.453529719388123	-0.607301323898498	-0.141160329168304
TRINITY_DN60690_c0_g1_i4	-0.845426926921508	-0.845426926921508	0.463166941662769	2.43032512190702	3.23812686016834	0.255550720803313	-0.520040512261734	-0.845426926921508	-0.0571588440546705	0.152407405860378	-0.609087387753134	-0.31935811525392	0.461418573392775	-0.640034413931823	-0.75186675075917	-0.845426926921508	-0.845426926921508	-0.776412249006327	-0.845426926921508	-0.64881988282669	0.800735730236386	-0.845426926921508	-0.683216890607201	0.552923443424457	4.68230028097192	-0.422117689679121	-0.845426926921508	-0.845426926921508
TRINITY_DN9934_c0_g1_i3	-1.56756241386833	0.73409618057315	1.60447472973819	-1.36761040456936	-3.09862270184882	-0.0695450787023248	-3.38616017243237	1.14308437369423	0.397500035896952	0.547395466380011	1.46377453836407	1.40365594140127	-2.62005256178056	1.93389975997681	0.695625396723004	1.51273542775234	1.59384866699985	0.592441946156945	-0.858603976458544	1.38233192728778	-2.71745336514918	-0.640078076809022	1.16143442403397	0.796277024936034	-2.34771450626345	1.15809849721703	0.390646739078326	0.16208218167201
TRINITY_DN13608_c0_g1_i3	-0.645343927769474	-1.41070652509091	0.646898991025106	-0.350993688082807	-0.627662921226924	-0.271784857794078	2.99174778312719	0.637023921224767	-0.76244801118351	0.10293966961132	0.661122039151082	-0.624831330443762	3.68738963730291	-0.4082699512287	-1.547722404746	0.597561090892686	0.324209162044887	-1.12492918075764	-0.786294753137878	0.27654197117404	5.57427899089961	-0.611877120456182	-1.35333534586177	-1.39421840230235	-1.54236917025179	-0.607957511879365	-1.10348492901858	-0.325483225221884
TRINITY_DN3031_c0_g1_i14	0.46947384537446	0.763403585420636	-0.332340115979901	-0.833649136982871	-1.66163890484447	0.174134770166183	-0.380936819405998	-0.0930782649365938	0.14017973688673	0.0534256091883325	-0.348396537823334	-0.030283498638866	-1.16189189726648	0.430299620866882	1.01953270349962	-0.524739057632514	-0.494410530431926	0.891216979608708	1.25179889038699	-0.0719694014457897	-1.89892554148062	1.57821411450083	0.83831223362044	-0.00914896673594523	-1.83926987517417	-0.101031588255424	0.900850916280384	1.27086713123471
TRINITY_DN1130_c0_g4_i1	-1.71170804038175	1.61123110378223	-0.597843300966216	0.0922371084610751	0.0519556713864655	0.965031267004652	-0.999369624883974	-0.47903191279746	-0.0643018605183707	-0.268590175133999	-0.859142976393381	0.66327046174882	-1.3749740974975	-1.22721035241626	2.20147803165966	-0.570400354017947	-0.655388501400928	1.76690412404584	-0.591514950572842	-0.871195636642405	-2.70954237316364	-1.33770475583322	2.19989473492617	-0.292702631250807	0.624167581183641	0.446368732730848	4.93209035374194	-0.944007626800659
TRINITY_DN18305_c0_g1_i90	-0.842076491723977	-0.039676451609138	-0.842076491723977	-0.842076491723977	-0.842076491723977	0.856586508161907	-0.0289623003776882	-0.842076491723977	0.886497110835387	0.388126521642444	0.0808824725121946	-0.208877805349973	-0.842076491723977	1.40858196277443	1.04193524585954	-0.842076491723977	0.0131159162351767	0.615255133761036	0.319488764673054	0.0305552994112727	0.316260535443123	-0.842076491723977	-0.0289623003776882	-0.842076491723977	-0.842076491723977	1.70463279755897	0.497060893195608	0.56826461289011
TRINITY_DN8969_c0_g1_i2	-1.02834137471145	0.767429802304081	-0.0268126100872226	0.141175682421372	0.0368526226089072	-0.0938977023359691	-1.0228453869566	0.490584513730841	0.513774870585627	-0.0794045353846342	-0.27259303540925	-0.757476440497272	-1.45032966416656	0.235279249048741	2.12733947858143	-1.07371092774578	-0.452996194467375	0.917502019408123	-0.938217728853082	-0.00241991542447861	-1.62482154031706	-0.441544550741417	1.57087747279529	-0.602105077497366	0.629882223434183	0.357025257891048	3.16905666715813	-1.08926317537224
TRINITY_DN398_c0_g1_i5	-0.293332707604902	-0.293332707604902	-0.293332707604902	-0.293332707604902	-0.293332707604902	-0.293332707604902	-0.293332707604902	-0.293332707604902	-0.293332707604902	-0.293332707604902	-0.293332707604902	-0.293332707604902	-0.293332707604902	0.0377992146123001	1.7138627937993	-0.293332707604902	-0.293332707604902	0.20542875806695	-0.293332707604902	-0.293332707604902	-0.293332707604902	-0.293332707604902	2.28608883515862	-0.293332707604902	-0.293332707604902	-0.293332707604902	2.50347267327558	-0.293332707604902
TRINITY_DN4055_c0_g1_i25	-1.01491992358858	0.548572901910074	-0.559221592017437	1.73316071077577	1.10245823080159	0.589314078200982	1.65124766194319	0.435712063980579	0.40583599472957	-0.0111552561402823	-1.18025334744612	-0.891023453190674	-1.61549730791678	0.109114914913866	1.17152975371731	-0.764962232091926	-0.427346209410888	-1.71683052889962	-1.29018935796707	-0.600485683796215	-1.55329675806033	0.621292446404796	1.35947989928204	-0.291284659834859	2.57553569828107	-0.354560258620982	-0.0409370644110831	0.00870927845201086
TRINITY_DN23753_c1_g1_i3	-0.0645192956314277	-0.311107348101253	-0.56328076130328	-0.56328076130328	-0.56328076130328	-0.0292191588821619	0.188611377101029	-0.56328076130328	0.0197568624933839	0.796802534610051	-0.56328076130328	-0.56328076130328	4.06741592251747	-0.059423228725851	-0.317176751419364	-0.56328076130328	-0.56328076130328	-0.56328076130328	-0.201512401884127	-0.56328076130328	4.87481244153958	-0.199268707744665	-0.56328076130328	-0.56328076130328	-0.56328076130328	-0.56328076130328	-0.31596082632346	-0.56328076130328
TRINITY_DN1188_c0_g1_i5	0.38808798933456	-0.0169342316744159	0.489230786957137	-0.383716562346039	-0.305443134416851	-0.608148128956085	0.586046693975076	-1.12950337505811	-0.497478837464912	-1.54850284048938	0.437726039738021	0.261323155608073	2.07606600582655	-0.445508847166053	0.200387702156537	-1.54850284048938	-1.54850284048938	0.51258208011193	-0.329411782243181	-0.134908758080204	2.90527810036265	0.118708071991492	-0.119824430541148	-0.126269839806331	1.09188671956557	-0.548502840489378	0.736011292754867	-0.512175348671613
TRINITY_DN3319_c0_g1_i10	-0.829375773208247	-0.160820513765431	0.305264591103806	1.42530592008936	0.956804770369435	-0.376436525081607	-0.0710991300414721	-0.688427156427971	-0.195585931926107	-0.475054991066974	-0.0959309830214075	-0.589507074556126	-0.0553199208170592	0.97784694311814	0.563514401117378	-0.480857693875712	-0.563106105635427	-0.186074928936328	0.0675478707206294	0.584504514938615	0.0210867524743108	-0.0694587716602166	0.0892503592179679	-0.615602023490844	1.05180786048	0.0092338599623909	0.29808173377251	-0.897592053853614
TRINITY_DN8738_c0_g1_i8	0.848743486613445	2.10207693908764	-1.25223416111138	-1.07081352083123	-1.06954186359519	-1.15327568102321	0.296202463584666	0.327911323312004	-0.110147531493849	-0.53765892225975	1.16433538789105	-0.273306384729977	-1.11080137018208	0.0662273040562067	0.153758198564461	0.794955202601077	0.572330050978451	1.48415423959208	0.81471608281325	-1.00006074790935	-0.792802542474079	-0.998849925311302	-1.10949398899529	1.30235469056626	-1.08230915966906	0.894421061008089	0.455290629788232	0.283818739128834
TRINITY_DN5635_c0_g1_i2	-0.851724376184332	1.64712483034739	-0.636191376438676	-0.731486498842373	-0.780262013627708	2.55328408902236	-0.674304838195096	-0.797798494653228	2.43829447074829	-0.40464114997468	-0.475598986908158	-0.346905388551491	-0.805964714801649	-0.833524197371107	2.40801888750645	-0.708341162194512	-0.825200933664567	0.774897276174038	-0.885940091522245	-0.791028444496778	-0.885940091522245	-0.768245048852491	0.86252114148179	1.40241847067142	-0.788329294895823	-0.776245226696315	2.01516815149227	-0.33405498805052
TRINITY_DN44910_c0_g1_i4	1.43679854036432	-0.897780231484347	0.318852618032313	1.91741913318902	1.52138751693922	-0.667317717255478	1.75399562158661	-0.611550168343967	-0.986202982744421	-0.0747040316397487	-0.259291840505444	-0.529280978564038	3.08945717847297	-0.813466257471383	-1.31688240987018	0.088922945902195	0.125068060494397	-0.939133339228781	0.331327851375234	-0.467470402622191	3.68885782220958	-1.07440481043347	-1.45417358000873	-0.733336399239147	-1.05302235995661	-1.15121105782152	-0.461980390405285	-0.780878330971104
TRINITY_DN1222_c1_g1_i10	1.12695866126218	0.35931140217236	-0.416976571198925	-0.607529512922584	-0.829476004252889	-0.507703969189454	-2.716221228995	-0.966901504420917	0.538523968634215	-0.509578005011602	-0.829476004252889	-0.571522203840859	-2.716221228995	2.06351125641895	1.86705714491335	-1.41346351335696	-1.00648946957431	1.47660417455739	1.30499196609197	-0.67954207476455	-2.716221228995	1.62839425596265	1.79651133401937	-1.12933641614281	-0.655482071137319	2.73667067358575	1.64821112902133	1.72539504041156
TRINITY_DN52678_c0_g1_i1	0.835086912782037	0.103166972165695	-0.524144881177449	1.69482967752308	1.13940500001729	-0.900435264514501	0.255313968163444	0.864675097365084	-0.374366452846913	0.543701692073091	0.754000276330899	-0.463207525601591	-0.900435264514501	-0.163181160190171	-0.55560676751706	-0.604124703806409	-0.367370342644863	-0.789403952125757	0.100285902729153	-0.463207525601591	-0.900435264514501	-0.37536867243629	-0.832796547639138	-0.900435264514501	2.61330812007976	-0.267236578140497	-0.749875587939119	1.22785813649532
TRINITY_DN3433_c0_g1_i21	-0.678871232825138	0.294923696827468	0.0233430181853028	-0.678871232825138	-0.678871232825138	2.48928939623097	-0.678871232825138	-0.313738639372608	1.67868077179295	-0.566504709752575	-0.678871232825138	-0.678871232825138	-0.678871232825138	1.19887301712386	1.4085916084252	-0.678871232825138	0.203967422942113	0.870058536651262	-0.397914918994082	-0.678871232825138	-0.678871232825138	-0.634826900119117	1.72303223878282	-0.674549626875044	0.996041320082869	-0.678871232825138	-0.412234590311148	-0.419448080543723
TRINITY_DN12246_c0_g1_i13	-2.31951127990458	-2.31951127990458	1.54363426308482	2.33004670012375	4.14868100984931	2.84628009451936	0.927352803249588	-0.282832125674129	2.20636966861529	1.46216316911365	0.979147035659938	1.08389279658074	-2.31951127990458	-1.64685965057619	-1.15343860395787	0.369116703582276	0.278377395260849	-2.31951127990458	-1.71449112684217	-0.226627314226093	-0.719241526395572	-2.31951127990458	-1.94878900475641	1.40622987659938	3.12667876979548	1.22088802572605	-2.31951127990458	-2.31951127990458
TRINITY_DN3672_c0_g1_i2	3.25361300998634	-2.067521632363	2.05315181670274	-1.34190414298257	-2.60854078549656	-2.16705730591391	-1.40878992878072	1.24784739131753	-0.0461151735359349	3.28494277741786	1.34258070625299	1.67922699247882	-2.60854078549656	1.80498560130034	-2.60854078549656	-0.281140839399136	-0.115662137290828	-2.28315437083678	3.1975512257962	3.47847644876889	-2.60854078549656	2.32001904166572	-2.17986237554833	-2.26940340057697	-1.2140266435406	2.33875132539617	-2.47103726174662	2.27869201741805
TRINITY_DN984_c0_g1_i18	0.686203631067657	1.04952691869798	-0.0442971870915132	-0.205203124651147	-0.362292954817393	0.461662406309866	-0.754756477735107	0.010164486427211	-0.908055640005445	-0.556140668439861	-0.0450474185389391	-0.546016451166153	-1.03123089867446	1.00274236118239	2.60556178913856	-0.795836851442696	-0.271698536438054	1.13580069283998	-0.387761263217036	-0.32218349547049	-1.98803101672604	-0.77017991991491	0.91172466939757	0.146189923034593	0.205425349023544	-0.165912741996697	2.62550063619189	-1.68585821698529
TRINITY_DN4740_c0_g1_i4	-1.686524155454	3.16892703934185	-1.29616514710158	0.472579578295121	0.941843494769891	2.99888586035447	-0.719523520212339	-1.70679155403863	3.06039309203247	-1.66090729919326	-1.77723459458443	-0.983121588894049	0.495075817165182	-3.65260638422775	2.5223107061228	-2.37625237500628	-1.74709596191964	4.03926023499236	-1.23230187261431	-2.28457458677439	1.18676004474459	-1.64435295759389	4.31728080324844	3.44578815305174	2.11807409118097	-2.59580002860927	-2.08708750720076	-1.31683938187532
TRINITY_DN13252_c0_g1_i3	-0.894177628841123	-0.093989800570569	-0.458655021316275	-0.31952607604836	-0.364963705977059	0.016265888259023	-1.06758680147358	-0.894509092378684	-0.128467432607744	-0.476656577492786	-0.394194417300813	-0.64045311038378	2.27158012900844	-0.369103436337983	0.134859342269687	-0.185932324799253	0.311499715209111	-0.067213094687165	-0.187149960297801	-0.221875764384931	2.74977135707882	-0.509788817439482	0.250748774335849	0.359963793257581	0.617940908558105	-0.228337314775636	1.64425043572645	-0.854299966590042
TRINITY_DN6262_c0_g1_i18	1.31197583052175	0.173570152469843	-0.950757982532358	5.5521772225733	3.43915294253931	-0.950757982532358	1.77389228920061	-0.950757982532358	-0.950757982532358	-0.950757982532358	-0.950757982532358	-0.950757982532358	1.2486788010265	-0.217837600424101	-0.950757982532358	-0.950757982532358	-0.950757982532358	-0.950757982532358	-0.950757982532358	-0.141755207593272	1.41940629800785	-0.950757982532358	-0.950757982532358	-0.950757982532358	2.11928780564057	-0.950757982532358	-0.515662830912261	-0.950757982532358
TRINITY_DN4272_c0_g1_i44	-0.523197592102518	0.724122342877301	-0.523197592102518	-0.523197592102518	-0.523197592102518	4.30959117675246	-0.523197592102518	-0.523197592102518	3.38119016234561	-0.523197592102518	-0.523197592102518	-0.523197592102518	-0.523197592102518	-0.523197592102518	1.4702956289559	-0.523197592102518	-0.523197592102518	-0.316554368119123	-0.523197592102518	-0.523197592102518	-0.523197592102518	-0.523197592102518	-0.0711293618787078	0.719862113970009	-0.523197592102518	-0.523197592102518	0.246574147146929	-0.523197592102518
TRINITY_DN3256_c0_g1_i9	1.69377033647929	1.44927170761144	-0.489190131171067	-0.818319545543797	-0.911382173226735	0.210012642508083	-1.60512252270778	-0.336572780378974	0.328966914536636	0.403660729719557	0.294846934543521	-0.0589662280775469	-2.71840450464466	0.523384002319075	0.570261984458426	-0.908059712109774	-0.514608866581911	0.744488304960366	1.34423218916873	-0.192188188167011	-2.5734604479056	1.44847813260023	0.983981249972089	-0.70004439210986	-0.643284072359122	0.240945197026395	0.71841872371652	1.51488451536348
TRINITY_DN105735_c0_g2_i1	0.22038002694835	-0.249462443738063	-1.03143669561426	3.11276113005187	2.06714526305343	-0.882532372865717	2.32805406792501	-0.627651454519466	-0.719511748706979	-0.586724869063024	0.0485150802729812	-1.13619784084415	0.603126819526143	-1.47279575503747	-0.962301157378961	-1.32898145326452	-1.28653187022547	-0.183314547788168	0.40019884574388	-1.19068413750634	0.234995786975782	1.2563986182515	0.0875024731386542	-0.875934643739451	2.9873423228685	-1.07134820223222	0.120527679742128	0.13846107802603
TRINITY_DN9007_c0_g1_i2	-0.363909098229933	0.203751804888946	1.85957917962779	-1.11004717132869	-1.40699761112743	0.460050566671505	-1.11553479696712	0.847149643656441	0.171896053643802	0.81303773994816	1.06352468504057	1.85242947622935	-2.05628927397915	0.962843850118387	0.185347853112409	0.94845210526307	0.656196215359759	-0.462209078578173	-0.719452182731821	1.70915234822164	-2.16247401992568	-0.827428369176497	-0.0869548642702136	0.118669274437782	-1.85745716461711	0.683628342639494	-0.335775410884307	-0.0311800970429683
TRINITY_DN3981_c0_g1_i13	-1.05816705353125	1.31050032043785	-0.59040398010494	0.478847014526186	-0.0674915063624519	0.0847714150960674	0.213960899346853	-0.488778957831298	0.88146474177058	0.115768460515663	-0.749727036416626	-0.226092566723806	-0.9866471060975	-0.230740802853991	0.399103646077418	-0.715934862188799	-0.427465408978734	0.213105462001369	-0.275062178229527	0.143870854734381	-0.916632212425928	-0.414186943949922	1.41704412647848	-0.921320858219557	-0.105403922658529	-0.951694507263075	4.20994664577597	-0.342633682924888
TRINITY_DN12312_c0_g1_i9	-1.81956013752503	0.355485348585887	-1.81956013752503	2.84230345075339	2.78960382261511	0.128666906354141	1.58561537111027	0.173570733904236	0.81154414484085	-0.719928287510566	-0.575891056558164	-1.05997816429147	0.949788461952833	-0.403801471002529	1.8568201179419	-0.507475876010273	-1.81956013752503	0.831663805464851	-0.197566905858904	-1.81956013752503	-1.81956013752503	-0.475868068346008	0.662513682766915	-1.81956013752503	2.51672325033941	-1.81956013752503	2.63204663068812	-1.45891493506481
TRINITY_DN13233_c0_g2_i2	-1.5516705051882	-2.53135893515884	1.40806562459807	4.29181972140866	6.23309257204674	0.975287934722943	-0.137686232768067	0.100679631061932	1.6441577870373	2.19337928384093	1.1683504893494	1.57020212853371	-1.08797911841131	-2.81350216394034	-2.81350216394034	1.44365935589658	1.23717365637678	-2.81350216394034	-2.81350216394034	0.821787890339244	-2.81350216394034	-2.81350216394034	-2.81350216394034	2.47067879620496	5.81224685488232	-0.740367459310121	-2.81350216394034	-2.81350216394034
TRINITY_DN15276_c0_g1_i5	-2.10196901435551	-1.21756646137182	-0.0107769628393752	2.21468361003136	2.79686814259988	1.29665498236224	0.942949626019773	-1.25397210780056	-1.05722519313111	0.0197095422327451	0.76434554702154	0.523067631912929	1.87301909763642	-1.71681411747116	-2.10196901435551	0.481309359552836	-2.10196901435551	2.93290696325121	1.66059241569338	-0.257583361352936	-0.32333988845994	-2.10196901435551	-1.66580717504106	0.966529831944301	3.02028955345649	-0.530534898478998	-0.949461065990605	-2.10196901435551
TRINITY_DN87_c1_g1_i8	-1.07422914130007	-0.605245926923665	0.886432334027746	-1.63142679306332	-1.90499935874884	-0.574607275285788	-1.21451555298743	1.34117031851058	0.429892074977206	1.25914494504167	0.624516508665569	1.85532650485597	-1.90211767273261	1.3752055173848	-0.512230679910366	2.05037953763422	2.00877029654462	-0.369500742662201	-0.876640302280315	1.03413749324111	-1.55896108443622	-0.715835409433969	0.0561589150484934	1.47389259668686	-1.75299626530379	0.385855256713697	-0.176589155373382	0.0890130611094531
TRINITY_DN10945_c3_g1_i7	-0.888020104565499	-1.40322368817255	1.10556839822435	1.86369386964462	1.23071146650483	-1.23666553782864	1.19512818977578	1.17984592571564	-1.13368828343696	0.983558322704012	1.2786658618496	0.590457006757168	-1.12534295262734	-0.10059275235368	-1.38070067154641	0.850797303421699	0.747233733665854	-1.30688633642356	0.976548481287092	1.17647464907505	-1.39693194230483	-0.0395330688939308	-1.09752862014154	-0.782555257478983	-0.425463426715516	-0.0317135644346316	-1.43510070397455	0.605263702272942
TRINITY_DN20093_c0_g1_i5	-0.86644136387658	-0.874646286698304	0.951824332391474	0.437619366218414	-0.46878043331771	-0.335507137130969	0.727984766999812	0.491812597640472	-0.446412620289256	0.628499266292836	0.470139016483446	-0.0140405100051351	1.86560687829629	-0.28077198144974	-0.769473573531561	0.333307250173141	0.619007107669373	-0.470391483223696	0.0632374869159449	0.344739020772177	1.64176945740432	-0.951311896517374	-1.16723757862071	-0.388697122432969	-0.5207708503836	0.331723321332368	-0.914504836454221	-0.438282194658235
TRINITY_DN43500_c0_g1_i7	-0.818669935641527	-0.818669935641527	-0.818669935641527	5.2637559062494	7.93945665193209	-0.818669935641527	-0.818669935641527	-0.818669935641527	0.540851234786068	-0.818669935641527	-0.818669935641527	-0.818669935641527	-0.818669935641527	-0.818669935641527	-0.818669935641527	-0.818669935641527	-0.818669935641527	-0.818669935641527	-0.818669935641527	-0.818669935641527	-0.818669935641527	-0.818669935641527	-0.818669935641527	-0.818669935641527	5.90401466242909	-0.818669935641527	-0.818669935641527	-0.818669935641527
TRINITY_DN482_c0_g1_i21	0.569701408307736	-1.17299394116615	-1.17763134484052	-0.616082130470916	-1.81268917456573	-1.22100975763	1.84997208090936	2.00380813692028	-0.248067122128753	0.407331155880636	1.8546352957129	-1.81268917456573	-1.80692990527705	-0.590502867243621	-0.554471785029716	2.31279662259364	1.4630628742628	2.40159108523917	2.85105392430596	1.24094352371636	0.199521909385141	-1.81268917456573	-1.1445700498793	2.08571268542646	-0.167448661920468	-1.81268917456573	-1.47697726424527	-1.81268917456573
TRINITY_DN3315_c0_g1_i29	-1.0473047052161	0.900174440750579	-0.24077441595653	-1.0473047052161	-1.0473047052161	0.851870925264418	-1.0473047052161	-1.0473047052161	-0.132740181722156	-0.0654520519263546	0.693407028183006	-1.0473047052161	-1.0473047052161	0.359776070234405	2.19971134455125	-1.0473047052161	-1.0473047052161	1.50900207900888	1.11167854594429	-1.0473047052161	-1.0473047052161	1.07603040803699	1.64311239031637	-1.0473047052161	-1.0473047052161	0.360863665492011	4.39560562484818	-1.0473047052161
TRINITY_DN3228_c0_g1_i12	-0.399827607904465	-0.559011070726502	-1.0679467325909	-1.0679467325909	-1.0679467325909	0.477527478249283	-1.0679467325909	-0.62965388101175	0.442002413713413	-0.108918513647204	0.124878670961494	-1.0679467325909	-1.0679467325909	-0.482022755632296	1.94551552721567	-0.706178373171744	-0.132864209272236	1.06922886865714	1.31139697472371	0.0968395455524425	-1.0679467325909	1.82347245425518	2.13384393473519	0.560126921605239	-1.0679467325909	0.504457914799434	0.500085372180382	0.5726741954448
TRINITY_DN7659_c0_g1_i1	1.54628361804983	-0.589806145114403	2.17634699158947	-0.490871447528068	-2.30434966984146	0.819108641918597	-2.44216187950104	2.06782661492318	-1.3550875114314	1.12700842669823	1.06991172167696	1.47278717210158	-4.42397680096981	3.09843855923354	-0.895175613962031	1.0832936517253	1.66080962884146	-0.910004565715719	2.51264592991751	1.62543300169617	-6.37705575358232	1.44169257189934	-0.562172123479219	-1.20001500390981	-2.91709961392819	0.598746368371986	-0.432946954474361	2.60039018479465
TRINITY_DN154471_c0_g1_i3	0.580654257901978	0.0233097341060259	-0.20982684559123	-0.195914538735976	-0.255269816352397	0.221889394834244	-0.1931481044446	-0.222463671269156	-0.125657078221928	-0.221054101014484	-0.255269816352397	-0.184880488460999	-0.255269816352397	0.684332904003646	0.969387917768341	-0.221054101014484	-0.221054101014484	-0.0713069815098022	-0.255269816352397	-0.117766292602462	-0.255269816352397	0.785973165879484	0.218776782966908	-0.168486050210331	-0.146912638261979	-0.172567227022148	0.14198552924203	0.122131614433397
TRINITY_DN5217_c0_g1_i6	-1.34496042462416	2.07849242012582	-0.628654301024045	-1.68523782939041	-1.68523782939041	4.303265089076	-1.44889829022204	-1.1752886830861	4.08654213068786	-0.418601186876423	-1.36561989519025	-1.68523782939041	-1.35295954633348	-1.21639388641577	3.32683913562441	-0.776040766398725	-0.763039980994045	1.98458265369229	-1.2405707625485	-0.995491390896857	-1.48360396822076	-1.21639388641577	2.1683586768121	3.15326018852779	-1.68523782939041	-1.68523782939041	3.7621429994829	-1.01077717783015
TRINITY_DN6814_c0_g1_i8	-0.799251110448615	-0.4819470420867	-0.167913966321134	0.00149351348816262	-0.799251110448615	0.0944993912719509	-0.799251110448615	0.682564463169248	-0.799251110448615	-0.447622781345833	-0.136589854973521	-0.799251110448615	-0.799251110448615	1.38502918397077	1.22542316996301	0.815223172389086	0.821804392851125	0.499993547347458	0.903406432942296	-0.401995764854188	-0.799251110448615	-0.799251110448615	0.951784066219247	-0.799251110448615	1.06111581968951	0.886913215612744	-0.542240492242591	0.0423195269469021
TRINITY_DN278107_c0_g1_i1	-0.36583196101577	-0.36583196101577	-0.36583196101577	2.81749574502903	2.77167156273417	-0.36583196101577	-0.36583196101577	-0.36583196101577	-0.36583196101577	-0.144264172477361	0.133950159131542	-0.36583196101577	-0.36583196101577	-0.36583196101577	-0.36583196101577	-0.36583196101577	-0.36583196101577	-0.36583196101577	-0.20104568287243	-0.36583196101577	-0.36583196101577	-0.36583196101577	-0.36583196101577	-0.36583196101577	2.670495530802	-0.36583196101577	-0.36583196101577	-0.36583196101577
TRINITY_DN967_c0_g1_i8	-0.675154530121274	-0.489922275891113	0.127245509993565	-0.675154530121274	0.428510952644422	0.332758551521991	-0.675154530121274	0.250844888434949	0.173643651122915	0.535234334324128	0.128899028846079	0.864376541352876	-0.675154530121274	0.669105864864144	0.573987373159073	0.68324173183538	0.334192642137978	0.311074350106125	-0.269162170445438	0.741144775358605	-0.675154530121274	-0.675154530121274	-0.326922110882003	-0.388273382333113	0.148594830186998	-0.0815617242566782	-0.157123037519105	-0.53896314383413
TRINITY_DN4768_c0_g1_i11	0.443723658803925	1.66048324399158	0.930634740262376	-0.0301662796166662	-0.503543763874869	1.65418675085075	-0.142724624788912	-0.010026592001386	1.36108678002615	0.374262168773878	0.489039994560863	0.753872151457051	1.23647293454853	-2.09952474284049	-2.09952474284049	0.642912702535777	0.382807277906887	1.52223411386924	0.659844176410416	0.245587721295137	1.83064486530959	-2.09952474284049	-2.09952474284049	1.46704689778627	-0.271705718223169	-2.09952474284049	-2.09952474284049	-2.09952474284049
TRINITY_DN9013_c0_g1_i2	-0.491707739774849	-0.677004754836899	1.81393898436157	-0.49290748623974	0.213980659268314	-0.468509917111329	-1.21237601318355	1.40821039726833	-0.616911591359542	1.23061291400908	1.12390737468089	2.04343509933587	-1.75834438228884	-0.293153494362856	-1.6526663043943	1.48013678918592	1.33859210021412	-0.59871519646761	0.197340393580485	0.335891687556928	-0.734734167106193	-0.71990820063273	-1.29891276365154	0.0131186760768132	-0.525069843297904	1.36316841396823	-1.18982578449629	0.168414149697627
TRINITY_DN8327_c0_g1_i5	0.100633635365841	1.49932609614546	-1.81423246089079	1.52686622187857	1.2270287689827	-0.183411940150244	0.984003276616118	-0.425645440565109	0.974826083410411	-0.19457077612886	-1.96472954901728	-0.162345442860004	4.07412780376204	-2.00464391856834	-0.724255945984274	-1.80591119749905	-1.81318967440456	0.708921243017794	-0.501303580902823	-0.637715839041622	4.12895188820421	0.261709705381865	0.649649439680606	-0.883136046176726	-0.142891598233511	-1.84374076580005	-0.322263462167732	-0.712056524054631
TRINITY_DN8181_c0_g1_i1	-1.72062693200619	-0.184574031765976	0.0994498890913273	3.21450274976769	2.0419344980427	-0.102388276410731	2.8106921403486	-0.205621015572456	-1.72062693200619	-1.50153587375999	-0.434337173872089	-0.842490165379238	-1.21473600227623	-0.531593107616169	-0.139516756780636	-0.523390577087479	-0.0326704379617042	-0.0629869267983618	-0.0184126809957452	-0.588379133707746	0.0580021938893815	-1.4021654668386	-0.40158711644365	-0.308658421646053	1.61379832556408	0.183568116231689	1.37917321139323	0.535175904596532
TRINITY_DN54_c2_g1_i4	0.928208002836257	2.04100781780499	0.243846131180462	0.220949363630544	-0.0214161648867668	1.20629670004496	-1.02697814981304	-1.03338728981123	-1.94943730022879	-1.68070019350993	-0.885924416266416	0.63072671529795	-0.214308276312342	-0.459910150528783	1.48263042398229	-0.114543770301921	-0.11415553159105	-1.02643011750222	-1.1056406065648	-0.410211464441927	-0.595183156305218	2.48054340024643	1.8788157562399	0.985483654640086	-1.74416433103203	-1.19601270443627	1.26627335414003	0.213622303488838
TRINITY_DN386_c0_g1_i14	-1.20390226578426	1.57818403384519	-0.127026024839838	-0.73999730611339	-1.64703703233863	1.34080576688114	0.528219198678753	-0.709764300164622	1.36005911248299	-0.165391682042878	-0.648756785195057	-0.344565694775135	-0.463505384908261	-0.347444354179927	0.78579707713703	-0.438641392973783	-0.617201723027692	1.85087434702218	-0.225677300726782	0.279812166914849	-2.05849601611759	-0.557986324827936	1.47029412861976	1.57455621237669	-0.37144885023357	0.481817213168863	-0.260877543772961	-0.322699275105143
TRINITY_DN1894_c0_g1_i10	-1.46761329745904	3.1247839377389	-1.00503740941684	-0.891333039837687	-1.46761329745904	3.09737450350085	-0.864491427619046	-1.46761329745904	5.07611456158683	-1.46761329745904	-0.507843142247576	-1.46761329745904	-1.46761329745904	-1.11938087821977	2.95985878962725	-1.46761329745904	-0.545415449062676	2.87976889385607	-1.46761329745904	-1.46761329745904	-1.46761329745904	-1.46761329745904	2.08525557355226	2.41981449059452	-1.46761329745904	-1.46761329745904	3.83711676037353	-1.46761329745904
TRINITY_DN154_c0_g3_i1	-1.23395650988589	3.40937511715301	-0.252409897514973	-1.989894353417	-2.2209040484178	3.14277519204188	-2.6089895390573	-0.559114922174103	3.22143724788174	-0.497318745077657	-0.480207623980354	-0.604347445745753	-2.71251607280425	-0.776575047968321	4.34956691471633	-0.412215579156216	-0.420818298685688	2.97253704821502	-0.721105272857395	-0.153766781730746	-2.58214058059853	-1.13079237379926	3.97815218452791	2.64967929681491	-1.49216406569201	0.0638420946433547	-1.9792089512625	-0.958918986168414
TRINITY_DN2952_c0_g1_i1	6.11824929605593	-1.43707565691211	4.28577000274288	-2.19689392213214	-2.19588398506542	-2.34240090085405	-2.71088990149915	-0.542889776981329	-2.71088990149915	1.1655779312072	1.53908630222501	1.85592525251175	-0.726482836188535	0.512995966442518	1.04559970526082	-1.00424884418974	-1.63296332281408	-0.651534623882728	5.13736371180209	-0.914707490779144	-2.71088990149915	3.73744945189905	-1.59718940233442	-0.00978447772097901	-2.71088990149915	-0.159989236851626	0.0767515129841772	0.780834949571462
TRINITY_DN12078_c0_g1_i3	-1.78588653421712	1.51260045532945	0.596797089924818	-1.01793887884821	-2.59587784480799	2.42604893442454	0.709007067423169	0.0535472775609658	1.61262839026564	0.475951487709119	-1.3402937434594	-0.140911790331286	1.57835782563422	-0.446983236120929	0.909485933725493	-1.48113575863498	-1.46796036988725	0.145190247692474	-1.39382864031003	0.994012603657362	1.35652978378307	-0.649407241224781	1.06356287187245	0.550069479828733	-2.09236623001581	-0.53660203549238	0.904766649816566	0.0606362047020994
TRINITY_DN4756_c0_g2_i1	1.00453131040385	0.531815455159644	0.014596981804464	0.731617081692702	-1.31095029350933	-0.243908162139975	1.19192302919383	-0.719209260157111	-0.645674624221789	-0.0196021062639335	-0.266569900442718	-0.15869809056056	2.24642112882603	-0.952614098427841	-0.544350139516736	-1.28136010996264	-0.993104658622672	0.2684147885075	0.0945719310599258	-0.324489347163046	2.51423466231557	1.01188344801222	-0.0858749302394091	-0.115632365719893	-1.32346093197808	-1.12605471517187	-0.0368232406758162	0.538367157797673
TRINITY_DN50679_c0_g1_i4	-0.318539578993654	0.432466529616453	0.583894927985759	-0.660980725512943	-2.35473847319564	0.345953469608268	0.768531303158977	0.0399341886274671	-0.0533494361238693	0.672064460121776	0.181066715247819	0.41809856866444	1.37304349966205	-0.342841974124545	-0.152507281791296	-0.268001465407389	-0.122386732552379	0.0315657089927708	0.157173746999246	-0.0824363053064747	1.22175395220688	0.137020928455689	-0.451318639662439	0.201308174620447	-2.07344611671008	-0.131253396650216	0.302156706570333	0.145767245492556
TRINITY_DN793_c0_g1_i8	-0.998251255530737	-1.38445517181465	1.41414985963513	1.18912502016378	1.36205360451453	0.0669715666054076	1.32120778372413	0.595963700658213	1.10676543557182	0.899458826426706	0.709594691257518	1.37949103963735	0.941765427502136	-0.882738098231498	-1.04140776161915	0.994371130919831	0.95410814678064	-1.53723194838913	-1.88930838901621	0.923507409195873	1.11073493450869	-2.00358746857273	-1.76041658051968	1.64197096334368	0.0629020284465973	-1.24676291753271	-1.55829356391696	-2.37168841374856
TRINITY_DN8882_c1_g1_i1	0.47590242755301	-0.148131563521138	0.46691287706517	-1.1545786670945	-2.00077760169624	0.335609519260464	-1.62387879021446	0.032767103856238	-1.01830808314873	-0.283372796902619	0.0827945100531	0.913201972090733	-3.16513300339049	1.26967816919869	1.56336526880335	0.779977359335425	0.583539406371732	0.733771608219102	1.1851790476058	0.296987875622858	-4.66389446906234	1.61275107383329	2.086028576666	-1.0722150521266	-2.56493598897417	1.12460854428744	2.33213265436274	1.82001802194613
TRINITY_DN6643_c0_g1_i2	-0.3049697722934	-0.100463764197356	-0.0588637512161103	1.69307430044692	1.02728398626147	-0.129504500010446	-0.233489182828139	-0.145551653725894	-0.0556271308058132	-0.0314167458712866	-0.00534323426139327	0.0597042944392849	-0.327271329148756	0.162666473118149	0.817432565459355	-0.465138264021453	-0.30828646656969	-0.337806926310933	-0.337671366523105	-0.406380810429952	-0.369883367776096	-0.436548787943781	0.586564780480799	-1.09828038684193	1.69866980614534	0.00623784951358575	-0.0149572759525105	-0.884179339136869
TRINITY_DN132701_c0_g1_i1	1.61565042317597	-1.10170656675037	0.195547507983024	-1.15562058762892	-1.15382059358271	-1.05896958395364	-0.474849532915332	1.12204846538156	-0.0776180756276514	1.09012497662739	0.0567019750899374	0.567500240003703	-1.07676516691768	0.699064949232768	-0.954221673946299	1.53271486272372	1.63269755437834	-0.994729398051674	1.57280952710875	-0.440980593419589	-0.987497828820598	1.79421158657001	-0.812594333265469	-0.533321935634796	-1.19579950197597	-0.00402280252784926	-0.864641081035064	1.00808718777844
TRINITY_DN2096_c1_g1_i1	0.540279203611737	0.853611727642047	0.224249390556432	-1.2510817167541	-1.94680802463389	0.762330602599147	-0.678631827346496	-0.243625911835057	1.29459829040168	0.934105900003809	0.20544993941352	0.42213797377402	-2.24519235611586	0.0357220335774349	0.496194066143707	0.271984094477758	0.3650164955845	0.899169565537253	0.579632458282696	-0.583176281325421	-1.37593320393919	0.0660385724603447	0.145594276372243	0.411116946087585	-1.20920533836597	-0.699685661452603	0.76466742439516	0.961441360847517
TRINITY_DN1306_c2_g1_i3	-1.61717408900989	-0.902290992921962	0.520913453364561	-1.86848741729286	-1.72237337712162	-1.37720693261623	-0.706096088535957	1.65178047301662	-0.000988031403847067	0.951007425118569	1.29812402755374	0.807847498841571	-1.01361903403263	0.823629873211102	-0.0719842175076608	1.80646144297272	1.32301248974333	1.3509404329955	1.71875432889053	0.636047854500148	-2.0871277037682	-0.44342141217439	-0.545915405840073	0.910411058715514	-2.55430882201043	0.681709665267618	-0.513451010593561	0.943804510637797
TRINITY_DN5165_c1_g1_i30	0.0993843378749615	1.84172119892434	-0.656784990264337	-0.656784990264337	-0.656784990264337	2.08478985715446	-0.656784990264337	-0.656784990264337	1.88100804377627	0.206360552725062	0.954387389779668	-0.656784990264337	-0.656784990264337	-0.656784990264337	-0.656784990264337	-0.656784990264337	-0.656784990264337	1.62149718926839	1.01857932248481	0.477435949496297	1.21150667850846	-0.656784990264337	-0.656784990264337	-0.656784990264337	-0.656784990264337	-0.231325685498982	-0.656784990264337	-0.656784990264337
TRINITY_DN789_c3_g1_i2	-0.746584809017291	0.449696492723038	-0.00255823796236232	-0.769852801166482	-1.37042551223012	-0.803528891327527	0.453815607553272	0.160466980749371	-0.0602657001543649	0.502348909096351	0.255282473263645	-0.24619371943598	1.77425068492418	-0.00584321374496932	0.207065387304584	1.01330109230832	1.16549889457894	-0.131386054854835	-0.129378327833744	0.144079910944034	2.07613834808887	-0.563312567838825	-0.35794624879505	0.762482307816561	-2.01733359064276	-0.469441071192048	-0.333802251648687	-0.956574091506103
TRINITY_DN3026_c1_g2_i5	-0.212408663517389	-0.231283111508703	0.212847299290467	-0.512239425339759	-0.13372780208603	-0.360380608612754	0.341357080862753	-0.353902398172659	-0.365584203220294	0.258378221316444	0.42208835297561	0.275193039177109	2.03989168291402	-0.212408663517389	-0.243206278884522	-0.020642830929311	0.304974498918567	-0.512239425339759	-0.374735901589824	-0.399872902267196	2.32287618991846	-0.439104720709544	-0.42953683600951	-0.365584203220294	0.175717068704722	-0.278351365165482	-0.512239425339759	-0.395874668647975
TRINITY_DN30386_c0_g2_i2	-0.198341385646719	-0.312041884811448	-0.312041884811448	0.4678481545286	0.978382519053852	-0.24992017290365	0.658075512794052	-0.261017881786981	-0.312041884811448	-0.312041884811448	-0.244403167936084	-0.202347019985518	1.06535954597435	0.279637532124289	-0.074478166493772	-0.258235441115654	-0.312041884811448	-0.237536448447818	-0.312041884811448	-0.312041884811448	0.715819890543061	-0.189037930756628	-0.201010572422704	-0.11417649345771	1.12091752246466	-0.247159033226593	-0.312041884811448	-0.312041884811448
TRINITY_DN87657_c0_g1_i2	-0.763450197713189	-0.763450197713189	-0.219459478048339	3.50961804394038	2.61506142554054	-0.763450197713189	-0.763450197713189	-0.763450197713189	-0.763450197713189	-0.181375976316859	1.70095668781642	-0.763450197713189	-0.763450197713189	2.10839345079613	-0.763450197713189	0.0463757983842623	-0.763450197713189	-0.763450197713189	-0.546840128970747	-0.763450197713189	-0.763450197713189	-0.763450197713189	-0.635156796703371	-0.763450197713189	5.34453053239898	-0.763450197713189	-0.763450197713189	-0.763450197713189
TRINITY_DN7489_c0_g1_i20	-1.11929248976427	3.11489635903603	-1.82189303124447	-1.4450258009686	-1.31509964029502	2.22485033893862	-0.896307950610809	-0.1137754847967	2.28260052283283	-1.09395136042172	-1.60803967522612	-0.772159054987225	-2.18141420167206	-0.904024502861199	2.91472112323744	-0.295059158146907	-0.638413324269637	2.88303757002764	0.214471193158624	-0.686742590024513	-2.18141420167206	-0.31114813127608	3.56685916818425	3.50340453588116	-1.46332661771155	-0.528354184567498	-1.00317761706726	-0.326221793712909
TRINITY_DN5382_c0_g1_i4	0.911639884213069	0.641623877968177	-0.196136601634632	-1.30248492113978	-1.30248492113978	0.0865311385487308	-0.0698241643495032	0.503632874895851	-1.30248492113978	0.273311454189304	0.712227430381594	0.196276544532074	0.183972034628953	0.372427631768228	0.266520005678402	0.487452947840417	-0.405631848243071	0.315753734455676	-0.00793768724426314	0.369261345723445	-1.30248492113978	0.214034576521318	-0.0262860561075366	1.00231813464565	-1.30248492113978	-0.333841165175061	0.541900731862793	0.473197780599282
TRINITY_DN991_c0_g1_i11	-0.36049346910782	-0.268286031010731	0.041136997476921	-0.36049346910782	-0.36049346910782	0.367209203729419	0.858597589138377	-0.36049346910782	-0.359051494933913	-0.36049346910782	-0.36049346910782	-0.36049346910782	-0.36049346910782	1.5734567885876	1.33282620970375	-0.36049346910782	-0.36049346910782	1.2614997625583	-0.36049346910782	0.245474889733639	-0.36049346910782	-0.36049346910782	-0.0653582201070015	-0.36049346910782	-0.281883634411453	0.41518923263124	0.286590743521134	-0.36049346910782
TRINITY_DN306767_c0_g1_i1	-0.313775018638866	-0.253035860781188	-0.155437991471765	1.89817166373232	2.62939617398851	-0.313775018638866	1.69736276455013	-0.313775018638866	-0.313775018638866	-0.190771064584046	-0.0233506147735664	-0.313775018638866	-0.313775018638866	-0.313775018638866	-0.254419741022445	-0.190771064584046	-0.313775018638866	-0.313775018638866	-0.137452245998403	-0.313775018638866	-0.313775018638866	-0.217513165580463	-0.209438358824131	-0.313775018638866	0.0434954570406936	-0.313775018638866	-0.313775018638866	-0.243385690747468
TRINITY_DN21185_c1_g1_i8	1.45237610545045	0.622391640295631	0.842529095160667	-1.24074875251986	-0.38136859763239	-1.01084792623591	-2.88060949938991	-0.212436022629509	0.0525586644277336	0.135719648357516	-0.329285427121519	0.57422551689078	-4.12671350927383	1.16293655058089	1.24888203465236	0.634997275089512	-0.346403410230456	0.856964185424236	2.43351231312582	1.57153275556745	-4.12671350927383	1.76545890992033	0.548594341230785	0.0650070459901952	-0.365853872451924	1.57461374813911	-1.2867539217843	0.765434618239993
TRINITY_DN6507_c0_g1_i15	-1.48997069853242	1.83769788189714	2.64259539223965	-0.203553365260674	-0.461956322362822	2.48073862135335	-2.10350235145035	-0.429493742833121	2.2340660338139	2.19932846200347	0.487219418559495	0.920817327745067	-2.10350235145035	-0.671612003164165	-2.10350235145035	1.14366564892443	0.918510292930109	-1.82254603761929	-1.13707188414405	3.34803848156749	-1.16841982813168	-2.10350235145035	-2.10350235145035	1.67596750584482	-1.00994217528801	2.5073158046591	-2.01264892099923	-1.47123413595083
TRINITY_DN1940_c1_g1_i11	-1.13712504357826	-1.13712504357826	-0.321798452964427	2.8549463651152	4.9188706151144	-0.829377085281049	-1.38322905346218	-1.38322905346218	-1.10583935465131	0.372513125883214	0.244377784667475	-0.202444662383476	-0.0723073182318315	-1.18034121999203	-1.28292414766649	0.941005508808356	0.420411303428491	-0.524850128380104	-0.0152989120302924	-0.77536615063094	-1.38322905346218	0.619653455070946	-0.672174731650109	-0.934328102317047	5.1195629790008	-0.835285742171825	-1.02370788303458	0.708640001839674
TRINITY_DN25962_c0_g1_i12	-1.03804244955378	0.848312593971379	-1.03804244955378	-1.03804244955378	-1.03804244955378	-0.115083485317605	-1.03804244955378	0.390099941424553	-1.03804244955378	-1.03804244955378	-1.03804244955378	0.716417524071701	-1.03804244955378	2.55351729627402	1.5326633389833	-0.276757176192158	-1.03804244955378	1.58676031569917	1.65795136355612	-0.163835663675979	-1.03804244955378	0.252381954311522	1.49052886931698	-1.03804244955378	-1.03804244955378	0.459697639055316	1.29280274006964	1.26909459265114
TRINITY_DN15041_c0_g1_i2	1.55639790272672	-1.00211465027381	1.13768224634154	-1.00211465027381	-1.00211465027381	-0.139762450741794	-1.00211465027381	0.839053393274835	0.564943976025381	1.25971700847832	1.72100699567681	0.947233514014749	-1.00211465027381	0.709380256376274	-0.860681859344518	-1.00211465027381	-0.356874137628549	-0.904503853647391	3.0716199097472	0.29830197756306	-1.00211465027381	2.5856103693733	-1.00211465027381	-0.403749444950169	-1.00211465027381	-1.00211465027381	-1.00211465027381	-1.00211465027381
TRINITY_DN1144_c0_g1_i14	0.174071237101467	-0.123039747851436	-0.327831534211439	2.79287207827078	1.57480550288186	-0.724671674218818	2.34526351540404	-0.282444482946428	-1.53339487240702	-0.528677898855757	-0.178468100686027	-0.825113957138204	-0.325467452362062	-0.177947873130668	0.134995599593608	-0.953765815988901	-1.01024960592361	0.258015548224125	1.05376194285923	-0.974485657001609	-0.771544371949766	-0.282724112943793	-0.718379134833769	-0.906632476506871	1.8360407046837	-0.578820807755364	0.704495043085935	0.349338404606806
TRINITY_DN91426_c0_g1_i14	2.92802219150198	2.82640258990735	-1.00658866246247	-1.00658866246247	-1.00658866246247	-1.00658866246247	-1.00658866246247	-1.00658866246247	-1.00658866246247	-1.00658866246247	-1.00658866246247	-1.00658866246247	-1.00658866246247	-1.00658866246247	1.60245706821308	-1.00658866246247	-1.00658866246247	-1.00658866246247	1.30462379217257	2.49841300863975	-1.00658866246247	3.03728074510956	1.51922965957156	-1.00658866246247	-1.00658866246247	-1.00658866246247	1.65789417790222	1.75086135376882
TRINITY_DN18204_c0_g1_i11	0.102113801821711	0.316524722379163	-0.51582259518804	0.637635194665503	-0.504947957964041	2.08422152981917	2.21562913070989	0.157922018689655	1.46033066285759	0.273486961933757	-0.6491478139409	-0.54708680870489	1.87154829097963	-0.648150444360293	-0.174737802158726	-0.946101045853573	-1.18121536622993	-0.486112380589452	0.0191634317540956	-0.808263268318102	1.89876001049067	-0.32442881994185	-0.980836568245904	-0.640196213096372	-1.18121536622993	-0.668230031416254	-0.356651154140104	-0.424192119722471
TRINITY_DN5693_c0_g1_i17	0.855442081176355	1.80939778111045	2.87904160947327	1.38273540815512	1.50797563696163	2.49278514006878	1.65196273174615	2.30757383736476	-2.29803901733734	-2.29803901733734	2.60856301040525	-2.29803901733734	-2.29803901733734	2.38896566467319	2.19451922421309	-2.29803901733734	-2.29803901733734	-2.29803901733734	-2.29803901733734	3.26905004010903	-2.29803901733734	0.35731281127521	2.33020965394883	-2.29803901733734	1.83897259470439	-2.29803901733734	-2.29803901733734	-2.29803901733734
TRINITY_DN396_c2_g1_i9	-1.25477984540715	-0.417240211027751	-0.369595979086803	1.75008105219742	1.97834127251266	-0.605854285954033	-0.474889806067107	-1.25477984540715	0.504375988393118	-0.326504283795219	-0.747873290826461	0.0911841849357176	2.93717753430121	-1.25477984540715	-0.865213033644429	-0.150443185592419	0.137537577371606	0.0934525738321168	-1.25477984540715	-1.25477984540715	0.703877262269956	-1.25477984540715	-0.569512438890312	-0.286136089442437	4.14107128398144	1.67444305029942	-0.414820257917622	-1.25477984540715
TRINITY_DN1470_c0_g1_i10	-1.44279067298657	1.70760652878253	-1.44279067298657	-1.44279067298657	-1.44279067298657	-1.44279067298657	1.41240173497258	2.04057368772678	0.79507892788094	0.509915634643654	0.760723738144189	-1.44279067298657	1.57245710071237	-0.122017196040699	-0.420600433352504	0.560811563693626	1.22510145224366	-0.268384254456821	-0.680654503085458	-1.44279067298657	-1.44279067298657	0.273541807301418	0.505810174506786	-0.494189825493214	-1.44279067298657	2.85087408863703	1.55269384589094	-0.796628015828676
TRINITY_DN11258_c0_g1_i3	-0.763967468640559	0.0348680173850227	-0.120737312740223	-0.548296732273739	-1.23176862512897	-0.287659826021012	4.18331395766548	0.106227838386049	0.714962235011343	0.0491876887020894	-0.941344221263667	-0.306528719641556	3.70038705930309	-0.796673473508869	-0.459460650170563	-1.23176862512897	-1.000336216681	-0.841100939569299	-0.690749471995407	0.0179800899546023	2.86339628180076	-0.0332744714898834	0.4792856966831	-0.0370511622353671	-1.23176862512897	-0.716762708695237	-0.580085444496857	-0.330274170081392
TRINITY_DN5027_c0_g1_i7	1.69114046582697	1.94339886713801	-0.715537106635434	-2.12750561699557	-2.12750561699557	0.214195546931823	1.11920648353629	0.402315329533129	-1.51491721029685	-0.791793706675105	-2.11887531185213	-2.12750561699557	-2.12750561699557	1.4874397499413	2.53127711701726	-2.0989364647988	-0.926499150939474	1.65322441948081	1.47312095956012	-1.37990338672062	-0.556557011822239	2.48301728605002	2.44544466759027	0.403064586906961	-2.12750561699557	2.02897190216995	0.414504738541043	0.450225314494514
TRINITY_DN9485_c0_g1_i1	-1.28612109277808	-1.70060223285027	1.19125828964385	1.23192858590504	0.98428155789591	0.604676097444891	1.1054806956133	-0.111196565571632	-0.516017470046976	-0.387959990311085	-0.13957053238151	-0.474717600788602	2.14909950530237	-0.961324484391279	-1.16114678453736	-0.871167065888586	-1.14834442042538	-0.620961172283817	-0.282952715410678	-0.783247640613941	2.30045425891137	-0.170207329237408	1.07727417587105	-1.08453078181771	0.250403767353486	0.0686186955281598	1.23181200448754	-0.495219754622658
TRINITY_DN29623_c0_g1_i8	-0.631606732064533	-0.631606732064533	0.579405461420978	1.67378017441315	1.80215394990081	-0.631606732064533	0.960072684871204	-0.631606732064533	-0.631606732064533	1.20472140185945	0.477419444433834	-0.185880028714549	-0.631606732064533	-0.375803895461815	-0.631606732064533	-0.364970089550544	-0.0437617228102555	-0.531301826268848	-0.411276777184978	-0.356599684564663	-0.631606732064533	2.32871962505868	-0.631606732064533	-0.631606732064533	1.38381947154507	-0.631606732064533	-0.561217404173135	-0.631606732064533
TRINITY_DN11154_c0_g1_i10	-1.37446516282528	-1.37446516282528	-1.37446516282528	4.78859071004629	5.83119126226463	-0.635481208124768	-1.37446516282528	-1.37446516282528	-0.060638866434882	2.08850327749568	-1.37446516282528	-0.233686507042484	-0.0699541210153269	-0.667824105515871	-1.37446516282528	2.17298466631869	0.347563615077564	-0.882868568414831	-1.37446516282528	0.394883436652579	0.0579598139794848	-1.37446516282528	-1.37446516282528	0.375712542767777	4.36111116867411	-1.37446516282528	-1.37446516282528	-1.37446516282528
TRINITY_DN6938_c0_g1_i12	-0.350983475317138	-0.350983475317138	-0.350983475317138	-0.350983475317138	-0.350983475317138	-0.350983475317138	0.752682007448559	0.52715329130981	-0.350983475317138	0.360951881661784	-0.350983475317138	-0.350983475317138	-0.350983475317138	-0.0867473242735907	-0.188773439002831	1.33965710329856	0.597617372176218	0.480083035287935	-0.0499812192843235	-0.350983475317138	-0.350983475317138	-0.0313655411169765	0.266315007523709	-0.350983475317138	0.633788137068287	-0.350983475317138	0.663371817659932	-0.350983475317138
TRINITY_DN8717_c0_g1_i1	-0.63088450081226	0.473431280788267	-1.31525442982527	-0.284565225754126	-1.31525442982527	0.778305746337071	-1.31525442982527	-0.779201529585057	1.36529497889361	-1.31525442982527	-1.10611303198668	-0.821607095850057	-0.661735759071667	0.303454082488521	2.08692199515422	0.140500192360923	0.0204574804951951	0.161904781361374	-0.0438287537323325	-0.3614304758841	-0.401455464874571	0.0798083696923106	2.54143253440646	0.193681232039129	-0.54971968346229	-0.0807531092630565	2.59019274891358	0.246926926646601
TRINITY_DN3570_c0_g1_i13	1.26791985167951	1.1435615632155	1.57606261283335	-1.63780721309963	-1.85489255392468	0.40580628569797	-2.32812649014651	0.473817815518797	0.198753867982504	0.277510305422128	-1.50564552517615	0.556482866731199	-2.09151795657451	0.11090718120397	-0.716248247564197	0.804225025460454	0.612208801160077	1.23104715004214	1.8896144080042	1.26002744474788	-0.603736238712515	-2.31053892976084	-1.51782537836182	1.1626239586354	-2.9092066374659	1.74210643229492	0.450876814693177	2.31199278546357
TRINITY_DN10969_c0_g1_i2	-0.303108939420845	1.77974265705862	0.360808422547076	-1.29472041497713	-1.38196149566123	1.11004716472123	-0.671737397978958	0.560916355454331	0.425931845899127	0.071337562091442	0.0133531372297409	0.0858174656895838	-1.91301483287808	-0.641446040527218	-0.00477606943026654	0.435589193502259	0.15833760057873	1.32603907981225	0.403924469345424	-0.134856168009914	-2.04492650838366	0.101309641842501	0.51364799152039	1.00297731729862	-2.02208653202555	0.599611645497776	1.52295317416374	-0.0597103249599829
TRINITY_DN63501_c0_g1_i2	-0.0865358713333597	3.20393715990305	-0.756047161249074	-0.561211202033867	-1.95956157237983	1.54962752734923	-1.95956157237983	-1.95956157237983	6.23507710422967	0.222812915895974	-0.427494020090801	-1.95956157237983	-1.95956157237983	-0.567244149601072	4.63741828093774	-1.95956157237983	-1.95956157237983	3.33034664832751	-1.16296381833153	1.47700007157647	-1.95956157237983	-1.95956157237983	1.16542819759883	-0.419534303122325	-1.95956157237983	1.7298494206464	1.6353452178811	-1.61019629478562
TRINITY_DN66053_c1_g1_i1	-0.949882655043929	-0.949882655043929	-0.434876738610199	0.128727179652438	0.464794125382957	-0.69892108151071	1.48574593900816	1.48547924244748	0.687959405280176	-0.949882655043929	-0.253888841934029	2.24845433371228	3.41895552270695	-0.949882655043929	-0.949882655043929	0.909689401773318	-0.231795071083412	-0.949882655043929	-0.949882655043929	-0.202280424768986	2.73482389346294	-0.949882655043929	-0.949882655043929	-0.067043999276678	-0.949882655043929	-0.277231025715544	-0.949882655043929	-0.949882655043929
TRINITY_DN3648_c0_g1_i2	-0.500977940701837	0.323019646558337	0.936314700666212	0.347120675116146	0.157741009972389	-0.123734373134803	-1.15724547549613	0.620963100901962	0.369824860016534	0.926138112213956	0.066177074438811	1.62746788194087	-1.15724547549613	0.202837820417205	0.171590988733414	-0.4426702366445	0.0362108902534595	0.587346211046258	-1.15724547549613	0.998179956251071	-1.15724547549613	-0.452373511039773	-0.176854519434655	-0.623183873075008	-0.00538665876912114	-0.0495576061817524	-0.132925796300713	-0.234286511259954
TRINITY_DN17760_c0_g1_i38	-0.742933360335151	-1.40933367746151	0.194770716959813	-0.804953722913117	-0.438958846570793	-0.393917006134676	1.08337558459299	0.54340249725189	-0.270079448564121	-0.147626401682181	0.77890622136088	1.17353279638959	2.86775252814452	-0.457030419492811	-0.821023854958247	0.344622633137392	0.262861661314454	-0.956467061608191	-1.3786633373864	1.60970486762004	3.08091739701753	-1.1148089854999	-0.474892793734009	0.193943720639724	-0.0302421540026607	-1.20282694760869	-0.69057906194034	-0.799453544536029
TRINITY_DN5974_c0_g1_i2	-1.9635609562023	5.1092308619044	-1.9635609562023	-1.9635609562023	-1.9635609562023	4.56283655712134	-1.9635609562023	-1.9635609562023	5.12649851955325	-1.9635609562023	-1.77706039855781	-1.9635609562023	-1.9635609562023	-1.85386609137637	4.68876778013597	-1.9635609562023	-1.5608387793567	4.00526708730701	-1.69932480515875	-1.88358557948171	-1.9635609562023	-1.7897938884656	4.3392150342369	4.06606861136076	-1.73090019941203	-1.9635609562023	4.98041895814144	-1.02020219352449
TRINITY_DN1069_c2_g1_i9	-0.863064041856018	2.33548283801072	-0.948995985715984	-0.474003972133723	-1.21477035658226	0.561468538265696	-1.93781750667598	-1.07825265090034	-5.42414573658775	-5.42414573658775	0.562128659549639	-0.923025102312363	-0.193558424707859	0.00305814171529928	2.62340901065327	-0.357023343621586	-0.373382862715564	1.47472768918672	1.21022971725189	0.00258865633023841	1.42611612550157	1.05535970221128	2.77401933347134	1.09052887217101	0.0144465363017909	1.56906440659985	2.61860802438945	-0.109050531212561
TRINITY_DN430_c0_g1_i8	-0.0834749324567501	-1.08347493245675	1.62379706428064	-1.35910937507018	-1.58968964494987	-0.757909279859148	-0.940097085625997	1.10210252457771	-0.73706998915648	0.974771118387911	0.806454557369407	1.72604630720228	-1.59544891423855	0.380181272042272	-0.507986072988212	1.62519059863831	1.39423508905918	-0.526434236323371	1.21149375033921	1.09273144434838	-0.846987681234516	0.423897174566261	-0.268911566098599	-0.92823800175768	-1.06138731181743	0.337368188503299	-1.06938010257096	0.657330037289633
TRINITY_DN1982_c0_g1_i3	0.0444897659590351	6.43669028649767	-0.889082872301989	-0.889082872301989	-0.889082872301989	1.96591014445501	-0.889082872301989	-0.540850453062718	7.35791893127536	-0.889082872301989	-0.889082872301989	-0.889082872301989	-0.889082872301989	-0.889082872301989	-0.264280107049042	-0.889082872301989	-0.889082872301989	1.04524490601338	0.139486279894782	-0.889082872301989	-0.889082872301989	-0.889082872301989	-0.449725693827732	-0.889082872301989	-0.889082872301989	-0.889082872301989	0.268607641280064	-0.889082872301989
TRINITY_DN2230_c0_g1_i3	-1.4483161880725	-0.294201701477647	-0.0168498959143677	-0.221648073214405	-0.0420271759428541	2.73413905809586	-1.72121184242257	-0.640119144165383	-0.943505316875063	-0.0318666592360324	-1.23366620881936	-0.305284065398168	-1.6596134107763	3.25981390073069	3.60090919260316	0.238604098822986	-0.336775385211731	-1.14777347850052	-0.289572375806593	1.37745280580209	-2.41048873931789	-0.410488739317886	2.76158864633933	0.253030410166067	0.385883581099034	-0.453731531557581	-0.594271607504095	-0.410010154128262
TRINITY_DN705_c1_g1_i17	-0.973768327496325	-0.0162251267392194	1.63716791292183	-0.963704644151627	0.202554445144138	-0.878856680470858	0.512173655916095	-0.14027099063649	1.26318343109176	1.04877703707268	-0.203150680840121	0.929655638392415	-0.973768327496325	1.32664830034055	1.47089873934558	-0.885626730627307	0.720889038050761	-0.959413034519255	-0.973768327496325	-0.973768327496325	-0.938144417765603	-0.30111669816794	0.89412813649633	-0.973768327496325	-0.962272688658495	-0.973768327496325	1.48959255832033	0.595722764462392
TRINITY_DN833_c0_g1_i2	-2.36446595698999	-1.30163359090469	1.17541809283834	0.453598896803088	0.849678420888247	0.513066459019726	0.947568142874568	0.00882171953871946	0.447237919194434	0.229442348674307	-0.0944479934806131	0.232769376093927	2.08068290260958	-0.0831946739633342	-0.157117998711729	0.238653350528517	0.196292976055748	-0.838649437197245	-1.12393198086396	0.0476088367540859	2.65762239163771	-2.22778827987391	-0.58707462580356	0.203093497469716	0.332876668706706	0.414627446277985	-0.671229724199054	-1.57952518397732
TRINITY_DN2243_c0_g1_i2	2.83994664158481	-1.50849825636678	2.82499703783763	-1.50849825636678	-1.50849825636678	-1.50849825636678	-1.50849825636678	-1.05537580977097	-1.50849825636678	3.4478372405604	3.078626665505	-1.50849825636678	-1.50849825636678	0.142266302750123	-1.50849825636678	-1.50849825636678	-1.50849825636678	-1.50849825636678	4.49692418909393	2.02979157349171	-1.50849825636678	2.73395181731092	-1.50849825636678	-1.50849825636678	-1.50849825636678	1.78030323528056	-1.50849825636678	3.32520146459115
TRINITY_DN12915_c0_g1_i14	3.15769910569683	-0.991425833293269	3.60967688466484	0.0875503647624285	-4.61563288747859	-0.719045627628147	-0.400609227354183	2.82829590063551	0.447852471048796	3.14065716861631	4.29076762658365	2.0068417112105	-4.31585387295391	1.98596041314442	-4.10218014576302	1.79836244217728	1.95615195003603	-5.46362979403354	2.66268468110883	2.55292549936808	-4.52475645259513	3.02491552455159	-5.65897739235576	0.97333445237439	-5.65897739235576	4.06669390406597	-5.46111200100202	3.32183052676786
TRINITY_DN5542_c0_g1_i14	-0.812853463690563	1.83387948683973	-0.812853463690563	-0.815735972223685	-0.814293998049778	-0.812853463690563	1.67200761079601	1.76994769574113	-0.812853463690563	-0.814293998049778	-0.814293998049778	1.89619938475524	-0.815735972223685	1.15989421405714	1.60461168042922	-0.815735972223685	0.810469510729353	0.527956096955335	0.165386017570626	-0.814293998049778	-0.815735972223685	-0.815735972223685	0.178481675182309	-0.812853463690563	-0.814293998049778	-0.812853463690563	1.16136074027327	0.247076520181337
TRINITY_DN707_c0_g1_i26	-1.72451577378264	-1.08057358388624	0.376917876713283	2.23466561825209	3.4944651447334	1.66215950241934	-0.531601962479895	0.53681549066991	-2.14890044532074	0.77291669452588	1.09278722542166	1.58965124119949	-2.14890044532074	-1.54482912165188	-0.629861835720682	-0.779852801864828	-0.247405990273166	-0.474891836703516	-0.127776105285135	0.836235622047269	-2.14890044532074	-1.8870687865686	-0.274693659442942	-1.00681381570321	3.69671505191221	1.34000012197732	-0.369850892483282	-0.506892088063618
TRINITY_DN2770_c0_g1_i4	-1.82343147076608	-2.59819400428913	1.62344529820892	1.68284961596822	2.49487396180501	1.43011117310366	0.334426414294431	0.752319040253965	1.0788578581115	1.47904326708586	1.07174371373807	1.07652542269775	1.52995294763139	-2.44979408747854	-2.54545805111532	1.11054709105195	1.24999311850196	-2.34310390033561	-2.12196578675458	0.960867687112539	0.444767092810066	-2.05427254411288	-2.51700059366524	1.42683215080663	2.62482651483258	1.67878260517232	-1.96015036674833	-3.63739416792114
TRINITY_DN4787_c0_g1_i10	-0.279831954211108	0.281917323816461	0.709076800399	-1.35743770926535	-2.37330597524727	0.90112428675526	-0.397682691797022	1.27619752187804	1.37126026891725	1.33855610384455	0.609324214655493	1.08165889031523	-3.85179561301534	1.44823378781608	1.40455957302642	0.760230196968606	1.00077481084486	0.227446275303461	-0.6736358606162	1.43880404353725	-3.85578279668877	-0.459920666866603	1.01939696748812	1.34345490325739	-2.99175659731909	0.777976543344874	-0.601564756652851	-0.14727789048874
TRINITY_DN1114_c1_g1_i1	3.5081710918436	-0.932460755812525	1.60171667008214	-2.37077224297004	-3.14813935242045	-1.23702304604223	-3.14813935242045	0.998190021015326	-0.815288230348299	0.043581202843574	0.156517703765505	2.41523235915347	-3.14813935242045	2.11403068030856	-0.829967149417426	0.232867084668162	0.701159399607318	-0.518199942980913	3.44503511640237	2.17082818202075	-3.14813935242045	3.74423952954419	0.790899117211669	-0.633133435986724	-3.14813935242045	0.653226275202313	-1.91057563410278	2.41242276609426
TRINITY_DN29034_c0_g1_i2	0.761600592461086	-0.451228193183908	-0.305218249940349	2.57632104453499	1.54178807344291	-0.0207949336407509	1.84645668701892	0.554615670893426	-0.691786855448576	0.212561752428284	0.322113709605812	-1.39712078784446	-1.713584961858	-0.327256992834087	-0.283654553891509	-0.988613133499953	0.0465813951811835	-0.359326966484238	0.280873522737508	-0.0485031418298174	-2.16811874111001	0.401642088135194	-0.00125504303356294	-0.410809688900848	2.72677744404564	-0.0226141252129537	-1.08752519439253	-0.99392041737939
TRINITY_DN66145_c0_g1_i4	0.1168383949244	-0.46523582647193	-0.187846127661066	-0.46523582647193	-0.46523582647193	-0.46523582647193	0.745776367013582	-0.356878648381512	-0.46523582647193	-0.351535327307202	-0.46523582647193	-0.348871069780145	4.33260724059361	-0.46523582647193	-0.46523582647193	-0.46523582647193	-0.354204514083186	-0.459476557183245	-0.46523582647193	-0.46523582647193	4.44362510626857	-0.46523582647193	-0.323803035542634	-0.321189456855223	-0.134103904254728	-0.46523582647193	-0.287636897144197	-0.46523582647193
TRINITY_DN26062_c1_g1_i3	3.0965374817397	-0.0214988612920672	2.35916651845832	-1.39473767853525	-6.07435048511403	0.350960445167274	-2.1634292998969	2.31688311804826	-0.922516242851753	1.51474927556951	2.02003392704569	2.15010735171728	-7.98700035001123	2.72704764231243	-1.15470525381539	2.41937156035945	2.77303176273331	-1.75334232970683	2.60012175831436	2.59340803891305	-6.17265501504801	2.40140554933993	-1.40650810557155	-0.576557478738133	-3.75058426920606	2.26686603994703	-0.941601066171227	2.72979596629283
TRINITY_DN10774_c2_g1_i4	-1.68165794419005	-1.68165794419005	1.8895334367585	4.41593178489001	6.43189671140162	1.97117269139866	-1.68165794419005	-1.68165794419005	1.87575214597883	0.450260734672516	-1.68165794419005	0.587375202265186	0.264324241807412	-1.68165794419005	-1.68165794419005	-1.68165794419005	1.74876115328955	-1.68165794419005	-1.68165794419005	-1.68165794419005	-1.68165794419005	-1.68165794419005	-1.68165794419005	2.49833074059696	6.45484620817163	-1.68165794419005	-1.68165794419005	-1.68165794419005
TRINITY_DN2953_c0_g2_i1	-0.990151822955691	0.786035081008234	-0.715176070019675	-0.437094537605823	-0.592255456498241	-0.147353316777361	-0.585565238953432	-0.419140767617131	0.498696915284751	1.10419952522352	-0.0220570383269791	0.222470617199453	-1.18297722650808	1.81666205463996	1.18997487140375	-0.563799010449013	-0.832479979423949	-0.149466124146759	-0.927174389905364	0.667422170262173	-1.18297722650808	0.16014629289377	1.42890334059468	-0.723545607870785	0.742642485494853	-0.180814805357461	1.15159104915805	-0.11671578423936
TRINITY_DN1833_c0_g3_i1	4.95479888644933	-1.58764887657342	3.85485707421628	0.600242219011595	-4.77800469176277	-2.51437953728596	-0.599923301138821	3.03973059737569	1.00823045397494	4.05671804877419	4.35974630652804	3.20277812616124	-6.56835970547361	4.07536934119831	-3.89797254849977	0.27322351116953	0.389705746240165	-6.56835970547361	4.97626477518155	4.73913257377261	-6.56835970547361	4.55360500186558	-6.46134145559149	-0.919060409446255	-5.91943414602049	4.58658874645275	-6.56835970547361	4.2802123798416
TRINITY_DN15597_c0_g1_i3	0.512593091148939	0.411930220941126	-0.102601291020269	-1.37508177397697	-1.63038752751186	-0.447308978302234	0.84176472214805	0.028525501916898	-0.604789213377901	-0.125275079077551	0.0252884101218975	-0.125275079077551	2.13044942407146	-0.394586507573723	0.0275741698409564	0.203324156979422	-0.558626001166393	0.45318368935521	0.132176380788305	-0.215650370701241	2.4265107157718	0.736480603810466	0.155181317179895	-0.0488325748416987	-1.05063983450708	-1.02514704459001	-0.0102211255717233	-0.3705600027782
TRINITY_DN4684_c0_g1_i4	-0.335867829214007	-0.335867829214007	-0.335867829214007	-0.0266916417354931	-0.335867829214007	-0.335867829214007	4.35683832841422	-0.27374611730621	-0.335867829214007	-0.0885478942341878	-0.335867829214007	-0.203620030915568	0.941521869596856	-0.335867829214007	-0.335867829214007	-0.335867829214007	-0.27236488690785	-0.24772623234499	-0.335867829214007	-0.141780777097705	1.48257374655016	-0.284843826189541	-0.307298677017237	-0.172369096931128	-0.335867829214007	-0.257257994517641	-0.211539694211806	-0.262733124583792
TRINITY_DN2243_c0_g1_i5	1.61820676622891	-2.14964875859298	0.745068622759444	-1.62383804180031	-2.2700006989582	-2.2700006989582	-1.58922627346574	3.07826713557303	-2.2700006989582	2.18779056129784	3.24096122031918	1.93014265307819	-2.2700006989582	6.7046920775816	-2.2700006989582	-0.070249842242367	1.18167200143698	-1.96315519864392	3.91388276007403	2.62535039921659	-2.2700006989582	2.31135054821057	-2.07843804825745	-2.2700006989582	-2.2700006989582	-2.2700006989582	-2.2700006989582	2.63717840680844
TRINITY_DN5731_c0_g1_i24	2.27566499499397	-1.14009367152853	0.849408689333853	-1.14009367152853	-1.14009367152853	-1.14009367152853	-1.14009367152853	1.64336298283171	-1.14009367152853	1.07992665891784	-0.916053397310598	0.53436698003173	-1.14009367152853	0.575799699019076	-1.14009367152853	1.42964044157805	0.871401967309301	-1.14009367152853	3.67563544535232	-1.14009367152853	-1.14009367152853	3.27944521998526	-1.14009367152853	-1.14009367152853	-1.14009367152853	-0.729752566914441	-1.14009367152853	2.53255795779986
TRINITY_DN5134_c0_g1_i4	-0.625329575324567	-0.625329575324567	-0.625329575324567	0.142748859691888	-0.625329575324567	-0.625329575324567	4.79414189895792	-0.625329575324567	-0.109314428320902	-0.625329575324567	0.0455107605569951	-0.432504171772176	2.8955954858029	-0.625329575324567	-0.426206933310966	-0.625329575324567	-0.625329575324567	-0.0519550488786225	-0.395126561958145	-0.625329575324567	3.54939641238157	-0.479978189751947	-0.625329575324567	-0.222607398478962	-0.625329575324567	-0.625329575324567	-0.172207128728754	-0.382879501646865
TRINITY_DN2516_c5_g2_i2	0.110141974998135	0.154234740909555	-0.159678725880415	0.265266053298299	0.91073555857066	0.015144038633685	-1.86481013934623	-0.286270093396382	0.735556269056796	-0.790296994523936	-0.236917139012659	-0.804157409522498	-1.60548299697397	1.60000981091272	1.89254358985939	-0.648686924457592	-0.692276757079684	0.129732598660927	0.0551507211279665	-0.23167397987963	-1.56431563370735	1.69593739872903	1.99649632773945	-0.186658134200764	-0.337815998415277	-0.58053663984374	0.612952321319111	-0.184323837575605
TRINITY_DN384_c0_g3_i2	-0.84440142749982	-0.84440142749982	5.7764342075186	5.14709774342651	5.43976102077265	3.90234128827792	-0.84440142749982	-0.84440142749982	-0.84440142749982	-0.84440142749982	-0.84440142749982	-0.84440142749982	-0.84440142749982	-0.84440142749982	-0.84440142749982	-0.84440142749982	-0.84440142749982	-0.84440142749982	-0.84440142749982	-0.84440142749982	-0.84440142749982	-0.84440142749982	-0.84440142749982	-0.84440142749982	-0.84440142749982	-0.84440142749982	-0.84440142749982	-0.84440142749982
TRINITY_DN11613_c0_g1_i13	-0.2284486899915	-0.598449797896013	-0.618048975345356	0.362081918918541	0.269713307889107	-1.01420846441851	1.25242817809548	-0.121234649145177	-1.01420846441851	-1.01420846441851	-0.0836603451706558	-0.594130348439137	4.05209603758968	-1.01420846441851	-0.748771568369412	-0.400676811500584	-0.0798806861031413	0.496753454858869	0.282102096289581	-1.01420846441851	3.55205872666592	0.874096430789976	-0.730879296366869	-1.01420846441851	-0.262316326014202	-0.361607246821991	-0.572724984835866	0.344750361413819
TRINITY_DN7831_c1_g1_i15	-0.769762881293267	-0.769762881293267	-0.769762881293267	3.86865855136941	4.27912718256005	-0.769762881293267	-0.769762881293267	-0.769762881293267	1.77595842983713	1.25065042125092	-0.769762881293267	-0.769762881293267	-0.769762881293267	-0.132848300937389	-0.769762881293267	0.0441721891880504	0.0351167269614059	-0.769762881293267	-0.769762881293267	-0.769762881293267	-0.769762881293267	-0.769762881293267	-0.769762881293267	0.777193296848145	2.72746624749434	-0.769762881293267	-0.769762881293267	-0.769762881293267
TRINITY_DN3801_c0_g1_i2	0.415410422272511	1.12884116874383	-0.375652177041493	-1.35054103896467	-1.91459179465577	0.636958025969962	-0.581833282630259	0.137741650433981	0.676021692690727	-0.055049694532622	0.394939884876869	-0.427931972468384	0.119194225136706	-0.371663200789011	0.135008884468629	-0.270282710499395	-0.396752477231378	0.275573999224171	1.37955282915867	-0.0663275374196228	0.162777320668009	0.380418394275257	-0.0854814395585395	0.643462414582731	-2.26829166251387	0.366564891221659	0.489700943726827	0.822232240854496
TRINITY_DN2831_c1_g1_i1	-0.937376795463558	-0.570005729815028	0.654781206661803	0.136443437828114	1.11538686174601	-0.937376795463558	-0.937376795463558	0.797278638015447	-0.517298679484184	-0.442705183816008	-0.937376795463558	-0.937376795463558	-0.937376795463558	2.32415401977985	1.32985934634885	0.131637882451623	1.10035683198296	-0.331408436622099	0.86419577400004	0.698609708282066	-0.937376795463558	-0.0829821177104568	1.79597754515027	-0.937376795463558	-0.937376795463558	0.76882219196622	-0.399335342129894	-0.937376795463558
TRINITY_DN2835_c2_g1_i15	-1.61893744018697	-1.90208566469064	0.305577978539223	5.38586734450509	5.50127289550708	-0.827348281673656	3.09981196340985	-1.21456915915421	-1.29602085945012	0.129894554383563	0.482360560346779	-0.998809338298235	2.45317541491044	-0.509940144806435	-2.39499198787902	-1.79710555031564	-1.62537915981297	-1.8889102759429	0.218334904595694	-1.04290192248141	1.72102242791043	-1.19637978737191	-1.18535557396703	-2.26474169296226	5.4501998634945	0.986154873810219	-2.95228207011562	-1.01791387230385
TRINITY_DN217_c1_g1_i7	-1.58650093754244	1.06472300544743	0.748353331789189	3.20390621078005	2.48208389350221	3.82962944002594	1.34272195816413	0.316923028346296	-0.551580953193284	0.376603217193105	-0.529223972469196	-0.711507298609476	-1.58650093754244	1.25305560621185	1.89660540742473	-0.0326489693613179	-1.01992929691568	-1.58650093754244	-1.58650093754244	-0.740910528694589	-1.58650093754244	-1.58650093754244	-1.58650093754244	-1.58650093754244	2.24740113912672	0.688804156656325	-1.58650093754244	-1.58650093754244
TRINITY_DN2057_c0_g1_i23	-0.990504284667559	-0.0376983153672059	-0.0546128647704769	0.0827541758384556	1.75866337544712	-0.0446391296387219	0.261398221550694	-0.283525386038781	0.240342517435535	-0.146555107551206	0.335439000122986	0.269015636989997	-0.17619134192746	-0.258525410577052	-0.894227207558815	-0.274755176411049	0.0584372264324011	0.0261524487443647	0.174412648898418	-0.0722345552989858	-0.356291839912956	-1.22716743738375	-0.345844162434923	0.0185617963587872	3.35417155925046	-0.723009245736861	-0.0844436129942032	-0.609123528799212
TRINITY_DN2485_c0_g1_i5	-0.0261356425310901	3.54910090745911	-0.46841354740273	-1.84686727875858	-1.27779615080732	1.30741996598919	-1.90287895999739	-1.14232316228475	2.16007734097542	-0.217199017972102	1.0547456181049	0.115583746190105	-2.78571761576465	0.209224094412326	1.34661245066263	-1.56105988164391	-1.53354420256262	2.46452394604438	-0.860857616807643	-0.0336113164394516	-2.51908097325066	-0.299518123196542	2.5776987967928	1.17173272058247	0.55142256419122	-0.267434277994534	1.10812994236827	-0.873834326358851
TRINITY_DN8391_c0_g1_i46	3.03671639327144	3.53317884540525	2.82417635072825	2.0549740501415	1.92578924282931	2.80782310300988	2.20426033761227	2.90382783360199	-1.28116648955797	-1.28116648955797	-1.28116648955797	-1.28116648955797	-1.28116648955797	-1.28116648955797	-1.28116648955797	-1.27684488360788	-1.28116648955797	-1.28116648955797	-1.28116648955797	-1.28116648955797	-1.28116648955797	-1.28116648955797	-1.28116648955797	-1.28116648955797	3.04709553905144	-1.28116648955797	-1.28116648955797	-1.28116648955797
TRINITY_DN104204_c0_g1_i9	-0.920188220992976	1.0681191535978	-0.320220497396773	-0.261713217857434	-0.855132337404619	-0.0612896560062669	2.97762375287598	-0.67142038423223	0.222870174596655	-0.582377084498958	-0.549066628336224	0.0624055024034085	2.0973392925128	-0.940291124626357	0.32857961576777	-0.66471536035434	-0.754409748903262	0.0434223990358356	-0.633830800839156	-0.45640749326138	1.29744314051169	-0.887293612185138	0.123076208136467	0.413404505943243	0.219249858917957	-0.429637035859555	0.912795186603803	-0.778335588148742
TRINITY_DN675_c0_g1_i4	-1.05710337183793	-0.458459017539254	-1.64380820271059	3.24166409547961	5.1982812394173	-2.23414849762483	3.77446440140283	-1.6515364517525	-1.79976225151214	-0.0138594545453534	0.976144721701094	-2.59376126406664	1.55491442571493	-0.0159955941780963	-0.771217154055075	-0.931664138900685	-0.774528505628743	-1.02322850619991	0.448036121257238	-0.657498869461905	1.24258578178375	-0.181152012896531	-0.548609972451935	-2.21561783702833	5.59432670939395	-1.51134341881503	-1.66739804798686	-0.279724926958338
TRINITY_DN53_c0_g1_i12	-0.467360970927088	0.092146377313707	-0.271872306453573	2.18628408089975	1.17892524796131	-0.901035112295228	1.36580126213837	-0.781743566845388	-0.802174024678772	-0.393073088665384	-0.360510336865989	-0.474005271030234	0.152425024192037	-0.627996569626058	-0.241961567663958	-0.834399332399525	-0.843365215446642	-0.482875948070901	0.135476228565175	-0.65919763293616	0.714417313515521	0.51987350265068	-0.144585126706064	-0.734693419738136	1.70949920029689	-0.18595593657604	0.847425428561428	0.304531760830269
TRINITY_DN3094_c0_g2_i1	1.90151942496046	1.23985942016355	0.222957171029514	-1.68518492463381	-2.1672011236414	-0.596818485082036	-1.02051358996098	0.714835539004311	-1.12925262925325	0.643471415762796	0.507700226812048	0.454548047333536	-1.91063956232631	0.380114090161888	0.472738979338308	0.637937807488222	0.999208908945753	0.583706527609523	0.790299099288854	-0.200215490875343	-1.99966271503596	1.88454487484477	0.735789325761143	-0.523821936694921	-2.5782697207173	1.14113038401814	-0.18700960472158	0.688228540420067
TRINITY_DN5769_c0_g1_i33	-0.232664625229144	-0.940189416128752	-0.448592821718303	0.468522444900677	-0.392246104838402	0.0763069037674438	1.00990567804493	0.712411801467768	0.578345722853428	-0.325715133291051	0.804832732908513	0.139785960591844	1.78052682639238	-0.80531136178564	-0.631013228650237	-0.113183406489775	-0.420144392088934	0.0136345378124149	-0.940189416128752	-0.662799717317888	1.72429342423593	-0.146917761630669	-0.65330826834059	0.110834586895715	2.11344328215335	-0.940189416128752	-0.940189416128752	-0.940189416128752
TRINITY_DN3973_c0_g1_i11	-1.22311467357198	-0.902065645457563	0.450143276830381	0.707310488493765	0.411513972822029	-0.172034120883004	0.891911807285388	0.336979526604853	-0.226046981575143	0.304326608509138	0.0572086214576646	-0.587778650335709	2.53637645815622	-0.244138596007246	-0.545500548898184	-0.197348337101214	-0.277970931621486	-1.12954763395354	-0.199147882103015	0.0581128490277787	3.4267633509425	-0.703059435725811	-0.772096073414051	-0.0391002669393292	-0.54184236616885	-0.245997499808931	-0.657814419827865	-0.516042896736795
TRINITY_DN6321_c0_g1_i10	-0.453217500044108	-0.375359655382228	-0.209231643381147	2.94053375584177	1.90641469808306	-0.400697125197398	1.93915847443856	-0.948234547082067	-0.805414600048164	-0.777072668798199	-0.385693218252523	-0.924601304652169	0.44410350574448	-0.715290236888856	-0.430860814757517	-0.328168898850242	-0.416792889633354	-0.677494746944573	-0.137145542091178	-0.898810254372692	-0.191687740714127	-0.333101932595744	-0.390082830412186	-0.479144325429665	2.63383044748281	-0.0563813671266846	0.497217415456497	-0.0267744543923669
TRINITY_DN14836_c0_g1_i2	-0.995907810350964	-0.827798661937411	-0.417310819664344	0.760793262184436	0.948597077057332	-0.748840152922236	2.01510841676198	0.267693581161532	0.286839697987689	0.218099659794557	-0.375100110683086	-0.650222224339222	3.59098153322998	0.0886699604194008	-0.0415358934833301	-0.547904522850408	-0.795457941895193	-0.97161489704902	-0.717081432473578	-0.271792991367968	2.02871964093298	-0.320390101905884	-0.859642120259883	-1.07997207513944	1.36575462821055	-0.394704668622597	-0.967605552066875	-0.58837548072899
TRINITY_DN2627_c0_g1_i1	-0.517216228605761	-0.187035565479933	0.3151787115893	0.174370345965156	-0.341659359084119	-0.244651830081429	1.81071841168829	0.450928607489594	0.454529645321159	0.815206966123236	0.746170813814517	0.959890282354727	0.65291775307026	-0.0321925202499211	-1.07585187206805	0.61287268820611	0.578081069000422	-0.251284922413876	-0.662546923785092	-0.716054873865617	0.7691020636694	-0.956915782118874	-1.08837292980189	-0.134875430298565	-1.06825326917789	-0.70048703678301	-0.672986151973731	0.310417337495575
TRINITY_DN235_c0_g1_i15	-0.156318754170199	-0.156318754170199	-0.156318754170199	1.98151261756226	1.16329918002996	-0.156318754170199	-0.156318754170199	-0.156318754170199	-0.156318754170199	-0.156318754170199	0.112714392285038	-0.156318754170199	-0.156318754170199	-0.156318754170199	-0.156318754170199	-0.156318754170199	-0.156318754170199	-0.156318754170199	-0.156318754170199	-0.156318754170199	-0.156318754170199	-0.156318754170199	-0.156318754170199	-0.156318754170199	0.142339561394317	0.0751136542777665	-0.0359668138049765	-0.156318754170199
TRINITY_DN5149_c1_g1_i1	-1.07929509483184	-0.301086518433757	-0.556235033036595	0.0257124299291296	0.0317362175568998	4.58000157199205	-1.00205209589938	-0.847862686383879	4.48285572679604	-0.952322238574078	-0.652761956715171	-0.868906230386441	-0.9682637824431	-1.01717338292405	1.14597983503773	-0.838065059316399	-0.806674640168852	0.423544663424087	-1.07929509483184	0.467661083309567	-0.951001693822026	-0.980336614743675	-0.286856164767206	3.71963674003765	-0.708572819683677	-0.927436278104839	1.00204453262009	-1.05497541563643
TRINITY_DN7750_c0_g1_i1	-0.48335986762595	0.646252870504519	-0.48335986762595	-0.152227945408748	-0.48335986762595	1.73975372095415	-0.48335986762595	-0.48335986762595	2.39536547385415	-0.48335986762595	-0.48335986762595	-0.48335986762595	-0.48335986762595	-0.0113920799644345	1.90400267321005	-0.48335986762595	-0.48335986762595	0.386906202770032	-0.48335986762595	-0.48335986762595	-0.48335986762595	-0.48335986762595	1.06655568599601	-0.48335986762595	-0.48335986762595	-0.48335986762595	1.20862088297733	-0.48335986762595
TRINITY_DN3234_c4_g1_i35	1.33019406854717	1.08535101482378	-1.27034232771833	-2.28968841652315	-2.28968841652315	-1.08868195046705	0.0940849854352859	0.996601341610951	-1.65648973014914	-1.13523482384327	-0.850863303347521	0.465199085640323	-2.28968841652315	3.11153244563707	2.81515142124503	-0.15612489078204	0.904240989847396	0.655357380111341	-0.729462594123496	0.868325390066622	-2.28968841652315	1.41982279790883	3.12393951250103	0.975148231944633	-2.28968841652315	0.0993276431653634	-0.263242436219345	0.654607830781121
TRINITY_DN23586_c0_g2_i1	-0.396904090688597	-1.43698153006393	1.07097259620496	-0.661068249940256	0.797181316159887	0.90512444676106	2.25262513021541	0.210778486532643	1.56495237778717	1.1037682653249	0.899388077211916	0.293583712628995	3.80946836025923	-1.57816663606519	-2.01326178768529	-0.0657826417186129	0.23709348407776	-1.59210582702306	-0.716951226977195	-1.01832007750832	2.53850029766307	-0.759272521454501	-1.15408733181885	0.196815311217921	-0.097549687537265	-0.921054349588199	-1.45548411629036	-2.01326178768529
TRINITY_DN8052_c0_g1_i7	-0.680124593493642	-0.19564348582032	0.0267091858284076	1.00411403323057	0.894550107327207	-0.34101490509866	0.378426482934048	-0.4213787046536	-0.981662606946905	-0.780884257357439	0.395519785760257	-0.267229759220784	3.15676201619722	-0.754821960771243	-0.72359445400646	0.215144540457167	-0.0389179821328662	-0.433796088571676	-0.7096205447207	-0.150178945919545	2.59085205951145	-0.79725722709164	0.0489559084430136	0.224948187944716	0.331506980188754	-0.499598146967422	-1.01466211586957	-0.477103509180336
TRINITY_DN24529_c0_g1_i65	-1.10720423394248	-1.10720423394248	5.32714043038717	6.78319989714668	8.54058874384104	5.9219725432446	-1.10720423394248	-1.10720423394248	-1.10720423394248	-1.10720423394248	-1.10720423394248	-1.10720423394248	-1.10720423394248	-1.10720423394248	-1.10720423394248	-1.10720423394248	-1.10720423394248	-1.10720423394248	-1.10720423394248	-1.10720423394248	-1.10720423394248	-1.10720423394248	-1.10720423394248	-1.10720423394248	-1.10720423394248	-1.10720423394248	-1.10720423394248	-1.10720423394248
TRINITY_DN2512_c1_g1_i2	0.706099349055945	2.42308682993322	-0.978270579957062	-0.978270579957062	-0.978270579957062	-0.978270579957062	-0.978270579957062	-0.447201087231108	0.67662317751626	-0.978270579957062	-0.195862015029689	-0.0537905875980398	-0.978270579957062	-0.333952801619485	2.35629769570907	0.0601656016990461	-0.459231970357004	1.01014144576773	-0.569015433272224	0.51024442900075	-0.978270579957062	-0.0401730188829691	1.02569138619536	-0.158602396460607	-0.978270579957062	-0.978270579957062	3.45468882731904	-0.18250363217467
TRINITY_DN5474_c0_g1_i13	1.30381914299879	0.266815632458181	1.50539071298125	-1.7062445403459	-1.7062445403459	-0.555684863770522	-1.7062445403459	1.37048556113224	0.186729274927431	0.641137650969208	0.399768697276216	-0.642051478418411	-1.7062445403459	2.96782058138573	0.632607698799281	0.813045738690622	1.39624563071252	0.361049981122629	-0.620140169102612	0.972728767508267	-1.7062445403459	-0.713476109576979	0.483738113437663	-0.509637496251085	-1.7062445403459	0.363801247827027	-0.225462415941923	-0.161264657090099
TRINITY_DN31190_c0_g1_i17	-0.856476557625194	0.327510001071918	1.14268099269195	-0.31685596675375	0.25335333447805	0.361940001129865	-1.63300170904711	0.400509393314217	0.1535946528437	0.318213055373614	0.650623791559934	0.990162826605488	-1.63300170904711	0.631834939420673	0.0714276430293708	0.563920024773223	0.529208327267201	0.121885793116362	-0.362173793493442	0.0414589425131526	-1.63300170904711	-0.651149055757366	-0.337278684507138	0.953883103805078	-0.486346486927641	0.132533037315871	0.458190342469026	-0.19364453057285
TRINITY_DN4344_c0_g2_i2	-1.45226224213129	-1.26948960472936	1.13343140809885	-0.143475569579741	-1.4997965171422	-1.01771407251346	0.754412589238727	0.744755640669547	-0.369590600197403	1.01464201676385	0.759897733747346	0.380163395927535	2.65598992572165	0.535412546891934	-0.919944927244696	0.565725687636869	0.650852528736149	-1.30631908276039	1.21873467680652	1.16704934352078	1.55601007528272	-0.76297264850692	-0.957404662055318	-0.795742056995844	-1.41583921372988	0.02097766921574	-2.02086284317007	0.773358802498351
TRINITY_DN7325_c1_g1_i4	0.0537383238891613	-0.410042403842435	1.75484597359228	0.95695720017913	0.423687933639467	0.42443447701493	-0.336108368907624	0.517637172171802	-0.181578663536778	0.453252391181605	-0.526407160534219	0.182883475189139	-0.507772986395168	-0.526407160534219	-0.526407160534219	0.962621903316218	-0.526407160534219	-0.0796215983910967	-0.524965186360313	-0.526407160534219	-0.428796363907797	0.375087294513356	-0.526407160534219	-0.526407160534219	0.61829186461992	0.29407818245216	-0.526407160534219	-0.337373336144202
TRINITY_DN7496_c0_g1_i20	-1.33970369305239	-1.3239507244455	0.309370015388207	3.17435791211915	5.2406453965974	1.17216106090107	-1.26010424242087	-1.24766713918265	0.00136795964263725	0.167989409683417	-0.507485383943182	-0.69315733423488	1.41308014856241	-1.06091631861171	-0.974349760086996	-0.118065720702092	-0.455786010111332	-1.41836632633761	-1.46799709406221	-0.492733772383713	0.357788533402585	-1.46799709406221	-1.02121153191908	0.79593871451312	5.49381142067527	-0.341024237804441	-1.46799709406221	-1.46799709406221
TRINITY_DN15386_c0_g1_i2	-0.422054029156322	-0.422054029156322	-0.422054029156322	4.10470340483454	2.31995218171041	-0.422054029156322	-0.422054029156322	-0.147046981656453	-0.422054029156322	-0.222931387142722	1.70491882710144	-0.422054029156322	-0.422054029156322	-0.422054029156322	-0.422054029156322	-0.0524479591244845	-0.422054029156322	-0.422054029156322	-0.422054029156322	-0.126918780155504	-0.422054029156322	-0.422054029156322	-0.422054029156322	-0.422054029156322	0.811220509834612	-0.422054029156322	-0.372423261431722	-0.422054029156322
TRINITY_DN2902_c0_g1_i22	0.130471631507083	0.616200625406021	0.706001636771502	-0.902334513576159	-0.902334513576159	0.256648737584228	-0.902334513576159	0.182410107292309	-0.0631811261863378	0.171485719715512	-0.382289489536341	0.190549452102325	-0.902334513576159	0.201330969189537	0.887186090024152	0.163237798017463	0.338285115735601	1.18343004020215	0.061139610398727	0.18512832767418	-0.902334513576159	-0.290689970202497	0.647088232170505	-0.20278288105307	-0.153873280572123	0.126234638620612	0.45999509659541	-0.902334513576159
TRINITY_DN37092_c0_g2_i3	-0.354715135822523	-0.354715135822523	-0.354715135822523	-0.354715135822523	-0.354715135822523	-0.354715135822523	0.371244098686664	-0.354715135822523	-0.0110230666435043	-0.354715135822523	-0.354715135822523	-0.354715135822523	3.72985942610299	-0.250378476007788	-0.0928834770703867	-0.354715135822523	-0.354715135822523	-0.354715135822523	-0.354715135822523	-0.354715135822523	4.05691448302754	-0.354715135822523	-0.354715135822523	-0.354715135822523	-0.354715135822523	-0.354715135822523	-0.354715135822523	-0.354715135822523
TRINITY_DN9554_c0_g1_i1	-0.4964420717403	-0.324066326196774	-0.158757952824832	0.11893014855657	-0.648300888467305	-0.207880167710538	-0.403413829343771	-0.38887773618589	-0.46942693029751	-0.376875212374371	-0.473255402356391	-0.648300888467305	5.89706520268602	-0.154653554492095	-0.224991651224918	-0.648300888467305	-0.648300888467305	-0.54799598267162	-0.648300888467305	-0.50164566634784	5.69251059065476	-0.538606023641375	-0.527948948102083	-0.30916350354772	-0.648300888467305	-0.648300888467305	-0.648300888467305	-0.418097875100884
TRINITY_DN5487_c0_g1_i3	-2.46435375232734	-1.82808468329941	1.09438802421641	-0.555473159976798	-2.42659689658896	2.82292842720307	-3.4002917701826	-1.41743689730349	3.34894989692072	0.130531395935467	-1.47065603409713	-1.03219033617196	-3.92535836226081	4.04211577093127	2.49931183681071	-0.0166415093194581	-1.30219382660822	0.917017125945473	1.94646064985234	2.24966715727259	-3.92535836226081	-1.50393306620326	1.50796835115769	0.158535763363492	3.41756966639565	2.15100832649905	-0.677127155512058	-0.340756580391616
TRINITY_DN86784_c2_g1_i1	-1.42390628442272	-1.42390628442272	2.06589351849381	2.47807079031988	5.73573299183324	1.04780144104055	-0.172944710889498	-1.42390628442272	-1.42390628442272	-0.209159761740321	1.11289264446855	0.479903274155981	1.25078033550528	-0.850531757976772	-1.42390628442272	-0.212894090937205	-1.42390628442272	-0.46043216044783	-1.42390628442272	-1.42390628442272	0.875045232045336	-1.42390628442272	-1.42390628442272	-0.00490681899145073	4.58059510781222	-1.42390628442272	-1.42390628442272	-0.62897062161918
TRINITY_DN1217_c0_g1_i67	-0.39532052972116	-0.259129143434016	-0.39532052972116	0.20969962334125	-0.388125028316956	-0.39532052972116	-0.39532052972116	-0.38382489088333	-0.393878555547254	-0.363925333445626	-0.39532052972116	-0.39532052972116	-0.39532052972116	-0.347084344068312	-0.390998923771066	3.23263643461841	2.49376356887699	0.347116915655106	-0.335965252104739	-0.39532052972116	-0.39532052972116	-0.39532052972116	-0.229247853774454	1.65082125192356	-0.39532052972116	-0.392438021188038	0.294425908772396	-0.39532052972116
TRINITY_DN7317_c0_g1_i3	0.00784648844068203	0.273906047492139	0.0223097177526446	1.0949245026895	0.323802491739146	0.0323483917418352	0.607512048087999	-0.359299287261428	0.508250416714923	0.267242317211128	0.196306410400182	-0.789729868226795	1.52027401089794	-0.237131423357141	-0.0813435327378792	-0.317720183510028	-0.517670062075658	-0.25795239867638	-0.324109858799128	-0.563372511115586	1.76845625993694	-0.718258113093757	-0.203083942529463	-0.367760866009624	-0.352752199664791	-0.729119105725524	-0.026723948174557	-0.777151802147326
TRINITY_DN20581_c0_g1_i2	-1.26393922804812	-0.416650218975919	1.42851654586027	4.97962360076974	3.90120071082881	1.83926751153765	3.81120044954293	1.36994614291489	-2.12152218343227	-2.12152218343227	-2.12152218343227	-0.38773401480709	-2.12152218343227	-0.763125921475618	-1.59846212163702	-0.423748363877086	-0.814676683117989	0.338171719550969	-0.698212946189885	-1.29289060174425	-2.12152218343227	-2.12152218343227	-2.12152218343227	-1.15952850601202	5.06477036962661	-0.649554395770757	1.35835506523878	0.228126169811018
TRINITY_DN1871_c0_g1_i5	0.637921474370233	1.37028079836692	-0.455571915353563	0.0294633230700914	-0.886433081628996	0.876996922890269	-0.577747075072788	-0.721828085952096	0.369332822133994	-0.959775177403843	-1.03995985727011	-1.09522365106594	-4.48396425585321	0.117316267162621	1.81419914802694	-0.702709469419827	-0.95551795930073	2.30316779005783	1.11776196985729	-0.906112500692282	-2.72012779696226	0.870769984117396	2.4273797911716	0.259604567210805	-0.0496029097861088	0.714922735103724	3.17559644413409	-0.530140301912041
TRINITY_DN1264_c0_g1_i46	-0.403020146713626	-0.485553803550106	-0.381306935238209	2.71170893039479	0.267282620032837	-0.451217439679845	-0.650340081693446	-0.341163894214932	-0.279617806545279	-0.307785336216126	-0.0740598240720907	-0.650340081693446	1.82110753468395	-0.442447230052113	-0.151578616021594	-0.438704828366297	-0.189859611653435	-0.0663396984076734	-0.57173024699708	-0.528661525105194	0.239522799671733	-0.560841930854343	-0.330722147493285	-0.582701364818083	3.32069757813685	-0.650340081693446	0.641852692208445	-0.463839524048951
TRINITY_DN1417_c2_g1_i15	3.42823215413871	0.920900971838554	2.09197764177093	2.11693364709619	2.4847408607155	0.513905912186206	-0.17779553806339	-1.14052962865919	-1.14052962865919	-1.14052962865919	-1.14052962865919	-1.14052962865919	-1.14052962865919	-1.14052962865919	-1.14052962865919	-0.701172450184937	-0.058508359313691	-1.14052962865919	0.836933482580273	0.88839308193682	0.189455021099228	-0.600502359401686	-1.14052962865919	-1.14052962865919	1.31232933605462	-1.14052962865919	-1.14052962865919	1.58106177011619
TRINITY_DN215494_c0_g1_i1	-0.58390585736457	-0.58390585736457	-0.332944283831352	-0.265444392196987	-0.58390585736457	-0.58390585736457	1.26809297974788	1.04510097606261	-0.124474238727273	-0.21206824003415	-0.341455783686869	1.12361893353504	2.69883046291177	-0.58390585736457	-0.58390585736457	0.53046116758743	-0.58390585736457	-0.58390585736457	-0.58390585736457	-0.204284895308862	1.95909502003786	-0.58390585736457	-0.58390585736457	0.369173095247937	0.660981201758964	-0.58390585736457	-0.58390585736457	-0.58390585736457
TRINITY_DN152130_c1_g1_i1	-0.508441381440209	-0.0819082433235355	-0.508441381440209	-0.508441381440209	-0.508441381440209	-0.508441381440209	-0.508441381440209	-0.508441381440209	-0.508441381440209	-0.508441381440209	0.389960478551985	-0.508441381440209	-0.508441381440209	-0.508441381440209	-0.508441381440209	-0.508441381440209	-0.508441381440209	-0.508441381440209	-0.508441381440209	-0.508441381440209	-0.508441381440209	-0.508441381440209	3.89816331314392	-0.508441381440209	-0.508441381440209	-0.508441381440209	7.99637760619263	-0.508441381440209
TRINITY_DN7835_c0_g1_i5	0.84447504260965	-0.576246095172776	0.778050980725868	-1.35024242028395	-0.447204150171037	0.875341008472905	-0.465839867300262	0.716019021984772	0.617663950006198	0.840372439925548	1.28365372563513	0.533769317299572	-1.35024242028395	-0.875157537335166	-1.35024242028395	0.373534549339489	0.447185661868364	-0.151748266644866	-1.35024242028395	0.672302944285052	-1.35024242028395	0.121205196093442	-1.35024242028395	1.19226328119431	0.717396296591414	2.0569743494204	-1.35024242028395	-0.102314906840364
TRINITY_DN4293_c0_g1_i9	-1.86340191445788	2.52114845390521	-1.48072528689183	-2.56206491434377	-2.56206491434377	4.8243149522433	-2.10263329570647	-1.47392331747475	4.66494446429511	-1.54699559262612	0.0134894589649726	-2.39985487802946	-2.56206491434377	-0.619831937943051	4.61808294681466	-0.96942848573719	-0.642152825666459	3.73187567785486	0.515519914951835	0.310960786702705	-2.56206491434377	-2.56206491434377	3.91108881258789	4.91130802335113	-2.56206491434377	-1.60155320422474	2.61222164749263	-2.56206491434377
TRINITY_DN8345_c0_g1_i4	-1.16710502696031	3.56947157030099	0.294878234137018	-0.273623647516714	-0.656324041567103	2.28755033600781	-0.866600474771072	-4.18751832950449	1.29903516312003	0.441138632442642	2.08457953128044	-0.0341993771040157	-2.4296416697566	0.0837579296714335	3.10791083719947	0.0273835806562044	-0.839144254313329	-3.23146167709209	-4.18751832950449	-1.84297385554978	-2.62876089913073	-0.745902060097934	2.92201983930042	1.48320872499498	-0.212346738555064	2.02874250766056	3.6979462179729	-0.0245027233211959
TRINITY_DN8028_c0_g1_i2	-2.513665168023	0.728693362915052	-0.132557021429105	-0.390532192537206	-1.94249125592742	1.85322103960017	-1.78648790056265	-0.153496107951109	1.37952719281366	-0.643637058413436	-1.05309494339772	-0.43285094594795	-1.52805626032862	0.33676599668092	2.05530461706257	0.194533024003359	0.304199267485456	1.21168628813158	0.405996666262423	-0.212560487811568	-1.57071415696475	0.0688340576799007	1.48303084189005	0.404339824230321	0.659884884392407	-0.400737430264168	1.79102159647483	-0.116157730063979
TRINITY_DN458_c1_g1_i13	-1.43942786734594	1.01264036287787	-0.114041452686169	-0.340469387257774	-1.43942786734594	0.0152744608177455	-1.43942786734594	0.443019549085788	0.463224603850139	0.770649231557266	0.0690007851859145	0.823005290285405	-1.43942786734594	0.825408781121837	0.552978031685708	-0.0664757694341136	0.692490811516625	1.10481020680574	-0.374545015761088	0.55152699305105	-1.43942786734594	-0.939645747198631	-0.0215078595339777	1.15177280558643	-0.180004715064528	0.626489050732272	0.436745247091518	-0.305206927585309
TRINITY_DN6737_c0_g1_i1	0.129670043430747	1.1067049511673	0.193051241266158	-1.10175857219922	-2.35857254013248	-0.0279806460596772	0.831215577698929	0.29812516274409	-0.00466573915200996	0.767269276564968	0.149446198952931	-0.0101690094475861	0.611638550828578	-0.381963677973272	-0.110629470264274	-0.539233460597824	-0.969707604484336	0.25032876353299	0.534478150894666	0.12893236150918	1.16484804768221	1.12566094278113	0.108871019810458	-0.660522125134377	-2.31433069402926	-0.364718767233851	0.580065467774521	0.863946550069312
TRINITY_DN3116_c0_g1_i4	-0.659771169528669	0.633455701857724	-0.00255822706680475	-0.529629310283749	0.36449111606896	-0.156265430321677	-0.0085522945452563	-1.1683767060186	-0.562871346560024	-0.420215067043443	-0.0263052785869498	-0.537732842397445	3.19920566373675	-0.45100315079866	-0.552982309083482	0.0974509147068754	0.075660709357829	0.0200683833945114	-0.196752952589933	-0.876279834582342	3.77209055186359	-0.1916294371457	0.340818287084593	-0.0979873781272009	-0.808698641328445	0.10822382909449	-0.757328905196387	-0.606524875960554
TRINITY_DN7059_c0_g1_i30	-1.42352248019731	-0.649254826302269	-0.139886577598201	1.42492085038504	1.68903564819269	-0.312508016703361	1.01343017651285	-0.162865712818178	0.195803418533646	-0.560040685905768	-0.106759351486785	-0.659040672202224	1.07241571480558	0.597103931214126	0.104318578307199	0.033950285401926	0.157796082469859	-0.0312194993163275	-1.08933353269399	-0.201606717836166	0.550002500306027	-1.38197094746712	0.161440020523842	-0.0817754273798674	2.00551143810943	-0.659754966085309	-0.0234992965766883	-1.52268993419266
TRINITY_DN8152_c0_g1_i2	0.0452284216705339	3.78145473841697	-1.59930447197943	-2.35161843265536	-2.49915223315729	0.913686607432644	-2.73144818760507	-2.13150815528157	2.43076361644816	-2.4314449615338	-1.36440684314204	-2.06976777714333	-2.16762972564374	-0.637097852590048	4.04871967742521	-1.93136459615181	-2.06883025190235	4.12196116043674	-0.115527769249498	-2.07551037399628	-1.62740290543114	1.11881580034857	5.50082474436982	1.01866934263218	-2.2862328021481	-0.344572944825564	7.19009090453733	0.262605270718281
TRINITY_DN9200_c4_g1_i7	-0.253741895496082	-0.582578359725622	-0.374685508084289	0.272614048233532	3.30436191605996	-0.396077802081127	-0.582578359725622	-0.582578359725622	-0.377185846735937	-0.582578359725622	-0.382199561741596	-0.415220431987108	0.115195459829564	-0.157119054960267	0.301042456560049	-0.582578359725622	-0.28040555998487	-0.214089359080518	-0.351145951277657	-0.582578359725622	0.472617294516503	-0.132620876097618	-0.380944498555971	0.357024360630422	3.57656640221477	-0.38849130760932	-0.217445766273092	-0.582578359725622
TRINITY_DN735_c0_g1_i10	-2.85622271153194	-2.69165947112507	1.31682080611256	2.08472455946715	2.52798966160977	1.9393085449062	1.30942725669711	0.85507083162057	2.34792074287167	0.966815382509008	0.666042260548402	0.559226866036675	1.82179095563456	-2.79229183423156	-1.91652671819547	1.08955140738118	1.18026105421364	-3.44319353817873	-3.55415594737513	0.935442307198772	1.56362696590485	-2.75332695908554	-3.20623264395483	2.76974740781315	3.8523540560475	1.14814291411717	-1.69421971144363	-4.02643444556803
TRINITY_DN812_c13_g1_i1	-2.0222803399774	-0.0488527419730944	0.445260002076434	0.0228130983675432	-0.60220222399803	0.504539679747192	2.43813459918476	-0.0111425567884118	0.515015727113437	0.926133617815465	0.957196302699711	0.622268177271643	3.40740256907671	-0.591459843457633	-0.735990581843307	0.07296897704162	-0.270816618811845	-0.862005508568811	-1.3715157808605	0.0954147026923504	3.95877313113812	-2.0222803399774	-0.819392506507261	0.898965548608184	-2.0222803399774	-0.815637115994009	-0.837048085747244	-1.83198154835081
TRINITY_DN523_c5_g1_i7	0.0500247362820763	2.15181847537738	1.24746577937099	1.09508605231438	-0.00185105799334884	1.62516606955497	-1.16920450948984	-0.751404909384743	0.636282101749145	-1.12173664859826	-1.00948082089835	-1.69025524639081	-0.980964610667449	0.443308279350299	2.81105650285285	-1.12465807053658	-0.920483507141359	1.2527283517963	-1.45636718621653	-1.36948176944494	-0.896151347831059	-0.880429250293356	2.30369078376109	0.42677480661938	-1.69025524639081	-1.32064917635897	3.68426263465548	-1.34429121604794
TRINITY_DN91_c2_g1_i8	1.18006264662895	-2.03949312253796	-2.03949312253796	-1.86444763642705	-2.03949312253796	-1.90461506819485	-2.03949312253796	-2.03949312253796	-1.90592959679686	-2.03949312253796	1.47222791016966	-2.03949312253796	-0.667655505207543	2.74128939752395	1.15301669640398	1.09964889660772	1.06467577228549	2.03364158209225	3.4896406627294	1.59335670757974	-1.49451323928216	1.36663533402405	1.38744249711037	-0.132217859538581	0.481557614362999	-2.03949312253796	1.9498275730165	3.27230059521569
TRINITY_DN1807_c0_g1_i1	0.665023329245757	1.0118472835316	0.0858943432199828	-1.43319938587006	-1.6669968959652	0.0654144714236793	-0.834209139570189	0.236994457883663	0.0437180809039894	0.190435213340545	0.746476708899324	0.465571603909336	-3.03186595016547	0.672940370820743	0.765561335649848	0.401430554046668	0.367778856354055	0.649754825841309	1.0767402810688	-0.190927700774374	-3.21132430166918	1.11258574504847	0.720420696324151	0.383530820718228	-1.63365436140075	0.504098839162141	0.776348033466183	1.05961188455675
TRINITY_DN2500_c1_g1_i6	-1.64339127877167	4.27820314354137	-0.950709274361784	-1.64705156232132	-1.20332838357219	5.47208475113343	-3.87271641427	-1.9561599996977	5.97951439168774	-0.74308927770226	-0.968855847293066	-2.41860139300846	-3.37792183294584	-1.84416088840832	4.97925422873704	-3.00432500956942	-2.87364329836284	3.97930536273221	-2.23364935050179	-0.478194518473702	-2.55394215792984	-2.47762190682066	3.61598542299409	3.60761139215202	-1.75403534245566	-0.367847048764911	5.05382430046092	-0.596538208207371
TRINITY_DN19636_c0_g1_i5	0.9238012202678	-1.78110501936247	-0.3275724883004	0.590101704107187	0.0738867688824136	-0.748463467679752	-4.28724992234207	-0.152207636108423	2.02294475797146	2.05968924340164	-1.40245665979855	-0.736718595506243	-4.28724992234207	3.67703317872664	3.60430900666595	-1.264349520232	-0.545567221969101	-2.31713252473658	0.735827965779286	-0.305397269052334	-4.28724992234207	1.53073140652001	2.72534109756538	-0.46993365388189	1.11652906160823	0.16699178572209	0.402496516151481	3.28297011028439
TRINITY_DN2607_c0_g1_i15	-0.761994427018982	-0.569169023466591	-0.761994427018982	1.09837250311914	1.15257009647496	-0.761994427018982	-0.761994427018982	-0.235925615351395	-0.761994427018982	0.260905975091097	-0.530562018571017	-0.761994427018982	-0.761994427018982	0.130979388254352	0.0370928790550213	0.0153726824314305	-0.00924583561184844	-0.0412781844978508	0.953020322891911	-0.433157962789442	2.01242367708683	-0.108475756265383	-0.132521230232033	-0.761994427018982	4.25311950976341	-0.570431776318227	-0.425139787893517	-0.761994427018982
TRINITY_DN3841_c0_g1_i18	0.816315512962827	0.947437529571574	0.0713440827815561	-0.304976659199363	0.492524479030316	-0.111073329430421	-2.02525512443269	-0.487213671099027	-0.703327029545328	0.466084922446027	0.702447548404548	0.696773653470153	-2.02525512443269	-0.0256158432846481	0.485706794844689	-1.59229571715658	-0.918906804927544	-0.509239977429025	1.25570118939837	-0.969365366236408	-2.02525512443269	2.81540951876859	1.54654301727717	-0.511764378844572	-0.637341200046743	-0.181271280384364	0.784982306158035	1.94688607576825
TRINITY_DN11158_c0_g1_i6	0.249784018940451	-0.507255228709851	0.497974683614868	0.337846774971445	-0.309506545043218	-1.97694854301949	2.4313295297678	-0.621155853156364	-1.40232125123311	-0.131189866370955	0.433752487946025	-0.176968350273754	3.5608909217577	-1.11435844910346	-0.430569840148724	-1.18181593944092	-0.42034924364829	-0.900819661204792	0.977157163841619	-0.433778682754703	3.38407010958583	0.866855350292779	-1.04745490153686	-1.08026743676561	-1.18451609939231	1.05990789324183	-1.00674464802065	0.126451605862724
TRINITY_DN1314_c0_g2_i11	0.381553100581342	-0.955301538544124	-0.0255105408255262	0.338657440484571	1.15272102397228	-0.955301538544124	0.789720610493141	0.683004038262969	-0.955301538544124	-0.955301538544124	0.948893509693751	0.048300698136072	0.992925505335044	0.0725602368103856	-0.0453364717861551	0.24319261509496	0.920871575893337	-0.953859564370217	-0.955301538544124	-0.955301538544124	-0.955301538544124	-0.462679209969678	-0.422236616674486	0.723671769310046	0.353874648934391	-0.00744839515710705	0.16968823143454	0.784546564155204
TRINITY_DN14198_c0_g1_i1	2.18484637181834	-1.95804305764961	1.91013943698778	1.51216082172045	1.61086608541553	1.72532481000044	3.68933159261585	2.84483013026686	-2.62616218233604	-2.62616218233604	-2.62616218233604	1.59106853388463	1.77239341265394	-2.62616218233604	-2.62616218233604	1.23678506568488	1.60979458772317	2.2875889217146	2.13299365146423	-2.62616218233604	0.316821415851063	-2.62616218233604	-2.62616218233604	2.4613006589143	1.95958156662996	-2.62616218233604	-2.62616218233604	-2.62616218233604
TRINITY_DN8216_c0_g1_i2	0.0731412364950454	-0.076174133936421	-0.530871250398823	2.61299695076328	1.29559604893634	-0.845732251848888	1.97789302233312	-0.55400524714044	-0.786943373671379	-0.486197014365608	-0.168849835984412	-0.861319160240424	-0.0782830047312544	-0.686960483863919	-0.443762595987023	-0.711438706520189	-0.702215488267335	-0.462743119431014	0.437264828541544	-1.0569509822325	-0.453878068564842	0.518605175193994	-0.125449571964936	-0.650442613049345	2.26315971953292	-0.196718005090556	0.439126251453908	0.261151674039171
TRINITY_DN9944_c0_g1_i7	-0.555311745139416	-0.181266186706726	-0.186947338378895	2.01858614628294	2.18568970435651	-0.248980505303072	0.591661325209762	-0.440022955205007	-0.572560226061593	-0.229307086248652	0.205942217985116	0.22222779310434	-0.394761131739205	-0.434756266025505	-0.283053608866608	-0.00533373100629175	-0.22995856290948	0.140409887035635	-0.645430543456745	-0.773491915188949	-0.825713120381422	-0.876831664881634	-0.139662026440865	-0.314492073121148	1.31357979279591	-0.0668555136043103	1.3895573040809	-0.662917970185586
TRINITY_DN121_c0_g1_i14	-1.17653057118168	-0.81397736019496	-0.154758461846589	3.30930149008528	1.71078542629007	-0.741778615487026	2.71208776148428	-0.448549964880357	-0.978128038469996	-0.226183731747486	0.31746994749814	-0.3090480175752	-0.798591286057726	-0.0979448890252259	0.23232623557955	-0.505764237325444	-0.363396593081482	-0.427440528642157	0.397510643162134	-0.675379332943857	-1.40823900514785	-1.4222110802333	-0.70069991385576	-0.853843602445409	2.16108546469789	0.478606773110258	0.698255942542702	0.0850355456911922
TRINITY_DN2607_c0_g1_i11	0.0108609937426336	-0.833926356336426	-0.21662787349558	2.51373929996454	1.2419485106387	-0.0126243164468965	-0.833926356336426	0.365196285677175	-0.833926356336426	-0.833926356336426	-0.833926356336426	-0.833926356336426	2.37490300623743	-0.833926356336426	-0.833926356336426	0.0714245432445321	0.387022648130353	-0.691186184220344	-0.833926356336426	-0.144179917842871	3.19623312676644	-0.833926356336426	-0.833926356336426	-0.833926356336426	2.02385563264684	-0.408467051571071	-0.66015928859972	-0.0448231388350449
TRINITY_DN344_c2_g1_i3	-1.10397948100378	-0.549145085109585	1.43232213832004	-0.521905259607449	-1.10397948100378	2.30988535209417	-0.491391074305061	0.849472020362482	-0.18025980225439	-1.10397948100378	-0.599104891605314	-1.10397948100378	-1.10397948100378	-1.10397948100378	-1.10397948100378	0.984501373959898	0.834118080070315	3.89430630061644	0.838628855107885	-0.193246819100866	-1.10397948100378	-0.812375922973213	0.980084783784696	2.39567509681565	-1.10397948100378	-1.10397948100378	0.561868040251773	-0.693638376389691
TRINITY_DN97523_c0_g1_i15	-0.428122961291225	-0.428122961291225	-0.428122961291225	2.81081671806627	3.69164820066168	-0.428122961291225	-0.428122961291225	-0.428122961291225	-0.428122961291225	0.0969436307869858	-0.428122961291225	-0.428122961291225	-0.428122961291225	-0.428122961291225	-0.428122961291225	-0.428122961291225	-0.428122961291225	-0.428122961291225	-0.428122961291225	-0.428122961291225	-0.428122961291225	-0.428122961291225	-0.428122961291225	-0.428122961291225	3.67554252147447	-0.428122961291225	-0.428122961291225	-0.428122961291225
TRINITY_DN6119_c1_g1_i8	0.636907199339428	0.176435800447472	1.38389181089855	0.550861033638317	0.0583558490708638	0.321766495626803	1.75026043130005	-0.546212262639963	-1.29553198721404	-1.29553198721404	-1.29553198721404	1.40867600774027	1.29159293465773	-0.799836824589975	0.4264967906888	-1.29553198721404	-1.29553198721404	-1.22651730929886	0.259302408680149	-1.29553198721404	1.25782851612128	-1.10903142956955	-1.29553198721404	-1.29409001304014	1.01655227430071	0.195551466504212	1.73480409115692	1.57512863946524
TRINITY_DN13672_c0_g1_i4	-0.790239675601756	-0.08183169211816	-0.790239675601756	1.70058713931108	1.43904060345698	-0.790239675601756	0.182085365955395	-0.790239675601756	-0.790239675601756	-0.790239675601756	-0.790239675601756	-0.790239675601756	-0.790239675601756	-0.417287577689927	-0.471778210434173	0.435652186088584	0.422640890742628	0.845746828143867	0.200352196985827	0.400691183960858	0.686401233067764	-0.790239675601756	-0.16730932468158	0.362268272763146	2.65998182029542	1.28563519137337	-0.790239675601756	-0.790239675601756
TRINITY_DN5856_c2_g1_i12	-0.826701597121666	2.32450779576323	-0.826701597121666	-0.826701597121666	-0.826701597121666	2.21191016964278	-0.826701597121666	-0.826701597121666	3.66078475222687	-0.826701597121666	-0.826701597121666	-0.826701597121666	-0.826701597121666	-0.826701597121666	3.56781254483429	-0.826701597121666	-0.826701597121666	2.79973753957565	-0.826701597121666	-0.826701597121666	-0.826701597121666	-0.826701597121666	0.385556447081068	1.54569336811636	-0.826701597121666	-0.826701597121666	0.0380293251930847	-0.826701597121666
TRINITY_DN3218_c0_g2_i11	-0.220494930188622	-0.933310784625994	-0.278875243780595	0.63179891190584	1.86411729752632	-0.806337928368229	0.870329572264672	-0.418304868192265	-0.499283109962397	0.658847217499366	-0.478082213508855	0.794391888211244	2.77785369601031	-0.933310784625994	-0.933310784625994	0.392075630033779	-0.231096533615553	-0.933310784625994	-0.207351550116807	-0.438639172978445	2.18803623225245	0.470502276990595	-0.854700949929628	-0.786655562506529	-0.405239620047259	-0.933310784625994	-0.579422948341087	0.223085831971671
TRINITY_DN4133_c0_g2_i5	-0.455943995821276	0.768805030365558	-1.39258689568405	-1.05350235576881	-1.89919509726477	-0.964542517914725	0.643792743572477	-0.256133428705439	0.201663806731646	-0.0778476174457605	0.190044180961101	-0.666295555144399	1.86553953826816	0.186590811853002	1.38246098236458	-0.505028776320759	-0.316680894180862	0.303358150037055	0.475292918721574	-0.636844356429663	1.84793320315918	0.331038829355091	0.394661062154343	0.00325669923955552	-1.2263127482547	-0.139487167954198	1.60482803741138	-0.608864587305299
TRINITY_DN1173_c0_g1_i9	-0.673546256145608	-0.673546256145608	0.156709068022075	-0.673546256145608	-0.673546256145608	3.21991303715529	-0.673546256145608	-0.673546256145608	4.19893779104022	-0.289496449350448	-0.673546256145608	-0.673546256145608	-0.673546256145608	1.55357867830432	2.80671886590885	-0.673546256145608	-0.673546256145608	-0.459421450792761	-0.673546256145608	-0.507473580198903	-0.673546256145608	-0.673546256145608	0.969386313212878	-0.220423809549796	-0.673546256145608	-0.0905086323489441	-0.561179733073045	-0.673546256145608
TRINITY_DN8744_c0_g1_i11	-0.389727652200588	0.0404990075972971	0.75350844216826	-0.95793878863242	-1.09658776305062	-0.223473533117862	-1.42886604610755	0.1386794015362	0.261327531717308	0.439030417885108	-0.100029581878006	1.27932118991316	-1.42886604610755	-0.214119523425151	0.069384821420279	-0.50134879990907	-0.355045812815875	1.236981475148	1.13258229567793	-0.0738497818879966	-1.42886604610755	-0.331255249481124	1.40382147033199	-0.858403115081505	-1.42886604610755	0.0200349050375814	3.27716713018815	0.764905697289134
TRINITY_DN91182_c0_g1_i3	-0.723102664697477	0.254080514792956	0.0957735618871243	0.00302606090684665	-1.01764859259324	-0.452397795174301	-0.381974100626774	0.195868502452125	-0.515085437432903	0.0531983221416228	0.349482388836857	0.468998143784777	2.99524159760918	-0.643497183485371	-0.554048592977291	-0.0610085816971742	0.150970641248531	-0.16479511946868	-0.883157669464298	0.106101404138084	3.23100938514246	-0.821270795774518	-0.30111659068146	0.082883417351475	-0.252553625243241	-0.335311510565057	-0.445198703185637	-0.434466977224618
TRINITY_DN6779_c0_g1_i59	-0.726537914622509	0.473212942093328	-0.726537914622509	-0.726537914622509	-0.726537914622509	-0.697968762425738	-0.726537914622509	-0.726537914622509	2.85926591284272	2.27382271406101	2.65336024890218	-0.726537914622509	-0.726537914622509	0.841007533021238	1.83417703985197	-0.726537914622509	-0.726537914622509	-0.523650081152365	-0.726537914622509	0.366346051055976	-0.726537914622509	-0.726537914622509	1.52926492198021	-0.726537914622509	-0.726537914622509	-0.726537914622509	0.742306028352129	-0.726537914622509
TRINITY_DN4133_c0_g1_i6	-0.741014840238779	1.45244152551081	-0.741014840238779	-0.741014840238779	-0.741014840238779	1.14064977908157	-0.741014840238779	-0.741014840238779	2.70365222660313	-0.741014840238779	-0.741014840238779	-0.741014840238779	-0.741014840238779	-0.741014840238779	2.3002281419931	-0.456500706994533	-0.741014840238779	2.57889206642923	-0.741014840238779	-0.741014840238779	-0.741014840238779	-0.741014840238779	1.93840895787382	1.31452790772351	-0.741014840238779	-0.741014840238779	1.10698206631617	-0.741014840238779
TRINITY_DN17795_c0_g1_i2	-1.78081036459418	-1.10008237703591	1.33918608315086	0.862733857390184	0.917063979474744	-0.537404765509322	0.159852790138999	0.82689436686483	-0.669647772798561	0.861825930965701	1.34130469810732	1.20297039623389	-1.05609038022121	-0.150258349432929	-1.69347263601314	1.35564547955595	1.02319852958343	-1.10628752656262	-0.0692342837714568	0.304691130536798	-0.771271266267492	-0.865108598900843	-1.47413394258681	-0.108065339530519	1.68016720592482	1.4262075542644	-1.3040178936648	-0.615856505302139
TRINITY_DN27822_c1_g2_i2	-0.497632040064183	-0.113582233269023	-0.0905512646136824	-0.497632040064183	-0.497632040064183	-0.497632040064183	2.14183167683953	-0.335422003749876	0.154051140567926	-0.201321479356091	-0.104765123833383	0.169578872416688	2.18785964862037	0.107388112998226	-0.262517719687826	-0.0572113193074161	-0.497632040064183	-0.497632040064183	-0.497632040064183	-0.322586553953269	2.01130362180021	-0.497632040064183	-0.497632040064183	0.0689396005625774	-0.497632040064183	0.28477652486319	-0.413567775275709	-0.247883324980614
TRINITY_DN4614_c0_g1_i1	-0.998608867048246	-0.699950551483731	0.456619704068893	2.55229179759928	2.51020005918635	-0.998608867048246	1.74748887664175	-0.398339113539241	-0.998608867048246	0.447647362841318	0.08136650967235	-0.193729258793573	-0.998608867048246	-0.070333305436311	-0.621207436262452	1.0932601882536	0.928149664938219	-0.701123951337671	-0.998608867048246	-0.714094733804001	-0.998608867048246	-0.998608867048246	-0.998608867048246	0.0929217260723706	1.99976718739	0.115758157903754	-0.45560798964582	-0.182213957879125
TRINITY_DN77307_c0_g1_i18	0.310990377149115	-0.933287821429029	0.714256948279937	-0.386331643287618	-0.242647242813336	-0.933287821429029	-0.0917171840335123	0.605746881541725	-0.889243488723008	0.999151365124442	0.973987441570353	1.22213761031817	-0.678693778395888	1.06923468833968	-0.933287821429029	0.552139005741212	0.443002561908022	-0.933287821429029	1.12814277906872	-0.00122665008560485	-0.734165179415429	0.703162795249948	-0.933287821429029	-0.933287821429029	-0.457165401548877	0.641540302158414	-0.933287821429029	0.650712561856743
TRINITY_DN9349_c0_g1_i8	-1.24001820592428	-0.865118368033158	1.46317737750732	-0.370422298602256	-1.74164528607615	-0.78767576500668	0.204845448856516	0.590556683983544	-0.458187116837662	0.87295296775081	0.821807544687829	0.392694860197262	2.37380188865372	0.229758222904739	-0.816591721805776	0.653236333965133	0.53328429470174	-1.13728621675403	0.0624700081393903	0.611499150729408	2.69942054844095	-1.14553021084894	-0.879656615361038	-1.07642095917922	0.398199642095021	-0.512462127444501	-0.868099583938639	-0.00859049680104684
TRINITY_DN10135_c0_g1_i4	0.394813123744068	2.01729067956037	-0.505904082849605	-0.229462745400122	-0.0784156231749398	1.35775201858444	0.289135342844195	-0.77385638408559	1.67481221357027	-0.149434692485225	-0.411830423937929	-0.290000199853526	-2.31085822536152	-1.1341947196142	0.812343532770281	-0.494845278890543	-0.643654836694364	1.05810212390174	-0.085830128293602	-0.641876648085783	-2.98298465140046	0.532284585210471	1.68079509555184	0.848980932653822	-2.30549975848847	2.29228761297785	0.105873572457194	-0.02582243521067
TRINITY_DN11413_c0_g1_i6	-0.469637027060517	-0.189868605466922	1.55006488738203	1.63033139009437	2.13182179355683	-0.469637027060517	-0.469637027060517	-0.469637027060517	-0.20060388060528	0.0733638503419085	-0.469637027060517	-0.240664457300356	-0.469637027060517	-0.269258229076491	-0.469637027060517	-0.0377466787743366	-0.469637027060517	0.0743536926043329	-0.350612923918243	0.763023729729758	-0.469637027060517	-0.469637027060517	-0.224749967936983	0.305202732766809	0.598001689814846	0.0229853015139286	-0.469637027060517	-0.469637027060517
TRINITY_DN2569_c0_g1_i16	-0.41165732187791	0.562137607774696	-0.41165732187791	-0.407335715927816	-0.41165732187791	-0.41165732187791	0.127377381092845	-0.41165732187791	-0.41165732187791	0.534699249755724	1.64631274675942	-0.41165732187791	-0.41165732187791	0.262803329682349	1.12787374959624	-0.41165732187791	-0.41165732187791	0.538437772295776	-0.41165732187791	-0.318097145715572	0.811765228057027	-0.1900895333395	1.2865611563465	-0.41165732187791	-0.41165732187791	-0.41165732187791	0.192414001790951	-0.41165732187791
TRINITY_DN627_c1_g1_i4	-0.450289748046856	-0.450289748046856	2.81214340958449	2.99437731879505	2.24703927574686	2.6383607060519	-0.450289748046856	-0.450289748046856	-0.450289748046856	-0.450289748046856	-0.450289748046856	-0.450289748046856	-0.450289748046856	-0.450289748046856	-0.450289748046856	-0.450289748046856	-0.450289748046856	-0.450289748046856	-0.450289748046856	-0.450289748046856	-0.450289748046856	-0.450289748046856	-0.450289748046856	-0.450289748046856	-0.450289748046856	-0.450289748046856	-0.450289748046856	-0.335256505100616
TRINITY_DN3449_c0_g1_i13	-1.65122949894837	0.167381287051843	0.753752473236603	-0.393620604116857	-1.67811112333658	0.994957833691804	-1.79564744300967	0.245987689828316	1.49554745391524	0.211766254605773	0.438784693905275	0.209568140862788	-2.59815345931113	2.23770589736497	1.73252742011818	1.0006898138182	1.05907152353111	0.693789818383694	-0.0564463887830033	1.06848184843515	-2.35276823574507	-3.99111279313091	0.405243909115859	1.44505776584663	-2.28756493366364	1.06370323312376	1.40152562086975	0.179111802340278
TRINITY_DN4309_c0_g1_i6	1.62688662747454	-2.28899117068674	2.3251186830437	0.400818849075684	0.285013325108464	-1.70717078007614	-0.63846247842897	1.42196649046775	-2.18718385633513	1.08957917947626	1.22780269209536	0.727991023337152	0.00355814434317381	-0.10216432105487	-2.29338778905849	1.11467891442522	0.969149960730705	-2.17255504630471	1.96249144870167	0.948373330288106	0.116211098143715	2.48089885233483	-1.33688975328847	-1.89578936869067	-0.42902828264722	0.870629215092871	-3.62208029090358	1.1025353033358
TRINITY_DN12979_c0_g1_i6	-0.977421113798632	-0.38191745329589	0.387711479653898	2.0883235113265	4.03528163293912	-0.977421113798632	2.57150865567777	-0.201738412059572	-0.977421113798632	-0.977421113798632	-0.977421113798632	-0.473563581221203	2.11105974116504	-0.398240965671482	-0.362946830960931	-0.179993031646319	-0.977421113798632	-0.463425134431619	-0.977421113798632	-0.475599848377722	-0.977421113798632	-0.745988705350667	-0.961638116557704	0.041213060340419	3.33865220222694	-0.154487065770261	-0.977421113798632	-0.977421113798632
TRINITY_DN528_c0_g2_i1	-0.181266815168907	-0.0381930333760254	-0.0956107306241981	5.72366560512441	3.66267427665939	-1.09199947707182	-1.09199947707182	-1.09199947707182	-1.09199947707182	1.21221949164454	3.28234451196668	-1.09199947707182	1.50374286240258	-1.09199947707182	-0.317159717244493	-1.09199947707182	-1.09199947707182	-0.272331293575364	-0.304567012554951	-1.09199947707182	-1.09199947707182	-0.838615241271745	-0.477525194234118	-1.09199947707182	1.76418947374722	-1.09199947707182	-0.84225076198825	-0.677322696644933
TRINITY_DN2319_c0_g1_i16	-0.255421985201632	-1.29810838430318	1.14840734644883	0.634795623158482	0.93357680336543	-0.954320581716241	-0.11725026597713	0.906394017201044	-1.07723024299654	0.722818677821682	0.873381263792567	1.09916053432779	0.227761187123694	-0.00550719472951577	-1.24756140418797	1.1200794180537	0.94306423686692	-1.34875526144891	-0.148581261110216	0.718884175038087	0.510520215810919	-0.276894290087665	-1.25825239548907	-0.829389871605055	1.06386692695353	0.275058745091734	-1.73418394191566	-0.626312090285614
TRINITY_DN19543_c0_g1_i1	0.716305837818037	1.18684079589088	-1.64495029539487	-1.59472085163621	-1.81999578150578	0.04275314428775	-1.38063860303152	-1.56903420797256	1.11111991825201	-0.895515789146757	-0.822884060830606	-1.81999578150578	-0.620873139492179	-0.955264859191029	4.0589747286453	-0.690383043375311	-1.24856166562927	2.28936477789845	-1.53548164826153	-1.67856299057648	0.0667494432363289	-0.718345705411345	4.17539828343641	1.18270673887404	-1.42712886527498	0.613764900459565	5.61312224671307	-0.634763527275619
TRINITY_DN336_c0_g1_i47	-0.309070613995399	-0.309070613995399	-0.154617021315527	-0.309070613995399	-0.309070613995399	-0.309070613995399	-0.309070613995399	0.423849768112858	-0.309070613995399	0.308227868845447	-0.309070613995399	1.06888601981471	-0.309070613995399	0.723030229171625	-0.0666205403176978	0.986652410544569	1.21198012290556	-0.309070613995399	0.0151639482751321	-0.309070613995399	-0.309070613995399	-0.309070613995399	-0.0837956841258299	-0.307628639821493	-0.309070613995399	0.490016692078604	-0.309070613995399	0.0209140357630216
TRINITY_DN566_c4_g1_i2	-1.33038367628074	-1.33038367628074	-1.33038367628074	-1.33038367628074	-1.33038367628074	-1.33038367628074	-1.33038367628074	-1.33038367628074	-1.33038367628074	-1.33038367628074	2.29184389227226	-1.33038367628074	0.843703102269655	1.09909838889626	1.22100929174671	2.36483069287964	2.33660009378591	1.21113116317993	1.57823711546666	0.232286149821957	0.638260079683972	-1.33038367628074	-1.33038367628074	2.16876061944268	-1.33038367628074	-1.33038367628074	2.01586409780203	1.9541304569635
TRINITY_DN236_c2_g1_i3	-0.205188003870076	-0.686855155440287	1.0195178231621	-1.72508972580971	-4.07416958496968	2.53874594201353	-2.42657051046536	0.279409101301913	1.90433065814237	-0.310075099041442	-0.910265120549798	-0.960270926427032	-4.38912250894071	2.10028020412641	1.54182394378933	0.10828654434891	-0.0647031624350349	1.98562346874695	2.40006514336552	0.801908927534265	-3.80841860394554	0.576643220038823	1.77846504730391	0.880237223693499	-0.467310266321514	2.46405665012599	-0.946765658774048	0.595410429296723
TRINITY_DN818_c0_g1_i1	-1.12256664753086	-1.12256664753086	-1.12256664753086	6.63913084151318	3.79643965984361	-1.12256664753086	5.72032421236556	0.775448171535904	-1.12256664753086	-1.12256664753086	1.51828561138658	-1.12256664753086	-1.12256664753086	-1.12256664753086	-1.12256664753086	-0.3983529607735	-1.12256664753086	-1.12256664753086	-0.491229503403377	-0.228816145810293	-1.12256664753086	-1.12256664753086	-1.12256664753086	-1.12256664753086	3.99753641642866	-1.12256664753086	-1.12256664753086	-1.12256664753086
TRINITY_DN109222_c0_g1_i2	-0.337648825443159	-0.337648825443159	-0.337648825443159	-0.337648825443159	-0.337648825443159	-0.337648825443159	-0.337648825443159	-0.337648825443159	-0.337648825443159	-0.337648825443159	-0.337648825443159	-0.337648825443159	3.94449440333834	-0.192297439870539	-0.160049896115425	-0.337648825443159	0.00831520489971288	-0.205401027144719	-0.337648825443159	-0.337648825443159	4.03321291464213	-0.337648825443159	-0.337648825443159	-0.337648825443159	-0.337648825443159	-0.337648825443159	-0.337648825443159	-0.337648825443159
TRINITY_DN186_c0_g1_i7	-1.7864607838396	-1.7864607838396	-1.16165801858665	7.85768571910032	7.35196206256443	-1.7864607838396	-1.7864607838396	-1.7864607838396	-1.7864607838396	-1.7864607838396	3.62943306141721	-1.7864607838396	3.64886777311494	-1.7864607838396	-1.7864607838396	-1.7864607838396	-1.29794577488179	-1.59363538028721	0.23146112415766	-1.7864607838396	4.79294567294241	-1.7864607838396	-1.7864607838396	-1.7864607838396	8.54142863689357	-1.7864607838396	-1.7864607838396	-1.63071155116166
TRINITY_DN93096_c0_g1_i3	-3.59979819178788	-3.04692932077657	2.38699953412854	4.33537864689975	6.01655215290371	3.32047128565311	1.57436850339685	-0.635029922113829	-3.59979819178788	-3.59979819178788	0.527174664469888	-0.711298456273754	2.96864440228316	-3.23019212175604	-1.73943126164976	1.63963804005679	1.06263520377347	-3.59979819178788	-3.59979819178788	0.865262058655254	2.79550457981637	-3.16897769526811	-2.0792502236813	3.72389612293566	4.6611025291031	1.34459177048222	-1.34459962536819	-3.26751990873095
TRINITY_DN21904_c0_g1_i9	-0.710554575834078	-0.691968875434046	-0.532598028773843	3.09521280916953	2.50765636022369	-0.579869295657811	1.23433423642735	-0.845254934762569	-0.935287135625042	-0.288810245691182	-0.28968328356405	-0.571351514216104	1.1150562500646	-0.538812087372626	-0.52230037591096	-0.539850371002103	-0.896201927651654	-0.638718490731796	-0.607904610645572	-0.619931694661166	0.278295803580483	-0.300201155478049	0.24673093780529	-0.860740182259988	3.97005428157007	-0.678185060000946	-0.0578403179090056	-0.741276515658417
TRINITY_DN22606_c0_g1_i1	0.0518294214293435	0.104833032136496	0.241060310307704	-2.29099678625028	-1.32096220764956	0.950581515311393	-1.51242037064152	0.274549311225725	-0.0386383408225996	0.293093204591918	0.9756311555283	0.375819327762194	-3.15301757033549	-0.38857123974718	0.210887719733035	0.654186355328558	0.653355592554664	0.900093766124069	1.50484854096448	-0.235106748353494	-3.60191852148062	1.33118195345075	2.44017857355857	-0.890864199668554	-2.73402205748797	1.016848712165	2.8030016263269	1.38453792393817
TRINITY_DN2252_c1_g1_i8	-0.00715536470175526	-0.385332682533785	-0.00631974635178612	-0.794587829218623	-0.794587829218623	0.739473773202495	-0.794587829218623	0.461819024575622	1.10845044089429	0.338975696522483	0.780724501468814	0.0477876589876647	-0.794587829218623	1.74395033441118	-0.24171895820732	0.721427317785042	1.51575229139353	-0.0155382763811647	-0.155818884801673	0.972643207805252	-0.794587829218623	-0.794587829218623	0.0437589073026075	-0.794587829218623	-0.794587829218623	-0.794587829218623	-0.464603179460202	-0.0469855989436802
TRINITY_DN11769_c0_g1_i21	-0.71813350010059	2.66563990185784	-0.49162497029191	-0.0961402684344669	-0.71813350010059	0.902452910351287	-0.58852076197012	-0.71813350010059	1.45563356763612	-0.385855217043661	0.0113105067330731	-0.71813350010059	-0.71813350010059	-0.682509590369869	0.132265896669664	-0.609776322010172	-0.71813350010059	1.95406551901518	-0.632708843847912	-0.500282403289459	-0.505252933756205	-0.71813350010059	2.0043325243705	1.49909721612008	-0.302374833578092	-0.16231734503895	0.077633447681802	-0.71813350010059
TRINITY_DN31734_c0_g1_i22	1.84139489824166	-0.423027201315984	0.756273106803829	0.637594525124467	-2.10290134906261	-0.341616075700988	-2.10290134906261	-1.44938267830901	-0.404238349176723	-0.404238349176723	1.42166387201459	-0.0581575278382096	-2.10290134906261	2.77282957505457	-0.15504820567559	-2.10290134906261	0.504488150961792	-2.10290134906261	3.63180827116323	1.24660547329904	-2.10290134906261	2.67620074852896	-1.56386664609185	-0.0592068878366292	-0.708387207106648	1.62480132377463	-2.10290134906261	3.17381862669984
TRINITY_DN1519_c0_g1_i5	-0.0992464982084291	0.295816301309148	-0.0992464982084291	-0.0992464982084291	-0.0992464982084291	-0.0992464982084291	0.277043885128622	-0.0992464982084291	-0.0992464982084291	-0.0992464982084291	-0.0992464982084291	-0.0992464982084291	0.0809013629499995	-0.0992464982084291	0.407660056372264	0.206432245033858	-0.0992464982084291	-0.0650307828705161	0.158970891327589	-0.0992464982084291	-0.0992464982084291	-0.0992464982084291	0.134641561965848	-0.0992464982084291	-0.0920509968042254	-0.0992464982084291	0.382052443339136	-0.0992464982084291
TRINITY_DN5064_c0_g1_i3	1.32757039280005	-1.95862713757126	0.99956694479776	-1.47726893133878	-2.11696416473836	-2.11696416473836	-1.20623150283545	3.47549287252972	-2.11696416473836	2.48864868996375	-0.584896612449328	2.39108411382964	-2.11696416473836	2.86493414273537	-2.11696416473836	0.290116610712142	1.90318240837342	-2.11696416473836	5.00658823043502	-1.54358963829241	-2.11696416473836	4.01180351194719	-1.82771987958172	-2.11696416473836	-2.11696416473836	0.0896790592450372	-2.11696416473836	4.91930837208342
[truncated: 4,460 more rows]
