# Supplementary material for: Sex-specific differential gene expression during stolonization in the branching syllid Ramisyllis kingghidorahi (Annelida, Syllidae)
Source: BMC Genomics. 2025 Apr 25;26:405. doi: 10.1186/s12864-025-11587-w (PMC12023644; doi:10.1186/s12864-025-11587-w)
Supplement: Supplementary file 6 — Supplementary Material 6. [file 12864_2025_11587_MOESM6_ESM.txt]

Trinity_ID	SA25	SA26	SA48	SA50	SA52	SA5_S3	SA5_S4	SA74	SA80
TRINITY_DN4670_c0_g1_i1	0.453699878646153	-2.19877345392955	1.65023458305291	-3.03777036223355	-2.92893387019064	2.78513097242374	-2.46144677978627	1.85726452182943	3.88059451018778
TRINITY_DN2842_c0_g1_i1	2.89481658033593	-1.10014836232456	2.37372190009974	-0.546389361139108	-0.980926800625561	-0.713411971809098	-1.00810553297096	0.424260991725035	-1.34381744329142
TRINITY_DN1118_c0_g1_i1	3.80091345478755	-1.27656141770473	3.12278659430013	-2.14390573846248	-1.36046664357475	-0.503729483438911	-1.52758484444128	3.41718483336935	-3.52863675483487
TRINITY_DN8550_c0_g1_i1	-0.270815375908577	-1.03124925057869	-1.03124925057869	-1.03124925057869	-0.810919295699133	2.94850174696107	-0.847286415736094	-1.03124925057869	3.10551634269748
TRINITY_DN14494_c0_g3_i2	3.86400017251565	-2.26570825505396	4.58481799940769	-2.25502597229804	-2.5419071200862	-2.33651460709651	-1.97338852229366	4.03802725220932	-1.1143009473043
TRINITY_DN558_c0_g1_i2	0.106138882240174	-0.677920293745003	2.35410659169231	-0.351003349446098	-0.872633482480045	-1.22652131876495	-1.15796514873251	1.86286383461642	-0.0370657153802958
TRINITY_DN1094_c0_g1_i20	-1.09440226174797	0.906318905495688	-1.09440226174797	0.647603949118771	0.483811903724489	0.210692748918732	1.0437568834815	-1.09440226174797	-0.00897760549528792
TRINITY_DN4119_c2_g1_i1	0.590996978376469	-1.69798208732952	2.60878137156496	-0.664201588043221	-1.40082372427639	-1.25494644135838	-0.55412475471072	3.58232594063423	-1.21002569485742
TRINITY_DN3530_c0_g1_i13	-1.69059217042736	-0.208865090367507	-1.69635143971604	1.84441980637319	1.67241690937429	1.47901347405939	0.417349059448685	-1.69635143971604	-0.121039109028606
TRINITY_DN13608_c0_g1_i3	1.82432908876117	-0.530394773141253	2.51997094293689	-0.569857603473334	-0.843209532321133	-2.29234787512366	-1.9537134475039	4.40686029653359	-2.56163709666837
TRINITY_DN14806_c0_g1_i2	-0.102497054240217	-1.59648589491388	2.68859461694717	-0.63892116123428	-1.50631976602313	-0.269548437212776	-1.18537409884884	2.16049095597231	0.450060839553647
TRINITY_DN7046_c0_g1_i9	0.844946980777522	-0.916169450433713	2.03511829469004	-0.609973450825491	-0.592016860726296	-0.499573656125357	-0.111941828073712	1.41928909235731	-1.5696791216403
TRINITY_DN55307_c0_g1_i1	3.58980719877114	-0.679328758336797	2.15728415256059	-0.409054599257707	-1.51916132654234	-4.46632059265589	-1.31576975449648	2.93729519665379	-0.294751516696319
TRINITY_DN9814_c0_g1_i5	0.801547461184511	-1.45183677461556	3.23337455591095	-1.45183677461556	-1.45183677461556	-1.45183677461556	-1.45183677461556	4.18655569495544	-0.96229383897309
TRINITY_DN86526_c0_g2_i6	0.351222007673286	-0.579326111574569	1.14794089916034	-0.579326111574569	-0.579326111574569	-0.203035728237517	-0.579326111574569	1.60050337927673	-0.579326111574569
TRINITY_DN3706_c0_g1_i2	-1.82152384791709	1.43599185748486	-3.04540761973227	0.47605248268528	0.301757766654115	1.81774151205523	1.26320733236968	-2.61899105832294	2.19117157472314
TRINITY_DN6118_c0_g1_i12	1.77049984098726	-1.25296493058774	2.36075845534141	-0.237801114800307	-0.594001848422811	-2.05845154182673	-1.3990361175038	2.23433020740111	-0.823332950588398
TRINITY_DN8357_c0_g1_i2	0.191881481607723	-0.709541127866227	1.8307036892574	-0.419755671770428	-0.97806917983514	-0.57038278756389	-1.30392864137665	2.89102578674989	-0.931933549202675
TRINITY_DN3259_c0_g1_i14	0.993751604952682	-0.538814718314831	1.84136059342719	-0.538814718314831	-0.538814718314831	-0.538814718314831	-0.538814718314831	0.397776111509108	-0.538814718314831
TRINITY_DN716_c0_g1_i3	-3.72417924749622	0.312961861858751	-2.81181214768952	2.01360235067414	1.24759463321887	4.07777563747424	2.43068420722202	-3.63387838225378	0.0872510869914986
TRINITY_DN5278_c2_g1_i6	-0.56179933783116	0.955908642062144	-0.722472026035276	1.59668659994013	1.09332796427858	-1.26844039514057	1.04422477841783	-0.868995830551111	-1.26844039514057
TRINITY_DN4562_c0_g1_i14	-2.45369739522653	-2.73702656327817	-2.49335748231131	3.88416084490825	3.43809878637955	-0.506516102911992	-1.31694844729879	-2.73702656327817	4.92231292301716
TRINITY_DN1816_c0_g1_i8	3.09698315044311	-1.05032354833718	2.83300400744522	-1.05032354833718	-1.05032354833718	-0.790900396055765	-1.05032354833718	0.112530979853331	-1.05032354833718
TRINITY_DN12412_c0_g1_i1	-0.497466366744855	-0.436727208887176	-0.497466366744855	-0.261126827576481	-0.319867437417121	1.98796046042539	-0.450626112541882	-0.313503531902259	0.788823391389242
TRINITY_DN1473_c0_g1_i51	-1.98563512473342	1.36655841301161	-1.98563512473342	0.429312203287487	1.08320762980184	0.761967105541523	0.996400136624521	-1.98563512473342	1.31945988593328
TRINITY_DN1604_c0_g1_i29	1.34995283599149	1.61294502751851	3.72186404810841	0.54177451206622	-0.903891433503647	-3.15999631031283	-3.15999631031283	3.1573439407575	-3.15999631031283
TRINITY_DN3736_c0_g1_i1	-0.620249284563952	-0.784549736812386	-0.524949949081646	-0.419196335437942	-0.657117721445688	3.86361126838786	-0.874892420138605	-1.10367375882305	1.1210179379154
TRINITY_DN11647_c0_g1_i5	-1.72821954209029	1.72236794131956	-2.11668463937344	0.835648926996244	1.12926730779193	0.853984986005648	1.42297049754696	-2.11668463937344	-0.00265083882317452
TRINITY_DN20752_c0_g1_i3	2.1146267243486	-0.899838231326647	1.26237427959534	-0.89707179703527	-0.898454351085389	-0.76132811758933	-0.959193508943068	1.63631015155967	-0.597425149523915
TRINITY_DN10217_c0_g1_i3	1.7170810397964	-0.100853060359834	2.06661953604053	-0.204400388000331	-0.282841742602977	-2.22087506178296	-1.00577113468392	1.96909540154163	-1.93805458994854
TRINITY_DN205_c0_g1_i3	0.734136289721619	-0.701045282159797	2.12487974339104	-0.482599410182004	-0.467041835935735	-1.48180259787792	-1.48532517752709	2.33114133845444	-0.572343067884542
TRINITY_DN1178_c1_g1_i24	-1.93984734360726	1.77764696593721	-2.25251251716565	0.638323251849106	0.684266740143813	0.137604836500678	2.09805544853034	-2.25251251716565	1.10897513497742
TRINITY_DN1332_c2_g1_i12	-1.23744619988148	1.29287429479656	-1.23744619988148	0.386420661971215	0.692723408268598	0.605733690375691	1.33883405773987	-1.23744619988148	-0.60424751350748
TRINITY_DN6585_c0_g1_i36	-1.18946779615709	0.997032761487409	-1.18946779615709	-0.0144223100461722	1.2354542920536	0.725479354322491	-0.151734168710571	-1.18946779615709	0.7765934593645
TRINITY_DN5078_c0_g1_i1	-1.47040103362264	1.57403555925643	-2.31507785807257	1.34820886165106	1.15889288516487	0.407704139499996	1.0524033119133	-2.65173437397126	0.895968508180815
TRINITY_DN6602_c0_g1_i17	-1.21246704920393	1.11564684562973	-1.24668276454184	0.264279154735539	0.293840531896379	0.965575279660895	1.29953262023752	-1.24668276454184	-0.233041853872454
TRINITY_DN760_c0_g1_i2	-3.02272224771363	2.00523926137567	-3.4988646271324	2.29550862464532	2.7070827273753	-1.28078277967361	3.24304820433256	-3.19344214793965	0.744932984730439
TRINITY_DN6925_c0_g1_i9	-1.32750571607347	1.58789558866671	-1.84452938813805	1.58173536656404	1.4814326080338	-1.45056411247781	1.29182608061056	-1.84452938813805	0.524238960952281
TRINITY_DN72198_c0_g1_i2	1.78663047170299	-0.670667895775015	0.964821376984243	-0.459780986330135	-0.665739812278163	-0.675612870765029	-0.665739812278163	0.98572179367576	-0.599632264936492
TRINITY_DN5043_c0_g1_i13	1.14171992078293	-2.46950859106279	3.20393597859262	-0.980017664791561	-1.17032867101206	-1.13436487667127	-1.67103182035164	2.69020800158089	0.389387722932886
TRINITY_DN3877_c0_g1_i7	0.349296969783931	-0.464144941220192	2.37576820380514	-0.495660682007292	-0.574843769232698	-2.01789564468114	-0.75449150664622	2.59446909937776	-1.01249772917929
TRINITY_DN5568_c0_g1_i2	-4.01100669153823	2.39377724534396	-4.01100669153823	1.32134320883564	2.06021967185883	3.21169162600207	2.73954622036134	-4.01100669153823	0.306442102212865
TRINITY_DN91030_c0_g1_i3	-3.0074743502053	2.73929743068474	-4.29021067048164	3.04793737362625	3.35872207712641	-1.13997596181864	1.43553048602231	-4.29021067048164	2.14638428552751
TRINITY_DN15987_c1_g1_i3	1.12225293667282	-0.994444506528196	3.21165166480726	-0.994444506528196	-0.750775425561334	-0.736227116992179	-0.994444506528196	1.13087596718622	-0.994444506528196
TRINITY_DN3739_c0_g1_i11	0.989946332294062	-1.39272092045098	3.20349865853849	-1.39272092045098	-1.39272092045098	-1.39272092045098	-1.39272092045098	4.16288053187332	-1.39272092045098
TRINITY_DN8976_c0_g1_i2	-2.3175729823367	1.53245449001182	-3.20041163810395	0.865849804164769	0.798054683504099	3.20101404080519	1.78981715532206	-3.20041163810395	0.531206084736669
TRINITY_DN5988_c0_g1_i4	6.86228985933062	-3.92498424013087	8.27119798689696	-3.76406405194977	-3.92498424013087	-3.81128374096614	-3.92498424013087	7.75995982330577	-3.54314715622482
TRINITY_DN98028_c0_g1_i4	-1.95907276139714	0.752862595581778	-1.95907276139714	1.84580684685753	1.73981244796795	-0.739981703150946	0.717871597709769	-1.95907276139714	1.56084649922535
TRINITY_DN8289_c0_g1_i11	-0.861562360700292	-0.755884282805755	-0.861562360700292	-0.649927107373142	-0.861562360700292	3.26077904682583	-0.861562360700292	-0.861562360700292	2.45284414685453
TRINITY_DN4407_c1_g2_i11	1.4981629292284	0.156129063393813	2.66070776609114	-1.02400625226741	-0.98528232645888	-1.64280718304539	-1.32587242644281	1.657617846751	-0.99464941724988
TRINITY_DN4882_c0_g1_i12	-1.02723524679662	3.56422269629156	-3.29626839325186	2.37864415965615	3.00220664148399	-2.48479736272203	4.45576429184254	-3.29626839325186	-3.29626839325186
TRINITY_DN57_c0_g1_i5	-2.90169251220974	2.87499054377544	-2.90169251220974	2.5254778364892	3.09821731653232	-0.403441644681914	-1.8710033081386	-2.45702544536783	2.03616972581086
TRINITY_DN54_c1_g2_i2	0.26217894610912	-0.948603136213862	2.14071757203131	-0.930404773879241	-0.715457066505499	-0.697275776261922	-1.5256081151561	1.47852289267289	0.935929457203298
TRINITY_DN11229_c0_g1_i3	-1.15188801347059	1.57888131473171	-1.36567464423936	1.33918980032499	1.6102232288698	-0.888853607636792	0.908400135113346	-1.33175581816048	-0.698522395532642
TRINITY_DN7471_c0_g1_i4	-2.66626330638989	0.296840848345661	-2.66626330638989	0.190921499401313	0.470420271307348	3.55793135758055	1.87803659975755	-2.66626330638989	1.60463934277724
TRINITY_DN5748_c0_g1_i2	0.76432640332293	-1.3640351116629	3.1591189793741	-1.91567753918403	-2.24752110293647	0.47110547700885	-0.762944260817987	2.89670142470086	-1.00107426980535
TRINITY_DN6719_c0_g1_i19	3.22018616718915	-0.584440897679688	2.34471513463172	-0.800884052684949	-0.522593306054092	-2.03966299627161	-0.187572306030826	0.531298342087661	-1.96104608518736
TRINITY_DN86273_c0_g2_i1	0.919543335034413	-0.863048172830642	2.87709100412251	-1.5963873845909	-0.995638127302076	-0.721369609113139	-0.826008004765417	2.22194446228028	-1.01612750283503
TRINITY_DN14361_c0_g1_i19	-2.65923897404145	2.07159563007763	-3.36676376494106	0.925649902886422	1.19217729618976	3.30078779412143	2.44211033924877	-3.36676376494106	-0.539554458600433
TRINITY_DN29690_c0_g1_i3	2.60423254661582	-1.79254346417171	4.23527408861192	-1.79254346417171	-1.79254346417171	-1.79254346417171	-1.79254346417171	3.91575414980253	-1.79254346417171
TRINITY_DN2513_c0_g1_i1	-0.0975732829017786	-0.721069943086413	0.0140130189305814	-0.862469809815777	-0.898765939038767	1.44409619719672	-1.1892401585778	0.982589564462614	1.32842035283062
TRINITY_DN1820_c0_g1_i26	-0.395901962320153	-0.287854788913721	-0.638352035997854	-0.228010931383767	-0.307220113780652	1.05273540495404	-0.54209018293945	-0.638352035997854	1.98504664637941
TRINITY_DN1657_c0_g1_i32	0.0565674386880337	-1.37565982188833	3.03154390782681	-1.05531362961657	-0.54756247277108	-1.44239762978728	-1.63474704320546	3.27778896072253	-0.310219709968661
TRINITY_DN2637_c0_g1_i19	-5.03359301738516	2.40039294292628	-3.44335030932257	1.69317009498847	2.51613005319529	0.426592540261163	4.41187712665949	-5.03359301738516	2.06237358606219
TRINITY_DN913_c0_g1_i3	-2.55283902090729	0.310177402872602	-2.60059215235566	0.364748157832735	0.091070849544673	2.33377917967497	2.906104499936	-2.58267024435839	1.73022132776036
TRINITY_DN3596_c0_g1_i1	-1.83957067761383	0.596757133128295	-2.31462878047362	1.74673021897381	1.64523432916214	0.0875558936747844	0.784516874877351	-2.11158525873492	1.40499026700599
TRINITY_DN9441_c1_g1_i5	0.360279276412101	-0.851978767790634	2.62647538562538	-0.851978767790634	-0.851978767790634	-0.851978767790634	-0.851978767790634	2.12511794470632	-0.851978767790634
TRINITY_DN2921_c0_g1_i31	0.265479794282519	-1.07405559730516	2.03927329263609	-1.36576593570746	-1.26675845585276	0.312800975428523	-0.568489408343632	1.41409872891673	0.243416605945159
TRINITY_DN18858_c0_g1_i1	0.914844725084407	-0.863857601354621	2.76614785842151	-1.18359703077915	-1.19383933068069	-1.22425984405662	-1.70998663900856	3.14589283347372	-0.651344971099993
TRINITY_DN1511_c0_g1_i19	-0.558750614106148	-0.0753862533927983	-0.558750614106148	0.490880153618453	0.519859220590219	0.169822988453217	-0.107737371162175	-0.558750614106148	0.678813104211528
TRINITY_DN1254_c0_g1_i18	-2.88508731797543	2.25740781039639	-2.88508731797543	1.57977695406071	1.55646255804697	1.34296172990904	0.695299399629837	-2.88508731797543	1.22335350188334
TRINITY_DN104204_c0_g1_i9	2.52152855325925	-1.12751558384896	1.64124409289607	-1.12081055997107	-1.21050494851999	-0.412672800580893	-1.08992600045588	0.841347940894963	-0.0426906936734857
TRINITY_DN7751_c0_g1_i7	-2.18492493354525	1.56333737168083	-1.94089666408373	0.414597209404858	1.66873044343923	0.688241297408717	1.47090783755015	-3.1370371924206	1.4570446305658
TRINITY_DN156742_c0_g1_i2	-2.38407348180085	-2.38407348180085	-2.38407348180085	-2.38407348180085	-2.38407348180085	8.95383102249011	-2.38407348180085	-2.38407348180085	7.73468335011584
TRINITY_DN5432_c0_g1_i11	-2.52046637350414	1.06052325064209	-2.52046637350414	1.15410726666415	0.47592237294348	1.93403856405323	2.18794160997945	-2.52046637350414	0.748866056230022
TRINITY_DN39774_c0_g1_i1	-2.50741118854853	-0.399326425002606	-2.12489168813258	-0.212180020376292	0.0674043084577307	3.15568154151117	0.426644175222345	-2.35880953328613	3.95288883015489
TRINITY_DN3422_c1_g1_i1	-2.35611672762624	2.5754245110242	-2.32754757542947	0.714444339452418	0.804964754650943	0.867923546591689	1.66811428764505	-2.33890743759402	0.391700301285426
TRINITY_DN12928_c1_g1_i6	0.127394320560704	-0.79923428578791	2.55877019024546	-0.695060643987453	-0.409255216545342	-0.815821936654831	-1.43113146425476	2.34368476975731	-0.879345733333179
TRINITY_DN1816_c0_g1_i15	9.27349033617673	-2.25169716599221	2.87188626678429	-2.25169716599221	-2.25169716599221	-1.20905282858372	-2.25169716599221	0.32216205558374	-2.25169716599221
TRINITY_DN5856_c1_g1_i3	-1.70851570600561	-1.90007835670637	-1.90007835670637	-1.90007835670637	-1.79306010682424	6.03821919878792	-1.66987534333994	-1.90007835670637	6.73354538420734
TRINITY_DN90631_c0_g1_i4	-2.40780595726149	-2.40780595726149	-2.40780595726149	-2.40780595726149	-2.40780595726149	10.329025505115	-2.40780595726149	-2.40780595726149	6.52561619571541
TRINITY_DN664_c0_g1_i15	-0.280914019425093	-0.908520857554743	-0.426188836807367	-0.675860100764468	-0.908520857554743	2.12569485778317	-0.908520857554743	-0.307299771969797	2.29013044384779
TRINITY_DN5302_c0_g1_i32	-1.07200312943045	-0.963861665311856	-0.661928466283556	-0.573237923779565	-0.312230760946104	1.64440493502158	-0.214204373302788	-1.09732590959378	3.25038729362651
TRINITY_DN4684_c0_g1_i4	3.78539477812055	-0.845189667599882	0.370078319303185	-0.907311379507679	-0.843808437201521	-0.819169782638662	-0.907311379507679	0.911130196256486	-0.7438126472248
TRINITY_DN6991_c0_g1_i56	1.51476007827812	-0.707564141813094	0.534875439575191	-0.296590238244631	-0.720030178519172	-1.22445796761947	-0.91350099055311	1.97610630617321	-0.16359830727704
TRINITY_DN1087_c1_g1_i17	-1.99869042803713	3.16861273435076	-3.49182535034263	2.29949384884574	2.73128823823747	-1.85676752061742	3.12506161417729	-3.49182535034263	-0.485347786271429
TRINITY_DN1872_c1_g1_i5	-1.65294834368707	-1.70841354315421	-1.6801552831127	0.0396072395209894	-0.144567059252051	2.27066034990085	1.50089698845245	-1.00707978563633	2.38199943696807
TRINITY_DN125748_c0_g1_i7	0.559921343026901	-1.65978929652188	2.98585472687564	-1.14175780391971	-0.949616548242216	-0.830345615155287	-1.26253395092745	3.50177595987515	-1.20350881501115
TRINITY_DN7939_c1_g1_i11	-1.09129614225709	0.206188773453484	-1.09129614225709	0.245558496868374	0.227165322910492	1.24384406405712	0.739770368347982	-1.09129614225709	0.61136140113382
TRINITY_DN32895_c0_g1_i2	-1.34049647399224	-1.1757101958489	-1.11892868545383	-1.25235487712322	-1.1718544384334	4.22732273848503	-1.27561362240739	-1.08711223819217	4.19474779296612
TRINITY_DN5474_c0_g1_i13	-1.44983516537553	1.62689493610262	-1.44983516537553	1.069455113661	1.6526550056829	0.617459356093007	-0.363730794132235	-1.44983516537553	-0.253228121280708
TRINITY_DN8650_c0_g1_i1	-1.07251590862449	-0.956541124363655	-0.915346489010714	-1.11852830638133	-1.03947157800805	2.69144818168215	-0.993832558932012	-0.395657542100907	3.80044532573901
TRINITY_DN45416_c3_g2_i1	2.42435759570302	-1.44324239364238	2.16391034671284	-1.11555502946634	-0.633416397544931	-1.44324239364238	-1.44324239364238	2.93367305916494	-1.44324239364238
TRINITY_DN865_c0_g1_i1	-1.2557948064391	0.620771252312624	-1.2557948064391	0.713585958502511	1.04257024862214	0.939867756416824	1.70638400990228	-1.2557948064391	-1.2557948064391
TRINITY_DN37092_c0_g2_i3	-0.298725589411342	-1.02468482392053	3.05988973800498	-1.02468482392053	-1.02468482392053	-1.02468482392053	-1.02468482392053	3.38694479492953	-1.02468482392053
TRINITY_DN1079_c1_g1_i23	-2.28194832395028	1.39902177105307	-2.10933495082994	2.35186291086935	1.4045857921656	-0.668439283630073	3.08926508438918	-1.96071233511643	-1.22430066495046
TRINITY_DN1636_c0_g1_i7	1.30642154696829	-0.770583513302357	1.61730432875622	-1.36198938168951	-1.14591150909484	-0.338987556327898	-0.853053719825118	1.89668028697897	-0.349880482463751
TRINITY_DN3548_c0_g1_i1	1.81916535008109	-2.25881099333212	2.61435471594789	-1.66312555233084	-0.981168808034606	-0.856788435813368	-0.539453813598189	2.4334071895384	-0.567579652458259
TRINITY_DN1433_c4_g1_i14	-0.998101061543217	-1.3037798047855	-1.3037798047855	-0.573465918491728	-1.12873431867459	4.18116389628515	-0.871889456499324	-1.3037798047855	3.30236627328022
TRINITY_DN6648_c0_g1_i13	-1.37796427412999	0.735069391169898	-1.37796427412999	0.397718427609066	0.63424680982088	0.790035850387826	1.02802808554584	-1.37796427412999	0.548794257856471
TRINITY_DN7141_c0_g1_i12	1.86782248775655	-1.07478584835511	2.3264350138051	-1.07478584835511	-0.577045759746021	-0.347954631322621	-1.07478584835511	1.02988628292745	-1.07478584835511
TRINITY_DN70810_c0_g1_i16	0.879378527934771	-0.731847226001644	2.94077907259891	-0.983681824247097	-0.676100146516638	-1.98701411249055	-0.645938176006386	2.32169438317051	-1.11727049844189
TRINITY_DN6601_c0_g1_i10	-0.56310581128579	2.28404034851101	-2.22166007193669	1.21143291202956	1.61396088328287	-2.20018034452624	4.31883222779864	-2.22166007193669	-2.22166007193669
TRINITY_DN25_c0_g1_i24	1.52029617014218	0.0245088102049404	1.76701163614152	-0.303060977005054	-0.343845474533497	-2.28776359438897	-2.08763250341837	2.06484484728498	-0.35435891442773
TRINITY_DN2096_c0_g2_i7	-1.36941266935746	-1.36941266935746	-1.36941266935746	-1.36941266935746	-0.993122286020411	3.53198524237419	-1.36941266935746	-1.36941266935746	5.67761305979099
TRINITY_DN6482_c0_g2_i2	1.64600209360804	-2.01641543771225	0.878751155632722	-1.28950291450818	-1.68921624295072	2.60602376392427	-0.439028837731208	-0.989291963637362	1.2926783833747
TRINITY_DN8012_c0_g1_i4	1.52952195892969	-0.117316700702728	1.9109197978606	-0.438437241669822	-0.693420873035165	-1.40571080565324	-0.742413527834714	1.48008567674747	-1.52322828464209
TRINITY_DN3209_c0_g1_i3	0.128579580901606	-1.00890716254416	2.21276652737335	-0.519451524862549	-0.695272143488826	-0.615113836781554	-0.655286258651128	2.18091739633585	-1.02823257828259
TRINITY_DN90631_c0_g1_i11	-2.03960212292091	-2.03960212292091	-2.03960212292091	-2.03960212292091	-2.03960212292091	8.13369773989929	-2.03960212292091	-2.03960212292091	6.14351712054705
TRINITY_DN44_c1_g1_i44	-1.12470444065365	2.48102692516207	-1.12470444065365	0.948773069025315	1.16010578187658	0.165719963211646	-0.256807976660998	-1.12470444065365	-1.12470444065365
TRINITY_DN8915_c0_g1_i47	0.753744008866506	-0.563054531531088	1.75679772934132	-0.319658532354671	-0.379613271574652	-1.72004965431989	-1.42266578645659	1.89111795147558	0.00338208655349526
TRINITY_DN4561_c0_g1_i5	-1.74833217516577	-0.141186435736821	-3.2436234284249	1.51029625964411	1.1165969910112	2.2572257611485	2.42153318749676	-4.01429618764182	1.84178602766874
TRINITY_DN11716_c0_g1_i2	-1.83225006204321	-1.83225006204321	-1.83225006204321	-1.83225006204321	-1.83225006204321	7.39261986289948	-1.83225006204321	-1.83225006204321	5.43313057140297
TRINITY_DN1055_c0_g1_i26	-1.1435011217826	-1.16848347833993	-0.896029920173745	-0.304475799045731	-1.36383107666215	3.67868194150773	-0.68395692891553	-0.67677038832226	2.55836677173421
TRINITY_DN4293_c0_g1_i9	-1.97445950269374	-1.34574952446202	-2.43389112133104	-0.841254692724459	-0.513979032653728	3.86004947086759	0.643693707964565	-2.43389112133104	5.03948181636386
TRINITY_DN8065_c0_g1_i14	-2.48119296808513	-2.48119296808513	-2.48119296808513	-2.48119296808513	-2.48119296808513	8.57698144838789	-2.14091556331887	-2.48119296808513	8.45109192344174
TRINITY_DN78095_c0_g1_i6	-0.805685270790951	-0.805685270790951	-0.253800167319227	-0.805685270790951	-0.571797210616674	2.11651257760542	-0.805685270790951	0.249510383451174	1.68231550004312
TRINITY_DN361_c0_g1_i12	-1.14400568402035	0.175612250179807	-1.09158978986922	0.587177557551845	0.470939682916516	0.9546159932086	0.545740754473201	-1.14400568402035	0.645514919579957
TRINITY_DN9375_c0_g1_i4	1.18808918459536	-0.19995060733552	1.06615709352637	-0.329339249855512	-0.452622641157651	-1.1511276734236	-1.22751134348266	1.54536252953796	-0.439057292404747
TRINITY_DN2853_c0_g1_i1	1.86182688069811	-0.0249566268785251	1.81776590069538	-0.997323633325602	-0.915540228752308	-1.76276790306249	0.212606504739375	1.22603788527365	-1.41764877938759
TRINITY_DN11849_c0_g1_i2	1.7553337945752	-0.512539425791589	3.18111402991145	-0.353414323468822	-0.944637412366859	-2.22280901350721	-2.71766525359738	2.22156132413083	-0.406943719885617
TRINITY_DN77307_c0_g1_i18	-0.0203704555398222	0.677093610035415	-0.607347049902198	0.623485734234903	0.514349290401712	-0.861941092935339	1.19948950756241	-0.662818450921739	-0.861941092935339
TRINITY_DN171_c0_g1_i8	-1.56890549137746	0.797787312844296	-3.32779814958728	1.8370235743693	1.67748655332413	0.779865404847034	1.95762646146229	-3.40492762371569	1.25184195783338
TRINITY_DN2188_c0_g2_i1	-1.6703514412202	-0.0869134576237682	-4.21355747686261	1.13442094778142	0.785304815053174	3.08653738296069	1.57885471928664	-4.2213769813219	3.60708149194656
TRINITY_DN167969_c0_g1_i7	2.01014562524475	-1.17540380938482	3.28972176127841	-0.867392494832641	-0.986369984994802	-1.12577304166022	-1.17540380938482	1.20587956311896	-1.17540380938482
TRINITY_DN6429_c0_g1_i21	0.423720362004847	-0.374130436566088	2.16747366991096	-0.853298273264648	-0.735420963724224	-1.25548594006747	-0.352194646598442	1.96602191684742	-0.986685688542351
TRINITY_DN7281_c0_g1_i2	-1.78032390023614	1.85171160374728	-1.78032390023614	2.39759389195971	2.1437759854046	-1.55628362601821	-0.679346252511316	-1.78032390023614	1.18352009812634
TRINITY_DN648_c0_g1_i12	0.264285845761767	-0.960183240572633	1.77409179105683	-0.642604749846751	-0.862574414301382	-0.0911868478441238	-0.568578792892541	1.58798126438678	-0.501230855747945
TRINITY_DN815_c1_g1_i2	-1.8050266342351	0.980358289163682	-2.22712265022838	0.997142594336959	0.976804533351369	1.13056433700456	1.92219123151986	-2.96757197192735	0.992660271014401
TRINITY_DN8296_c0_g1_i6	0.843239487250758	-0.813757404705791	2.49757023415526	-0.408824537955716	-0.577567012303717	-2.16709603968908	-1.9475066016336	2.403900838016	0.17004103686589
TRINITY_DN9137_c0_g1_i1	-1.00309595147992	0.609020600744964	-1.00309595147992	0.668650315383304	1.40887255888021	-0.451210848008194	0.927452167767936	-1.00309595147992	-0.153496940328467
TRINITY_DN7116_c0_g1_i2	-2.84087167611109	1.91298789936772	-2.35943828447895	2.75275265193492	2.28928205793892	-1.20399233942069	3.04476386783605	-4.29572934554384	0.700245168476967
TRINITY_DN2842_c0_g1_i11	4.66937070604066	-1.50872242012518	5.57342073618691	-1.99000860298461	-0.92983308795521	-3.12138036365753	-3.68600241609451	2.97694361367355	-1.98378816508407
TRINITY_DN4133_c0_g2_i8	-1.2590578791418	0.663901085094376	-1.2590578791418	0.684675950492732	0.353530527556921	1.22043139183675	0.946334633847888	-1.2590578791418	-0.0916999514032821
TRINITY_DN2703_c0_g1_i66	1.37425424537125	-0.910259887872995	1.21307522538009	-0.910259887872995	-0.910259887872995	-0.910259887872995	1.34916326440842	0.614806704205216	-0.910259887872995
TRINITY_DN1963_c0_g1_i25	0.874724267856866	-1.06424850745543	3.12628169831608	-1.07574414629326	-1.07574414629326	-0.458445663452411	-1.07574414629326	1.4528271725775	-0.703906528962837
TRINITY_DN3992_c0_g1_i1	-2.05305379834898	2.02024440444544	-3.72378675637659	1.45939876515354	1.60031600770633	1.83361130130065	2.98174990338346	-4.28209000320146	0.163610175937599
TRINITY_DN49378_c0_g1_i2	2.12684035602923	-0.841250396016024	2.4731561115388	-0.753108799147007	-0.841250396016024	-0.80985519974049	-0.77636754443117	0.263086263798711	-0.841250396016024
TRINITY_DN1663_c0_g1_i12	-1.42131391709004	-1.27865677539272	-1.50832536405397	-0.513759250104598	-0.466474952213098	4.36832780099616	-0.264734940895463	-2.44239018469748	3.52732758345121
TRINITY_DN630_c0_g1_i6	-1.12381403466336	0.829637466702901	-1.12381403466336	0.606499851630417	0.466907735346482	0.804840535236816	0.128359378538668	-1.12381403466336	0.535197136534791
TRINITY_DN142249_c0_g1_i6	-0.163422780534198	-1.28045283354439	3.43790879259397	-0.851774423596155	-0.742411380210722	-0.804330413664233	-1.09015404191779	2.7750899144179	-1.28045283354439
TRINITY_DN86324_c0_g1_i3	1.49918610765219	-0.926541730392845	2.1347160405101	-0.698800654553717	-0.847931895696478	-0.39547223766689	-0.926541730392845	0.849140971346215	-0.687754870805728
TRINITY_DN7142_c0_g1_i2	4.94110107492391	-1.98526000225144	4.00450314534509	-2.21843897881413	-2.08044340354479	-2.08290534107209	-2.09403634816877	3.49614162073502	-1.98066176715279
TRINITY_DN5362_c1_g1_i12	-0.747396936607711	-0.747396936607711	-0.747396936607711	-0.747396936607711	-0.747396936607711	1.64382087099519	-0.747396936607711	-0.747396936607711	3.58795768525879
TRINITY_DN1937_c0_g1_i2	5.02256266222416	-1.07124910305498	1.04091607170197	-0.92630076714388	-1.14066132624198	-1.07255293960182	-1.05054639743593	0.220388526404702	-1.02255672685223
TRINITY_DN2393_c0_g1_i14	-1.99697013262354	-0.0435186312572788	-1.99697013262354	1.41079048593878	1.41540494249647	1.23154075009629	0.347574341331172	-1.99697013262354	1.62911850926518
TRINITY_DN2344_c1_g1_i9	-0.997014832537195	0.624978399128928	-0.997014832537195	0.897511937720199	0.379275550799856	0.846567090616795	0.76256714069636	-0.997014832537195	-0.519855621350554
TRINITY_DN6250_c0_g1_i15	-1.59428052500607	1.75096119606257	-2.22933835473129	1.31230037970486	1.43332290074381	-0.965702951162956	2.99481771334993	-2.22933835473129	-0.472742004229571
TRINITY_DN88682_c1_g2_i5	0.954154205163193	-1.34559810623168	3.635457912966	-0.345305499995832	-0.168213947801921	-2.64718575283486	-1.26811935355396	3.83199629512393	-2.64718575283486
TRINITY_DN9722_c0_g1_i7	0.838746774019491	-0.77850125081558	3.82908274806146	-1.25327496651297	-0.892831869721822	-2.42126067524153	-0.64612095217393	3.32199829122835	-1.99783809884347
TRINITY_DN1264_c0_g1_i42	-1.98538332501032	-1.98538332501032	6.76380899950383	-1.98538332501032	-1.98538332501032	-1.98538332501032	-1.98538332501032	7.1338742755684	-1.98538332501032
TRINITY_DN10863_c0_g1_i2	0.630663928138839	-0.791993688333837	1.84692212169074	-0.70906323468944	-0.920881572659118	-0.97847949241566	-1.24511613492965	2.35717444993149	-0.189226376733367
TRINITY_DN8442_c0_g1_i5	-2.97759318864444	-2.97759318864444	-2.97759318864444	-2.31493193316934	-2.32224136003188	7.82245734145757	-0.987001316056856	-0.841073656093879	7.57557048982771
TRINITY_DN386_c0_g1_i14	0.590401016438875	-0.647582482404499	-0.401323567148139	-0.37645957521366	-0.555019905267569	1.9130561647823	-0.16349548296666	-1.99631419835747	1.63673803013681
TRINITY_DN4306_c0_g1_i1	-1.70451093429612	-1.38704401986377	-1.37813541154417	-0.74211588799193	-0.675723451071477	3.32866647479469	-0.0566020888691234	-0.408551052497259	3.02401637133916
TRINITY_DN2141_c0_g1_i12	-1.37534449571226	-1.37534449571226	-1.37534449571226	1.52614995933532	2.23074234504451	0.649329784699367	0.196089620164253	-1.37534449571226	0.899066273605581
TRINITY_DN1087_c1_g1_i12	-2.84647196744095	-0.696181456666093	-3.05935253378534	0.187511549368829	0.0148103417216707	5.07434969015864	0.636529955967829	-3.05935253378534	3.74815695446075
TRINITY_DN10235_c0_g1_i13	0.586030881201395	-0.272544886432777	1.18546470546988	-0.570778704535774	-0.73322376764003	-0.66529198739506	-1.05408572319697	1.81678781893294	-0.29235833640361
TRINITY_DN2255_c1_g1_i2	-1.33214057832548	0.174258253201978	-1.33214057832548	0.795822799798106	1.44480561353161	-0.177686985645604	0.0711271440138248	-1.33214057832548	1.68809491007651
TRINITY_DN53191_c0_g1_i2	1.36666971716157	-1.60896046911926	1.74040480847496	-1.23155903833346	-1.23712285178884	-0.089418564540819	-0.544077617534401	2.39581056054118	-0.791746544860929
TRINITY_DN10835_c0_g1_i1	-0.959007285398757	-0.959007285398757	-0.24355315828304	-0.959007285398757	-0.959007285398757	2.83831703187122	-0.717777249883312	-0.959007285398757	2.91804980328891
TRINITY_DN8_c0_g1_i27	-0.808052081271954	-0.215403387405665	-0.588635312501361	-0.433458407704225	-0.8184938279936	1.49596277563441	-0.657784039197651	-0.333566116912367	2.35943039735241
TRINITY_DN3794_c0_g1_i6	-0.374765832027075	-0.725919662034124	1.98251337405736	-0.694932357205007	-0.616370812747833	-0.672942843291591	-1.14883509604172	2.85503150388752	-0.603778274597532
TRINITY_DN34229_c0_g1_i5	-0.514670938483201	-0.514670938483201	0.784573719312872	-0.514670938483201	-0.514670938483201	0.924154174692424	-0.514670938483201	0.394526124508486	0.470100673902224
TRINITY_DN10106_c0_g1_i5	1.42741333911699	-1.56826132855146	2.50515920161141	-1.13676120536405	-1.69151103650753	-1.52418852506773	-0.824428959618361	2.85886050444535	-0.0462819900646263
TRINITY_DN8972_c0_g1_i11	0.443471268671291	-1.66187157161493	2.38051011536211	-1.07210808462995	-1.28780585339239	-0.511961904080007	-0.775906814860961	2.71191582210768	-0.226242977562841
TRINITY_DN1114_c1_g1_i1	-2.56830603969425	1.57802333374153	-2.56830603969425	0.812700397394365	1.28099271233352	0.0616333697452891	4.02486842912857	-2.56830603969425	-0.0533001232605215
TRINITY_DN695_c1_g1_i2	-2.05390597489934	-0.764661689742702	-2.05390597489934	-2.05390597489934	-2.05390597489934	5.02585612106145	-0.965764378030327	-0.380801877309171	5.30099572361813
TRINITY_DN70810_c0_g1_i17	0.438923290452519	-0.901475407933569	2.04535853049235	-0.205082522855178	-0.465874203413421	-1.06761678527989	-0.933483644097111	1.91527821212628	-0.826027469491989
TRINITY_DN1828_c1_g1_i10	-2.43186936933021	1.36100054107788	-2.430428834971	1.41938669155092	-2.42468103836068	2.24402775695363	3.1131818833639	-2.42611584209992	1.57549821181547
TRINITY_DN4790_c0_g1_i16	1.59059586948908	-2.26399828217251	3.33814380852547	-1.50612162242462	-0.897746018472948	-1.39452164820711	-0.510393745892517	2.15101667482021	-0.506975035665053
TRINITY_DN5907_c0_g1_i3	1.22842387432527	-1.22638280756918	2.77862095688575	-1.58806205948446	-1.85178362657959	-0.353210421421377	-0.68821125421872	2.41107893778644	-0.710473599724142
TRINITY_DN4528_c0_g1_i7	-2.01747656181194	-2.01747656181194	-2.01747656181194	-1.08995931561347	-0.634532692242954	6.07000749538594	-1.93341229702347	-2.01747656181194	5.65780305674173
TRINITY_DN5197_c0_g1_i4	-0.0925299045900456	-1.91424011962472	3.50239698234945	-1.25614291427335	-1.04792555824767	-1.2922468879586	-1.91424011962472	4.271071436243	-0.256142914273348
TRINITY_DN4051_c0_g1_i5	-1.174309641228	-0.580899717554777	-2.42769387702807	-1.27973599564097	-1.25073288493863	6.25421915762209	0.185837775889857	-2.25137110438761	2.5246862872661
TRINITY_DN6998_c0_g1_i16	5.80319463028474	-3.11953737569351	6.95386111707208	-3.11504124415143	-3.57317580608512	-3.80110344605711	-2.93263819839038	6.88108172884016	-3.09664140581945
TRINITY_DN2258_c0_g1_i11	0.471810294590553	-0.648345985595485	0.962816987234532	-0.651798787501001	-0.508232193283125	0.138333675180468	-0.738469631453856	1.26824484880661	-0.294359207978699
TRINITY_DN3984_c0_g1_i21	-0.715933952708288	-0.191870276931078	-0.715933952708288	0.877180743776327	0.910738799897705	-0.334096868802241	0.721293786204621	-0.715933952708288	0.164555673979531
TRINITY_DN5974_c0_g1_i2	-1.40726843766239	-1.40726843766239	-1.40726843766239	-1.40726843766239	-1.00454626081679	4.56155960584692	-1.14303228661884	-1.40726843766239	4.62236112990067
TRINITY_DN7101_c0_g1_i12	-1.27013205002833	1.27927363335612	-1.52943735513413	1.21370197954422	1.22595697461139	-0.263960954935105	0.772521350275005	-2.12885710474661	0.700933527057432
TRINITY_DN10531_c0_g1_i9	0.2958990133312	-0.810484193530257	1.56770362879273	-0.805958594799608	-0.628807761925513	-0.391405302620758	-1.04023400765198	1.50988899367195	0.303398224732238
TRINITY_DN5580_c0_g1_i12	-3.7249582224699	-2.18661831916823	-0.512816457097573	-1.83048501077946	-1.16378010227478	5.54119116873056	-1.76981759570025	-1.34318406663888	6.99046860539849
TRINITY_DN2637_c0_g1_i23	-3.73451983223808	2.93450693327155	-2.711619430128	1.52956615538708	2.30518885755855	-1.47871699563536	3.37249841764404	-3.73451983223808	1.5176157263783
TRINITY_DN1283_c4_g2_i1	-1.89851206532537	4.67462719092537	-4.01853216094137	4.08183057093658	4.55607271870599	-4.01853216094137	4.66011022852292	-4.01853216094137	-4.01853216094137
TRINITY_DN2096_c0_g2_i6	-1.57935693625242	-0.485796760090083	-1.57935693625242	-0.550080753881789	-1.57935693625242	3.42420032793628	-1.35284840644374	-1.57935693625242	5.28195333748902
TRINITY_DN8686_c0_g1_i1	0.799670534677119	-0.918970401276006	1.88638216787045	-0.962799526943985	-0.631099147960414	-0.229005332498315	-0.239540272104505	1.32148882198839	-1.02612684375274
TRINITY_DN9485_c0_g1_i1	0.945938280232274	-0.27073898095266	1.98955708992134	-1.03070948126961	-1.30788683580641	-0.780503587664845	-0.442495130791706	2.14091184353035	-1.24407319719873
TRINITY_DN1499_c1_g1_i1	-2.66211544513818	-0.398620482224371	-3.04616525193334	0.466820082880339	0.0492528704495827	5.19366714440401	0.325811722561247	-3.04616525193334	3.11751461093405
TRINITY_DN3624_c0_g1_i6	-2.10836966249781	-2.10836966249781	-2.10836966249781	-2.10836966249781	-2.10836966249781	9.28798840530018	-2.10836966249781	-2.10836966249781	5.47059923218449
TRINITY_DN4221_c1_g1_i20	-0.171934122085264	-0.59666407375128	2.20528461877802	-0.855307738625682	-0.899828326977501	-0.886671909535018	-1.30792644279106	3.15669834753215	-0.643650352544363
TRINITY_DN29175_c0_g1_i10	1.20746543561044	0.226524363841469	2.25158730899232	-1.10631499717775	-1.09268876016971	-1.20668454290498	-0.327324040374096	1.74050936174663	-1.69307412956433
TRINITY_DN4286_c0_g1_i8	-1.19426043342679	-1.36407293964187	-1.50431258377108	-1.71799114877367	-1.56585867144074	3.87575920551593	-1.65718376210812	-0.5583098373405	5.68623017098683
TRINITY_DN6972_c0_g1_i8	4.08861070044013	-1.76296345825059	2.60517628075655	-1.76296345825059	-1.76296345825059	-1.44218998130472	-1.76296345825059	2.72972295450114	-0.929466121390754
TRINITY_DN77906_c0_g2_i1	-1.40182679798452	-1.40182679798452	-1.40182679798452	-1.40182679798452	-1.40182679798452	5.65613244347	-1.40182679798452	-1.40182679798452	4.15665514242165
TRINITY_DN38994_c0_g1_i1	-2.41991086422001	0.193173033555841	-4.17265945562714	2.04468760227666	2.04559862101486	2.15323060541264	3.00240599678495	-4.17265945562714	1.32613391642935
TRINITY_DN4668_c0_g1_i2	-0.474522119953263	-0.657263566722607	-0.879512955784027	-0.52844652466974	-0.417444283928455	1.13468372628914	-0.688495707336171	-0.220082733652193	2.73108416575731
TRINITY_DN9701_c0_g1_i16	-1.47487308053126	0.173132099279236	-1.47487308053126	0.512447785397996	1.23419694275327	0.99292807595715	0.486750247755687	-1.47487308053126	1.02516409045043
TRINITY_DN5241_c0_g1_i12	2.92963199173497	-0.401080253336261	2.25929702015519	-0.797717015977197	-1.85797997317568	-1.35447269138008	-0.218754681522523	0.690035808665246	-1.24896020516366
TRINITY_DN9362_c0_g1_i13	1.98689694113827	-0.041833272384467	1.93167843823341	-1.09142931219535	-0.360725833978832	-1.51998552126163	-0.267345710163769	1.24359977011154	-1.88085549949918
TRINITY_DN11613_c0_g1_i13	0.361379524503021	-1.01228330273763	3.16104738399722	-1.29172546509304	-0.970929339695598	-0.394295198733589	-0.608946557302876	2.66101007307346	-1.90525711801097
TRINITY_DN1663_c1_g1_i1	-1.62508627900094	-1.62508627900094	-1.62508627900094	-1.62508627900094	-1.62508627900094	7.36961506000479	-1.62508627900094	-1.62508627900094	4.00598889300182
TRINITY_DN48976_c3_g1_i1	-2.11700091349176	-2.11700091349176	-2.11700091349176	-2.11700091349176	-2.11700091349176	8.68748670299567	-2.11700091349176	-2.11700091349176	6.13151969144667
TRINITY_DN5451_c0_g1_i8	0.615591721968397	-1.08348237580972	1.85895780898849	-0.40921310494135	-0.524746483485566	-0.85335225177182	-2.49297413743109	2.71419969190024	0.175019130582415
TRINITY_DN4137_c0_g1_i6	-1.62062063349695	-0.643890412819797	-1.62062063349695	-1.30911751802868	-1.0395104582714	4.41070839068371	-1.42401358940213	-1.62062063349695	4.86768548832915
TRINITY_DN3962_c0_g1_i5	0.693867723133567	-1.76202802589641	4.66489077922239	-1.86904627577853	-1.86904627577853	-1.75268151908675	-1.49720865844811	5.11886573748162	-1.72761348484924
TRINITY_DN3942_c0_g1_i13	-1.2816416366945	0.503281064868365	-1.2816416366945	1.5475990626048	2.31553194797753	-1.1027676785247	1.28857839593197	-1.2816416366945	-0.707297882774483
TRINITY_DN3819_c2_g1_i1	-0.309339136427595	-1.06893615562294	4.86040537911476	-2.05396194092793	-2.05855285980881	-1.26721612084258	-1.92261776713297	4.7966605978045	-0.976441996156439
TRINITY_DN5731_c0_g1_i16	-0.893883949652309	2.88495677897278	-2.8293436974576	1.59544405535182	2.76517499468444	-2.8293436974576	4.96568291047365	-2.8293436974576	-2.8293436974576
TRINITY_DN1461_c0_g1_i16	0.678174042402549	0.000985912523427501	2.09070172939226	-1.05867821698683	-1.21408523267371	-0.889886964161519	-0.920453680457369	1.89233402156997	-0.579091611608781
TRINITY_DN10240_c0_g1_i1	2.75546195599937	-1.59600373781569	4.38609905765775	-2.14197210692098	-2.14197210692098	-2.14197210692098	-1.44686912128051	4.46920027312302	-2.14197210692098
TRINITY_DN6346_c0_g1_i1	-0.862441578857402	-1.15875213956549	-1.15875213956549	-0.76259265049234	-0.789146069533657	6.69836422319727	-1.03045873855568	-1.15875213956549	0.222531232938289
TRINITY_DN6616_c0_g1_i1	-0.890889073306685	-0.824627631037964	-0.890889073306685	-0.890889073306685	-0.758641275008246	2.70497259084756	-0.696802021190383	-0.513487642520891	2.76125319882998
TRINITY_DN1559_c0_g1_i28	-1.07808406494183	-0.0215005365754644	-1.07808406494183	1.22321091606731	1.2906842841485	-0.241351984482696	0.673379656223727	-1.07808406494183	0.309829859444116
TRINITY_DN2481_c2_g1_i2	-1.27770324115856	0.553363269446518	-1.27770324115856	1.26777096968163	1.12747226747674	0.300027690331525	0.0614341437610304	-1.27770324115856	0.523041382778222
TRINITY_DN37092_c0_g2_i1	-0.12261577101102	-1.18058583964835	3.37639528735346	-1.18058583964835	-1.18058583964835	-0.773505064197849	-1.18058583964835	3.42265474609716	-1.18058583964835
TRINITY_DN1511_c0_g1_i7	-0.409682492501169	0.133318384901257	-0.409682492501169	0.455048429813582	0.693982990264528	0.169497655625981	-0.0445498990486387	-0.409682492501169	-0.178250084053204
TRINITY_DN65_c0_g1_i2	0.757995117444023	-0.393280891062327	1.88988039371874	-0.737479822753148	-0.817066566010674	-0.839456821036794	-0.52970575801243	1.23939956958183	-0.570285221869221
TRINITY_DN11964_c0_g2_i5	2.70048649241056	-1.39282014196133	2.7869297453343	-1.39282014196133	-1.39282014196133	-0.514683375334381	-1.39282014196133	1.99136784739616	-1.39282014196133
TRINITY_DN11045_c1_g1_i10	0.362987076976864	-0.939008133799097	4.10211023382265	-1.00445697677632	-1.24898837538201	-0.868761639929982	-1.3020067576815	1.79089167571017	-0.892767102940772
TRINITY_DN5856_c2_g1_i3	-0.573382158312124	-0.573382158312124	-0.573382158312124	-0.573382158312124	-0.573382158312124	2.76575522660746	-0.573382158312124	-0.573382158312124	1.24791988157741
TRINITY_DN6378_c0_g1_i3	-1.47612415075541	1.68285910040498	-1.47612415075541	0.252014052663521	0.224759405272862	1.05319707459029	0.934216953858681	-1.47612415075541	0.281325865475884
TRINITY_DN4370_c0_g1_i10	-1.69745032789724	-0.651276605382789	-1.73511440065107	0.50807583313914	0.247704005841312	1.73606140489273	1.7334088678639	-1.69385706317323	1.55244828536724
TRINITY_DN12863_c0_g3_i1	0.581357211893982	-1.21855899109503	3.29934656243492	-1.21855899109503	-0.837829542591483	-0.937602677263976	-1.06410539841516	1.7729401798313	-0.376988353699515
TRINITY_DN18147_c0_g1_i14	-0.80616775323357	-1.23917771132665	3.00320775044409	-1.31915308804725	-1.03700985926575	-1.15051105248841	-0.985729354322055	4.55620924057626	-1.02166817233667
TRINITY_DN13713_c0_g1_i20	-3.50479893045102	0.160508542711706	-3.86454365756746	1.85196822969218	0.902445751868462	4.05218356321281	2.65015520313721	-2.67859569376005	0.430676991156155
TRINITY_DN7063_c0_g1_i19	0.480243583136999	-1.41660948975971	4.27977388746567	-1.41660948975971	-1.41660948975971	-1.21497562859006	-1.41660948975971	3.53800560678592	-1.41660948975971
TRINITY_DN3639_c0_g1_i10	0.699807197376661	-1.88959483142905	2.5288943808137	-0.775794687558797	-1.23430575625578	-1.35718245704213	-1.29353691729071	3.0505431197304	0.271169951655709
TRINITY_DN148253_c0_g1_i2	-2.49436927890771	-2.49436927890771	-2.49436927890771	-2.49436927890771	-2.49436927890771	9.74574824080388	-2.49436927890771	-2.49436927890771	7.71483671155012
TRINITY_DN10000_c0_g1_i2	-0.560740651990742	0.875954235562134	-0.560740651990742	0.225855709900064	0.359171436686566	0.416722459248724	0.365258766565481	-0.560740651990742	-0.560740651990742
TRINITY_DN6240_c0_g1_i6	-1.74960221119777	-0.220516208669121	-1.69751370004932	1.84724525867624	1.18928547761973	0.0803070270287312	1.02013841906006	-1.87128076778602	1.40193670531747
TRINITY_DN2312_c0_g1_i4	-1.04110327830657	-1.04110327830657	-1.04110327830657	-0.338889027296128	-0.451339791321592	1.59046669000295	1.2764902263169	-1.04110327830657	2.08768501552414
TRINITY_DN695_c0_g1_i13	-1.1088009799705	0.431226289287007	-1.1088009799705	-0.134271667486619	0.0332856496470266	1.98729216642328	1.27690614468743	-1.1088009799705	-0.268035642646626
TRINITY_DN337_c9_g1_i1	-1.22020848137586	0.0167432772122189	-1.22020848137586	0.704651517581141	1.2579867765633	0.884463649906701	-0.00235738456473022	-1.22020848137586	0.79913760742895
TRINITY_DN3301_c1_g1_i3	0.725474335231988	-1.80858726718913	3.99742738710984	-1.46375877019169	-1.19317096992626	-1.34810679714912	-1.80858726718913	2.79524675159542	0.104062597708074
TRINITY_DN1071_c0_g1_i10	-1.52563896670788	0.619386275528691	-1.52563896670788	0.974398204273813	0.981267587872818	0.937198634721149	1.56385918413123	-1.52563896670788	-0.499192986404074
TRINITY_DN1788_c0_g1_i7	-3.19650492150439	2.07958225244967	-3.19650492150439	2.61499179781099	3.05585774972843	-1.36990559123129	1.09664481523747	-3.19650492150439	2.1123437405179
TRINITY_DN236_c2_g1_i3	-1.86710458776204	0.83887502400523	-3.82965658623739	0.667752467052227	0.494762760268282	2.54508939145027	2.95953106606883	-3.24895268124222	1.43970314639682
TRINITY_DN2928_c0_g1_i17	0.578422499682031	-0.826847114035949	2.36511394566226	-1.00108281999854	-0.895049760366147	-1.24887416804829	-1.22620125154497	2.78194630160314	-0.527427632953544
TRINITY_DN1005_c0_g1_i25	2.52751976319599	-1.23355270759265	0.692826317607226	-1.23355270759265	-1.23355270759265	0.267759041651007	-1.23355270759265	0.718035087222101	0.728070620694291
TRINITY_DN1000_c0_g1_i1	0.302447259769268	-0.506309252773589	2.09825230427351	-0.225609792008622	-0.151908514540378	-1.51737935630858	-1.28715781203102	2.13511636414957	-0.84745120053017
TRINITY_DN8483_c0_g1_i10	-1.23354613741819	-0.144726104119609	-1.23354613741819	0.411233081844759	0.132146399779338	1.84915645191206	-0.542905558802501	-1.23354613741819	1.99573414164054
TRINITY_DN4309_c0_g1_i6	-0.736379052138733	1.32404991675798	-0.0943584293665891	1.01676234071545	0.871233387020943	-2.27047162001448	1.8645748749919	0.0182945244339523	-1.99370594240044
TRINITY_DN11538_c0_g1_i1	3.15026697898636	-1.01065320919474	2.08324495339081	-1.01065320919474	-1.01065320919474	-0.838165693684608	-1.01065320919474	0.657919807281147	-1.01065320919474
TRINITY_DN5247_c2_g1_i25	0.215597327751172	-1.14004124869521	2.75836494730182	-1.71895470474356	-1.26051119583387	-0.165727892358858	-0.401137199362141	2.29605786611146	-0.583647900170823
TRINITY_DN10360_c0_g1_i12	-0.834999218966492	-0.959844618920624	-0.326364181910118	-1.02472277118075	-1.0173683200416	2.62021442034407	-1.12918232337095	-0.363181364355382	3.03544837840185
TRINITY_DN1060_c1_g1_i15	1.33213371757353	-0.912422770421581	4.46876192644115	-1.3142472958043	-1.36381877000276	-3.11536282909186	-2.16233045183862	4.79808137906247	-1.73079490591803
TRINITY_DN2612_c0_g1_i10	1.43394101234998	-0.833666149263543	0.851194073240038	-0.429874641002226	-0.443647014245333	-0.846336500936295	-0.807879795871122	0.574092896846231	0.502176118882269
TRINITY_DN1486_c0_g1_i1	-1.392846091369	1.19473537953251	-1.67169495097189	1.66450255792783	1.87928465137751	-0.544346185372731	0.401170398764489	-2.48993271347727	0.959126953588554
TRINITY_DN417_c0_g1_i16	-0.900393736919293	0.274651749191621	-0.900393736919293	0.42211132059959	1.05752086171369	-0.263479156563415	-0.112961272402425	-0.900393736919293	1.32333770821881
TRINITY_DN8972_c0_g1_i19	0.625338257525084	-0.934302857304492	1.78568272386731	-0.697520581094145	-0.723569652683748	-0.0978215371160913	-0.856641591027312	2.04377632351804	-1.14494108568464
TRINITY_DN3667_c1_g2_i2	2.47353970728157	-1.17331417166111	2.19517482898399	-0.430876726284844	-1.17331417166111	-1.07840252463564	-0.809302118102495	1.16980934774074	-1.17331417166111
TRINITY_DN3867_c0_g1_i1	-1.60839482728166	0.732167441744758	-1.60839482728166	1.24020307700783	1.27932538907754	-0.0234323265604992	0.611006054876586	-1.60839482728166	0.985914845698753
TRINITY_DN10454_c0_g2_i1	0.762716139616802	-1.4033565363299	4.16804723991398	-1.4033565363299	-1.4033565363299	-1.29366167150397	-1.4033565363299	3.37968097362271	-1.4033565363299
TRINITY_DN141351_c0_g1_i6	0.26952700551131	-1.07043289463751	2.95074263366845	-1.65880871329367	-1.37391772843543	-1.36019207344036	-0.182339521883896	3.88306672731858	-1.45764543480747
TRINITY_DN8321_c0_g1_i25	1.03908794720079	-0.806632067911516	2.01128764766967	-0.678543970905442	-1.03743839214675	-1.51487795993481	-0.285929177200989	2.47690949842824	-1.2038635251992
TRINITY_DN24769_c1_g1_i1	-0.00166886356922791	-0.585669246855001	1.67254814268102	-0.585669246855001	-0.585669246855001	-0.530473592612876	-0.585669246855001	1.5951151442237	-0.392843843302609
TRINITY_DN3_c1_g1_i41	0.787268474219965	-0.349079713776967	2.0186489366068	-0.688624172970773	-0.667001710870771	-0.383930749280827	-2.02671708728914	2.25758783727527	-0.948151813913559
TRINITY_DN3921_c0_g2_i3	0.405666983124758	-1.18810103378645	2.79260220670063	-1.06134916041643	-1.36226054088366	-0.673020554484524	-1.88284381346752	3.14729455717947	-0.177988643966272
TRINITY_DN367_c0_g1_i4	4.42576949970592	-0.958288172691717	2.0949901090833	-0.895028360747209	-0.545947660521234	-1.54171179855668	-0.725594656786535	-0.592585080121893	-1.26160387936395
TRINITY_DN4994_c0_g1_i4	3.29165288095399	-0.624325587482484	0.7543613435108	-0.750478186895891	-0.706385602712721	-0.775569167858722	-0.964602992248739	0.350383493219777	-0.575036180486013
TRINITY_DN2920_c0_g1_i17	0.887269968069644	-0.767202028169409	2.96850427990389	-1.45776047479821	-0.949397245511024	-0.403741497515446	0.145695478052108	2.7390369954782	-3.16240547550975
TRINITY_DN2671_c0_g1_i43	-0.698485299987756	-0.698485299987756	-0.698485299987756	-0.158458030730249	0.384217289342494	1.79797704959451	-0.476917511449347	-0.698485299987756	1.24712240319362
TRINITY_DN10000_c0_g1_i20	-0.656491883516668	0.0824920711838435	-0.656491883516668	0.0945432931511938	0.916397784903913	1.175385357675	0.357149027152718	-0.656491883516668	-0.656491883516668
TRINITY_DN754_c0_g1_i2	0.67209771597705	-2.3851231492276	4.05710782687428	-1.01417015816349	-2.38656512340151	-1.18681426668567	-2.38656512340151	4.24028281631375	0.389749461714709
TRINITY_DN5134_c0_g1_i4	3.82820233652981	-1.59126913775267	1.9296559233748	-1.59126913775267	-1.59126913775267	-1.01789461130673	-1.36106612438625	2.58345684995346	-1.18854696090707
TRINITY_DN3018_c0_g1_i5	-2.31811230765102	-1.96422447136612	-1.22387623780526	-1.53067984313416	-1.66734774853412	7.11198057085478	-0.14562479214089	-1.79505224585577	3.53293707563256
TRINITY_DN122845_c0_g1_i1	2.2763569607284	-0.864421695054396	1.55511719645939	-0.535585230824856	-0.864421695054396	-0.864421695054396	-0.864421695054396	1.02621954890905	-0.864421695054396
TRINITY_DN5731_c0_g2_i2	-1.6447272609445	4.12417588789038	-3.615948902799	1.92355115064647	3.17222780788077	-2.55451830230125	4.50405563572138	-3.615948902799	-2.29286711329527
TRINITY_DN4720_c1_g1_i10	-0.901977153126787	-0.901977153126787	-0.250293972494678	-0.901977153126787	-0.901977153126787	1.21038936994578	-0.685367084384345	-0.901977153126787	4.23515745256718
TRINITY_DN873_c0_g1_i9	-1.02882401843392	-1.02882401843392	-0.615229936024746	-1.02882401843392	-1.02882401843392	4.26425212831375	-1.02882401843392	-1.02882401843392	2.52392191831452
TRINITY_DN260_c0_g1_i6	1.38049884160365	-1.74001899251682	2.95558515125704	-1.43550795070687	-1.74001899251682	-0.426192696126421	-1.44606001348812	3.64181809138923	-1.19010343889486
TRINITY_DN9749_c1_g1_i6	-1.17494313976052	-1.17494313976052	-1.17494313976052	-1.17494313976052	-1.17494313976052	4.34639032760914	-1.17494313976052	-1.17494313976052	3.87821165071452
TRINITY_DN1570_c0_g1_i4	1.76337584014624	-0.734888319577246	1.10775814434888	-0.848114256892667	-0.643410943247476	-0.741474690689501	-0.217970139500443	1.01657384023089	-0.701849474818679
TRINITY_DN89199_c0_g2_i10	-0.256898021370789	-0.290601325038997	-0.428104848788932	-0.378474081064331	-0.331842995730528	1.13944059885481	-0.321086598906811	-0.428104848788932	1.29567212083451
TRINITY_DN18065_c0_g1_i3	1.42190308943929	-1.42720868916873	3.29814409375874	-1.62442360001312	-1.34906210216451	-0.772479826546069	-1.16965982241867	3.04453078580499	-1.42174392869192
TRINITY_DN2968_c0_g1_i107	0.422437789125262	-0.711366365058249	2.03398828035747	-0.408592742113932	-0.241544710797032	-1.53458714068078	-1.50582408111779	2.08526873017045	-0.139779759885397
TRINITY_DN7489_c0_g1_i20	-0.929033392599615	-0.146500926785505	-2.21413964366087	-0.327784600135712	-0.671138766258443	2.85031212803884	0.181745751169818	-2.21413964366087	3.47067909389235
TRINITY_DN6034_c0_g1_i11	3.71149339280713	-1.48302709630834	1.97810851885028	-1.48302709630834	-1.48302709630834	0.39667866997395	-1.48302709630834	1.32885489991033	-1.48302709630834
TRINITY_DN6411_c0_g1_i10	0.478430710081629	-0.786485398858402	1.59814927271763	-0.481531309968538	-0.840036787841063	-0.293141240678024	-0.578833428677204	1.43226406354073	-0.528815880316752
TRINITY_DN5522_c0_g1_i3	-0.838422951697525	0.870867684025833	-0.836980977523619	0.470170916886751	-0.245786523090948	0.686643640380686	1.00475693855965	-0.838422951697525	-0.2728257758433
TRINITY_DN6382_c0_g1_i2	-0.658473276407011	-0.610237090754164	-0.658473276407011	-0.608842508682411	-0.658473276407011	1.6588307919549	-0.658473276407011	-0.658473276407011	2.85261518951673
TRINITY_DN3955_c3_g1_i1	0.760017523449333	-2.27103170584531	6.44077647144989	-3.05176174232169	-2.80809266135483	-1.34291236521651	-2.86652948809153	6.64384588110837	-1.50431191317772
TRINITY_DN940_c0_g1_i20	-0.0934030953877607	-1.38556887860288	2.13708689138841	-0.681596388470875	-0.848822446413305	-0.447031900587299	-0.712129577324644	2.17213508879151	-0.140669693393161
TRINITY_DN6907_c0_g1_i2	0.366194837991413	1.67418203689884	-2.15965823157229	1.41242378775232	2.10876926455429	-1.95711376637015	2.74429148188387	-2.22694444510632	-1.96214496603196
TRINITY_DN2035_c0_g1_i1	2.18541666105352	-0.0861781411854148	1.4858822343632	-0.458934850367496	-0.597943071679833	-1.7170942077161	-0.648903172814553	1.13484718534497	-1.29709263699829
TRINITY_DN10944_c0_g1_i8	1.97230011086428	-1.06812373195326	2.20579084635829	-1.09479653214462	-1.26262675611624	-0.336627337560019	-0.505867554091273	2.01939007801485	-1.929439123372
TRINITY_DN624_c1_g1_i12	1.3499211603425	-0.808758409698407	2.44590161137916	-0.570098615604876	-0.664479290833719	-1.74776721662599	-0.431599580470637	2.0020268037423	-1.57514646223033
TRINITY_DN10175_c0_g1_i17	-1.06374619194989	1.19837910233685	-1.51453743896889	1.47946104769974	1.35021979413363	-0.671873976716985	0.431219516247119	-1.56546774971205	0.356345896930473
TRINITY_DN24396_c0_g1_i5	-0.878820201915759	-0.878820201915759	-0.878820201915759	-0.878820201915759	-0.878820201915759	3.50107796160893	-0.591939054127598	-0.878820201915759	2.36378230401322
TRINITY_DN96660_c0_g1_i1	0.0727719908987079	-1.02445894921133	3.20088767994576	-1.28181504280261	-1.28668079797443	-1.0042810672737	-0.395471824598177	3.1370313668845	-1.41798335586873
TRINITY_DN6121_c1_g1_i5	-3.27804939386527	1.98820190728367	-6.35393508509139	1.8262672421655	1.93301872078967	2.6752697619105	3.22839970281104	-5.12562815289506	3.10645529689135
TRINITY_DN4882_c0_g1_i11	-2.99421794658072	4.62253671926045	-2.99421794658072	2.93280143842391	3.46919198741761	-2.99421794658072	3.94655958780165	-2.99421794658072	-2.99421794658072
TRINITY_DN7426_c0_g1_i2	0.64832291399732	-0.750816767150098	3.49321007331983	-0.857986916734677	-0.663483892571699	-2.47970412924015	-0.759681280697391	3.84162882274663	-2.47148882366976
TRINITY_DN8981_c4_g1_i3	-3.7620388072321	3.19419212931777	-3.7620388072321	1.82072792465828	2.76753230034179	-1.14474032439126	2.96375687186368	-3.7620388072321	1.68464751990605
TRINITY_DN1079_c1_g1_i15	1.73985284159635	-0.740670804791911	-0.740670804791911	-0.740670804791911	-0.740670804791911	1.70240534657076	-0.740670804791911	-0.740670804791911	1.00176664058435
TRINITY_DN5474_c0_g1_i14	-2.80373275591468	3.8709733247287	-3.94516554684397	2.40575595992294	2.93616870251141	-1.24250800345306	1.3663375686243	-3.94516554684397	1.35733629726835
TRINITY_DN13459_c0_g1_i6	-1.45653627040538	0.948257197376658	-1.61098986308526	1.1549691429605	1.28062374395395	0.0416113545112644	1.31215931738705	-1.61098986308526	-0.0591047596135303
TRINITY_DN1430_c3_g1_i21	0.0989691133332355	-1.32149409764668	2.66820893092813	-0.898595957749711	-0.840578369756634	-0.459432561116786	-0.476883516826599	2.95946892718983	-1.72966246835478
TRINITY_DN8136_c0_g1_i7	-2.31831262446889	-0.0056474509104949	-2.31831262446889	1.6770814404733	1.47485496575671	1.50411161930636	0.949972042052107	-2.31831262446889	1.35456525672868
TRINITY_DN1277_c0_g1_i16	-0.145269836132472	-0.145269836132472	-0.145269836132472	-0.145269836132472	-0.145269836132472	0.840230594172413	-0.145269836132472	-0.145269836132472	0.17665825875489
TRINITY_DN15339_c0_g1_i10	-1.71799150975485	0.492085589148361	-1.71799150975485	0.874166492370513	0.440345517412253	1.45433598190277	0.617720400565615	-1.71799150975485	1.27532054786503
TRINITY_DN2499_c0_g1_i11	1.15438121709418	-1.881775068807	3.03723350367983	-1.38753865402767	-1.10250077300699	-1.18502528900218	0.0297573418068424	2.93154516259283	-1.59607744032984
TRINITY_DN7141_c0_g1_i5	3.32288570179814	-2.69210233360454	5.19884538810935	-1.80167184297523	-2.13066160169678	-2.1193794715444	-2.54806069102806	4.95013108719006	-2.17998623624855
TRINITY_DN8460_c2_g1_i3	-1.64718330451521	-1.46830934634542	-1.64718330451521	-1.46195105028505	-1.64718330451521	7.12078592354503	-1.50836883561293	-1.64718330451521	3.90657652675921
TRINITY_DN5816_c0_g1_i30	-1.39384676328645	0.82245288156219	-1.39384676328645	0.683054324270815	1.34059190285072	0.38981941762138	0.156561429930832	-1.35400649875466	0.749220069091618
TRINITY_DN35773_c0_g1_i1	-2.24688910199352	1.28888487511266	-4.34483693752835	2.07835462543701	2.51243497287594	1.02860247504472	2.49812932717527	-4.34483693752835	1.53015670140462
TRINITY_DN8327_c0_g1_i5	0.487690135277018	-0.921958581904208	3.57781466242294	-2.30222433883815	-2.30950281574366	0.212608101678694	-0.997616722241922	3.63263874686511	-1.37944918751583
TRINITY_DN8199_c0_g1_i1	-1.35566313941293	1.60336507953076	-1.35566313941293	1.59219000397409	1.695882980165	-1.1107760802894	1.64199057427127	-1.35566313941293	-1.35566313941293
TRINITY_DN6453_c0_g1_i13	0.795220171502891	-0.847250365812931	3.06539949908427	-0.847250365812931	-0.847250365812931	-0.224320014892754	-0.699292484425829	0.451994291983142	-0.847250365812931
TRINITY_DN31190_c0_g1_i2	-0.376727522498387	-0.376727522498387	-0.376727522498387	-0.376727522498387	-0.376727522498387	0.512356576099762	-0.376727522498387	0.461619214022844	1.28638934486772
TRINITY_DN29492_c0_g1_i10	0.221687883666102	-1.5277686546833	5.20806394425558	-1.8404338282417	-1.38415334673097	-1.55237062791638	-1.71214042723188	4.2096977883131	-1.62258273143056
TRINITY_DN15351_c0_g1_i1	-0.421478137295015	-1.92482687246252	4.57008469910745	-0.887796141517552	-1.11994726420785	-1.92482687246252	-1.92482687246252	4.82119022943872	-1.18757276813819
TRINITY_DN2097_c0_g1_i5	0.616939395581126	-0.626572451987849	1.51975023170106	-0.853673412232579	-0.583229999891008	-1.17024674421837	-0.369662148584792	1.47917377808156	-0.012478648449143
TRINITY_DN1628_c0_g1_i4	-1.69516900296651	-0.647630614203146	-1.69516900296651	1.84075952165046	-0.454549373654747	2.04920740415432	0.985155353877509	-1.69516900296651	1.31256471707512
TRINITY_DN1894_c0_g1_i7	-1.31453458510107	-0.851958697058868	0.833423296286029	-1.31453458510107	-1.31453458510107	3.25501726598254	-1.05994054206793	0.0567454689215816	1.71031696323986
TRINITY_DN9353_c0_g1_i4	-1.11513272890398	-1.02655225996246	4.15215537646494	-0.809606780208686	-1.04746124972544	-1.88392072987023	-1.52751577473685	5.03914959861635	-1.78111545167365
TRINITY_DN6023_c0_g1_i8	-2.32630094257177	1.60670508114735	-2.32630094257177	0.905592219073559	1.08851111799407	1.01183818547151	2.7848973387473	-2.32630094257177	-0.418641114718482
TRINITY_DN3623_c0_g1_i8	-0.615093454047979	0.551621990918443	-0.615093454047979	-0.613651479874073	-0.210190331902848	1.2017110207849	0.106497944727401	-0.615093454047979	0.809291217490117
TRINITY_DN4581_c0_g1_i6	-2.05654288375865	-2.43873445571921	4.94915922603608	-2.47657241238125	-2.70453186760173	1.19988378669494	-2.4419856008492	5.5926077882278	0.376716419351211
TRINITY_DN1735_c0_g1_i20	-1.28804413402529	1.23501592776996	-1.28804413402529	1.49834312647507	1.41128539164787	-0.159750733015472	-0.251716642207525	-1.28804413402529	0.130955331405976
TRINITY_DN8981_c4_g1_i1	-4.39390237843093	3.53318221245943	-4.39390237843093	2.14429431524172	2.87528041742446	-0.657405736361853	3.66385113111011	-4.39390237843093	1.6225047954189
TRINITY_DN182_c0_g1_i22	-1.81688129791095	0.854922813483931	-1.80826816760624	1.81134047592181	1.90728532389462	0.859209501410101	-1.75212508956871	-1.80970012309937	1.75421656347481
TRINITY_DN1430_c1_g1_i11	-3.16915310892064	-0.407376590511348	-3.96906931190966	1.80695569434605	0.98335744880397	2.55571528042029	3.11366520640157	-3.69644885724666	2.78235423861643
TRINITY_DN4124_c0_g1_i12	-0.387517624984445	-1.33985119135413	-0.100453149787575	-1.10964817798771	-1.33985119135413	2.23049029558405	-1.01331384321418	-0.304931207004971	3.36507609010309
TRINITY_DN3666_c0_g1_i13	-2.26415084425439	-2.26415084425439	-2.26415084425439	-2.26415084425439	-2.26415084425439	8.22690353939198	-2.26415084425439	-2.26415084425439	7.62215237038873
TRINITY_DN6278_c1_g1_i18	-1.20009431702247	1.30172694839844	-1.20009431702247	1.2736925945919	1.45273631856625	-0.135211465437612	-0.479378074501335	-1.20009431702247	0.18671662944975
TRINITY_DN4272_c0_g1_i25	-0.589567477446167	-0.589567477446167	-0.589567477446167	-0.589567477446167	-0.473202720754382	1.31847681277872	-0.589567477446167	-0.589567477446167	2.69213077265266
TRINITY_DN3449_c0_g1_i13	-1.53360089684956	0.508034235988418	-2.33610691315103	1.2627363599783	1.32111806969121	0.955836364543797	0.205600157377099	-2.09072168958497	1.70710431200673
TRINITY_DN2363_c0_g1_i7	0.837586152935136	-1.87826745258605	2.47561243389274	-1.04648806213705	-0.850666227323198	-0.418571966542276	-1.09053565664879	2.75006255744463	-0.778731779035136
TRINITY_DN6217_c0_g1_i7	-2.3940660765973	0.863402928090304	-3.06907322957276	1.11516472383122	0.929395208174431	1.30805837708856	2.51523308640592	-2.30896848596241	1.04085346854204
TRINITY_DN4561_c0_g1_i4	-1.83362663252217	-0.608351702652604	-1.83362663252217	0.746036264493835	1.09445938760084	1.4620963920178	1.62252240212582	-1.83362663252217	1.18411715398083
TRINITY_DN17566_c1_g1_i1	-0.868927198230921	-1.30676282629598	3.38499196840402	-1.30277196609995	-1.00064010858	-0.443600439560572	-1.09525872110227	3.9029065439809	-1.26993725251522
TRINITY_DN5686_c0_g1_i17	-1.79238915145955	0.518817589092868	-2.67450103870788	1.1403900833372	1.30709888029847	1.61858766796619	2.63915077512661	-3.82702798097262	1.06987317531871
TRINITY_DN63713_c0_g1_i16	-2.35919513539404	-0.553489950555532	-2.35919513539404	2.04079621527014	0.839770410192017	0.409518521636441	1.96330992212484	-2.35919513539404	2.37768028751423
TRINITY_DN7128_c0_g1_i31	-0.507197711736248	0.505013372214627	-0.507197711736248	0.184336453182953	0.90585471681228	0.173576713756214	-0.0456691522633704	-0.507197711736248	-0.20151896849396
TRINITY_DN8641_c0_g1_i6	-0.868017775749341	-2.32797391540346	-2.32797391540346	-1.42647946035589	-2.32797391540346	6.6989976197395	-2.32797391540346	-2.32797391540346	7.23536919338305
TRINITY_DN6099_c0_g1_i4	-0.979168221876838	0.840091208240799	-0.979168221876838	1.08502484005065	0.963440114234825	0.133865443423054	0.894251281558019	-0.979168221876838	-0.979168221876838
TRINITY_DN13978_c0_g1_i8	-0.990658984775796	-2.18222163547655	2.32004530903554	-2.18222163547655	-2.18222163547655	3.82183024903053	-2.18222163547655	2.17060749742123	1.4070624711947
TRINITY_DN42729_c0_g2_i6	0.955598268876635	-2.13496700814208	2.05849276516185	-1.0679741415646	-1.57236555563366	-0.746677300682602	-0.098844237092921	2.34534932205118	0.261387887026201
TRINITY_DN4279_c0_g1_i17	-1.26630153007731	0.432805854546688	-1.26630153007731	2.00333012086313	0.627837158122358	-0.153267864777421	0.510644661779775	-1.26630153007731	0.377554659697412
TRINITY_DN9915_c0_g1_i3	-0.978234053816841	-0.124637547614328	-0.978234053816841	1.79618405028897	1.13313117711081	0.89872484225273	0.209533693229184	-0.978234053816841	-0.978234053816841
TRINITY_DN6464_c0_g1_i17	-0.436946083622268	-1.27689014164704	2.41862313923125	-0.732331380019189	-0.269957427485155	-0.909002004162542	-0.985868088345393	2.71159754086334	-0.519225554812998
TRINITY_DN6817_c0_g1_i10	3.96794581583642	-1.30817858943782	1.73359006051381	-1.30817858943782	-1.30817858943782	-0.971323950312357	-1.16543841732174	1.15596686725336	-0.796204607656021
TRINITY_DN2516_c0_g1_i10	1.02219136683728	-0.723610321998432	2.21456005889873	-0.594851674992869	-0.579313839893213	-2.01284768278945	-1.29951307707172	2.51152341240313	-0.538138241393459
TRINITY_DN450_c11_g1_i3	-2.59209106833683	-1.4500044387193	-2.38045581500968	-1.71160144164901	-1.82062800997118	8.61399716432397	-2.41321711016704	-2.59209106833683	6.3460917878659
TRINITY_DN8638_c0_g1_i28	-1.55717221231459	0.0244200665214245	-1.55717221231459	1.06388329098515	1.05565206376108	1.00403170845533	1.36920681288529	-1.55717221231459	0.154322694335499
TRINITY_DN7786_c0_g1_i34	2.10840738770832	-0.620819067282826	1.16953594642802	-0.620819067282826	-0.448331551772692	-0.620819067282826	-0.620819067282826	0.274483554050481	-0.620819067282826
TRINITY_DN9098_c0_g1_i7	-0.00255746850345462	-1.00991549194765	3.32036632942483	-1.0923156633953	-1.0451179307315	-1.84198243524373	-2.39264861065207	3.88728249684354	0.176888774205332
TRINITY_DN1620_c2_g1_i15	-2.20852720956279	0.673528861405834	-2.20852720956279	0.786776395772452	-2.20852720956279	2.36084235646898	3.15187218571197	-2.20852720956279	1.86108903889193
TRINITY_DN8726_c0_g1_i3	-1.60830760252602	-0.676246431182592	-1.60830760252602	-0.569871420869908	-1.00708651694107	5.03339736858159	0.052529765170267	-1.60830760252602	1.99220004281977
TRINITY_DN6814_c0_g1_i8	-0.857694173438032	0.624121400179831	-0.857694173438032	0.756780109399669	0.763361329861708	0.441550484358041	0.844963369952879	-0.857694173438032	-0.857694173438032
TRINITY_DN4767_c0_g1_i13	0.533531385645777	-0.519399234490212	1.82441389615158	-1.05104040551554	-1.31947597106238	-0.36901851404817	-1.49090161911688	2.69836751041529	-0.306477047979457
TRINITY_DN4328_c0_g1_i12	-1.5122060460642	1.04499891327002	-1.8801046450461	1.06990962523741	0.825970407645498	0.397783788203201	1.61604241003264	-1.9975294579417	0.435135004663233
TRINITY_DN953_c0_g1_i12	4.04919109250669	-0.503274823964486	1.98296106671377	-1.43684746222551	-1.43684746222551	-1.43684746222551	-1.43684746222551	1.65535997587158	-1.43684746222551
TRINITY_DN4293_c1_g1_i1	-2.19933055192678	-0.982720483184338	-2.19933055192678	-0.946551600398596	-0.962378793338699	3.9529542903798	0.927311979191388	-2.19933055192678	4.60937626313078
TRINITY_DN25402_c0_g1_i4	-3.58735919901537	3.00906912262964	-3.58735919901537	1.4507257483016	2.4688774859689	-0.909061890411784	3.16174595055409	-3.58735919901537	1.58072118000367
TRINITY_DN5731_c0_g1_i10	-2.37005655402989	3.39044673973554	-2.72845281598655	1.14378495765591	2.44375464613226	-2.22561305773061	5.80304171619644	-2.72845281598655	-2.72845281598655
TRINITY_DN2788_c0_g2_i2	-1.55503679430473	-0.502236994489552	-2.03530191635919	-0.270191554479605	0.0160701853618361	3.59309258628504	-0.850704232203429	-1.72496179574704	3.32927051593667
TRINITY_DN64184_c0_g1_i6	1.97960799754881	-1.597449305087	1.58659680459997	-1.88433045287516	-1.88433045287516	-0.237246240246208	-1.46857178635266	1.79419222400833	1.71153121127909
TRINITY_DN80520_c0_g1_i4	-0.667674405465738	-1.01253931163026	-0.199251433818914	-1.0751466276244	-1.15966973032029	2.26430089372856	-1.13933184227803	0.139810541831095	2.84950191557796
TRINITY_DN3983_c1_g1_i79	-0.696702969202189	0.098232693601347	-0.696702969202189	0.809695862325265	0.653794277881944	1.04444038575313	0.180648657247073	-0.696702969202189	-0.696702969202189
TRINITY_DN4854_c1_g1_i1	-1.80939236185513	0.281461068595984	-1.80939236185513	-0.555403095624343	-0.337424574193614	1.92699603884833	2.87143831234743	-1.80939236185513	1.2411093355916
TRINITY_DN1582_c2_g1_i9	-2.14274328206038	0.136193102440751	-2.91082171707684	-0.224881568630861	0.421599797058977	3.63502312832951	1.27472771755273	-2.04688326665287	1.85778608903897
TRINITY_DN2485_c0_g1_i5	-0.939633877143532	-0.17907807943089	-1.82247253291078	-0.597814798790044	-0.570299119708756	3.42776902889824	0.10238746604622	-1.55583589039679	2.13497780343633
TRINITY_DN5856_c0_g1_i19	-0.688729489180826	-0.688729489180826	-0.688729489180826	-0.688729489180826	-0.688729489180826	2.68547537115889	-0.688729489180826	-0.688729489180826	2.13563105310689
TRINITY_DN2675_c1_g1_i42	-3.41216144914983	0.308608115621205	-3.46823930101579	1.52286023293799	1.54021867430545	1.18460648846329	2.28685510283563	-2.40931932163155	2.4465714576336
TRINITY_DN7036_c0_g1_i16	-1.31081406031974	0.352715871626506	-0.944913989950182	-0.247928963570015	-0.396729332814877	1.88244164579555	-0.669437438684851	-1.46891657569987	2.80358284361749
TRINITY_DN8641_c0_g1_i23	-1.46078561934457	-1.46078561934457	-1.46078561934457	-1.24790505300019	-1.163300703634	3.97670847146439	-1.46078561934457	-1.46078561934457	5.73842538189265
TRINITY_DN54_c1_g1_i19	-2.87944271207341	1.52604963127962	-4.88016387931706	0.930947460177976	1.09310298167623	4.28360402492648	1.82716764111125	-4.88016387931706	2.97889873153596
TRINITY_DN967_c0_g1_i8	-0.552538360051503	0.37346105850472	-0.552538360051503	0.805857901905151	0.45680881220775	0.433690520175896	-0.146546000375666	-0.552538360051503	-0.265657212263341
TRINITY_DN9878_c0_g1_i4	-0.623292508169653	-0.569552309153805	-0.803440369328082	-0.473455719569661	-0.322141427780517	1.63910508677722	-0.521297140546583	-0.650283581266661	2.32435796903774
TRINITY_DN6378_c0_g1_i10	-1.10930660243048	0.506580471485581	-1.10930660243048	1.05387006376314	1.21088921883565	-0.516670173823898	1.53547261683248	-1.10930660243048	-0.462222389801522
TRINITY_DN7689_c0_g1_i10	0.0936135476792075	-0.755155945459346	-1.08280853434761	-0.916907015455958	-0.943832121198796	1.99427489632606	-0.939309562508102	-1.29319739879301	3.84332213375755
TRINITY_DN9033_c0_g1_i2	1.68987291023964	-1.50370243168869	4.29740466104113	-1.34995478379731	-1.7276359196209	-1.89531408204672	-1.63925629791534	3.5848170525894	-1.45623110880122
TRINITY_DN742_c13_g1_i1	-0.812471257265025	-0.812471257265025	0.409096531273384	-0.812471257265025	-0.642546255822713	2.35488667047349	-0.812471257265025	-0.812471257265025	1.94091934040097
TRINITY_DN12523_c0_g1_i17	-1.63547367588508	-0.843051067126566	-1.17082004060299	-1.27077382603653	-0.870711170725218	2.61606256714954	-1.78422732861925	-0.682678435830406	5.6416729776765
TRINITY_DN3_c1_g1_i29	-0.753025794126849	0.750831738450581	-0.753025794126849	1.11011974886255	0.176007684519008	-0.753025794126849	-0.0305597696557577	-0.753025794126849	1.00570377433101
TRINITY_DN1087_c1_g1_i3	-2.98150615749177	0.304201749482837	-3.63502482824537	-0.378014210039348	-0.364495885864654	5.71262532750375	2.07726829563951	-3.63502482824537	2.89997053726042
TRINITY_DN20797_c0_g2_i1	-2.66119189953143	3.73693611116797	-2.66119189953143	2.28305748800699	2.88542479553589	-2.66119189953143	4.40054110294632	-2.66119189953143	-2.66119189953143
TRINITY_DN3086_c0_g1_i7	-0.901510111438373	1.05119619619185	-0.901510111438373	1.08070773487721	1.78218634286814	-0.571525461679952	-0.373438946859638	-0.901510111438373	-0.264595531082495
TRINITY_DN5064_c0_g1_i11	-1.80953780926687	3.05207023434991	-1.80953780926687	3.04001116303676	2.32919476045337	-1.62938994810844	0.446265027335852	-1.80953780926687	-1.80953780926687
TRINITY_DN2749_c1_g1_i13	-1.03879460559387	0.318475870085693	-1.03879460559387	1.59137785368721	1.93040194239788	-0.145044103873301	0.459966860077986	-1.03879460559387	-1.03879460559387
TRINITY_DN50380_c0_g1_i11	0.384980284970238	-0.294497984225391	1.94584612363231	-1.18924539675965	-0.6272539928678	-0.287759904842648	-0.448378364911111	2.75379081741654	-2.23748158241249
TRINITY_DN5118_c0_g1_i24	0.859092015444315	-0.419590962778993	1.77866819651236	-0.813988695998801	-0.685514138049991	-0.936366910719529	-1.13246526968287	2.04749081694267	-0.697325051669164
TRINITY_DN3776_c0_g1_i18	-0.430101894336984	-0.430101894336984	-0.208534105798575	-0.430101894336984	-0.430101894336984	0.125714260724655	-0.410044241995731	-0.271764867169884	2.48503653158747
TRINITY_DN13301_c0_g1_i15	-0.173243888304794	-0.608977226932039	2.0392170476828	-0.440889886603668	-0.795227518765356	-0.587735965838498	-1.35745026599945	2.03405230499776	-0.109744600236767
TRINITY_DN911_c0_g1_i19	-0.609809056271531	-0.612691564804652	1.76415444921167	-0.612691564804652	-0.612691564804652	0.142623339240446	-0.612691564804652	1.22646182258517	-0.0726642955471447
TRINITY_DN4478_c0_g1_i1	4.39930709934103	-1.42805883412618	3.89404723471942	-2.93242498473845	-2.93242498473845	-1.71457388792732	-2.29087895565093	4.63877398229482	-1.63376666917394
TRINITY_DN5666_c0_g1_i12	1.24488597568595	-0.448625367685866	1.47119707230032	-0.401938562721286	-0.963631284119595	-0.835337883109778	-0.616532613497327	1.01383182711987	-0.463849163972284
TRINITY_DN987_c0_g1_i3	1.32908305344853	-0.939033437120302	3.73646891814446	-0.674439884711703	-0.755428725746349	-2.91271301649426	-2.43069681748667	3.98949181727782	-1.34273190731152
TRINITY_DN38338_c0_g1_i26	0.764072433431964	-0.748997148807407	2.59445297568047	-1.04591754879361	-1.17553028692408	-0.546057090137131	-0.618733040331336	1.36920236900854	-0.592492663127416
TRINITY_DN48024_c0_g1_i4	-1.27681122791415	-1.05859013615022	-1.35468415846827	0.0175643573565116	-0.0651215892462544	2.30630347143021	-0.926474068100011	-0.73806631938058	3.09587967047278
TRINITY_DN3068_c0_g1_i13	-0.80949532936513	-0.80949532936513	-0.80949532936513	0.499680858113385	0.056027629774834	1.52249644886693	-0.604102816375445	-0.80949532936513	1.76387919708081
TRINITY_DN22529_c0_g1_i2	1.30313251991758	-0.975276388394078	2.25753028182204	-0.913168011107648	-0.961421845713586	-1.59394861370913	-1.98122565472526	2.48153796471771	0.382839747192375
TRINITY_DN12249_c0_g1_i1	-1.55723152461056	-0.264967988860415	-1.02205433493761	-0.4014803102073	-0.0102957457834818	2.35326039012029	-0.175412230727453	-1.34226958015896	2.4204513251655
TRINITY_DN11797_c0_g1_i2	0.0807878715015278	-0.590460669420823	1.53730988611337	-0.558568947022489	-0.765014272342224	-0.0713490942068908	-0.904367843417797	2.0535991701561	-0.781936101360771
TRINITY_DN7483_c1_g1_i19	-1.08406632018876	0.1626457803431	-1.08406632018876	1.13811998713335	1.23699589788504	0.149208218802173	0.718747277343526	-1.08406632018876	-0.153518200940906
TRINITY_DN29933_c0_g1_i6	-1.48694754062129	-0.491282130885185	-1.48694754062129	-1.00255157811863	-1.37859036253088	4.73969585020875	-1.18360514613396	-1.48694754062129	3.77717598932378
TRINITY_DN12815_c0_g1_i1	-2.42862698243863	0.993451130746667	-2.68623897606807	1.70871699450686	1.30768227579516	1.53822389788317	1.26979228569928	-3.57328999407679	1.87028936795236
TRINITY_DN31297_c0_g1_i3	0.664140397918242	-1.17360276937615	3.09732845961132	-0.121427304363289	-1.05066261676094	-1.14047306005384	-1.62143333554219	3.33940118143945	-1.99327095287261
TRINITY_DN5531_c0_g1_i2	0.968634594141836	-1.50433246748799	1.42671754602163	-0.702581925862757	-0.534770200708795	-0.277858261613979	-1.24121440048447	2.03382203098575	-0.168416914991221
TRINITY_DN4684_c0_g1_i2	3.87438096419389	-1.35201196041894	2.09239007564407	-1.35201196041894	-1.35201196041894	-1.1808051330008	-1.35201196041894	1.97409389525753	-1.35201196041894
TRINITY_DN67015_c0_g1_i2	0.749301554572163	-2.1375850410154	3.95424218015599	-1.04712166886803	-0.684472058334408	-2.55135289747633	-1.37254351606637	3.45469428870362	-0.365162841671231
TRINITY_DN65395_c0_g1_i4	0.187184785247358	-0.882802020277736	3.71542264489494	-0.958245654274206	-0.873102335552938	-2.99099836719726	-1.55091986439041	4.25534092131912	-0.901880109768862
TRINITY_DN73823_c0_g3_i1	2.2688001845544	-1.02501169327193	2.85645716038682	-1.02501169327193	-1.02501169327193	-0.683595168793212	-1.02501169327193	0.683396290211662	-1.02501169327193
TRINITY_DN897_c1_g2_i5	-1.05106000725429	0.342905268405954	-1.05106000725429	0.335199133879058	0.606579997953536	1.2173743863221	0.430755566363575	-1.05106000725429	0.220365668838646
TRINITY_DN7103_c0_g2_i2	-1.50760237748014	1.45938723819271	-1.23941828263072	2.09563643645799	1.11215224348817	-0.326357389909185	1.34200111467749	-1.44957025610873	-1.48622872668757
TRINITY_DN1708_c0_g1_i5	-1.5706093516913	0.56787749258351	-1.5706093516913	0.305563762746164	0.463958541126917	1.20528400859247	1.56918754492405	-1.5706093516913	0.599956705100772
TRINITY_DN3531_c0_g1_i61	0.617759748087085	-1.20517429994129	3.43046402109699	-1.11026265291582	-1.20517429994129	-1.20517429994129	-1.20517429994129	2.58100382885748	-0.698267745360593
TRINITY_DN357_c0_g2_i1	2.37764208269776	-3.00557313297375	3.4031771748049	-1.8127239145163	-2.67517709194612	0.682923955712928	-0.900350491178609	3.18784157396974	-1.25776015657055
TRINITY_DN3624_c11_g1_i1	-2.00791000111907	-2.00791000111907	-2.00791000111907	-2.00791000111907	-2.00791000111907	8.34670744704406	-2.00791000111907	-2.00791000111907	5.70866256078943
TRINITY_DN1806_c5_g1_i1	0.290124847008327	-1.27315025646207	3.41354940505272	-0.437104888587866	-1.07936605880721	-1.72434356263018	-1.34001123686741	3.8226231015756	-1.6723213502819
TRINITY_DN48976_c0_g1_i1	-2.07608823590797	-2.07608823590797	-2.07608823590797	-2.07608823590797	-2.07608823590797	8.41058994059549	-2.07608823590797	-2.07608823590797	6.12202771076028
TRINITY_DN33632_c1_g1_i1	1.2180976104843	0.101221774636344	1.86752561632313	-0.698309728787128	-0.944862955995547	-2.46280600467814	-0.270306916485842	2.19458555977615	-1.00514495527327
TRINITY_DN15787_c1_g1_i10	-0.38839484133784	-0.38839484133784	-0.38839484133784	-0.38839484133784	-0.38839484133784	2.19873008053394	-0.38839484133784	-0.38839484133784	0.520033808830947
TRINITY_DN440_c1_g1_i1	-0.529089783541598	1.19512390321576	-0.529089783541598	0.304407553318237	0.266677164240795	0.00696311669861205	0.103178431957915	-0.529089783541598	-0.289080818806527
TRINITY_DN98077_c0_g1_i4	-0.0901041664896765	2.23551179235442	-1.7981995222752	1.93686208226529	2.20155380596186	-2.59992770147143	1.65037717134519	-1.66680792528215	-1.86926553640831
TRINITY_DN10809_c0_g1_i1	-2.45675936446804	2.02986920791196	-2.36997559832597	3.05692086452217	2.712751470621	-1.30619968789266	0.613171892284129	-3.07972818776894	0.799949403116341
TRINITY_DN1283_c0_g1_i9	-1.59317657929207	-1.59317657929207	-1.59317657929207	-1.59317657929207	-1.59317657929207	5.12889319610648	-1.59317657929207	-1.59317657929207	6.023342858938
TRINITY_DN27822_c1_g2_i2	1.63911999855366	-0.838133682035749	1.6851479703345	-0.559922997593288	-1.00034371835006	-1.00034371835006	-1.00034371835006	1.50859194351434	-0.433772077723295
TRINITY_DN4306_c0_g1_i2	-0.805780714714841	-0.575357075548243	-0.976987542132983	-0.540825702818533	-0.848694141123166	1.82541249798186	-0.692473408888738	-0.113841999143584	2.72854808638823
TRINITY_DN7601_c0_g1_i28	-0.769040726844685	-0.769040726844685	-0.769040726844685	-0.444806164574154	-0.769040726844685	3.09430308386177	-0.769040726844685	-0.769040726844685	1.9647474417805
TRINITY_DN8005_c0_g1_i2	-1.6798185211176	1.1493445598433	-2.28036900730853	1.22893860897324	1.33835857543111	0.155169626004142	1.47069459592071	-1.49689617914641	0.11457774140004
TRINITY_DN8434_c2_g2_i1	-2.82283017000239	0.822251585504445	-3.32057025861148	0.332260376977234	0.780659586481499	2.43810601782189	3.02159332467787	-3.32057025861148	2.06909979576242
TRINITY_DN19779_c0_g1_i1	4.92232361361374	-1.78197782576984	3.83909097626178	-2.10621238804037	-2.10621238804037	-1.98056128637885	-0.761951993054956	2.08171367944925	-2.10621238804037
TRINITY_DN4460_c2_g1_i12	-1.42674291860035	1.2191133108305	-1.99984108402843	1.37454844000789	1.11242138247597	-0.121607754552484	1.05990814442835	-1.93858956182788	0.720790041266429
TRINITY_DN2481_c1_g1_i7	-2.60422180312938	-2.60422180312938	-2.60422180312938	-2.60422180312938	-2.60422180312938	10.3377385730523	-2.60422180312938	-2.60422180312938	7.8918140488534
TRINITY_DN25850_c3_g1_i1	0.733762507923723	-1.02271225847692	3.66393598331811	-0.959123281332401	-1.0834514163346	-0.871816163007454	-0.991243978237514	1.61410002248166	-1.0834514163346
TRINITY_DN5252_c0_g1_i13	-0.982705958030786	-0.669975451805495	-0.9461570296303	-0.324045884180846	-0.49914335798363	2.73678911719525	-0.333842231840862	-0.54781581922377	1.56689661550043
TRINITY_DN2967_c2_g1_i1	0.415670539088918	-1.06314703322816	2.48871872166876	-0.0424175907586601	-0.257793595014745	-2.18291025569872	-2.00678295119311	2.45332347102418	0.195338694111539
TRINITY_DN4284_c0_g1_i1	-1.61293182281798	0.55088890367244	-1.61293182281798	-0.177303228765888	1.07076463148854	1.58917240570058	1.29818448356024	-1.61293182281798	0.50708827279802
TRINITY_DN5612_c0_g1_i16	0.277360246207078	-0.501627136154766	2.15146948801336	-0.371355257312313	-0.288279407910213	-1.67852650565912	-0.650522933321025	2.26499857599881	-1.20351706986181
TRINITY_DN15635_c0_g1_i5	0.957063079783189	-0.566018640066282	1.82031040040377	-0.589296581714219	-0.407404560068698	-0.911479772533798	-0.618151444386404	1.40405622044397	-1.08907870186153
TRINITY_DN17015_c0_g1_i3	0.556567360247322	-0.601045238424009	1.59382809003289	-0.454062714443517	-0.79206607532183	-0.745686389875869	-0.753534571489128	1.82175758220138	-0.625758042927237
TRINITY_DN37611_c0_g1_i5	0.94641790675264	-1.04635052401628	1.98698437131693	-0.725577047070413	-0.643628347170679	-1.04635052401628	-0.960925867763606	1.56198562633138	-0.0725555943636779
TRINITY_DN16460_c0_g3_i2	0.712704444436831	-0.467448258313186	1.9328403073358	-0.46394178223578	-0.642676533945393	-0.846157374252929	-0.468765387169939	1.35509191875602	-1.11164733461142
TRINITY_DN3666_c0_g1_i30	-2.52727540493613	-2.52727540493613	-2.07520717471232	-2.52727540493613	-2.33950765789011	9.70545849195283	-2.52727540493613	-2.52727540493613	7.34563336533027
TRINITY_DN7145_c0_g1_i59	-1.55618519145595	0.316660966821578	-1.73505914962575	1.2411211586983	0.728301736190909	1.03956979774546	1.15149099769859	-1.73505914962575	0.549158833552612
TRINITY_DN6528_c0_g1_i1	-1.12830866784131	-0.50537831692113	-1.12830866784131	-1.12830866784131	-0.194736029580283	2.9454258921797	-0.773292403621757	-1.12830866784131	3.0412155293087
TRINITY_DN5064_c0_g1_i8	-0.727765181014739	4.68071876499939	-3.99125035861939	2.84292991081693	3.29624040595131	-3.03742640467822	4.91905357978349	-3.99125035861939	-3.99125035861939
TRINITY_DN318_c0_g1_i10	0.500785600602219	-0.676895844474528	0.911626870156524	-0.851872794477286	-0.371000031846789	-0.402403092384918	-0.545503380404976	1.89046066775964	-0.455197994929884
TRINITY_DN2635_c0_g1_i18	-1.69951837665126	0.285253235734161	-1.69951837665126	0.863151449451438	0.793103951923182	1.50712484733213	2.26469540129568	-1.69951837665126	-0.614773755782796
TRINITY_DN5718_c0_g1_i6	-1.37357148805126	1.00794965361021	-2.33882510042159	1.35879092735501	1.50762129630704	0.462050306921191	0.720561626746994	-2.86223101353422	1.51765379106663
TRINITY_DN3038_c2_g1_i3	-0.0682362135736978	-0.8621612966946	3.64402097321271	-1.19794722908551	-1.35514958271645	-1.46221598875445	-1.47604214362147	3.74262423302307	-0.964892751789617
TRINITY_DN207_c4_g1_i1	2.24709491036256	-1.22302116546213	3.12132122735985	-1.16799861627081	-0.84233018407465	-1.77858692466746	-0.458545939324364	1.79704281394334	-1.69497612186633
TRINITY_DN812_c13_g1_i1	1.52027189251589	-0.929005263457281	2.48953986240784	-0.84489372962725	-1.18867932548071	-1.77986821523768	-2.28937848752937	3.04091042446925	-0.0188971580606854
TRINITY_DN3068_c0_g1_i9	-1.80815643006263	-1.28259373839353	-1.97820794485977	1.24792097830525	1.48256874760333	1.46827809005294	0.495233532216555	-2.0589965612118	2.43395332634965
TRINITY_DN987_c1_g1_i2	0.782400272036662	-1.07332957914298	3.46087816616126	-2.0497564258224	-2.1284777005776	-0.65299222332076	-0.283929073223578	3.43948529683139	-1.49427873294199
TRINITY_DN11847_c0_g1_i4	-0.380759821103556	-0.399591495833927	-0.206683176390776	-0.522635466802527	-0.528380974359956	1.16806763824251	-0.529532826749198	-0.0178433147653544	1.41735943776279
TRINITY_DN6420_c0_g1_i8	-1.96681323196586	1.89355324774459	-2.59943887935053	1.79229705864399	1.98875609075357	0.575704509436504	0.742373849699144	-3.94809660037835	1.52166395541696
TRINITY_DN2481_c1_g1_i10	-1.61461119256139	-1.61461119256139	-1.61461119256139	-1.61461119256139	-1.61461119256139	7.08837526885436	-0.751465649571993	-1.61461119256139	3.35075753608598
TRINITY_DN1299_c1_g2_i10	0.354986898345598	-0.926362026675576	1.55374706010582	-1.23559449838678	-1.36668337594487	0.954170352472914	-1.10942812780595	1.90824723940532	-0.133083521516468
TRINITY_DN5506_c0_g2_i1	1.0128279442566	-1.0096103283475	1.71977843033233	-1.02110596718533	-1.34303406207269	-0.563144022732646	-1.05970489402105	2.62883133216133	-0.364838432391041
TRINITY_DN6034_c0_g1_i16	3.62782200344264	-1.20168496192738	0.856462955571262	-0.899021441528685	-0.835942758905305	-1.1148801343901	-1.15762978184944	1.3780905948269	-0.653216475239903
TRINITY_DN127882_c0_g1_i5	-0.775331387264465	1.88826519533229	-2.02355899328134	2.12780957399215	2.00033448850556	-1.39331561325932	2.56662121671084	-2.36269637820093	-2.02812810253479
TRINITY_DN8641_c0_g1_i3	-1.88313213382146	-2.0607310631492	-2.0607310631492	-1.51674034348435	-1.56605945150165	6.40208609363105	-2.0607310631492	-2.0607310631492	6.8067700877732
TRINITY_DN4498_c0_g1_i26	0.641393690032891	-0.716816429733854	2.21315482453735	-0.644752902006837	-0.787969093277907	-0.550846941945416	-2.21334197189687	1.60447868369483	0.45470014059581
TRINITY_DN22864_c0_g1_i1	-0.41423852801206	-0.41423852801206	-0.41423852801206	-0.41423852801206	-0.311244534688734	0.967598555893987	-0.3369955290796	-0.41423852801206	1.75183414793465
TRINITY_DN12294_c4_g1_i5	1.94904962807486	-1.63939517956701	3.67917474396157	-1.63939517956701	-1.63939517956701	-0.871316744550552	-1.63939517956701	3.44006827034916	-1.63939517956701
TRINITY_DN676_c0_g1_i22	0.139032898596985	-1.21058623534831	2.69530912497668	-1.18373199171395	-1.02106626742073	-0.82112869691198	-1.0768808482618	3.23051122374655	-0.751459207663451
TRINITY_DN93814_c0_g1_i2	4.12460600098937	-0.918124742774307	1.31200065225371	-1.22380348601659	-1.11143696294403	-1.14246385856466	-1.22380348601659	0.896880222785386	-0.713854339712284
TRINITY_DN2835_c2_g1_i18	3.59707659768832	-3.34132922435535	3.26584352460678	-1.30151821086449	-1.01027836620062	-1.86941280910798	0.693864141996444	2.31560667446867	-2.34985232823177
TRINITY_DN3273_c0_g1_i7	1.89859082400482	-2.31863989221585	2.85548509775575	-0.870956606923596	-0.662553850654011	-1.04617264829682	-0.688951919864409	2.6144812344891	-1.78128223829499
TRINITY_DN2452_c1_g1_i8	0.0165839896722033	-0.270185064953951	-1.34742806388641	-0.321690502472803	-0.395840269071657	2.60769871737496	-1.06884851342799	-1.34742806388641	2.12713777065206
TRINITY_DN14348_c0_g1_i3	0.267269428311899	-0.275792984506955	2.10710087916817	-0.543726189753588	-0.72547662659269	-0.822152646004364	-0.870569775055067	1.62946652552264	-0.766118611090036
TRINITY_DN3856_c0_g1_i8	0.326597147950673	-0.579342826637927	2.27578148384118	-0.966218664996821	-0.913234698406129	-0.385714089926662	-1.04776472444036	1.5598327596705	-0.269936387054453
TRINITY_DN1321_c2_g1_i9	0.8575353932294	-0.209556663010472	-0.894855242207984	-1.2732885453813	-0.949935767400631	2.69739887351953	-0.964657273107396	-0.773245795104111	1.51060501946297
TRINITY_DN10550_c0_g1_i4	1.18874248409195	-1.56706553194266	-0.146710315471419	-1.3437601087568	-1.73486109382362	2.24429216396934	-1.21074414832299	0.557725225646506	2.0123813246097
TRINITY_DN26062_c1_g1_i3	-1.21414304723626	3.2661693707089	-7.0377140973506	3.36865781302009	3.72231801539395	-0.804056077046198	3.549408010975	-5.22336876238738	0.372728773922503
TRINITY_DN807_c0_g1_i1	-1.8166462208609	2.9324519501238	-2.11530453642542	2.49303161392224	2.49090077651707	-1.98569179829495	1.05044664758884	-2.11530453642542	-0.933883896145275
TRINITY_DN8880_c0_g2_i1	0.628127621271597	-0.791592336957919	2.93212662340755	-1.02690811357607	-1.3060337106761	-0.696389300024322	-1.18112531913338	2.80381443639566	-1.36201990070703
TRINITY_DN9240_c0_g1_i24	-0.640495251285775	-0.640495251285775	-0.640495251285775	-0.412754175446647	-0.640495251285775	2.24975686387129	-0.492537369898674	-0.640495251285775	1.8580109379029
TRINITY_DN109462_c0_g1_i2	-1.56678856819254	1.58323516813609	-1.50876933707038	1.81406198636933	2.05286415004255	-2.99116992001432	2.37733317155436	-2.19970704207308	0.438940391247995
TRINITY_DN8492_c0_g1_i5	2.09471497149357	-1.25445297809969	4.01577013216466	-0.773404591440019	-0.954018600460699	-2.71749585028936	-1.48122383994671	3.44676000564002	-2.37664924906177
TRINITY_DN160026_c1_g1_i1	-1.83175305917099	-1.83175305917099	-1.83175305917099	-1.83175305917099	-1.83175305917099	7.69699210085399	-1.83175305917099	-1.83175305917099	5.12527931334297
TRINITY_DN6594_c0_g1_i1	0.389576545609351	-1.0775692708758	2.11342544077693	-1.04762816316139	-1.12075083246638	-0.85493749739598	-0.229179374938034	2.94800583266276	-1.12094268021146
TRINITY_DN1055_c0_g1_i1	-0.490412880723014	-0.490412880723014	-0.490412880723014	-0.490412880723014	-0.490412880723014	2.490343638508	-0.490412880723014	-0.490412880723014	0.942546526553093
TRINITY_DN1711_c1_g1_i10	-2.9587427838553	-1.86125979508162	5.58034710002903	-1.47038860693353	-1.56935866274626	-1.75465845312827	-1.00190215617234	7.18150244799615	-2.14553909010785
TRINITY_DN18314_c0_g1_i8	2.06677011405194	-0.633897726299303	1.77738311986507	-1.04857937068445	-0.453583704844748	-1.18185100279005	-1.59723542885688	1.96794985847228	-0.89695585891386
TRINITY_DN3306_c0_g1_i30	0.144640583081427	-0.809428913694775	3.22839853505984	-0.532214371270828	-1.05526956732372	-0.903849263238604	-1.3632808818759	2.65428476113847	-1.3632808818759
TRINITY_DN11644_c0_g1_i8	-1.42639188212121	0.286423972316165	-1.42639188212121	0.427204624081306	1.16528753481453	0.883657343230176	1.03879900580478	-1.42639188212121	0.477803166116668
TRINITY_DN1114_c1_g1_i4	-4.49130713775819	1.89170587773049	-4.49130713775819	1.19112570346886	2.26484884389545	1.78496618318927	5.78893122142419	-4.49130713775819	0.552343583566296
TRINITY_DN42440_c0_g1_i1	-1.60535862782306	-1.15645767667793	-1.60535862782306	-1.60535862782306	-1.60535862782306	6.93595098717721	-0.348348009617033	-1.60535862782306	2.59564783823304
TRINITY_DN5403_c0_g1_i3	-0.985346692327271	1.15182890892077	-0.985346692327271	0.909955929006036	0.860645078337303	-0.173875661797435	0.150188177433919	-0.985346692327271	0.057297645081223
TRINITY_DN333_c0_g1_i3	3.5215178317384	-1.99943180762064	5.51292688170961	-1.83265460975773	-2.2067294952535	-3.6115177740058	-1.36225713458319	4.94703157443646	-2.96888546666359
TRINITY_DN9814_c0_g1_i7	1.55929724288792	-1.11198563730424	3.15188397223202	-1.70748929780698	-1.41353031877828	-1.34011823215845	-1.39250281233846	3.96193438107345	-1.70748929780698
TRINITY_DN639_c0_g1_i23	-0.984597948462841	-0.266510364502324	-0.984597948462841	0.736993450312539	0.971458703949562	0.904486150135309	-0.10803188971112	-0.984597948462841	0.715397795204556
TRINITY_DN199278_c0_g1_i1	2.64168918927326	-1.94032479810679	4.38689548260965	-1.94032479810679	-0.811371577720781	-1.94032479810679	-0.995466352299248	2.53955245056427	-1.94032479810679
TRINITY_DN47829_c0_g1_i2	0.587849046110911	-1.16232865948215	3.40874133868556	-1.16232865948215	-1.16232865948215	-1.08098903203021	-0.997542381338807	2.22130652019681	-0.652379513177836
TRINITY_DN87112_c0_g2_i14	1.04671437215109	-0.454742323492148	2.73455434501676	-1.5436583765699	-1.17791182563579	-0.821074093560206	-1.09264798856052	2.81138484109364	-1.50261895044293
TRINITY_DN369_c0_g1_i1	-1.90472385163185	0.135326047143709	-2.46043144676996	0.786904919342724	0.376093461802888	2.21977211806448	1.70975620908861	-2.05636957696982	1.19367211992922
TRINITY_DN4065_c0_g1_i11	-0.495626106694089	-0.776945173761721	-1.58512425753319	-0.647779865382959	-1.13728061317111	4.1581483380726	-1.21999166408066	-1.10485913547873	2.80945847802986
TRINITY_DN77286_c0_g1_i9	-0.638496369129611	-0.518144428764389	-0.638496369129611	-0.512845267468091	-0.638496369129611	2.21350246798283	-0.375461963295818	-0.638496369129611	1.74693466806391
TRINITY_DN1816_c0_g1_i9	9.48934954530292	-2.73120744542151	4.28580135737039	-2.73120744542151	-2.73120744542151	-2.73120744542151	-2.73120744542151	2.61209376985574	-2.73120744542151
TRINITY_DN11078_c0_g1_i1	-1.07283144197417	-0.581811340282407	-2.06778182383254	0.101548676118464	0.0655164763741078	2.69929973091744	0.698944550176696	-3.04694684553023	3.20406201803264
TRINITY_DN21401_c0_g1_i2	-0.944352949080503	1.37974770750592	-1.76716713509987	1.74940347770809	1.69286239653017	-0.857748599400209	1.31710716509866	-1.92418301379618	-0.645669049466073
TRINITY_DN5456_c0_g1_i8	1.48968505417057	0.776998701295656	2.19316067634669	-1.50903185316439	-0.662872815301658	-2.00074245405804	0.289911305275673	1.82696367920659	-2.40407229377108
TRINITY_DN6121_c0_g1_i15	-2.8110281267491	2.17185136332907	-4.59720625554787	0.608420848359308	0.588105300319852	2.13210178522871	2.75995863261447	-3.5104224894058	2.65821894185135
TRINITY_DN5466_c0_g1_i1	0.58408707726235	-0.763836226157957	3.89963557700777	-1.13010789844154	-1.35705620264053	-1.70845208669336	-0.912054086617694	3.81576183485211	-2.42797798857115
TRINITY_DN6223_c0_g1_i1	1.22113844567515	-0.957852454276249	1.95980051519489	-1.0313411738887	-1.06403785405145	-0.79567188854207	-0.141678641694125	1.66405845564571	-0.854415404063159
TRINITY_DN7201_c0_g1_i4	-0.854337905114521	0.462387116464228	-0.854337905114521	0.379550155059756	1.2150205581093	-0.296560233719595	0.884646049585991	-0.854337905114521	-0.0820299301561178
TRINITY_DN1317_c1_g1_i1	-0.103477917920012	-2.62854450999822	3.68571696664007	-1.5215262601161	-1.67695671518347	-0.336351736096332	-2.24007941271507	3.86684686171392	0.954372723675211
TRINITY_DN6728_c0_g1_i19	-1.75884812910353	0.297388555880739	-1.75884812910353	-0.880711362476582	-0.75021782396009	4.18993958388337	-1.09983695790538	-0.660563333380107	2.42169759616511
TRINITY_DN2323_c0_g1_i13	1.16739300425317	-0.219160916301147	1.2327238932828	-0.620760199504002	-0.516654792878313	-1.1244842167627	-0.622892436589397	1.39319890936567	-0.689363244866078
TRINITY_DN21555_c0_g1_i6	1.28307475528918	-1.0389622592344	1.96205853967671	-0.81867204103329	-1.1155736387124	-0.36068613654893	-1.06867556435878	1.91433778714312	-0.75690144222121
TRINITY_DN166901_c0_g1_i2	-1.42463006476248	-1.42463006476248	-1.42463006476248	-1.42463006476248	-1.42463006476248	6.05900838713016	-1.42463006476248	-1.42463006476248	3.91340206620722
TRINITY_DN2393_c0_g2_i5	-0.520730152639993	-0.520730152639993	-0.520730152639993	-0.520730152639993	-0.520730152639993	1.60392883777953	-0.520730152639993	0.759632337333785	0.760819740726649
TRINITY_DN4536_c3_g1_i4	1.03580063254427	-1.40208896335175	2.44557351856022	-0.617757914245234	-1.11275071810548	-0.965225101619728	-0.629273625501527	1.76127058787265	-0.515548416153417
TRINITY_DN36953_c1_g1_i2	-0.224200502871157	3.68758491074037	-3.59129194936174	2.07316244641967	3.32402577426346	-2.53748550566595	4.45078872519883	-3.59129194936174	-3.59129194936174
TRINITY_DN10721_c0_g1_i10	-0.642081757403466	2.67545897768404	-2.19460880698991	2.98726427664487	2.41623750604683	-1.26565153808932	2.64034533782817	-4.42511926735608	-2.19184472836515
TRINITY_DN448_c0_g1_i18	0.970579606958904	-0.451072736741505	-2.989882640972	-0.592937730934214	-0.753728562848715	4.06012914158946	0.310581407887522	-3.4056413074945	2.85197282255504
TRINITY_DN13100_c0_g1_i2	1.13595047345903	-1.43367179331554	2.98353245737067	-1.18467950410679	-0.678320350429177	-1.21665870863786	-1.64168029648933	2.84650698620624	-0.810979264057252
TRINITY_DN6912_c0_g1_i7	-1.5120121347229	-1.1435231340778	-1.5120121347229	-1.40633405682836	-0.97595923448269	3.80720836780097	-1.0962534682004	-1.5120121347229	5.35089792995698
TRINITY_DN1340_c0_g1_i26	-0.785077031112726	0.262461357650635	-0.785077031112726	0.33461114340647	0.423440228692818	1.32328014697769	-0.785077031112726	-0.785077031112726	0.796515247723288
TRINITY_DN9135_c0_g1_i4	-1.82878050961181	0.972021660646625	-2.53058293215278	1.50082729377975	1.17076539858975	1.28191108830483	0.70353519400295	-2.10583027804073	0.836133084481417
TRINITY_DN6474_c0_g1_i8	-0.801098512885962	-0.801098512885962	-0.801098512885962	-0.801098512885962	-0.801098512885962	3.2347013245373	-0.801098512885962	-0.801098512885962	2.37298826566444
TRINITY_DN1367_c1_g1_i15	0.824003176902817	-0.722039743985467	1.58786506359798	-0.264217010080763	-0.268185002609813	-1.44366697247588	-1.3879178791827	1.93573609971975	-0.261577731885934
TRINITY_DN2531_c1_g1_i46	-1.13690505044051	-0.0692663335651502	-1.13690505044051	1.26062412927088	0.617982451722955	0.791370511171421	-0.737460485851056	-1.13690505044051	1.54746487857249
TRINITY_DN18227_c0_g1_i1	-1.29072831419276	-1.29072831419276	-1.29072831419276	-1.29072831419276	-1.29072831419276	5.13300110998965	-1.29072831419276	-1.29072831419276	3.90209708935964
TRINITY_DN35850_c0_g1_i1	3.294821232293	-1.88910191519031	4.51809785593335	-1.64787187967486	-1.88910191519031	-1.88910191519031	-1.88910191519031	3.28046236740005	-1.88910191519031
TRINITY_DN3667_c1_g2_i4	3.99351453314202	-1.47770731547916	2.21843290598882	-2.11090600185317	-1.89927074852602	-1.23198452210331	-1.0432672849778	2.20161396562178	-0.650425531813155
TRINITY_DN9570_c0_g1_i1	1.46126310647313	-1.46102354441358	4.3570386178385	-1.9556067373664	-1.4395072855014	-1.82506126893085	-0.72817112492484	4.39065881824015	-2.79959058141473
TRINITY_DN1263_c0_g1_i12	1.11884265367627	0.0350753174442153	3.54313040647889	-0.995726430392233	-0.57662499873349	-1.63247823346701	-0.997762697548752	2.32705604039914	-2.82151205785702
TRINITY_DN1293_c0_g1_i8	0.360130342852245	-1.62468795363767	2.90259644140526	-0.78918199126592	-1.15559755060192	0.250225275422775	-0.566362926412866	1.71722244756497	-1.09434408532687
TRINITY_DN8158_c0_g1_i2	2.22395625486635	-0.861895793444313	2.56177529014459	-0.622843890905844	-1.33070454916414	-1.71606372394301	-0.805349859247167	2.63671832302115	-2.08559205132761
TRINITY_DN5245_c0_g1_i18	-1.09564161248461	0.194782791380692	-1.09564161248461	1.13271534171644	0.192421587840709	0.982284966200461	1.16227417883961	-1.09564161248461	-0.377554028524091
TRINITY_DN32774_c0_g1_i9	1.78480315373219	-1.43228133284233	3.3607416963536	-1.65508589388759	-1.37531747229399	-1.28659689324248	-1.48131882615088	3.20408856197885	-1.11903299364738
TRINITY_DN66145_c0_g1_i4	-0.0430889534784999	-1.14574396887359	3.54374192010153	-1.25410114696401	-1.14306983457527	-1.24834187767533	-1.25410114696401	3.65475978577648	-1.1100547773473
TRINITY_DN8351_c0_g1_i5	-3.66245067554404	2.88714261770634	-5.11451890576785	1.732463249046	2.06009723801803	3.89889031280483	3.47699222083671	-5.11451890576785	-0.164097151332177
TRINITY_DN16811_c0_g1_i5	1.95944320201962	-1.18578788565966	1.41067758654841	-1.17749651202827	-1.11678509803923	-0.663612469873614	-0.77804463470103	2.34540628240278	-0.793800470668991
TRINITY_DN5027_c0_g1_i49	-2.20682765161212	2.35125626594517	-2.20682765161212	1.37017812528069	1.76531354858882	1.52043935912279	-0.727079717245899	-2.20682765161212	0.340375373144807
TRINITY_DN4556_c1_g1_i10	-1.39522424826699	0.88751207200935	-1.39522424826699	0.905192379569881	0.656495868180335	0.134346859306902	0.708105528844859	-1.39522424826699	0.89402003688965
TRINITY_DN2481_c1_g1_i1	-2.06062403229646	-2.06062403229646	-0.511201286549792	-2.06062403229646	-1.250798036199	7.06235922178432	-2.06062403229646	-2.06062403229646	5.00276026244675
TRINITY_DN2755_c0_g1_i29	-0.864054479006492	0.718983144790172	-0.864054479006492	1.72066755250153	1.52441061827666	-0.855424173863051	0.347580774320658	-0.864054479006492	-0.864054479006492
TRINITY_DN4626_c0_g1_i6	-3.43255459001962	-3.43255459001962	-2.75990296069123	1.78129812972936	2.38532444181052	3.75576720258451	1.30242593341627	-3.43255459001962	3.8327510232094
TRINITY_DN260_c0_g1_i4	3.12050563924648	-2.15672369791752	5.11471342012051	-2.45837939777862	-2.25443057066466	-2.83768067351013	-2.27427063576868	5.19040726886969	-1.4441413525971
TRINITY_DN1415_c0_g2_i18	-2.47478429654523	1.43882321527787	-2.47478429654523	0.733889023084241	1.69610218113453	1.04965555455224	2.66452146983869	-2.47478429654523	-0.158638554251874
TRINITY_DN742_c0_g2_i4	-3.27980383581886	3.15227031336806	-3.27980383581886	1.9719152567871	2.33549474327326	-2.04591577564458	5.11209703451129	-3.27980383581886	-0.686450064838561
TRINITY_DN57121_c0_g1_i2	-3.09785480466242	3.4783196175746	-3.09785480466242	2.32474824290213	2.94699828101372	-0.478207037731548	4.11956011489079	-3.09785480466242	-3.09785480466242
TRINITY_DN44496_c0_g1_i2	1.05078344292004	-0.531415834788048	3.42180328313792	-1.16024579290116	-1.18174880437894	-2.2047773583728	-0.905925990940827	4.05892533201944	-2.54739827669562
TRINITY_DN14823_c0_g1_i3	1.28105818448694	-1.03543214951738	2.84913647292418	-0.779996698685863	-0.435148849512473	-1.77631478675747	-1.69296764196625	1.33836076310804	0.251304705920278
TRINITY_DN17345_c0_g1_i1	2.06718433227874	-1.46926006992811	3.55422902539993	-1.45854251723955	-1.64172726593288	-1.70506183629032	-1.52780517967666	3.79337585640007	-1.61239234501123
TRINITY_DN12063_c0_g1_i20	-1.01937291943698	1.23319501722906	-2.18650176094995	1.13131746607457	1.31822406503108	0.20068255176614	1.19262472046244	-2.00130506286348	0.131135922687121
TRINITY_DN5902_c0_g1_i14	1.60807428478677	-1.76665837510047	3.33400396390473	-1.16272663781273	-1.02948063549739	-1.70335847199539	-0.737777255113342	3.0938443994839	-1.63592127265607
TRINITY_DN873_c0_g1_i22	-0.976754570666539	-0.713720164832745	-0.976754570666539	-0.976754570666539	-0.367945327991015	3.16875985892964	-0.177667264592536	-0.976754570666539	1.99759118115282
TRINITY_DN4562_c1_g1_i1	-1.01830259845504	-1.01830259845504	-1.01830259845504	-1.01830259845504	-1.01830259845504	5.12139199314882	-1.01830259845504	-1.01830259845504	2.00672619603648
TRINITY_DN107_c0_g1_i47	-1.75570289454077	1.034026356835	-1.75570289454077	1.95413912473255	1.65328063488997	0.116928896594485	-0.249811964810808	-1.75570289454077	0.758545635381096
TRINITY_DN9722_c0_g1_i4	2.21098820912421	-1.58747711158087	6.11530508325441	-1.58747711158087	-1.58747711158087	-1.48582703548643	-1.58747711158087	0.51484507961582	-1.00540289018454
TRINITY_DN2741_c0_g1_i16	-1.52613686418964	1.5008402020914	-1.52613686418964	1.19195071977087	0.775450782413543	0.0143864322485758	0.758377269054602	-1.52613686418964	0.337405186989936
TRINITY_DN1883_c0_g1_i1	4.3052691154068	-0.9151983340767	2.45315038657912	-2.76080820904233	-2.6859333713058	-0.0711721804309224	0.180576883822073	2.78273222023223	-3.28861651118448
TRINITY_DN9701_c0_g1_i17	-1.41534415392845	0.156166345020219	-2.67067644859378	1.4752666177748	1.51796116743562	0.876204778048354	0.978268443585733	-2.4716270981535	1.553780348811
TRINITY_DN11610_c0_g1_i6	-1.37700731031977	1.01050583462161	-1.70139074151474	1.15988809923677	1.30598006552683	-0.0202503183936917	1.6565061437352	-2.11557843780509	0.0813466649128767
TRINITY_DN6118_c0_g1_i7	2.33089777609293	-0.81615341911554	1.51459376677083	-0.965412784615162	-0.965412784615162	-0.870501137589695	-0.965412784615162	1.59847749248739	-0.861076124800427
TRINITY_DN4067_c1_g1_i5	0.183039441031468	1.75761138632824	-1.65995301348926	1.84437454908689	1.6833585065142	-2.77549539475848	1.81584191773619	-1.31490903495799	-1.53386835749126
TRINITY_DN62_c3_g1_i1	1.61819543718554	-1.03742080046701	3.30286515762496	-0.837381317864192	-1.05047392433271	-2.28389136142636	-0.40075264875115	2.46324585266415	-1.77438639463322
TRINITY_DN40549_c0_g2_i3	1.45004001681473	-0.913663121829609	2.1997368535087	-0.506876217157295	-0.976896242212869	-0.768521221317185	-0.801023861004515	1.27226128287498	-0.955057489676935
TRINITY_DN537_c1_g1_i4	-1.94540783685933	-1.85320039876224	-1.94540783685933	-1.94540783685933	-1.67877119434534	7.04106283019216	-1.80659336795705	-1.94540783685933	6.0791334783098
TRINITY_DN635_c1_g1_i1	5.66085953398723	-1.09549225755688	1.59100260116195	-1.73065343255462	-1.77298043009393	-0.178400960901469	-0.629124209857931	-0.593232346165978	-1.25197849801836
TRINITY_DN13975_c0_g1_i14	1.14646955550982	-0.464249210220784	1.72797366905866	-0.625804045904754	-0.962157584470543	-0.837944460433097	-0.826488510046348	1.85821911872677	-1.01601853221972
TRINITY_DN5720_c0_g1_i10	-0.622257498189374	-0.622257498189374	-0.622257498189374	-0.622257498189374	-0.622257498189374	2.61881995998566	-0.622257498189374	-0.622257498189374	1.73698252733996
TRINITY_DN7563_c0_g1_i3	-2.19684675927764	3.62988146790043	-3.18234718958252	1.64821238295174	2.64965668711864	-1.66633204257886	5.48246983263326	-3.18234718958252	-3.18234718958252
TRINITY_DN5302_c0_g1_i45	-0.236276361352381	-0.236276361352381	-0.236276361352381	-0.236276361352381	-0.236276361352381	0.868731163408593	-0.236276361352381	-0.236276361352381	0.785203366058071
TRINITY_DN1639_c0_g1_i6	-1.05317672663602	-0.0338306378312085	-1.05317672663602	0.674961476782907	1.47914023269674	-0.511166371099411	1.08104421312461	-1.05317672663602	0.469381266234416
TRINITY_DN6555_c0_g1_i5	0.273630939935896	-2.16602201060575	1.22129601474194	-2.32306572075133	-2.32306572075133	2.98108022045161	-1.70670802375464	1.18041023059199	2.86244407014162
TRINITY_DN8742_c0_g1_i2	-0.965992732915108	-1.11785154964211	-0.547388618616072	-0.87418246867525	-1.03378728485364	2.499564488305	-0.879064690054996	0.402193474397705	2.51650938205447
TRINITY_DN357_c0_g1_i1	1.77489619485824	-3.55467241482492	2.52476865163273	-0.699495354603715	-1.83779491079305	0.590534388858278	-1.38371948669795	2.57747229248156	0.00801063908882682
TRINITY_DN5633_c0_g1_i17	-1.98038733261406	1.77869943896313	-2.3544530508366	0.973952608121969	1.58383274104745	-0.698185516042309	1.61040761340925	-2.3544530508366	1.44058654878777
TRINITY_DN186_c0_g1_i8	6.90795937907653	-2.31264627912933	3.04465939067211	-2.31264627912933	-2.31264627912933	-2.31264627912933	-1.99881998273893	3.60943260863693	-2.31264627912933
TRINITY_DN44924_c0_g1_i6	-1.12532204113169	-1.12532204113169	-1.12532204113169	-1.12532204113169	-1.12532204113169	5.30047292242415	-1.12532204113169	-1.12532204113169	2.5767813654977
TRINITY_DN6946_c0_g1_i5	-1.8876374526092	3.23037085532763	-3.13981086581123	0.955354041118494	2.25576611073854	-1.47669399844513	4.93084679557688	-3.13981086581123	-1.72838462008476
TRINITY_DN46400_c0_g1_i2	0.175392376111601	0.628850636776509	-3.28705263743141	0.315237947429732	0.492312155228322	2.47165028526028	-0.836303261893912	-3.28705263743141	3.32696513595029
TRINITY_DN1720_c0_g1_i9	-0.815770543678869	0.400218610467851	-0.815770543678869	-0.373225087573565	1.45236438024602	-0.229846566720268	-0.23466036845332	-0.815770543678869	1.43246066306989
TRINITY_DN3576_c0_g1_i3	7.89718129655273	-1.68880777700516	1.58365960466099	-1.63723742875745	-1.64386037095119	-1.83145664219796	-1.38896218019607	0.23141314901584	-1.52192965112171
TRINITY_DN10623_c0_g2_i6	-1.88173626231281	1.08911739202767	-1.88173626231281	1.28658485342691	1.44408186000792	0.509481545290085	0.788424251813821	-1.88173626231281	0.527518884372026
TRINITY_DN4770_c0_g1_i15	-1.26513789863945	0.652866619958426	-1.26513789863945	1.17501701004086	0.686449896175306	0.411580845478985	0.601572301034577	-1.26513789863945	0.267927023230189
TRINITY_DN1026_c0_g1_i9	-1.11481745798896	0.382922630620131	-1.11481745798896	0.638359169333161	0.802041306710792	1.27695026196703	-0.0145125521932767	-1.11481745798896	0.258691557529045
TRINITY_DN64994_c0_g1_i11	0.701687113617754	-0.38315178327418	2.08417031244366	-0.143562324879851	-0.155867681162054	-1.40264954619698	-1.50505995734505	1.95354045613719	-1.14910658934049
TRINITY_DN28322_c0_g1_i8	0.779885875231626	-1.32918801520767	3.77409322727729	-0.83168835573685	-2.00545542347356	-0.347358218122185	-1.81768767642753	2.63099519320542	-0.853596606746551
TRINITY_DN203_c2_g1_i5	-0.860107451848665	-0.860107451848665	-0.860107451848665	-0.860107451848665	-0.860107451848665	5.40941199841193	-0.860107451848665	-0.860107451848665	0.611340164528727
TRINITY_DN7950_c0_g1_i1	1.47280340167167	-0.56940634199167	1.57981077368175	-1.27478470224812	-1.10359326781583	-0.35123598697865	-0.276267841482106	1.0712518167854	-0.548577851622445
TRINITY_DN4756_c0_g2_i1	0.835672013033767	-1.07546027631717	1.89017011266597	-1.6376111261227	-1.34935567478273	-0.0878362276525602	-0.261679085100134	2.15798364615551	-0.471883381879953
TRINITY_DN6624_c0_g1_i8	-0.293297808414813	-0.360505349363537	-0.627035205591808	-0.658250076257347	-0.443994704359238	1.86174037462763	-0.35947888539929	-0.594064861603715	1.47488651636211
TRINITY_DN52188_c0_g1_i6	-2.41516765094707	3.39147024503623	-4.639207925165	2.89155733400041	3.41754357549233	-3.51752936857675	4.00921077907808	-3.02992574524844	-0.107951243669778
TRINITY_DN18125_c0_g1_i7	1.583243858838	-1.76513021635316	3.60087719372203	-1.76513021635316	-1.76513021635316	-1.11804600372421	-1.76513021635316	4.75957603292998	-1.76513021635316
TRINITY_DN1781_c0_g1_i14	-1.77206080564901	0.215623871917752	-1.77206080564901	0.645319170324014	1.12653453587514	1.52615759680312	0.357222211295958	-1.77206080564901	1.44532503073104
TRINITY_DN2702_c0_g1_i10	-0.737793182464413	-1.40744466460175	1.36162519403852	-1.35792882114543	-1.45148899730777	0.303398504855696	-1.3324648941655	3.32834852596868	1.29374833482198
TRINITY_DN59852_c0_g1_i1	-1.32575438243958	-0.949463999102529	-1.32575438243958	-1.32575438243958	-0.94170457564442	5.06334774612105	-0.395206263191725	-1.32575438243958	2.52604462157595
TRINITY_DN32365_c0_g1_i1	-0.730259115492923	-1.2057033559209	3.90571425080816	-1.57065429931453	-1.16908286763613	-1.72591037055467	-1.09851784772224	4.5957870266589	-1.00137342082565
TRINITY_DN3856_c0_g1_i11	0.330082636626155	-1.26542102387659	3.18070284259797	-1.25679071873315	-1.26542102387659	-1.26542102387659	-1.26542102387659	4.07311035889196	-1.26542102387659
TRINITY_DN7141_c0_g1_i6	2.68259327770488	-2.21266261742024	4.20665408632521	-2.70938060535541	-2.06875967731972	-0.0918470218799898	-2.70793863118151	3.66062670030849	-0.759285511181727
TRINITY_DN1873_c9_g1_i9	1.09943469709008	-1.47684556053127	3.69752090687374	-1.47684556053127	-1.47684556053127	-1.43700529599948	-1.47684556053127	3.80518643644583	-1.25775450228508
TRINITY_DN22427_c1_g1_i4	0.411644857971979	-1.22182348419298	3.03984408587691	-1.37008978790294	-0.851789479166921	-1.7473252544694	-1.35835254317038	3.80310514930209	-0.705213544248357
TRINITY_DN1601_c0_g1_i1	0.570386214116618	-1.35945451296647	1.95947500349673	-0.906813917107869	-0.810115921976031	-1.0418999222852	-0.0686074496137623	2.6040890130549	-0.947058506718915
TRINITY_DN5707_c0_g1_i10	-1.63545799759175	0.295205964563217	-2.16804632697524	0.310194633168292	0.604043040880972	2.12835341987599	0.476802250975543	-2.4351869756795	2.42409199078249
TRINITY_DN19555_c0_g3_i1	0.890301470868129	-1.22123775957383	3.79545979285541	-0.934908636084056	-1.21625865181575	-1.39038364178735	-1.43162662401923	2.94028067357592	-1.43162662401923
TRINITY_DN1305_c0_g1_i13	1.73724121252352	-1.49265428831037	4.12502621360881	-1.49265428831037	-1.24048087510834	-1.49265428831037	-1.49265428831037	2.84148489052787	-1.49265428831037
TRINITY_DN458_c1_g1_i13	-1.28751553243056	0.594931884001171	-1.28751553243056	0.0854365654812694	0.844403146432008	1.25672254172112	-0.222632680845705	-1.28751553243056	1.30368514050182
TRINITY_DN6998_c0_g1_i2	4.35719377015355	-2.63732938555038	4.25191293732467	-2.63732938555038	-2.63732938555038	-1.85575984073441	-1.62368847488099	3.13159595001337	-0.349266185225063
TRINITY_DN2831_c1_g1_i1	-0.805438296349529	0.929217137129476	-0.805438296349529	0.263576381565652	1.23229533109699	-0.19946993750807	0.996134273114069	-0.805438296349529	-0.805438296349529
TRINITY_DN6420_c0_g1_i3	-1.84264761847832	1.42410474765258	-2.76918153972496	1.6616044983607	1.69067663363046	0.733941587760743	1.01729355966977	-3.51029014679964	1.59449827792865
TRINITY_DN3822_c0_g1_i6	-1.0237989238763	-1.14423670219797	-1.12050763040727	-1.35372745157829	-1.35511133181955	3.47870141665288	-1.41446660943597	-1.23686768010823	5.17001491277069
TRINITY_DN17619_c0_g2_i1	-0.542265109509311	-0.542265109509311	-0.542265109509311	-0.542265109509311	-0.542265109509311	2.36616354065948	-0.542265109509311	-0.542265109509311	1.4296922259057
TRINITY_DN10021_c0_g1_i3	-1.90376760999362	0.388890144327934	-2.63959125652521	0.819863946543418	0.989631711160524	1.4096139567577	2.20547687558383	-2.36026183993661	1.09014407208202
TRINITY_DN1904_c7_g1_i2	-1.30669387788135	-0.303091641201158	-1.30669387788135	1.19894303388142	1.62120257584747	1.15221302896951	0.194617871362307	-1.30669387788135	0.0561967647845072
TRINITY_DN8635_c0_g1_i11	0.528408872825212	-1.19787897264221	1.88707855770952	-0.146637687887482	-0.593825710770032	-0.800797698967665	-1.32178849855529	1.90108463418925	-0.255643495901303
TRINITY_DN5981_c0_g1_i2	-2.18445147976734	-0.349740263962619	-2.18445147976734	0.663545426787606	0.578960094702663	2.1220295103146	1.22968405321711	-2.18445147976734	2.30887561824267
TRINITY_DN618_c4_g1_i5	-0.755080482037177	0.29036248872399	-0.755080482037177	0.808077648365631	1.01511427291414	-0.153859396452231	0.12932207094651	-0.755080482037177	0.176224361613492
TRINITY_DN11258_c0_g1_i3	3.39972298860489	-0.677363130674543	2.9167960902425	-2.01535959418956	-1.78392718574159	-1.62469190862989	-1.474340441056	2.07980531274016	-0.82064213129596
TRINITY_DN6389_c0_g1_i12	1.34831028355072	-1.27361787220852	2.54586627156673	-1.18440467002547	-1.75607034813316	-1.09320485564262	-0.557234322165632	2.11275827342861	-0.142402760370671
TRINITY_DN13247_c0_g2_i3	0.358184240209432	-1.01521537465165	3.26531621314529	-0.911798428182689	-1.26716901640369	-0.96905574579189	-0.388643312048535	1.79233098783099	-0.863949564107252
TRINITY_DN4994_c0_g1_i17	3.61951478436236	-0.618520731839096	0.876351850504509	-0.740609634085947	-0.770028394289961	-0.7515714895824	-0.771267290923319	0.146489255023365	-0.990358349169516
TRINITY_DN6382_c0_g1_i6	-0.829268862693958	-0.829268862693958	-0.829268862693958	-0.829268862693958	-0.829268862693958	2.70367142567892	-0.597836454245993	-0.589259897958888	2.62976923999576
TRINITY_DN4388_c0_g1_i2	5.66094963236344	-0.250035041802811	1.11980303804594	-1.88123300870659	-2.02126563583833	0.00663369296318583	-1.21839268333922	1.18239083225938	-2.59885082594499
TRINITY_DN50146_c0_g1_i1	-1.97582862296951	3.17188509938264	-1.97582862296951	1.61919756109634	2.46439274332147	-1.97582862296951	2.6236677110471	-1.97582862296951	-1.97582862296951
TRINITY_DN13350_c0_g1_i1	-0.971956919224391	0.890395280307629	-0.971956919224391	1.18476328042743	0.501050648691783	0.78634625790751	0.525272209563215	-0.971956919224391	-0.971956919224391
TRINITY_DN4892_c0_g2_i2	-1.27188457511447	1.20242166517393	-1.27188457511447	1.41719089443083	0.800564274955217	-0.119376626749572	-0.0898279661042245	-1.27188457511447	0.604681483637246
TRINITY_DN1424_c0_g1_i1	-2.59822351098755	-1.27403976281576	-3.74954270063174	0.435246486680215	0.25344557245506	6.03144271934616	0.666028873002917	-3.39739290730829	3.63303523025899
TRINITY_DN3621_c0_g1_i1	7.60420275645943	-0.806613288987595	1.24521586549265	-1.94123872760723	-1.73844178634602	-1.75545238920496	-1.69164757486707	0.628847345236108	-1.54487220017532
TRINITY_DN11443_c0_g1_i10	-1.40994865708736	1.13563279243776	-2.96187990208127	1.61166626502956	1.55135141870196	0.434375297208605	1.16149295367594	-2.40241084101851	0.879720673133328
TRINITY_DN4799_c0_g1_i8	1.39274187112146	-0.935111780544905	0.670474898018392	-0.997893261806694	-0.577416393957007	-0.0292405634896302	-1.22125824631847	0.661463777765767	1.03623969921109
TRINITY_DN1922_c2_g1_i31	-1.51109371359806	2.09732723524971	-2.73092927848321	0.973886901975632	1.13648964035559	2.52039996427629	-4.98189085201642	-2.56262164833236	5.05843175057283
TRINITY_DN9605_c0_g1_i11	2.02464178845006	-1.3210384423363	4.06304591134027	-1.3210384423363	-1.3210384423363	-1.17438322021683	-1.3210384423363	1.69188773210797	-1.3210384423363
TRINITY_DN75_c0_g1_i6	-1.89243699696603	-1.44929101286589	-1.11932239932686	-0.594988715607812	-1.00803656481142	4.14224066494758	-0.456508111662903	-0.758407809181229	3.13675094547457
TRINITY_DN1143_c0_g1_i84	1.4367981006701	-0.39398507131392	1.54124807471927	-0.507685570478648	-0.507685570478648	-0.367561346569578	-0.507685570478648	-0.185757475591286	-0.507685570478648
TRINITY_DN289_c0_g1_i12	-2.29222192199783	-2.29222192199783	-2.29222192199783	1.49521054251903	2.13531720949402	1.88784635317018	1.73617041850181	-2.29222192199783	1.91434316430629
TRINITY_DN1324_c1_g1_i50	-0.750642824086898	1.82989627933974	-1.97776775853682	1.66366266535485	2.06312467211008	-0.951321778233023	1.41592300565063	-1.97776775853682	-1.31510650306173
TRINITY_DN3884_c0_g1_i6	-2.40876557420378	2.65838511526918	-2.95473394330907	2.89684021538165	3.5276464848796	-2.95473394330907	5.14482953190964	-2.95473394330907	-2.95473394330907
TRINITY_DN490_c0_g1_i56	1.07936352384796	-0.375862980951517	1.23308154091633	-0.451984948934192	-1.02344217720151	-1.22501815421579	-1.91404830450027	2.24492469393978	0.432986807099213
TRINITY_DN5856_c2_g1_i12	-0.66653712243726	-0.66653712243726	-0.66653712243726	-0.66653712243726	-0.66653712243726	2.95990201426006	-0.66653712243726	-0.66653712243726	1.70585784280076
TRINITY_DN4486_c0_g1_i2	-1.31366424620344	-1.31366424620344	-1.31366424620344	0.0939604293631715	-1.31366424620344	3.53207668641114	0.623680145946795	-1.31366424620344	2.31860396929608
TRINITY_DN2920_c0_g1_i1	-0.0735658389943357	-1.21201260896348	3.70573508710868	-0.631815056411073	-0.409856593580195	-1.60473552235479	-1.82911649678469	3.55897800743276	-1.50361097745287
TRINITY_DN4821_c0_g1_i1	0.867946605257641	-2.3630249027953	2.83381816502862	-1.33233569872416	-1.76656676323631	0.201109340662938	-2.3630249027953	4.92783258371762	-1.00575442711574
TRINITY_DN4994_c0_g1_i1	2.77353488876235	-1.40274807908036	2.74957826328048	-1.76226924950796	-1.24726333307423	-1.20253272507498	-1.1581979258391	2.20563712078219	-0.955738960248392
TRINITY_DN15185_c0_g1_i1	0.718400356584895	-0.805124434713689	2.11639394165787	-1.05875281589155	-1.39780052558479	-0.247661300321308	-0.051687619158769	1.73727521517503	-1.0110428177477
TRINITY_DN4218_c0_g1_i4	-1.33261136407084	-0.0818799250427145	-1.33405333824474	1.04612197349728	1.38841268622635	-0.486056431689791	1.35614023958011	-1.33405333824474	0.777979497989076
TRINITY_DN12062_c0_g1_i2	-0.659563790665174	-2.3313100575284	4.11022321967053	-1.30983033011795	-1.46975163795637	-0.744425244676212	-1.62201942180504	5.26510335492851	-1.23842609184991
TRINITY_DN8981_c4_g1_i8	-2.61342139714252	3.32372974240018	-4.42036406172029	1.53378570936624	2.09659659817854	-0.542619811771285	3.56575671246535	-4.42036406172029	1.47690056994407
TRINITY_DN795_c1_g3_i1	-2.66539650005544	0.521308355814241	-3.07483221883011	1.17547244960985	0.806358436605112	2.66716830206544	1.48708791896412	-3.11047991990213	2.19331317572892
TRINITY_DN5603_c0_g1_i6	-1.55055737074698	1.28755845264325	-1.91344801341284	0.986114346741851	1.09285001048753	0.807924646063979	0.283159030681976	-1.91344801341284	0.919846910954078
TRINITY_DN622_c0_g1_i10	-1.63529533905933	1.76701754324264	-1.63529533905933	1.3213189484979	1.83732239907535	-0.245728527296605	1.58982531662511	-1.63529533905933	-1.3638696629664
TRINITY_DN1864_c0_g1_i8	1.71841086661522	-1.1449118691864	3.95401145501708	-1.79659504981851	-1.79659504981851	-1.79659504981851	-1.79659504981851	4.45546479664666	-1.79659504981851
TRINITY_DN7705_c0_g2_i9	1.15748421288775	-0.554811804183596	1.41208698801433	-1.0784700115638	-0.885686574363505	-0.532147873508309	-0.428575275208247	1.15026012204289	-0.24013978411751
TRINITY_DN8610_c1_g2_i1	0.8185083621849	-0.972580322356695	2.38434796824826	-1.21746738148023	-0.966505807947011	-1.05525734516592	-0.772800314638322	1.87423245265658	-0.0924776115015657
TRINITY_DN2481_c1_g1_i13	-2.26330894320393	-2.26330894320393	-2.26330894320393	-2.26330894320393	-2.26330894320393	9.43979305450948	-2.26330894320393	-2.26330894320393	6.40336954791804
TRINITY_DN4797_c0_g1_i2	-1.91256577718557	1.63541408162383	-2.22893862823977	2.19409893709737	2.9608099757363	-2.60855959029547	5.17686018185425	-2.60855959029547	-2.60855959029547
TRINITY_DN436_c2_g1_i3	-1.02867589597533	-0.374240355129929	-1.02867589597533	0.109483249254142	0.536921279878897	2.06217753447579	0.582496484068677	-1.02867589597533	0.16918949537841
TRINITY_DN7489_c0_g1_i14	-2.40346902558254	0.324015832648583	-1.59611410352493	-0.157060938336151	-0.294777309510122	1.66330904875648	-0.31498817061886	-1.45486817808918	4.23395284425672
TRINITY_DN1816_c0_g1_i12	10.1649251553162	-2.97123370068832	5.16881381254929	-2.97123370068832	-2.97123370068832	-2.97123370068832	-2.97123370068832	2.49366323626446	-2.97123370068832
TRINITY_DN1924_c0_g1_i10	-2.53722679114707	0.996545011038398	-2.53435575529231	2.20198228781312	0.859599697796835	-0.372099582755995	0.586461826521495	-2.53005988599148	3.329153192017
TRINITY_DN26929_c0_g1_i2	-0.0789301635601287	-1.11894042201302	3.30233905964004	-1.24366093782219	-0.972386692457034	-0.721621436660291	-0.503393758356273	2.75797866105381	-1.42138430982491
TRINITY_DN22801_c0_g1_i9	2.30850876689932	-0.212757816103663	1.58889006156087	-0.982500419586755	-0.848280670954296	-1.09671450291783	-1.27223945774819	1.21327868212444	-0.698184643273905
TRINITY_DN4740_c0_g1_i2	-1.91274978966393	-1.91274978966393	0.999900075233275	-1.14551875264005	-1.54091217233351	2.07393418505666	-1.29357157360486	1.2626151241115	3.46905269350485
TRINITY_DN18022_c0_g1_i10	0.25417944099904	-1.11979540165792	3.004349739237	-1.60389316835564	-1.38263986673166	-0.388348995831781	-1.29209677497814	3.04139703284291	-0.513152005523811
TRINITY_DN13042_c0_g1_i1	-0.436664844987033	-0.283718505322773	-1.04925325168575	-0.574168368736968	-0.229585068189295	2.58441044518088	-0.396652034089231	-1.04925325168575	1.43488487951592
TRINITY_DN15077_c0_g1_i2	-0.0858624458054194	-1.37805521970731	3.26106115277655	-1.37805521970731	-1.37805521970731	-1.27909673961914	-0.894690858993961	4.51080977047121	-1.37805521970731
TRINITY_DN44076_c1_g1_i1	0.958110864073849	-0.500518221348103	1.69950841485609	-0.462520032012697	-0.597775179714505	-1.55662421830559	-1.78879480472959	1.96864977374795	0.279963403432593
TRINITY_DN1874_c1_g1_i4	-2.39294312095619	0.73282322892653	-2.09918469984276	1.64494401256595	1.36586827017877	0.378615322497443	0.703444368083438	-1.48317906115656	1.14961167970338
TRINITY_DN26167_c0_g1_i9	-0.592912293088249	0.508737783006186	-0.592912293088249	0.346690427267795	0.709260506652503	0.0440022872676292	0.159836298318885	-0.592912293088249	0.0102095767517477
TRINITY_DN4763_c0_g1_i35	-0.900853352392695	0.607068112564634	-0.900853352392695	0.92818433627644	0.487611744890459	-0.0117692537945455	0.492013563838105	-0.900853352392695	0.199451553402991
TRINITY_DN20824_c0_g1_i8	2.39753296840882	-1.5297946366404	3.74699976814886	-1.41742811356784	-1.5297946366404	-1.48995437210861	-0.855333985080145	2.20756764412014	-1.5297946366404
TRINITY_DN7935_c0_g1_i3	-0.592773712065142	-0.592773712065142	-0.592773712065142	-0.592773712065142	-0.592773712065142	2.22464489333716	-0.427987433921802	-0.592773712065142	1.75998481297549
TRINITY_DN13689_c0_g1_i11	1.30922354055508	-0.704646613285281	0.958140563376413	-1.28034754414887	-0.886232818233844	-0.484911312072028	-1.07532412165894	2.55019946326004	-0.386101157792571
TRINITY_DN10518_c0_g1_i2	0.979446675029966	-0.742266835275987	1.04678894693686	-0.461888500337509	-0.856627949170549	-0.254327646714486	-0.477657004725565	1.20120743232441	-0.434675118067144
TRINITY_DN19297_c0_g1_i4	-1.18605811447895	-1.18605811447895	-1.18605811447895	-1.18605811447895	-1.18605811447895	4.9991146606623	-1.18605811447895	-1.18605811447895	3.30329214069033
TRINITY_DN15819_c2_g5_i1	1.53018376838188	-0.593231586494403	3.56627437228004	-0.820152086654549	-1.11528733565537	-1.11528733565537	-1.11528733565537	0.778074875108504	-1.11528733565537
TRINITY_DN6119_c1_g1_i8	1.8723603500387	-0.424112343901315	1.41369285339638	-1.17343206847539	-1.17343206847539	-1.10441739056021	0.381402327418798	1.37992843485993	-1.17199009430149
TRINITY_DN3904_c2_g1_i1	-0.0633267866763219	-1.38680775566606	2.56547141622508	-0.913748913482261	-0.785152111662745	-0.648489564352182	-0.693498770332723	2.58081775307811	-0.6552652671309
TRINITY_DN6236_c0_g1_i3	0.234632633667934	-1.80367222313974	3.06117636313938	-1.77816826352018	-1.99100350118566	0.446588314262077	-1.10118641893609	2.54793802675541	0.383695068956865
TRINITY_DN60902_c0_g1_i5	-0.0911091678887667	-0.908323092147093	3.25396752139871	-0.762971706574473	-0.908323092147093	-0.855907197995955	-0.799965914056675	1.98095574155844	-0.908323092147093
TRINITY_DN746_c1_g1_i7	1.54863102457349	-1.05970512577417	2.25759894258775	-1.05970512577417	-1.05970512577417	-0.463246986215181	-1.05970512577417	1.95554264792477	-1.05970512577417
TRINITY_DN2637_c0_g1_i17	-3.80744337147743	3.40373439653684	-5.11929699994985	1.52884743090692	2.34619051402817	0.000633493049748246	4.71594356666661	-5.04149020049597	1.97288117073495
TRINITY_DN1303_c2_g2_i2	-2.1273024726694	-2.1273024726694	-2.1273024726694	-2.1273024726694	-2.1273024726694	9.62113989125754	-1.89096293350103	-2.1273024726694	5.0336378782599
TRINITY_DN8052_c0_g1_i7	-0.17295351339548	-0.972758700983129	2.60538201986769	-0.336235455872362	-0.590297978462395	-0.985176084901205	-1.26100054105023	2.03947206318192	-0.326431808384813
TRINITY_DN2378_c0_g1_i2	8.67801697059516	-2.86409788613091	3.70898877551557	-2.23649104800126	-2.86409788613091	-2.86409788613091	-2.86409788613091	4.16997473254506	-2.86409788613091
TRINITY_DN7563_c0_g1_i9	-2.11238206548886	3.23069628814897	-2.93531611351723	1.47597453419786	2.60048802475307	-2.13457148958046	5.74574304852111	-2.93531611351723	-2.93531611351723
TRINITY_DN2835_c2_g1_i15	3.24407431089447	-1.07030681166959	2.59743776239506	-1.65284320283103	-1.48111681232835	-1.74464792845828	0.362597252080313	1.86528477539505	-2.12047934547764
TRINITY_DN1755_c0_g1_i2	-1.33843658318987	1.26028384186207	-2.24150976214171	0.772199046221164	1.43249680071039	-1.06651631619589	1.91468476125384	-2.93559864813042	2.20239685961042
TRINITY_DN4870_c4_g1_i17	0.228738601979743	-1.13232501977641	2.13075848320183	-0.882311059588212	-0.87736523698341	-0.45592341251065	-1.37376167438622	2.69340132879667	-0.33121201073334
TRINITY_DN43350_c0_g2_i1	0.186033884946404	-0.797278986120716	-0.4366337836605	-0.513949818069075	-0.650623764001251	1.45549996540747	-0.584398419776332	-0.386937881506629	1.72828880278063
TRINITY_DN6072_c0_g1_i1	-1.26679456861333	-0.659878626788123	-0.487745015775869	-1.26679456861333	-1.08283173377073	2.85206346891255	-0.47269067005358	-0.915166239510546	3.29983795421296
TRINITY_DN2954_c1_g1_i28	-1.5493976758984	0.507879289174849	-1.5493976758984	0.736596296475382	1.07540508935455	1.32362802514807	0.176125369630629	-1.5493976758984	0.828558957911715
TRINITY_DN2478_c0_g1_i12	1.96389907243319	-0.756597326444205	-0.44661137904	-1.15918594353949	-1.03971426835009	3.3957373566356	-0.953299516532617	-1.17011090560577	0.165882910443379
TRINITY_DN7902_c0_g2_i12	-0.663635546344003	-0.943778988085668	-0.440603868646358	-0.937752684248566	-1.21395696165251	2.10388706811287	-1.22125806549851	-0.581947186284459	3.89904623264721
TRINITY_DN71325_c0_g1_i2	-1.17900589054887	0.4324531316335	-1.2887007553748	1.09976434190835	1.05186151365161	0.0606645222194133	0.74868146662828	-1.2887007553748	0.362982425257309
TRINITY_DN1818_c0_g1_i2	-1.53448816428328	0.0991755325833494	-1.53448816428328	1.06958315938558	0.736937511809652	1.00752219125333	0.109368025491442	-1.53448816428328	1.5808780723265
TRINITY_DN20753_c0_g1_i5	-3.08422472360064	2.93273952268732	-3.08422472360064	1.09814976467516	1.59992074877389	-0.536034734522072	3.29567343992405	-3.08422472360064	0.862225429263582
TRINITY_DN5362_c0_g1_i2	-0.985910574701396	-0.985910574701396	-0.985910574701396	-0.985910574701396	-0.985910574701396	3.15241242935509	-0.985910574701396	-0.985910574701396	3.74896159355468
TRINITY_DN615_c0_g1_i11	1.15652091487002	-0.499882931167214	1.95725739594223	-0.362706512064614	-0.726478837386304	-1.89130119839123	-1.98387137831712	2.05101597933822	0.299446567176009
TRINITY_DN26663_c0_g1_i8	-2.50394733617507	-0.232820509392558	-2.50394733617507	0.692030122467514	0.66341059156344	4.05191482245925	0.0645712616174698	-2.50394733617507	2.27273571981011
TRINITY_DN6555_c0_g1_i1	0.211650312127913	-2.32507168994429	1.14233647253314	-2.07177429547578	-2.07939322324427	2.60241664396756	-1.86575770309318	1.17712417212845	3.20846931100046
TRINITY_DN9046_c0_g1_i1	2.88691983935753	-1.28003590504617	2.85291212948195	-0.667949642747987	-1.50504427458963	-1.60673231684259	-1.3007187113186	2.17858086180957	-1.55793198010409
TRINITY_DN5424_c0_g1_i1	-1.21629268975188	-1.21629268975188	-1.21629268975188	-1.21629268975188	-1.00341212340749	4.28004182366524	0.0957915717628783	-1.21629268975188	2.70904217673875
TRINITY_DN3930_c0_g1_i46	-1.07488809409255	-0.512128765588695	-1.08064736338124	1.20682493173783	0.970028456935882	0.445421448286349	-0.114955414156534	-1.08064736338124	1.2409921636402
TRINITY_DN6998_c0_g1_i8	2.37100170516094	-1.80436320861449	3.25957109713961	-1.80436320861449	-1.80436320861449	-1.80436320861449	-0.319967246111821	3.7112104868837	-1.80436320861449
TRINITY_DN29710_c0_g1_i2	3.92708314172961	-1.89007960770507	3.65165204098081	-1.89007960770507	-1.89007960770507	-0.703579050060572	-1.89007960770507	2.57524190587548	-1.89007960770507
TRINITY_DN1772_c0_g1_i1	-0.220032858789204	-0.551066540129476	-0.654060533452801	-0.654060533452801	-0.654060533452801	1.83496853039764	-0.586421816577438	-0.654060533452801	2.13879481890969
TRINITY_DN5645_c0_g1_i13	1.4009540166426	-0.522414094173698	2.10932996617701	-0.353661384936283	-0.522952731449817	-1.7352344354167	-0.120654095139034	1.1800988808453	-1.43546612254937
TRINITY_DN41561_c0_g2_i2	4.09996536050913	-1.82842865188909	3.57193849402579	-1.82842865188909	-1.82842865188909	-1.82842865188909	-1.82842865188909	3.29866805679961	-1.82842865188909
TRINITY_DN42638_c0_g1_i1	-1.79483966571816	0.89959483815537	-1.79483966571816	0.111666159907842	0.675046310556302	1.08074383150209	1.59100548286151	-1.79483966571816	1.02646237417137
TRINITY_DN9169_c0_g1_i19	-0.794041300771812	-0.775257825092396	4.06962044089161	-0.732822558771999	-1.17269836432416	-1.22271680206362	-1.5122234192586	3.55522209023904	-1.41508226084807
TRINITY_DN21138_c0_g1_i1	-1.80952570096077	-1.5731861617924	-1.80952570096077	-1.56342169107686	-0.87444317764211	5.03844615858785	0.838939742066542	-1.80952570096077	3.56224223273929
TRINITY_DN1820_c0_g1_i11	-0.826841648951947	-0.184611292929941	-2.14066794534234	-0.609099336527382	-0.318549670613	2.10124848858787	-0.048460507245256	-0.17497599611764	2.20195790913964
TRINITY_DN10579_c0_g1_i1	-2.1332304163307	1.06653539454443	-2.46665415005589	1.19121447333495	1.59399855416635	0.317849832873675	1.92573197085106	-1.94259047427868	0.447144814894804
TRINITY_DN13121_c0_g1_i2	-1.19116246819781	0.762289033168446	-1.19116246819781	0.761543839432411	0.252444183277801	0.658436542953638	0.0844406111390361	-1.19116246819781	1.05433319462211
TRINITY_DN49560_c0_g1_i5	0.383240689483837	-0.93197406131709	1.92633023716804	-0.679471140771615	-0.876782274884903	-0.778364403072512	-0.839869669185609	2.62674153594047	-0.829850913360618
TRINITY_DN7551_c0_g1_i18	-1.06471925690004	1.01934500788843	-1.06471925690004	0.301533006799522	0.486181407747481	0.742635665157562	0.197713900731305	-1.06471925690004	0.446748782375824
TRINITY_DN2486_c0_g1_i74	-2.37406598315505	1.42481402425621	-2.37406598315505	0.900941064344817	0.923272190446776	1.21221838225812	1.78572464115355	-2.37406598315505	0.875227647005688
TRINITY_DN3576_c0_g1_i4	7.35392816334383	-1.64072939211613	2.0721724971596	-1.89511192769702	-1.75819665881391	-2.0521556378426	-1.93579088115081	1.70891683294604	-1.853032995829
TRINITY_DN1172_c1_g1_i3	-1.45616186442545	0.460696900274307	-1.45616186442545	1.4963580846124	1.27914367572962	0.268051822331911	-0.366663713586344	-1.45616186442545	1.23089882391445
TRINITY_DN7935_c0_g1_i4	-0.192648065067162	-0.730362771960704	-0.207991228570538	-0.877017994080169	-0.726458317504787	2.15666929379043	-0.877017994080169	-0.649276918241041	2.10410399571414
TRINITY_DN3713_c0_g1_i15	-0.927346512579513	-2.020230478258	-0.445402354670554	-2.020230478258	-1.85158844269916	4.53965896961678	-1.56605458507219	-0.683947090393565	4.9751409723142
TRINITY_DN15635_c0_g1_i1	1.79801053132933	-0.800994599331023	2.17725634784096	-0.887357605853685	-0.854797689875476	-1.47722344682702	-1.06721802464456	2.69656618407061	-1.58424169670914
TRINITY_DN703_c0_g1_i131	0.358961972132284	-0.622338087512985	1.75524313804467	-0.350581134906418	-0.839627786748069	-0.707057198974716	-0.603295232570045	1.50353681410159	-0.494842483566319
TRINITY_DN8102_c0_g1_i10	0.208897946580702	0.879633620147983	0.0843390069421461	0.828161180448166	0.863275551902086	-1.14893553204879	0.142078569368514	-0.708514811292021	-1.14893553204879
TRINITY_DN2350_c0_g1_i4	-1.47193891576512	-0.416956257441633	-2.49113248099843	0.653327130147111	0.355334784957944	2.76303721393803	1.85264448223171	-2.21973008964091	0.97541413257131
TRINITY_DN2799_c2_g1_i1	-0.95278470784605	-2.40906518935678	-1.76382467671151	-1.78707195769065	-1.90012952749238	5.4130594603896	-1.44707151193652	-1.01345394085297	5.86034205149726
TRINITY_DN88_c0_g1_i47	-0.34007953894085	-0.34007953894085	-0.34007953894085	-0.34007953894085	-0.34007953894085	1.48895814972829	-0.34007953894085	-0.034400795698562	0.585919879615374
TRINITY_DN4507_c0_g2_i4	1.44864968168175	-1.78967476741091	3.56073603510314	-1.6773378116369	-1.7940900578989	-1.36174495552494	-1.07918138460589	4.16856887397626	-1.47592561368362
TRINITY_DN2835_c2_g1_i26	2.38174419763004	-1.32345963702083	2.499066582018	-0.962814434560612	-1.06524224748481	-1.19780853535931	-0.887297797706378	1.87927150950473	-1.32345963702083
TRINITY_DN4065_c0_g1_i13	0.149739983890351	-1.62636400418281	-1.62636400418281	-1.62636400418281	-0.924149753172373	3.84456325329231	-1.2623519506242	-1.62636400418281	4.69765448334516
TRINITY_DN9004_c1_g1_i1	-1.64091674196297	0.387203741270182	-2.55117576086422	1.28096859187541	0.990048500535711	1.7927403175865	1.11667974820528	-1.82803542226966	0.452487025623767
TRINITY_DN21904_c0_g1_i9	1.42999915053638	-0.649590020653541	1.31072116417363	-0.344185456893075	-0.700537013542626	-0.443053576622768	-0.412239696536543	0.473960717689511	-0.66507526815096
TRINITY_DN1283_c0_g1_i11	-2.6423450730444	2.00870661813453	-2.6423450730444	-1.02975666634569	0.00979719909226029	1.81248883385447	2.39696882053322	-2.6423450730444	2.72883041386443
TRINITY_DN2573_c0_g1_i7	-1.87463906535277	-0.123175344187211	-1.87463906535277	0.791435777267923	1.47713058667131	1.450747349307	1.27364429715041	-1.87463906535277	0.754134529848876
TRINITY_DN5149_c0_g1_i3	-0.958748483699253	-1.03895537527362	-1.00422215042614	-0.942216759809366	-0.989775379319878	3.49246262813308	-1.13251555143596	-1.13251555143596	3.70648662326711
TRINITY_DN5600_c0_g1_i10	-1.2339892138692	0.371030939193206	-1.2339892138692	1.31789588960252	1.47882664056817	-0.859923495646666	1.44543458424339	-1.2339892138692	-0.0512969163530133
TRINITY_DN3625_c0_g1_i3	1.27591553274267	-0.836944862405936	3.59920772200696	-1.04384301783103	-1.45081643392436	-2.06935967541448	-1.65642523050351	3.01742310130998	-0.835157135980292
TRINITY_DN1816_c0_g1_i10	9.5166415564159	-2.07329510499044	2.29120729186566	-2.07329510499044	-2.07329510499044	-0.619645838947151	-2.07329510499044	-0.821727484382195	-2.07329510499044
TRINITY_DN80041_c0_g2_i3	-0.389188462847979	-0.340952277195132	-0.389188462847979	-0.288883557052294	-0.389188462847979	1.30055797564558	-0.316053758217764	-0.239929097348357	1.05282610271191
TRINITY_DN4667_c0_g1_i1	6.77774934256489	-2.1253401587066	3.23681408405852	-2.1253401587066	-2.1253401587066	-1.96055388056326	-2.00764511603685	2.07981772521349	-1.75016167911699
TRINITY_DN8888_c0_g1_i3	0.960616261855392	1.3944525217455	-1.24028171812468	1.06477428924088	0.901829245509986	-1.44973508375363	1.40589739214966	-1.64043713777823	-1.39711577084487
TRINITY_DN926_c2_g1_i1	-1.13026945333989	0.722927801430469	-1.13026945333989	0.766196162849538	1.54937953716229	-0.293537372880752	0.995381648321633	-1.13026945333989	-0.349539416863511
TRINITY_DN4905_c0_g1_i4	-0.788105558121358	1.60961589784914	-0.979668208822114	1.03932196656264	1.29205625468845	-0.979668208822114	0.765784274309584	-0.979668208822114	-0.979668208822114
TRINITY_DN26864_c0_g1_i21	-0.140851536694438	-1.38031747138983	3.02040088689957	-0.598243048876919	-0.913481071530779	-0.921160835130355	-1.99507457437134	2.89117492046722	0.0375527306268624
TRINITY_DN11879_c0_g1_i18	1.19577024079902	-0.89859435994272	1.51300873360396	-0.591641109022895	-0.603574138518875	-1.37639665461705	-1.45637203133765	2.12919146711805	0.0886078519181581
TRINITY_DN460_c4_g1_i1	1.92288491409066	-1.36327573408471	1.9669409085937	-1.42002833818315	-1.61005898490575	-0.32830486861288	-0.584993224089057	1.886430322885	-0.469594995693801
TRINITY_DN9512_c0_g1_i36	-0.89407775222757	1.2159513405718	-0.89407775222757	1.26909891396604	0.918215092645702	-0.822315082927478	-0.184787116504212	-0.89407775222757	0.286070108930859
TRINITY_DN30977_c0_g1_i16	0.134930183667998	-0.482114496756933	2.19006590547868	-0.785683826493546	-0.584832156132787	-1.22490355081313	-1.30227719511516	2.07220856732952	-0.017393431164638
TRINITY_DN23695_c0_g1_i6	1.24606935038639	-1.38550061792313	2.78498532252623	-0.864449881022166	-1.19393796722237	-1.24668614902085	-1.24014923235051	3.28516979254952	-1.38550061792313
TRINITY_DN676_c0_g1_i19	1.40035970953432	-2.18038878222946	5.02806019609436	-2.18038878222946	-2.18038878222946	-2.18038878222946	0.00484347200070401	4.4686805335179	-2.18038878222946
TRINITY_DN286_c0_g1_i4	-0.668361689945014	4.14934336079786	-3.45077025487239	1.89664737261198	2.54647698314528	-3.03717617246321	5.46538091047027	-3.45077025487239	-3.45077025487239
TRINITY_DN1055_c5_g1_i9	0.131072831599835	1.84297115338794	-1.3629685644924	1.67393395549456	1.70634283592573	-2.57538564804879	2.52193086204951	-1.28396466767901	-2.65393275823738
TRINITY_DN21537_c0_g2_i1	-1.56953943222053	1.39957224990362	-2.31829512283164	-0.29420219089063	-0.163269337431523	2.62109155208065	-0.311464480630168	-3.02581991373125	3.66192667575147
TRINITY_DN1056_c0_g1_i9	-1.68558894426997	-0.444358908754529	-1.68558894426997	0.654403539977749	0.838223893457245	1.14649090840169	1.42310277180244	-1.68558894426997	1.43890462792533
TRINITY_DN6671_c0_g1_i9	1.16495436070302	-0.0343906539363861	2.53252100721117	-0.815756055375874	-0.8069194881371	-1.5229636655093	-1.63717875070179	1.15989918619683	-0.0401659404505672
TRINITY_DN9420_c0_g1_i10	-1.69946020702214	0.669308142068193	-1.69946020702214	1.3402046218627	-0.40726743312025	1.20338517652843	2.14221106128339	-1.69946020702214	0.150539052443956
TRINITY_DN436_c2_g1_i9	-1.06326214435786	0.0491043787147067	-1.06326214435786	-0.116905572724222	-0.55027680954418	2.30438848626411	0.325202952925297	-1.06326214435786	1.17827299743786
TRINITY_DN7544_c0_g1_i21	1.2868731968401	-0.521305886931372	-0.521305886931372	-0.521305886931372	-0.521305886931372	0.821248858545948	-0.521305886931372	-0.521305886931372	1.01971326620219
TRINITY_DN8448_c0_g1_i3	-2.39792189397534	-2.39792189397534	-2.39792189397534	-2.39792189397534	-2.39792189397534	7.01018702005542	-1.11044959885628	-0.23603421159845	6.32590626027602
TRINITY_DN11158_c0_g1_i6	1.7481029085748	-1.30438247434936	2.8776643005647	-1.86504256063392	-1.10357586484129	-1.58404628239779	0.293930542648623	2.70084348839283	-1.76349405795861
TRINITY_DN6818_c0_g1_i18	3.06258866755623	-1.40898900922611	2.51330400061226	-0.795457356308182	-1.24935982340488	-1.02052391194296	-0.590138448330676	0.897564890270427	-1.40898900922611
TRINITY_DN2301_c0_g1_i17	-1.15105527083443	1.09808663244592	-1.14817276230131	0.079762571026653	1.79136539762937	1.00437016091277	0.626311838615983	-1.14961329666052	-1.15105527083443
TRINITY_DN1433_c4_g1_i3	-0.679988283907883	-0.679988283907883	-0.679988283907883	-0.679988283907883	-0.679988283907883	4.1493031635857	-0.56762176083532	-0.679988283907883	0.498248300696922
TRINITY_DN7317_c0_g1_i3	0.412875418911261	-0.553935916438166	1.32563738172121	-0.512356812686766	-0.712306691252396	-0.452589027853118	-0.518746487975866	1.57381963076021	-0.562397495186362
TRINITY_DN4016_c0_g1_i10	0.368280962857487	-0.958946622922563	1.51902745240121	-0.193393212854893	-0.621805877844052	-1.18780497459261	-1.21735608845031	1.94606018549422	0.345938175911507
TRINITY_DN58503_c1_g4_i2	0.0403270785110572	-1.35802329183491	3.57602135527734	-1.35802329183491	-1.35802329183491	-0.953120169689777	-1.35802329183491	4.12688819507592	-1.35802329183491
TRINITY_DN1816_c0_g1_i11	8.75409253304526	-2.4130445735112	3.01630358021253	-2.4130445735112	-2.4130445735112	-0.454016354567502	-2.4130445735112	0.748843108865698	-2.4130445735112
TRINITY_DN20395_c0_g1_i7	0.284835550770527	-0.704986533199032	2.42885796844111	-0.738236037549026	-0.453820925244909	-1.35723245094376	-0.907479397097775	1.81439795561356	-0.366336130790684
TRINITY_DN2240_c0_g1_i4	-1.02054839547767	0.672771283333909	-1.02054839547767	0.508522904351446	-0.357887140002571	0.986647105926538	1.14648832663982	-1.02054839547767	0.105102706183855
TRINITY_DN8448_c0_g1_i9	-1.48573445874746	-1.48573445874746	-1.48573445874746	-1.48573445874746	-1.23963044886354	4.85167336441976	-1.11948219504789	-1.48573445874746	4.93611157322897
TRINITY_DN1143_c0_g1_i50	-3.15109969395267	0.87561185377772	-3.15109969395267	1.26391526304005	0.8734859443256	2.14344753994284	2.77494718089674	-3.15109969395267	1.52189129987507
TRINITY_DN7090_c0_g1_i13	-1.29584310388586	1.13363896129114	-1.29584310388586	-0.597180103999979	0.703796177262179	1.77403088374612	2.16908649724399	-1.29584310388586	-1.29584310388586
TRINITY_DN1389_c1_g1_i1	-3.55209793280949	0.909877135308712	-5.23915862114939	-1.5923047422067	-0.523100568786536	7.44889778548395	2.72134729704896	-2.97913296518793	2.80567261229842
TRINITY_DN18227_c0_g1_i4	-1.85576801887069	-1.85576801887069	-1.85576801887069	-1.85576801887069	-1.85576801887069	6.94187081272528	-1.85576801887069	-1.85576801887069	6.04850531936957
TRINITY_DN25160_c0_g1_i15	0.129738184087192	-0.798619146419669	0.962409359413305	-0.873499151871712	-0.344552349712455	-1.05586275978628	-1.24535899317368	3.71107746738009	-0.485332609916785
TRINITY_DN10161_c0_g1_i4	4.19948273065219	-1.68639639314267	4.58447590529011	-2.01385805371344	-1.87055902914925	-2.00185552990192	-2.07919415387855	2.9159107999688	-2.04800627612528
TRINITY_DN1055_c0_g1_i14	-0.654827623837956	-0.654827623837956	-0.0698651231167997	-0.654827623837956	-0.654827623837956	2.24821064627496	-0.654827623837956	-0.654827623837956	1.75062021986958
TRINITY_DN6998_c0_g1_i17	5.05642753423085	-2.81735681568685	6.6773494563551	-2.25059553277773	-2.6502717660295	-3.67175149343995	-3.15674557700622	6.48469568779428	-3.67175149343995
TRINITY_DN3149_c1_g1_i2	2.42160258596517	0.0586782188546877	2.59837933536357	-1.62564602148012	-1.25080866681607	-2.81324196723076	0.323286928798648	2.75273479489541	-2.46498520835054
TRINITY_DN20520_c0_g1_i9	1.15908826597329	-2.05192392751222	3.377725509504	-0.676189388929068	-1.65795865185198	-0.835934773365503	-1.49905505650092	2.33970633400521	-0.155458311322798
TRINITY_DN6083_c0_g1_i1	-1.6015173307975	1.50382550948872	-1.6015173307975	1.73061770695912	1.58228674805694	0.0900168341217009	0.184660798001267	-1.59719572484741	-0.291177210185349
TRINITY_DN29920_c0_g1_i11	-0.47551850382308	-1.04585863181806	2.14011960185874	-1.92107529886793	-1.30304563670234	0.366448437754363	-1.01246757865537	2.83918409192132	0.412213518332357
TRINITY_DN5651_c2_g1_i3	-1.37268681596699	0.808343576636403	-2.75945084433406	2.06704497988906	1.40016087998376	1.1023002619309	1.76839952537746	-3.98804344328805	0.973931879771516
TRINITY_DN2252_c1_g1_i8	-0.722286735407163	0.534120118387082	-0.722286735407163	0.793728411596502	1.58805338520499	0.0567628174302953	-0.0835177909902134	-0.722286735407163	-0.722286735407163
TRINITY_DN101467_c0_g1_i1	0.171616305584032	-1.20022131174639	4.07991843125066	-0.963881772578015	-1.20022131174639	-0.619111136520839	-1.20022131174639	2.13234341924971	-1.20022131174639
TRINITY_DN9491_c0_g1_i1	0.588522159202343	-1.47507564530468	3.32754389255136	-0.70981534513854	-0.91086607053233	-1.96962830074569	-1.24736146101064	3.06090687392738	-0.664226102949204
TRINITY_DN8981_c4_g1_i4	-3.65887621611558	4.42211989553743	-5.75591352176099	3.44679556968138	4.26926690404506	-0.297921876711808	3.65834904358836	-9.62410639948771	3.54028660122385
TRINITY_DN11404_c0_g1_i10	-0.677049830834599	-1.82760950740998	4.35815794830065	-1.46247691395745	-1.40645354674776	-0.837017634822397	-1.02520946729514	4.70526846017665	-1.82760950740998
TRINITY_DN3144_c4_g2_i1	-0.500746206895706	-0.500746206895706	-0.500746206895706	-0.500746206895706	-0.500746206895706	2.4166855484944	-0.500746206895706	-0.500746206895706	1.08853789977554
TRINITY_DN1087_c1_g1_i13	-2.45316998287272	-2.45316998287272	-2.45316998287272	-2.45316998287272	-2.45316998287272	10.008423289585	-2.45316998287272	-2.45316998287272	7.16376659052408
TRINITY_DN1009_c0_g1_i46	-0.322871651163937	-0.322871651163937	-0.024213335599422	-0.322871651163937	-0.322871651163937	0.128141591780036	-0.322871651163937	0.732324003078188	0.778105996560884
TRINITY_DN3579_c0_g1_i4	1.00702329473963	-0.236333248925741	0.947376808608363	-0.691428864671118	-0.514529033975184	-0.678102212393431	-1.45844665947161	1.2573959311652	0.367043984923898
TRINITY_DN10240_c0_g1_i3	5.21072134342555	-2.975742809557	6.78830924091977	-2.48531040763132	-2.96319755623789	-3.65651723504946	-2.59508663455171	6.33334129373153	-3.65651723504946
TRINITY_DN2032_c3_g1_i1	0.00471866819929101	-1.25370038878112	1.75200293670509	-1.12786113193488	-0.582611743606002	-0.28283784877132	-0.806052751186543	2.31594208738764	-0.019599828012153
TRINITY_DN1904_c5_g2_i2	-0.438299346567223	-0.438299346567223	-0.438299346567223	-0.438299346567223	-0.438299346567223	1.92963079486466	-0.438299346567223	-0.438299346567223	1.1384646311059
TRINITY_DN5988_c0_g1_i11	5.99815155528536	-2.08267130082667	4.22637752447645	-2.08267130082667	-2.08267130082667	-2.08267130082667	-2.08267130082667	2.27149872519819	-2.08267130082667
TRINITY_DN6283_c0_g1_i1	0.0684480222609052	-1.63843184571601	-0.802363722201163	-1.38014203672897	-1.38581078681566	3.11424847306148	-1.34990983530955	-1.22678175123567	4.60074348268463
TRINITY_DN106880_c0_g1_i1	-1.14514139390995	-1.14514139390995	-0.580519341472974	-1.14514139390995	-1.14514139390995	4.94795392159398	-1.14514139390995	-0.509154890164331	1.8674272795931
TRINITY_DN557_c15_g1_i1	-4.21831344063776	2.30770840753624	-4.21831344063776	1.40759992190994	1.38629167634714	4.09397961306945	2.26550233662649	-4.21831344063776	1.19385836642402
TRINITY_DN97_c0_g1_i4	-2.1063803190118	1.20619615477011	-2.55210702236179	1.22736283493338	1.48747008069889	0.785889441153228	1.39471739473461	-2.55210702236179	1.10895845744516
TRINITY_DN5856_c1_g1_i10	-1.50544600951729	-1.50544600951729	-1.50544600951729	-1.50544600951729	-1.50544600951729	4.04548542901364	-1.50544600951729	-1.50544600951729	6.49263663760736
TRINITY_DN1019_c0_g2_i2	-1.19719337114329	1.2433617646617	-1.81130221752397	1.27442765650192	1.56619378087903	0.283725401084007	0.871141398091007	-1.78713927937871	-0.443215133171693
TRINITY_DN8648_c0_g1_i11	0.352071284189313	-0.463879661556676	1.60117970668792	-1.20901102271866	-1.27870807128275	-0.363290611340215	-1.17156719591137	2.02336786010068	0.509837711831754
TRINITY_DN8043_c0_g1_i14	-4.79061766654564	3.8434310037128	-4.79061766654564	2.04548319773909	2.89745775986221	1.14952558708393	5.33117354439708	-4.79061766654564	-0.895218093158203
TRINITY_DN11265_c1_g1_i2	-0.592223857686876	-0.700581035777295	2.81139294600451	-0.700581035777295	-0.700581035777295	-0.574929934115775	-0.700581035777295	1.85866602468462	-0.700581035777295
TRINITY_DN1389_c0_g1_i7	-3.67249541271067	1.00423302652728	-5.02863922293595	-0.0645178809999907	0.268001721747532	6.37781985304608	2.12981899328082	-5.02863922293595	4.01441814498085
TRINITY_DN24006_c0_g1_i10	0.41158393997447	2.9293553236651	-1.55285969061648	1.40342672522961	1.77028364655042	-2.92705509512082	3.70826680257283	-3.23273383836311	-2.51026781389202
TRINITY_DN3282_c0_g1_i2	-0.98593805146884	0.480819564257332	-0.98593805146884	1.45049033658372	1.25407091326623	-0.812170983732133	0.28129809034357	-0.98593805146884	0.303306233687803
TRINITY_DN7902_c0_g2_i10	-1.31155420055666	-1.66057882597825	-0.540284592260537	-1.47192389611782	-1.32127481031874	2.97051134737551	-1.05148303830964	0.43105164948732	3.95553636667881
TRINITY_DN2491_c0_g1_i15	3.22500183572531	-1.05473096138903	2.35675885780212	-1.28900053787212	-1.35130879474293	-1.35950400754457	-1.41500583463992	2.19913741205105	-1.31134796938992
TRINITY_DN5988_c0_g1_i12	-0.212189571743479	-0.937276296373705	2.30943580415816	-0.937276296373705	-0.937276296373705	-0.937276296373705	-0.937276296373705	3.52641154582756	-0.937276296373705
TRINITY_DN10102_c0_g1_i32	-0.696892266150534	-0.0516517535052684	-0.696892266150534	0.292246741217699	0.393283683639673	0.567343884893013	0.0829977731895135	-0.696892266150534	0.80645646901697
TRINITY_DN24551_c1_g1_i1	-3.75029254810933	-0.0918098735823891	-4.08828901162434	-1.57378797535006	-0.925756693382886	8.14123372257168	1.2081683957469	-4.08828901162434	5.16882299535477
TRINITY_DN1055_c6_g1_i1	-1.57881481379221	-0.064574821804201	-2.2445691839051	0.124291445638701	-0.0993176983831816	1.72831653837139	0.563839496680753	-1.74731052555629	3.31813956275014
TRINITY_DN2187_c0_g1_i15	0.291188751488652	-1.24301604176545	1.83593275061038	-0.399861604957897	-0.444736062273472	-1.26588427904158	-0.748774870502867	1.63516869310113	0.339982663341102
TRINITY_DN5621_c0_g1_i47	0.44467476840875	-0.600964370871617	3.17851033499528	-1.22797686091963	-1.03802295037542	-1.2358676465391	-1.02794054247215	3.71059978482815	-2.20301251705427
TRINITY_DN14193_c0_g1_i1	0.741764991264989	-0.620070156068365	1.71206440669481	-0.30643878694035	-0.351045182838023	-1.11305805872288	-1.19033471961227	1.51961889206085	-0.392501385838762
TRINITY_DN9554_c0_g1_i1	-1.29177183780931	-1.27723574465143	5.00870719422048	-1.53665889693285	-1.53665889693285	-1.43635399113716	-1.53665889693285	4.80415258218922	-1.19752151201326
TRINITY_DN4507_c0_g2_i3	2.00410382516428	-2.01569557873412	4.96108998624972	-1.5347628908859	-2.26257421617687	-2.06696005097173	-2.15011555265425	5.32299731173403	-2.25808283372515
TRINITY_DN635_c0_g1_i1	5.43716314408232	-1.61605204464093	1.6362472753023	-1.01584583185656	-1.15443286676586	-1.10828146198979	-1.22279669028234	0.165427075864412	-1.12142859971356
TRINITY_DN43275_c0_g1_i8	1.38538201387066	-0.583148108305686	2.07975312197538	-1.08711349863899	-1.12984376445758	-0.847031051347172	-0.234445975404929	1.38445279154823	-0.968005529239908
TRINITY_DN71788_c0_g1_i1	-2.42806632465774	2.86283905772206	-4.0125478468644	3.14571848198889	3.43966867909279	-2.88689674520288	4.62996962233222	-4.0125478468644	-0.738137077546557
TRINITY_DN4338_c1_g1_i8	5.98209033685585	-2.85897160224947	4.6622780891105	-2.50950675195789	-2.76367080460711	-2.13801953104954	-2.50000488419073	4.39666867438326	-2.27086352629486
TRINITY_DN22427_c0_g1_i3	-0.249056374713814	-1.63075345971851	3.08667873186858	-0.784600253147248	-0.968312206319636	-1.78367810863462	-0.807378898409783	4.15388890631901	-1.01678833724399
TRINITY_DN65201_c0_g1_i2	-1.46470074869052	-1.46470074869052	-1.46470074869052	-1.46470074869052	-1.46470074869052	5.44313930865638	-1.46470074869052	-1.46470074869052	4.80976593217724
TRINITY_DN343410_c0_g1_i3	-0.140016350556805	-1.19243224470794	3.8168253386395	-1.19243224470794	-1.19243224470794	-1.07606748801616	-1.19243224470794	3.36141972347318	-1.19243224470794
TRINITY_DN10263_c0_g1_i2	-1.90099902377654	-0.0417387692219595	-2.79004161805213	1.24143927199979	0.941611267118408	1.4066108926325	1.53657205309433	-2.22492392872785	1.83146985493345
TRINITY_DN8850_c0_g1_i7	-0.935973530840589	1.10561991781859	-0.935973530840589	1.25558911986017	1.33545214525234	-0.513740530157542	-0.461926931521284	-0.935973530840589	0.0869268712694895
TRINITY_DN13248_c0_g1_i13	1.33172913922083	-0.687470618416951	3.40730523645078	-1.36582368669173	-1.22722989646943	-1.74726265969698	-0.957738948054649	2.91395338214199	-1.66746194848386
TRINITY_DN22136_c0_g1_i42	1.80594131982702	-0.280639085136168	2.67378296631912	-0.849198674846255	-1.13254044614703	-1.61688498141289	-1.32016744932281	1.98740638014769	-1.26770002942867
TRINITY_DN4212_c0_g1_i2	-0.601719792248172	-0.601719792248172	-0.601719792248172	-0.601719792248172	-0.601719792248172	2.13163454836566	-0.601719792248172	-0.601719792248172	2.08040399737155
TRINITY_DN1324_c0_g1_i3	-0.292004057442706	-0.516371666772016	-0.714237058125754	-0.714237058125754	-0.572804267196458	1.39579203467361	-0.61797520506735	-0.198221911122089	2.23005918917851
TRINITY_DN6090_c2_g1_i7	-1.43705488978588	0.623684268071803	-1.43705488978588	-0.186093316252657	0.634364566704011	2.44206270157182	1.59080688556863	-1.43705488978588	-0.793660436305983
TRINITY_DN20572_c1_g1_i2	-7.55263152901456	3.93817322887055	-4.94879751023	4.59874595569715	4.609258986865	-0.456042862923701	2.04542469422621	-4.77253144453461	2.53840048104395
TRINITY_DN3213_c0_g1_i19	-1.50158157099736	1.39914035656676	-1.50158157099736	1.88108568174768	0.0507955000975089	0.219572316010941	0.911741709901703	-1.50158157099736	0.0424091486674902
TRINITY_DN5988_c0_g1_i7	1.36155333664904	-1.3525822572073	3.47716584372242	-1.3525822572073	-1.3525822572073	-1.3525822572073	-1.3525822572073	3.27677436287231	-1.3525822572073
TRINITY_DN2028_c2_g1_i2	0.449979242871313	-0.857484615708918	2.78000107628126	-0.439389566486803	-1.02556807113974	-1.59962325876594	-0.873817660949722	2.54017705184289	-0.974274197944337
TRINITY_DN5766_c0_g1_i18	0.686810340666355	-0.983243639485356	2.84160532010141	-0.393070895823667	-0.0612461514866292	-2.54156741062707	-1.91149024703314	3.50789362743441	-1.14569094374632
TRINITY_DN1904_c5_g2_i1	-0.539853862125681	-0.539853862125681	-0.539853862125681	-0.539853862125681	-0.539853862125681	2.49101187238813	-0.539853862125681	-0.539853862125681	1.28796516249164
TRINITY_DN7289_c0_g1_i6	-2.31120845046759	1.50773112263643	-2.69406758028853	0.699113650700444	0.703412100313916	3.33643125024984	1.03195583910207	-3.29921177741612	1.02584384516955
TRINITY_DN84797_c0_g2_i2	0.504535603168375	3.05033063858234	-1.56917752440463	1.37017154111433	1.6514045223221	-2.60500803581582	2.52465377104528	-3.15144792686209	-1.77546258914988
TRINITY_DN624_c1_g1_i17	1.37984640825508	-1.06130647666391	2.20924935432896	-1.21446326472533	-1.21446326472533	-1.05612623755823	-1.21446326472533	3.27115676759319	-1.09943002177909
TRINITY_DN5580_c0_g1_i8	-1.8231792819568	-1.60284932707724	-1.05934282306584	-0.553547631016356	-0.973580270805344	4.10103939779171	-1.8231792819568	-1.8231792819568	5.55781850004346
TRINITY_DN6249_c0_g1_i23	-0.85069641889955	0.53335338789561	-0.85069641889955	1.50994878356067	1.30537654205102	-0.574497553867308	-0.0285781441702058	-0.85069641889955	-0.193513758771127
TRINITY_DN14836_c0_g1_i2	1.59394482757544	-0.153470008025004	3.16981794404345	-0.969068112036944	-1.21662153108173	-1.39277848623556	-1.13824502166011	1.60755605174644	-1.50113566432598
TRINITY_DN985_c0_g1_i11	0.720005966689086	-0.756776947795689	1.54041662209387	-0.372068061693574	-0.356862256173616	-0.784405978456734	-1.16587969877783	0.91768067229876	0.257889681815728
TRINITY_DN4311_c3_g1_i9	-0.881820263662716	-0.813919628886111	2.63214855148086	-1.82822368261775	-1.24575503738515	-0.0346524445628518	-1.07740957467976	4.08853282266781	-0.838900742354333
TRINITY_DN8351_c0_g1_i1	-3.96061660032683	2.70879290495625	-3.96061660032683	1.33484930188012	1.53773001811909	3.4469655904265	2.96763526996078	-3.96061660032683	-0.114123284362263
TRINITY_DN4116_c1_g1_i15	-1.21584629540646	-1.86882101438795	5.15260461117138	-2.95882273627423	-2.2830702865291	0.142299477754466	-0.333162262190672	5.80801906400924	-2.44320055814667
TRINITY_DN828_c0_g1_i14	-2.26812942606572	-1.06336267541111	-2.26812942606572	-0.925005906663868	-0.0357756583266915	4.24925651255251	3.5673399457504	-2.26812942606572	1.01193606029591
TRINITY_DN30386_c0_g2_i2	0.553163855585119	-0.365929538995914	0.960447888765413	-0.363147098324587	-0.416953542020381	-0.342448105656752	-0.416953542020381	0.610908233334128	-0.219088150666643
TRINITY_DN5645_c0_g1_i4	1.41453935083972	-0.125757916187434	1.29745551768623	-0.547880299127397	-0.715692782877665	-1.47193956678553	-0.0584503382133006	1.37854745302486	-1.17082141835949
TRINITY_DN40766_c0_g1_i18	4.63144363193789	-1.63352680174497	2.09487299773701	-1.6649219980205	-1.13285444573147	-1.6649219980205	-1.6649219980205	1.45061070660318	-0.415780094740152
TRINITY_DN664_c0_g1_i12	-1.07096598726557	1.10835771217899	-1.5235774520024	1.02523411923719	1.24131193758807	-0.404135150209721	0.452349964009381	-1.48663224882976	0.65805710529382
TRINITY_DN5635_c0_g1_i2	-0.295840996005308	-0.41933465246344	-0.427500872611862	-0.329877320004724	-0.446737091474779	1.15336111836383	-0.507476249332458	-0.507476249332458	1.7808823128612
TRINITY_DN1143_c0_g1_i117	2.74530937792575	-1.47741570323763	2.40546073083455	-0.861202268532039	-1.71938144966733	-0.832425892111859	-1.04887331069012	1.82362468765597	-1.0350961721773
TRINITY_DN37_c2_g1_i2	-0.0329942252501794	-0.850807323546263	2.03631766043962	-0.759764052310497	-0.990647934540585	-0.206882788211252	-0.828763757930817	1.85544769365799	-0.221905272308018
TRINITY_DN2434_c0_g1_i10	6.14748036833224	-2.04085033770848	4.25169252322963	-2.038375307009	-2.54372229933813	-2.95899383139239	-2.15311084244487	3.43744147802851	-2.10156175169752
TRINITY_DN120_c0_g1_i55	-1.09226985672479	0.664753389782666	-1.09226985672479	0.784689039344777	0.816158793443994	0.829547283121828	0.214575643589489	-1.09226985672479	-0.0329145791083725
TRINITY_DN10629_c0_g1_i2	3.26237132826072	-1.84580981175849	2.42108858310307	-0.958866624963024	-1.16437732967584	-1.03661040399357	-1.25083352240932	1.03909422976338	-0.466056448326921
TRINITY_DN11285_c0_g1_i7	2.25442531829496	-1.56500371043818	2.25128056045702	-2.22176313608014	-1.62782782519477	-0.520730082524189	-1.3758035560949	3.13152524112929	-0.326102809549092
TRINITY_DN6153_c0_g1_i16	0.536491341793861	-0.356610988792266	1.99062423027241	-1.05659487911254	-0.881412955284758	-1.44958362971461	-1.77370149740926	2.84314353972866	0.147644838518505
TRINITY_DN2988_c2_g1_i8	-3.04556840820075	1.27811241321576	-6.58658756133431	2.66621267402661	3.64643766013028	2.31327987954835	5.38493443824667	-6.58658756133431	0.929766465701711
TRINITY_DN8232_c0_g1_i24	-0.968888690893125	-0.968888690893125	-0.968888690893125	-0.968888690893125	-0.968888690893125	3.29414571494067	-0.705854285059332	-0.968888690893125	3.22504071547742
TRINITY_DN6946_c2_g1_i1	-3.60951368699602	3.51255847406581	-3.60951368699602	2.63636222279926	3.39789488329556	-1.15612780662957	6.04736697445303	-3.60951368699602	-3.60951368699602
TRINITY_DN3441_c0_g1_i1	0.139380585684664	-0.633144132748171	3.67596749250296	-1.24793698376344	-0.940284086498913	-2.20326793442971	-1.14238569228268	4.10824838039281	-1.75657762885752
TRINITY_DN12568_c0_g1_i12	2.10432553801606	-1.09385426873412	2.20201566228129	-1.09385426873412	-1.09385426873412	-1.09385426873412	-1.09385426873412	2.25678441210738	-1.09385426873412
TRINITY_DN2835_c2_g1_i20	3.65438568588412	-2.69889022591186	2.7068297843188	-1.18409979609187	-1.24556645898534	-1.72172855125762	0.329234573420952	2.04429303991853	-1.88445805129572
TRINITY_DN7626_c0_g1_i8	-0.863807320382343	-1.63611529534075	3.73310687964063	-1.63611529534075	-1.63611529534075	-1.63611529534075	-1.63611529534075	4.61139453539717	0.699882382048272
TRINITY_DN833_c0_g1_i2	0.461995524801972	-0.476750898533876	1.59511028453699	-0.246919267544079	-0.289279642016847	-1.32422205526984	-1.60950459893656	2.17204977356511	-0.282479120602879
TRINITY_DN8921_c0_g1_i15	2.4300999323076	-0.676080855984338	1.00963508000631	-0.578470059357915	-0.579819002925934	-0.330116825641466	-0.676080855984338	-0.163095521170661	-0.436071891249267
TRINITY_DN372_c0_g1_i1	1.44316373825693	-1.83972081680412	2.44034466955751	-1.41318767868745	-1.24135561148048	0.0376308096451423	-0.61382895511378	2.20537262154083	-1.01841877691459
TRINITY_DN9763_c0_g1_i2	-0.848638396564518	0.675926824512681	-0.848638396564518	0.882544845007681	0.709629237491218	-0.125298276313347	0.281633557954341	-0.848638396564518	0.121479001040982
TRINITY_DN16002_c0_g1_i14	0.740323384848751	-0.410345508202771	2.15147862713145	-1.00870586413947	-1.06561247489707	-1.09961436033768	-0.789778810873767	2.40060733150906	-0.918352325038498
TRINITY_DN8252_c0_g1_i2	-1.00927726286732	0.876687493886652	-1.00927726286732	0.548500408527607	0.427950476045591	0.88097485228975	-0.0458031388924328	-1.00927726286732	0.339521696744789
TRINITY_DN30637_c0_g1_i17	-0.456828565952455	-1.19018290656628	3.64849578778842	-0.823860692320467	-0.673957592027701	-1.42996196009977	-1.80820742800898	4.14332655022887	-1.40882319304162
TRINITY_DN1499_c0_g1_i10	-0.868950776182744	-1.00575526331678	-1.17696209073492	-1.08475465263783	-0.921159254132204	3.92708096754125	-0.981614492412703	-1.17696209073492	3.28907765261085
TRINITY_DN1663_c0_g3_i1	-4.07999636349703	-1.65024651269682	-1.80528742428232	-0.201565279428469	-1.12561391092025	7.28196220984547	-0.380333690370394	-4.07999636349703	6.04107733484684
TRINITY_DN812_c13_g1_i3	0.228162027955558	-1.26559024617992	3.13528020727138	-0.152723396010696	-0.282130717976659	-2.48192303645497	-1.93790489806596	3.7240623488196	-0.967232289358333
TRINITY_DN5474_c0_g1_i17	-3.01887364748801	3.04383093226459	-3.01887364748801	1.77585411920725	2.82546178551488	-1.04324346120718	1.41562114553515	-3.01887364748801	1.03909642114932
TRINITY_DN1387_c0_g1_i9	-0.804218458272314	-0.204900664574087	-0.804218458272314	1.21227786162388	1.37306153769701	0.425369464468338	0.130109320043056	-0.804218458272314	-0.523262144441258
TRINITY_DN23808_c0_g1_i4	-4.42619953507509	0.993069668608969	-4.42619953507509	-0.862797314486291	0.100933372599044	7.08222069880588	2.56566239548123	-4.42619953507509	3.39950978421646
TRINITY_DN11769_c0_g1_i21	-0.473243358997795	-0.602856097128265	-0.602856097128265	-0.494498919037847	-0.602856097128265	2.0693429219875	-0.517431440875587	-0.38997553078388	1.6143746190924
TRINITY_DN19617_c0_g2_i2	2.49684712801972	-1.50882232927025	3.3888053450093	-0.910457123946603	-1.50882232927025	-1.42475806448177	-1.50882232927025	2.48485203248034	-1.50882232927025
TRINITY_DN306621_c0_g1_i1	1.77330120875212	-1.04963283927626	3.06164891926204	-1.04963283927626	-1.04963283927626	-1.04963283927626	-1.04963283927626	1.46284690764338	-1.04963283927626
TRINITY_DN6616_c0_g1_i14	-0.304591813724348	-0.304591813724348	-0.304591813724348	-0.304591813724348	-0.304591813724348	1.62444166492151	-0.304591813724348	-0.304591813724348	0.507701031148924
TRINITY_DN6454_c3_g1_i1	-5.2346152566212	3.9606899006752	-8.01932861405819	2.58868959022698	3.41529596513993	1.88047086888089	6.99953676229618	-8.01932861405819	2.42858939751842
TRINITY_DN6462_c0_g1_i33	-1.53813925803453	-1.53813925803453	-1.53813925803453	1.26859723361814	1.05617041494588	1.07751244675777	1.11560868487543	-1.53813925803453	1.6346682519409
TRINITY_DN852_c0_g2_i12	-1.37092254316705	0.625190217383871	-1.40231773944259	-0.0540853202033178	1.07872281667563	1.7248202510271	0.268522596438973	-1.40231773944259	0.532387460729973
TRINITY_DN3_c1_g1_i2	-1.26309220288686	-1.19820935130201	-1.26165022871296	1.49457115087397	1.448182428163	-0.273953195518631	0.782700215627226	-1.26309220288686	1.53454338664314
TRINITY_DN3220_c1_g1_i11	-1.37285043397108	1.14995861520224	-1.37285043397108	1.70370866116052	0.273312223186809	0.850572115963852	0.388860350392259	-1.37285043397108	-0.247860663992421
TRINITY_DN1830_c0_g1_i2	-1.11087352912634	-0.20244487895755	-1.11087352912634	0.326354209786572	1.01576900199183	0.678229688375044	-0.112316945996006	-1.11087352912634	1.62702951217912
TRINITY_DN1788_c0_g1_i5	-3.3019455062926	3.14212350369051	-4.69432041726809	3.21163926934145	3.6575262469639	-0.892754774247881	1.74037061527708	-4.712544175887	1.84990523842262
TRINITY_DN2924_c0_g1_i27	-0.493949828730927	0.29013531400383	-0.493949828730927	0.160485712114472	0.616413414629491	0.538856316352315	-0.00749287296219575	-0.493949828730927	-0.116548397945133
TRINITY_DN2409_c0_g1_i2	-2.04913347376607	-0.734206938561175	-2.02129837935683	-0.664715351665548	-0.635383551404694	4.22013368696957	-1.51222202772757	-1.72190017266536	5.11872620817766
TRINITY_DN42_c0_g1_i11	0.724359636414548	-0.318490667878568	1.5601192856913	-0.873532642918579	-0.746314322113255	-2.12178489020577	-1.17329275233863	2.11171587900491	0.837220474344044
TRINITY_DN21425_c0_g1_i1	3.13005314215417	-2.09799590573029	4.3804906063539	-1.70512898949949	-1.40646174081109	-2.09799590573029	-1.55400518606544	2.96464392255617	-1.61359994322763
TRINITY_DN3973_c0_g1_i11	0.297587797144235	-0.257344483536299	1.94205244801507	-0.791672347242367	-0.872294941762638	-1.7238716440947	-0.793471892244168	2.83243934080135	-0.633424277080482
TRINITY_DN11029_c0_g1_i1	-0.785548381087282	-1.21206844841342	4.85315195967526	-1.53977228180494	-1.41953316642917	-1.2219839172785	-1.44124744593032	3.92519176097995	-1.15819007971158
TRINITY_DN38338_c0_g1_i12	0.386936945223389	-0.614931830997613	2.68352502880321	-1.0055555725299	-0.703622373501603	-1.1634268939738	-1.10842209460782	2.7661666844904	-1.24066989290626
TRINITY_DN102288_c1_g2_i1	-4.29618983478883	1.81283634170953	-4.29618983478883	2.22075507163852	2.81874973983966	1.11221633812824	4.47141862062781	-4.29618983478883	0.452593392422742
TRINITY_DN342_c0_g1_i24	-0.710861269911844	0.272451601155277	-0.710861269911844	-0.1540640233191	0.459063731530469	1.30563504998435	0.641897255128793	-0.710861269911844	-0.392399804744261
TRINITY_DN3576_c0_g1_i6	8.68759539322956	-2.70244455317509	3.61485951518683	-2.70244455317509	-1.86813785021218	-2.70244455317509	-2.70244455317509	2.40887894216159	-2.03341778766546
TRINITY_DN15031_c0_g1_i1	-0.605716453882944	-0.706842458339953	-0.828521014928205	-0.58363395580467	-0.765018072622047	2.70055028490091	-0.302452203260617	-0.828521014928205	1.92015488886573
TRINITY_DN65395_c0_g1_i10	0.149628675909742	-0.793739503868261	3.296561194291	-0.551478238905196	-1.48710385259022	-1.63823955082448	-1.29116814884073	3.03802751829302	-0.722488093464871
TRINITY_DN120280_c0_g1_i5	1.08151327127534	-0.683537069279286	0.798094739494572	-0.739498643822763	-0.670785893738749	-0.756719346121937	-0.500760141918178	2.33836621419941	-0.866673130088404
TRINITY_DN46937_c1_g1_i5	1.81032154742047	-0.556702537450177	1.6899311618927	-0.93934456080364	-0.351714988073406	-0.731902480933164	-1.14298196664332	0.908461651806033	-0.686067827215495
TRINITY_DN4938_c0_g1_i14	-1.2781696394273	1.27813714479768	-1.2781696394273	1.32542703543291	0.30294053579825	0.247398149474048	0.341947525601384	-1.2781696394273	0.338658527177633
TRINITY_DN5217_c0_g1_i6	-1.1041694951572	-0.830559888021259	-1.00823075126864	-0.431311971333882	-0.418311185929203	2.32931144875713	-0.895841967483662	-1.13887517315592	3.49798898359263
TRINITY_DN33_c46_g1_i2	1.96784054119446	-1.81265774368571	5.41429076021667	-1.80499739803742	-1.98514525919585	-1.92026240761099	-1.98514525919585	4.11122202551054	-1.98514525919585
TRINITY_DN40199_c0_g1_i2	1.23347898088485	-1.3364833185613	2.01735560803474	-1.69845018890561	-1.42711715172687	0.0770752517916331	-0.543681596987866	2.60138145475996	-0.92355903928954
TRINITY_DN44910_c0_g1_i4	0.999150113450049	-1.36639567648053	2.3346116703364	-0.665922562234371	-0.629777447642169	-1.69397884736535	-0.423517656761332	2.93401231407301	-1.48818190737571
TRINITY_DN1005_c0_g1_i7	3.54359589816986	-1.14710054580784	2.2543933988898	-1.14710054580784	-0.931732573604358	-0.774148447896008	-1.14710054580784	0.496293907672055	-1.14710054580784
TRINITY_DN1852_c0_g2_i15	-1.07964342500685	0.120107431708987	-1.07964342500685	0.552624790492663	0.682492744894262	1.28576916748409	0.864465374101105	-1.07964342500685	-0.26652923366056
TRINITY_DN6929_c0_g1_i7	0.768341121186453	-0.582144677799626	3.29374356063153	-0.570514666887573	-0.272765405628622	-1.61581401237339	-0.93118303605392	0.927310734995485	-1.01697361807034
TRINITY_DN4231_c0_g1_i22	-1.40969355834614	1.6069510816597	-1.64352737013812	1.70349972588172	1.77180083180831	-2.46557653538308	1.9905939083652	-1.95453217403357	0.40048409018598
TRINITY_DN37_c2_g1_i5	0.644123567200731	-0.378985546712864	1.56887425944626	0.107359025425279	-0.295497335179989	-1.22377289679192	-1.22233092261802	2.02400274602245	-1.22377289679192
TRINITY_DN40957_c0_g2_i1	1.40311365328627	-1.35864711123869	3.75702883271859	-1.1666911639714	-1.23082150139111	-1.28347576257812	-1.32460364771173	2.23284576532045	-1.02874906443426
TRINITY_DN320_c3_g1_i1	-0.829495134634675	-1.47804503258492	-1.54817606756704	-1.21328954686805	-1.47546418209184	6.55942941410372	-1.46774921696383	-1.63767421840615	3.09046398501278
TRINITY_DN3597_c2_g1_i1	0.516451379995639	-1.34060674461054	3.15106340208939	-0.989746357437842	-1.43962799667592	-1.56145645144508	-1.06851112072552	4.56052698276895	-1.82809309395907
TRINITY_DN5149_c1_g1_i1	-0.740937245965634	-0.586747836450129	-0.70714893250935	-0.576950209382649	-0.545559790235102	0.684659513357837	-0.818180244898094	-0.689886843888276	3.9807515899714
TRINITY_DN1291_c1_g1_i16	-1.12102262957634	0.178808132246027	-1.11814012104322	1.45984643341653	0.538445307508443	-0.426811021808453	-0.529343212640606	-1.11958065540244	2.13779776730007
TRINITY_DN1558_c1_g1_i22	-2.09207519437654	-2.09207519437654	-2.09207519437654	-2.09207519437654	-2.09207519437654	8.31176342496153	-2.09207519437654	-2.09207519437654	6.33276293567421
TRINITY_DN4218_c0_g1_i1	-0.35778298457354	-0.292513962480055	-1.12924604293919	-0.278046704345897	-0.291706408559788	2.02277508408116	-0.551998507346041	-1.12924604293919	2.00776556910254
TRINITY_DN7812_c0_g1_i13	0.272425022150072	-1.2264018768639	1.58695859613636	-0.384679818754612	-0.422098291749761	-0.616310664839117	-0.720526358402044	2.16066951871088	-0.650036126387878
TRINITY_DN5874_c0_g1_i4	-0.647182983007228	-0.0972674293852723	-0.647182983007228	0.460504886307146	0.0497011078482267	0.901253641688814	0.532964878151201	-0.647182983007228	0.0943918644115681
TRINITY_DN37020_c0_g2_i1	0.717364180775694	-0.924742227049071	2.80386152816117	-0.916025009947962	-1.1326350786904	-1.1326350786904	-0.971714890509301	2.41654119997769	-0.860014624027412
TRINITY_DN1884_c0_g1_i11	0.86427847173421	-0.907607106781156	0.60386093249471	-0.907607106781156	-0.907607106781156	1.02256250136893	-0.907607106781156	2.04733362830794	-0.907607106781156
TRINITY_DN7374_c0_g1_i1	3.58602379710328	-0.680688721745109	1.68592275812784	-0.712745928499839	-0.573124832582996	-1.73513650576749	-0.610469032873354	0.579522841338866	-1.5393043751012
TRINITY_DN13707_c0_g1_i11	0.986618395579466	-0.561044346069072	1.31653638173006	-1.05077344792135	-0.790014870180147	-0.181077897555096	-0.804472060464373	1.55651635615192	-0.472288511271401
TRINITY_DN7563_c0_g1_i6	-1.72506671103857	3.2187442826009	-3.06534411580483	1.57104849492191	2.38705363979464	-1.44804563296398	4.88778723228963	-3.06534411580483	-2.76083307399487
TRINITY_DN399_c0_g1_i5	-1.22924737952365	0.213298076581652	-1.22924737952365	0.593278839515179	0.33048914490933	2.51921385348038	0.195137292014444	-1.22924737952365	-0.163675067930031
TRINITY_DN1195_c1_g2_i1	2.54231582800167	-0.891044272247679	2.6259793998169	-0.891044272247679	-0.891044272247679	-0.891044272247679	-0.891044272247679	0.177970405667502	-0.891044272247679
TRINITY_DN1271_c0_g1_i20	-1.75159110816713	1.34027794713472	-1.75159110816713	-0.672981273470767	0.916301017063101	1.45192330296363	1.35542714171499	-1.75159110816713	0.863825189095737
TRINITY_DN9021_c0_g1_i9	2.30466729417777	-1.47546527656793	3.43241964016053	-0.652625107012903	-1.62862206462935	-1.25901599459751	-0.855469667615294	1.76273324071403	-1.62862206462935
TRINITY_DN9605_c0_g1_i9	2.58541083217408	-1.26578850641922	4.54001984228225	-1.26578850641922	-1.26578850641922	-1.26578850641922	-1.26578850641922	0.469300364058961	-1.26578850641922
TRINITY_DN581_c0_g1_i15	-1.31254949418071	-1.31254949418071	4.30369056143777	-1.31254949418071	-1.31254949418071	-1.31254949418071	-1.31254949418071	4.8841558978272	-1.31254949418071
TRINITY_DN96707_c0_g2_i1	0.134317989320889	-0.932632254603738	2.60366936472008	-0.932632254603738	-0.932632254603738	-0.932632254603738	-0.730998393434088	2.65617231241181	-0.932632254603738
TRINITY_DN1263_c0_g1_i1	3.57686240848478	-0.840589237921437	2.11387932941959	-1.03202899636176	-0.697051695353345	-2.14506651707846	-0.893194217531968	1.06434177066953	-1.14715284432693
TRINITY_DN31190_c0_g1_i17	-1.33391590034059	0.699595202020737	-1.33391590034059	0.863005833479743	0.828294135973721	0.420971601822882	-0.0630879847869219	-1.33391590034059	1.2529689125116
TRINITY_DN1303_c2_g2_i3	-2.38022553588509	-2.38022553588509	-2.38022553588509	-2.38022553588509	-2.38022553588509	10.0979386211319	-2.38022553588509	-2.38022553588509	6.56364013006379
TRINITY_DN1907_c3_g1_i11	2.05437067675084	-1.12158650786652	2.95381545320699	-0.531260822378269	-1.61766455936464	-0.470120527564365	-2.08184032907376	3.03886711747957	-2.22458050118984
TRINITY_DN1857_c0_g1_i14	-0.753594645484109	1.00811613887923	-0.753594645484109	0.940616962283781	0.623806785301685	0.300906570698451	0.140932124773285	-0.753594645484109	-0.753594645484109
TRINITY_DN5645_c0_g1_i3	3.51412786987795	-0.266729124704252	4.07746512172908	-1.15809718095277	-1.15320686096089	-4.11477098273192	-3.78493503684652	4.79240446914921	-1.9062582745599
TRINITY_DN1340_c0_g1_i80	0.801534768578424	-0.779849321773482	2.00131543442522	-0.362728507994149	-0.675872875063699	-1.27615814746568	-1.37978077853983	2.26291934763548	-0.59137991980228
TRINITY_DN4043_c0_g1_i37	-1.00977878655229	0.819664894814301	-1.00977878655229	0.465306096396493	1.33419747351525	0.443343660043522	-0.141092021230155	-1.00977878655229	0.107916256117464
TRINITY_DN35142_c0_g1_i3	1.25631933072746	-1.13210417594681	3.23396621435306	-1.54475587173686	-1.13425477764824	-1.4914033001746	-0.596446548161112	2.9010016355726	-1.4923225069855
TRINITY_DN2842_c0_g1_i21	3.202885898172	-1.28856955735661	4.42678154855733	-1.70805965504928	-1.71328997512559	-1.98596282886511	-1.14619480205398	2.14911098054703	-1.93670160882579
TRINITY_DN3972_c0_g1_i11	-1.09786135632505	0.697490008841513	-1.09786135632505	1.22031084667798	1.41411262545675	-0.488106394152603	0.444644345153215	-1.09786135632505	0.00513263699827893
TRINITY_DN313_c0_g1_i1	-1.26004905437699	1.81043591440681	-2.44468231856279	1.08007014371572	1.08182576411206	-0.114948821186629	1.67750209393332	-3.15707429685931	1.3269205748178
TRINITY_DN1270_c0_g1_i4	0.24285960892968	-0.796161707186818	2.03428915661902	-1.01202194338481	-0.585937088434192	-0.558817743291081	-1.32063294002917	2.18710798663521	-0.190685329857846
TRINITY_DN1303_c2_g3_i2	-2.86476695185138	3.3819831458371	-2.86476695185138	2.4733721761919	3.00223990535977	-2.86476695185138	5.46623953186812	-2.86476695185138	-2.86476695185138
TRINITY_DN10009_c0_g1_i5	-0.391031246633174	-0.391031246633174	-0.391031246633174	-0.391031246633174	-0.391031246633174	1.74088743222939	-0.391031246633174	-0.391031246633174	0.996331294202822
TRINITY_DN10391_c0_g1_i6	1.38276793655557	1.8589520519507	-1.30914883110359	0.156929563446921	0.844521312422184	-1.59089835302329	1.90670518339907	-1.54123546795453	-1.70859339569304
TRINITY_DN2071_c0_g1_i34	0.725065950348348	-1.23284864828464	2.23443083217534	-1.23284864828464	-1.23284864828464	1.41860493179938	-1.23284864828464	1.78614152710012	-1.23284864828464
TRINITY_DN1115_c0_g1_i21	-1.05069547178088	-0.468621250384548	-1.05069547178088	-0.448523681027498	-0.824186941972197	2.63703712297847	-0.586027204777433	-0.447573601940881	2.23928650068584
TRINITY_DN2608_c0_g1_i4	-2.50038017569012	-1.14705688452722	-2.50038017569012	-1.28936798220461	-1.07707093844773	4.53636490570083	0.125591615670786	-2.50038017569012	6.35267981087829
TRINITY_DN11859_c0_g1_i4	1.31514693222342	-1.15816078529203	3.47420002810216	-1.28854633908889	-1.07064969901883	-1.83803821375879	-1.37550428054725	3.75096989319924	-1.80941753581902
TRINITY_DN8252_c0_g1_i68	0.262989235825689	0.825147607169836	0.245189171926374	0.435319130375115	-0.20399873848968	-1.73556734730464	-0.152048263453155	2.05853655125511	-1.73556734730464
TRINITY_DN34357_c1_g1_i1	-1.40502270552105	-1.40502270552105	-1.40502270552105	-1.40502270552105	-1.40502270552105	5.166532762506	-1.40502270552105	-1.40502270552105	4.66862617614136
TRINITY_DN11320_c0_g1_i32	3.0750713807474	-1.06226819106862	0.609478075794601	-0.620784711485977	-0.9646573944422	0.407096862636221	-1.06226819106862	0.68060035995582	-1.06226819106862
TRINITY_DN460_c0_g1_i1	-0.826534200125599	-0.826534200125599	-0.826534200125599	-0.826534200125599	-0.826534200125599	4.78811675727596	-0.826534200125599	-0.826534200125599	0.997622643603231
TRINITY_DN2486_c0_g1_i28	2.1392253591163	-1.14306616539858	1.68210888363816	-1.04410768531041	-0.882438257271879	-1.14306616539858	-1.14306616539858	1.75223645593473	-0.217826259911167
TRINITY_DN4322_c0_g1_i12	3.35428001842346	-2.69879835904184	4.39551187617806	-2.28523460892964	-1.85323511757208	-1.90618837516768	-2.67707816241825	4.69985804156303	-1.02911531303507
TRINITY_DN1558_c1_g1_i20	-1.42370976388551	-1.42370976388551	-1.42370976388551	-1.42370976388551	-1.42370976388551	7.50410374671265	-1.42370976388551	-1.42370976388551	2.46186460048592
TRINITY_DN8623_c0_g1_i5	-1.22327488811177	0.941045541496972	-1.22471398552875	0.066362484966827	-0.0979837559313983	2.00828370998746	0.183287283133713	-1.22615451988796	0.57314812987491
TRINITY_DN3657_c0_g1_i6	1.6729188668708	-0.800739855469168	3.54677981723688	-0.833302063302699	-1.78473027118035	-1.32775013153715	-2.02106981034872	3.56896325807914	-2.02106981034872
TRINITY_DN10424_c0_g2_i2	-1.27423627807341	-2.46695605867167	2.78846957680875	-2.68735773174013	-2.7383817347646	3.5121819819731	-2.46218286973236	3.3696826589431	1.95878045525722
TRINITY_DN2992_c0_g1_i13	-0.969405487699638	0.203082027810496	-0.969405487699638	1.38363544803797	0.341516247530705	0.779055745304397	-0.109435939478612	-0.969405487699638	0.310362933893957
TRINITY_DN37611_c0_g1_i1	0.609742558647126	-0.677220070865406	2.39414528003132	-0.892588043068886	-0.661155634620921	-0.892588043068886	-0.892588043068886	1.90484003908343	-0.892588043068886
TRINITY_DN9346_c0_g1_i6	-2.70184065396416	0.171286109781269	-4.18129425773128	0.615118219256686	0.943703636622998	5.35889059331868	0.128695490527096	-4.13516908414569	3.8006099463344
TRINITY_DN83840_c0_g2_i1	-0.281994512895858	-0.621987323545212	2.23428310102283	-0.699645590862113	-0.971338554348877	-0.554985807425935	-0.843003258715901	2.5144078003636	-0.775735853592537
TRINITY_DN1015_c0_g1_i15	-1.67615027151803	1.30588560053045	-2.25629575594141	1.69454588160773	1.68161354976073	2.08561885072451	1.67017815531466	-2.25629575594141	-2.24910025453721
TRINITY_DN4820_c0_g1_i10	-1.55510718797785	0.563192743947636	-2.13481975258581	1.35108197048421	1.41385726384929	0.556774659618619	0.913008079737905	-1.77970934304848	0.671721565974472
TRINITY_DN34471_c0_g1_i8	-3.63270967056965	0.846973602297302	-3.63270967056965	0.286344323685379	1.10254170521678	3.07118006400729	3.51387427843876	-3.63270967056965	2.07721503806342
TRINITY_DN2014_c0_g1_i31	-0.931615338039221	-0.207401651281863	-0.931615338039221	0.744652070226668	1.19634804008436	-0.0448701132971125	0.151768249670861	-0.931615338039221	0.954349418714749
TRINITY_DN5602_c0_g1_i8	0.540239091184481	-0.983069323863801	2.32326141560654	-0.591526643740453	-0.594278147685718	-1.13648822072947	-0.70393656470579	1.56093549840936	-0.415137104475146
TRINITY_DN30777_c0_g1_i1	0.734978751181896	-0.9899864806092	3.03671531615025	-0.777306835691561	-1.21772755644833	-1.04780255500602	-1.04012862712059	2.51898554399188	-1.21772755644833
TRINITY_DN2086_c0_g1_i10	3.6502617641245	-0.996242696830559	1.79704951268542	-1.40084096792076	-1.01151502641387	-0.661381158972421	-0.636877507074871	-0.557242525263331	-0.183211394334105
TRINITY_DN2967_c0_g1_i16	-2.232157904375	-0.424633176909952	-3.51924510956428	0.291627993742194	0.316627501246066	3.07342233753453	3.12614771808227	-3.73922216947787	3.10743280972203
TRINITY_DN8641_c0_g1_i31	-1.07291699789362	-1.07291699789362	-1.07291699789362	-1.07291699789362	-1.07291699789362	2.99867407520753	-1.07291699789362	-1.07291699789362	4.51174491004784
TRINITY_DN2637_c0_g1_i7	-3.91204565525859	3.57944134651724	-5.83348198606489	1.89824433665089	2.90006894903028	0.697291074762528	4.31936816022559	-5.83348198606489	2.18459576020185
TRINITY_DN4984_c0_g1_i2	-1.65102830174056	-0.474705529100101	-1.65102830174056	1.65143698559184	0.733021505054595	0.964387995522306	-0.303362645439594	-1.65102830174056	2.38230659359265
TRINITY_DN2038_c0_g1_i2	-0.903854491924766	-0.903854491924766	-0.903854491924766	-0.903854491924766	-0.903854491924766	3.47285263448222	-0.903854491924766	-0.903854491924766	2.85412880899115
TRINITY_DN5362_c0_g1_i1	-1.04353769003879	-1.04353769003879	-1.04353769003879	-1.04353769003879	-1.04353769003879	3.75518682382572	-1.04353769003879	-1.04353769003879	3.54957700644582
TRINITY_DN5600_c0_g1_i1	-1.61591778047374	0.914513492803237	-1.82654675249435	2.09737009941283	2.14252754110292	-0.965683018444776	1.6357728411659	-2.61230652692136	0.230270103849338
TRINITY_DN107667_c1_g1_i1	1.3273210500102	-1.5152749996543	2.42339647532223	-1.07560165078949	-1.17404047863405	-1.43815622124322	-1.54427711367041	2.63575319437526	0.36087974428378
TRINITY_DN9021_c0_g1_i7	3.50274759025658	-1.3013304640062	3.00102845698704	-1.10525266656776	-0.636878944336157	-1.13761353828055	-1.92029485016797	0.637036531575994	-1.03944211546098
TRINITY_DN154_c0_g3_i1	-2.12069132569024	-0.0708167088070426	-2.22421785943719	0.0760826342108452	0.0674799146813725	3.46083526158208	-0.232807059490334	-2.09384236723147	3.13797751018197
TRINITY_DN11462_c1_g1_i2	-1.81549106886557	2.99895070325621	-4.26675207963157	1.38007927027672	2.13837175848836	0.611576717415676	3.68312714299598	-4.44925595206319	-0.28060649187262
TRINITY_DN10945_c0_g1_i3	-0.832042785726329	0.0802238423401207	-0.832042785726329	0.829706814084376	0.522973478493221	1.50481185339914	-0.139615587636621	-0.832042785726329	-0.301972043501245
TRINITY_DN7345_c0_g1_i2	0.0261208127566066	-1.60625151207298	3.69603318589748	-1.00694437024802	-1.33677649268136	0.0896626073374622	-0.970759395699182	2.18524793036671	-1.07633276565672
TRINITY_DN6013_c0_g1_i6	-2.91102466888748	-0.83853024085475	-2.70949767005934	-0.135441026773054	-0.33778393706551	6.56030953665826	-1.19198866318532	-2.65291414169297	4.21687081186017
TRINITY_DN12182_c0_g1_i2	-1.60094497346648	-0.0266012195464633	-1.60094497346648	1.73548124842024	2.08600370004042	-0.530555645575078	0.786693285486152	-1.60094497346648	0.751813551574161
TRINITY_DN16262_c0_g1_i9	0.934841547435581	-1.48118746389065	2.32956409486948	-0.746532030411642	-0.985492301266579	-0.098796881017178	-1.16852229033225	1.81996116205462	-0.603835837441385
TRINITY_DN445_c0_g1_i8	-0.59917747963026	0.176505222108799	-0.59917747963026	0.501800168094561	1.02982935379692	-0.59917747963026	0.670454171310179	-0.59917747963026	0.018121003210586
TRINITY_DN3624_c0_g1_i11	-3.79539185558448	-0.2824065207708	-3.79539185558448	-1.51710967605175	-0.859932107779187	7.81132934582618	1.3977490635604	-3.79539185558448	4.83654546196858
TRINITY_DN893_c1_g1_i8	1.1763841770298	0.0984561240179422	1.61728404577965	-0.532837703126825	-0.704950164052117	-1.78928702455588	-2.10119853737315	2.09902895741711	0.137120124863459
TRINITY_DN23354_c0_g1_i5	0.0274071596544943	-0.324073428264548	2.51905900709318	-0.756136180547712	-0.505943517528984	-1.62337646394306	-0.91467176115548	2.4126945229065	-0.834959338214395
TRINITY_DN22024_c0_g1_i7	-0.826080140492597	1.20704577815171	-0.826080140492597	1.01122800366664	0.768458864299117	-0.305466365505539	0.618734115223061	-0.82320050871641	-0.824639606133382
TRINITY_DN24281_c0_g1_i4	-0.256289782270147	-0.730758473085623	2.20520064170346	-0.430574323091204	-0.500870094026511	-0.809678614665543	-1.43682517793455	2.22829779510501	-0.268501971734886
TRINITY_DN463_c0_g2_i2	0.893950793901535	-0.683783224717465	2.1586577768609	-0.200797342220695	-0.338474385694796	-0.556749610906	-1.15120312087698	1.58456833919108	-1.70616922553757
TRINITY_DN9265_c0_g1_i2	0.809794452332552	-1.33452328074922	2.6940039459752	-1.43285311403116	-1.44122197756832	-0.0643073775765597	-0.448233306972537	2.73442957625944	-1.51708891766939
TRINITY_DN21145_c0_g1_i2	4.5872051432962	-1.6481581338739	2.29529440468492	-1.6481581338739	-1.6481581338739	-1.6481581338739	-1.6481581338739	3.00644925526229	-1.6481581338739
TRINITY_DN613_c0_g1_i16	-1.35542522197474	0.402024794256549	-1.35542522197474	2.51917504407484	1.47786970239218	-0.611264126404331	1.63389547357973	-1.35542522197474	-1.35542522197474
TRINITY_DN4375_c0_g1_i10	-1.4162523446492	-0.909345790068505	-1.4162523446492	-0.873251467246773	-0.576292757159667	3.75679511460594	-0.92465575023875	-1.4162523446492	3.77550768405535
TRINITY_DN73_c0_g1_i14	0.357208612359444	-1.02440442553752	2.37471771834569	-0.354389958634357	-0.703455129479153	-1.28803690729801	-0.581573401529152	1.59003914451798	-0.37010565274492
TRINITY_DN31347_c0_g1_i6	1.57122269507383	-0.538887061843853	1.48919428137417	-1.07493996208406	-0.917896251938483	-0.664598857469975	-0.955915858941788	1.8786977775889	-0.786876761758746
TRINITY_DN5731_c0_g1_i20	-2.29665224754812	2.0449777617818	-2.29665224754812	2.30795286943679	3.85881366329003	-2.09878685619438	3.07365155187822	-2.29665224754812	-2.29665224754812
TRINITY_DN2500_c1_g1_i6	-2.50766738000408	-0.591110965431789	-2.01287279867993	-1.63927597530351	-1.50859426409693	5.34435439699812	-0.86860031623588	-1.18889312366393	4.97266042641793
TRINITY_DN5856_c1_g1_i8	-0.734293805766543	-0.734293805766543	-0.734293805766543	-0.734293805766543	-0.734293805766543	2.56289761079931	-0.668032363497822	-0.734293805766543	2.51089758729777
TRINITY_DN7940_c0_g1_i4	0.433856169807734	-0.635614008030101	1.6289275532995	-1.07877700464868	-0.462217450397952	-0.565779339401567	-0.390678170822667	2.38993077753113	-1.31964852733739
TRINITY_DN18227_c0_g2_i2	-0.839980156287888	-0.839980156287888	-0.839980156287888	-0.839980156287888	-0.839980156287888	3.94394789001933	-0.839980156287888	-0.839980156287888	1.93591320399588
TRINITY_DN4740_c0_g1_i4	-0.873403405341526	-1.86067143916781	0.341195932035995	-2.53013226013546	-1.90097584704882	3.88538034986317	-1.3861817577435	1.0328801596154	3.29190826792255
TRINITY_DN3432_c0_g1_i16	-2.18965502502603	0.999277574818963	-2.51040009808335	2.1983163324505	1.92757362959747	0.233496226121026	0.602915096155063	-2.26060662830176	0.999082892268113
TRINITY_DN96729_c0_g4_i2	-1.71604559180347	-1.49324103075821	4.81265073855222	-1.71604559180347	-1.48830451596434	-1.63062093555079	-1.38835822762742	5.80294582488931	-1.18298066993383
TRINITY_DN20944_c0_g1_i2	-2.55894977383192	2.58297342389181	-2.55894977383192	2.41337526772523	2.45321660519228	-0.982669516210567	3.05784899291686	-2.55894977383192	-1.84789545201986
TRINITY_DN347_c1_g1_i7	-2.00703095128592	0.828112687457191	-2.69945814937563	0.893417432988793	0.616542736746022	2.91901545370685	1.66245054320262	-2.69945814937563	0.486408395935706
TRINITY_DN302_c4_g1_i2	-3.88095778282315	-3.88095778282315	-0.290475523902241	-2.07236679468317	-2.72068295141455	9.62016135826688	-2.36645674654886	-1.6643477140807	7.25608393800895
TRINITY_DN11444_c0_g1_i1	-0.799568785404186	-0.868762227828609	3.39251757988353	-0.843294493631872	-1.14205146830462	-0.82455605902617	-1.93122892833193	3.50435805107651	-0.487413668432645
TRINITY_DN20572_c1_g1_i1	-2.47049491708084	4.66315653391526	-3.85180367459448	5.23875150614457	5.26640334551481	-3.47419198269165	-1.02199854394427	-7.57416039984654	3.22433813258314
TRINITY_DN45367_c0_g1_i3	0.31753334753045	-0.55903271122127	2.26247343067622	-0.55903271122127	-0.55903271122127	-0.375069876378675	-0.55903271122127	0.590226654278353	-0.55903271122127
TRINITY_DN35050_c0_g1_i4	-0.616869271327622	-0.616869271327622	-0.616869271327622	-0.616869271327622	-0.616869271327622	2.95492887038224	-0.616869271327622	-0.616869271327622	1.36315602891111
TRINITY_DN2188_c0_g2_i9	-1.3136728641483	-0.196083562149853	-2.7491555814316	0.360179231644712	0.231950106815929	2.76903320252656	1.16781315345617	-3.04771429854604	2.77765061183242
TRINITY_DN6070_c0_g1_i2	-1.14367899391607	-1.14367899391607	-1.14367899391607	-1.14367899391607	-1.14367899391607	5.52316279397917	-0.653108863469868	-1.14367899391607	1.99202003298712
TRINITY_DN4326_c0_g1_i2	-2.49930204406012	0.895949014179262	-2.47726437063202	0.901414906916391	1.34706844463784	1.70776076741862	0.515755027413922	-1.77290833948217	1.38152659360829
TRINITY_DN5731_c0_g2_i1	-0.887718526091164	3.93794957408992	-3.08022834503311	1.88961285939821	2.97730857289964	-2.78391778432502	4.10745033912774	-3.08022834503311	-3.08022834503311
TRINITY_DN3666_c0_g1_i12	-0.708704939461472	-0.708704939461472	-0.708704939461472	-0.708704939461472	-0.708704939461472	2.64602930050913	-0.708704939461472	-0.708704939461472	2.31490527572117
TRINITY_DN31045_c0_g1_i20	-1.97624233987213	0.830731572004763	-4.2130275862762	-0.0147271652802878	-0.0339502790205675	4.126986206898	1.71467676767258	-4.29343737317287	3.85899019704671
TRINITY_DN8220_c0_g1_i14	2.09042524951929	-2.1624215636223	3.9713170108956	-2.35421574502521	-1.89231164070839	-0.669415150661703	-1.34500959933522	4.37844768031332	-2.0168162413754
TRINITY_DN65201_c0_g2_i2	-1.26621043118463	-0.776667495542159	-0.21937017698166	-0.760319501454675	-0.396733797219231	3.13131874852676	-1.26621043118463	-1.26621043118463	2.82040351622486
TRINITY_DN3576_c0_g1_i1	6.60340129397837	-2.23325189956054	4.64379291541535	-2.23325189956054	-2.23325189956054	-2.23325189956054	-2.23325189956054	2.15231718796952	-2.23325189956054
TRINITY_DN6852_c0_g1_i2	-2.13661838614731	0.573617025202434	-1.58421244060011	1.20636486432846	0.943747711171342	0.778322460281407	1.02875956547214	-1.85659786858674	1.04661706887838
TRINITY_DN33171_c0_g1_i2	-0.274478456183686	-0.478619172963911	-0.478619172963911	-0.478619172963911	-0.478619172963911	1.56961701268894	-0.478619172963911	-0.478619172963911	1.57657648127821
TRINITY_DN738_c0_g1_i15	-0.930256303204762	-0.930256303204762	-0.930256303204762	1.46178629434393	-0.158793244839111	0.841206755160889	0.0317373742154932	-0.930256303204762	1.54508803393785
TRINITY_DN2984_c2_g1_i2	-2.39251949234044	2.58887653963171	-2.39251949234044	2.04790122841633	2.00432500459939	-1.24912607364725	2.14459016800024	-2.39251949234044	-0.359008389979113
TRINITY_DN9507_c1_g1_i3	-0.624628961882235	3.3080763965714	-6.38127868129326	2.75907309361131	3.80011089864644	-0.338656229594476	4.33073580485414	-6.38127868129326	-0.47215363962006
TRINITY_DN2567_c0_g1_i19	4.63479134570868	-1.26639777066078	2.62868003489836	-3.93541136694672	-1.4623389319215	-1.770613881548	-0.102484618214365	2.92072726700538	-1.64695207832106
TRINITY_DN8894_c1_g1_i7	-1.88823415943672	0.972852746558675	-2.09237487621694	0.971645686751666	0.961257822065153	1.35427837106931	0.768190703841061	-1.76239022645852	0.714773931826324
TRINITY_DN2284_c0_g1_i19	0.475967272373467	-0.376497804661668	2.01230417847469	-0.14677346115805	-0.332039056081202	-2.13514404351056	-0.894939160088716	2.45184413619173	-1.05472206153968
TRINITY_DN7114_c0_g1_i9	-1.44952615590733	0.425860748679124	-1.44952615590733	0.716546520039374	0.943890044564213	0.451195771656784	1.11460808755091	-1.44952615590733	0.696477295231593
TRINITY_DN385_c0_g1_i3	0.773343198346621	-2.21971648656732	2.30630759799819	-1.98815241933263	-1.77535231601897	2.30194003350629	-2.05667787071025	0.0796223825788207	2.57868588019925
TRINITY_DN9080_c0_g1_i1	-1.46980084023235	1.95466425965045	-2.29549327694716	1.88360628667566	2.05779527763666	-2.75763928028149	3.07219690497329	-2.84442304642356	0.399093714948497
TRINITY_DN14502_c0_g4_i1	-1.38599037853694	-1.29384053190674	-0.316478335586468	-0.327637033909917	-0.244307146288719	3.18154989102073	-1.18515749548034	-0.207496098369462	1.77935712905786
TRINITY_DN2017_c0_g1_i15	1.02102764480873	-0.778469732551718	2.36807098782305	-0.363032871321288	-0.931123875030391	-1.71288139092414	-1.83328625652265	2.34848337216927	-0.118787878450856
TRINITY_DN3813_c0_g1_i17	-1.92124682734358	-2.67912348709148	-2.67912348709148	-2.67912348709148	-2.67912348709148	7.92235483348926	-2.4305886509528	-2.20715569942996	9.35313029260301
TRINITY_DN9852_c0_g1_i22	0.0120602025280436	-0.263967041750711	2.39229815725603	-0.727671825929538	-0.501131739903354	-1.49857010083226	-0.817646338604352	2.610867107489	-1.20623842025286
TRINITY_DN2749_c1_g1_i29	1.6173781731712	-0.443952588300278	1.34614710682592	-1.25927382016794	-1.15971799597849	-1.72715568278463	-2.25113575072426	2.11568184948429	1.76202870847419
TRINITY_DN1429_c0_g1_i14	-1.18135343898006	0.65011849386764	-1.18135343898006	0.735123205457658	0.882149503326099	0.167445520632049	0.0798764700069872	-1.18135343898006	1.02934712364974
TRINITY_DN5163_c0_g1_i5	-0.805845587033546	-0.987746506615133	0.454390185447575	-0.776783121431083	-1.07855831002753	-0.893373959161728	-0.998490664975942	5.22246206635208	-0.136054102554698
TRINITY_DN3097_c0_g1_i10	-1.00795050939882	0.554230847073043	-1.00795050939882	0.44885563983165	0.612635901053054	0.970977266982575	0.140007371988277	-1.00795050939882	0.297144501267873
TRINITY_DN11310_c0_g1_i6	2.60392509075343	-1.96971262231055	4.64955744036608	-2.23154428106269	-2.23154428106269	-1.40047777045762	-2.23154428106269	3.32962908416846	-0.518288379331718
TRINITY_DN13980_c1_g1_i1	2.03947631378031	-2.26766072842461	2.86434023733608	-1.44309651633478	-0.934236994699418	-1.92056205780234	-1.60773617002223	2.75745668097686	0.512019235190146
TRINITY_DN23552_c0_g1_i1	-0.76175151785557	-0.76175151785557	-0.76175151785557	-0.76175151785557	-0.76175151785557	3.33400415601249	-0.76175151785557	-0.76175151785557	1.9982564689765
TRINITY_DN545_c36_g1_i1	-2.74972281510888	-2.0671495177613	-2.12305006250289	-0.313294427056327	-1.03955006682922	7.02697339880981	-0.722568763605155	-2.74972281510888	4.73808506916284
TRINITY_DN19184_c0_g1_i10	2.55146683405667	-0.802083956073827	0.784639002511766	-0.929056812331593	-0.929056812331593	-0.750182854161797	-0.760414776772753	1.65806810954018	-0.823378734437055
TRINITY_DN38469_c0_g1_i2	-0.782002402941569	-0.782002402941569	-0.782002402941569	-0.782002402941569	-0.782002402941569	3.36171752815335	-0.556727473071999	-0.782002402941569	1.88702436256806
TRINITY_DN47947_c0_g1_i11	-0.898916250340844	0.502168051164162	-0.898916250340844	0.775544401219415	0.329440703860205	1.12185261475373	0.368919141756771	-0.898916250340844	-0.40117616173175
TRINITY_DN3238_c2_g1_i4	-2.46805691115886	-2.46805691115886	-2.46805691115886	-2.46805691115886	-2.46805691115886	10.0865259452643	-2.46805691115886	-2.46805691115886	7.18987243284771
TRINITY_DN1788_c0_g1_i3	-3.36953758889186	2.26694202988867	-2.1289179595801	3.88405465473951	3.50060516053326	-2.94300445077519	0.39631536392924	-3.36953758889186	1.76308037904834
TRINITY_DN4114_c0_g1_i13	-2.0781149040558	0.684871660824773	-2.0781149040558	1.04024482189725	1.52643091231291	0.225227490431528	1.19495333759777	-1.80908175760057	1.29358334264794
TRINITY_DN2055_c0_g1_i11	-0.949060138473808	1.35622306208044	-1.54785890125054	1.58525463082948	1.65752907969839	-0.870499731454604	0.719898367613809	-2.14949627652271	0.198009907479538
TRINITY_DN69709_c0_g1_i3	0.629679464451623	-0.165482227367861	2.04916422473203	-0.702103315673993	-0.439967176234157	-1.85368388896933	-0.496836153362491	2.09721529908646	-1.11798622666228
TRINITY_DN2640_c0_g1_i17	1.31005259810959	-0.512504915792697	1.45109605106044	-1.2021248998473	-0.471957410060702	-1.41276312822745	-0.414206545097116	1.15867098764906	0.0937372622061696
TRINITY_DN3027_c2_g1_i1	0.377299229322796	-1.65339321403358	2.1683076404797	-1.9838254664869	-1.99007993455245	0.184827673887281	-1.02283384687231	3.58722308953704	0.332474828718421
TRINITY_DN5302_c1_g3_i1	-3.3559644097727	-0.29056443229394	-3.00433608066991	1.17697587860018	1.06942775386218	3.13327343656881	2.71993184424506	-2.95651984518324	1.50777585464356
TRINITY_DN6262_c0_g1_i9	4.24126441520487	-1.9506732306179	3.04607704823128	-1.9506732306179	-1.9506732306179	-1.73903797729075	-0.0713595543070136	2.32574899063322	-1.9506732306179
TRINITY_DN2350_c1_g1_i2	-1.95211912407088	0.172767605629776	-2.20769366683451	1.89090932550433	1.34295507424371	1.32419125908606	-0.742944275529945	-2.3798318154658	2.55176561743727
TRINITY_DN5856_c1_g1_i7	-0.750095588215836	-0.750095588215836	-0.750095588215836	-0.750095588215836	-0.750095588215836	2.14637002797359	-0.750095588215836	-0.750095588215836	3.10429908953726
TRINITY_DN425_c1_g1_i10	-0.273004324950869	-0.819309103178639	-0.219990219007558	-0.196054096834906	-0.464260202716694	3.0660549556951	-1.08351144231384	-1.35341388026334	1.34348831357075
TRINITY_DN1138_c3_g1_i1	-1.19517791485914	-1.19517791485914	-1.19517791485914	-0.637400243464211	-1.19517791485914	3.8802691446696	-1.19517791485914	-1.19517791485914	3.92819858794943
TRINITY_DN2671_c0_g1_i18	1.10102759709096	1.24320929297035	-0.664507149272018	1.27739797914617	1.51358993157676	-1.57139774488054	0.441817874623627	-1.95434161444953	-1.38679616680578
