# Supplementary material for: Sex-specific differential gene expression during stolonization in the branching syllid Ramisyllis kingghidorahi (Annelida, Syllidae)
Source: BMC Genomics. 2025 Apr 25;26:405. doi: 10.1186/s12864-025-11587-w (PMC12023644; doi:10.1186/s12864-025-11587-w)
Supplement: Supplementary file 8 — Supplementary Material 8. [file 12864_2025_11587_MOESM8_ESM.txt]

Trinity_ID	SA11_S12	SA11_S9	SA16	SA20	SA21	SA23	SA31	SA32	SA39	SA89
TRINITY_DN6586_c0_g1_i13	0.95504223757081	0.781697112313873	1.4661156522724	-2.22765005994538	-2.22765005994538	-0.131725639946844	0.2531320644586	2.05003719378886	1.30865155937844	-2.22765005994538
TRINITY_DN4770_c0_g1_i15	0.0733223971341821	0.361895895455108	1.26848776551315	-1.00323669799742	-1.00323669799742	0.300690138483273	-1.00323669799742	0.978981148318161	1.02956944708582	-1.00323669799742
TRINITY_DN54065_c0_g1_i3	-1.07486521985707	-1.07486521985707	-1.07486521985707	2.58037210460518	2.32731120512241	-1.07486521985707	-1.07486521985707	-1.07486521985707	-0.709732626404544	2.2512406358194
TRINITY_DN25777_c0_g1_i2	-0.720589222924967	-0.576542853308261	-0.641979388228601	2.14196135337476	2.10662008341566	-0.520210424940941	-0.643346223992507	-0.720589222924967	-0.572631341537866	0.147307241067687
TRINITY_DN4882_c0_g1_i11	3.54550327498075	-3.04964229301011	3.12316521696533	-0.670021330954397	-3.04964229301011	-3.04964229301011	-3.04964229301011	4.36931502126312	4.88024928279573	-3.04964229301011
TRINITY_DN6670_c0_g1_i19	-1.15887007210063	-1.21760564892423	-0.333824167229309	1.70518305485381	1.98101766851286	-1.6876991510544	-0.536654522532013	0.160905974329498	-0.0548717571270823	1.1424186212715
TRINITY_DN4389_c1_g1_i7	0.655866553120789	-0.603608840792066	-0.863528586320357	2.29643058599416	0.764931201401323	-0.948568903573954	-0.977566533349655	-1.03463382005077	-0.271988384627171	0.9826667281977
TRINITY_DN327_c0_g1_i13	0.415595107415927	-0.646873594832374	-0.867737322136976	1.52501805475741	0.502223903457772	-1.28456635942551	-1.27342988763996	-0.133136269230296	-0.233491185100268	1.99639755273428
TRINITY_DN30399_c0_g1_i8	-1.24009424859609	1.32996993320228	-0.945587406443711	-0.504289076805648	-1.820713459411	3.22610982689661	1.94122409918539	0.0971219703934074	-0.421665691013015	-1.66207594740822
TRINITY_DN10082_c0_g1_i12	0.32879413980984	-0.179636520110297	-1.01085166069312	1.84720287721862	0.813005233405415	-1.0923246946103	-1.41167372265834	-1.26602823534604	-0.465654148190255	2.43716673117448
TRINITY_DN5887_c0_g1_i11	-1.03056860300717	1.81917159176747	-1.25822937278038	-0.432423232797238	-0.137667780622828	1.36753778480833	1.79748835733906	-1.62136736612277	-0.784164499034734	0.280223120450268
TRINITY_DN1798_c0_g1_i2	-0.9468690915713	-0.872620752091385	-0.431924297641074	1.09855707235573	1.82908567861603	-0.747040839606295	-0.790289347783028	-0.715566488176106	-0.505742363423795	2.08241042932122
TRINITY_DN11821_c1_g1_i3	-1.690671055694	-1.09612250614365	-0.531041869872777	2.16900038424186	1.5533026162253	-1.06586829044106	-0.842674149139055	0.293736009616609	0.884157067893438	0.326181793313332
TRINITY_DN9606_c0_g1_i16	-0.750444323133306	-0.751939257970655	-0.0981261662646098	1.91132311666382	0.622885912578749	-0.688857020486205	-0.911328983933818	0.0505880871845141	-0.0347859741514576	0.650684609512965
TRINITY_DN1260_c0_g1_i24	-0.529592222783182	-0.529592222783182	0.719549680497166	0.892640777899866	0.406998607040757	-0.426598229459856	-0.529592222783182	-0.529592222783182	-0.529592222783182	1.05537027793797
TRINITY_DN6826_c0_g1_i10	-0.755598423723986	1.99543675294388	0.559967806594962	-0.755598423723986	-0.755598423723986	0.627898520431379	0.258756869253084	-0.755598423723986	0.33593216939663	-0.755598423723986
TRINITY_DN15370_c0_g1_i2	-1.07744748037432	-1.4985909165211	-1.02656463562119	1.90911934953173	1.98288074323207	-0.674562463097439	-2.23691690215151	0.0165713611346328	-0.437360350654313	3.04287129452144
TRINITY_DN6604_c0_g1_i14	-2.24263198025937	-2.56224991445953	-0.421798437505872	1.60791551612106	3.82162714551857	-0.398429187969115	-1.43131904463308	-0.265352056759455	-1.83803622770217	3.73027418764898
TRINITY_DN1394_c0_g1_i1	0.0623083046520938	-0.440576682756188	-0.21575720998592	0.9480612685396	0.490439376384209	-0.582009473685484	-0.582009473685484	-0.582009473685484	-0.582009473685484	1.48356283790814
TRINITY_DN13004_c0_g1_i4	-1.8193352016289	-0.614590646111875	-1.99310226936561	2.91186344931842	4.55337243636112	-2.31503036425297	-2.31503036425297	-0.0349648778913325	-2.31503036425297	3.94184820207708
TRINITY_DN32895_c0_g1_i2	-2.03976529251332	3.62667887094888	-1.92473204956708	-1.89180741112622	-1.75525115926907	4.50779250027479	5.50688226795286	-1.95026714167422	-2.03976529251332	-2.03976529251332
TRINITY_DN448_c0_g1_i18	-2.06733626086592	3.07407892402781	-1.14996501814124	-0.495786713879102	-0.247780398502647	2.87557946905012	2.33773598221956	-1.64071402387195	-1.38562781682516	-1.30018414321147
TRINITY_DN2570_c0_g1_i3	1.41657194689356	1.2218341527541	0.421443178446255	-1.86986568138272	-1.86986568138272	1.04393328356798	-0.209028313686431	1.49792471141334	0.216918084759352	-1.86986568138272
TRINITY_DN1759_c1_g1_i13	-0.514051718472799	-1.22774753331616	-1.09133737456049	3.29894731222582	2.66156375368524	-1.02925337967707	-1.34673556953324	-0.28164054131136	-0.846464160812374	0.376719211772443
TRINITY_DN25158_c0_g1_i4	-1.63148734697606	-1.55151197025546	-0.811819163479602	1.00542723337982	2.36887328170746	0.136591088040398	-0.501215392457199	-1.08058668232853	-1.24412480614006	3.30985375850924
TRINITY_DN1772_c1_g1_i4	-1.01642713882243	-0.99999268073678	-0.42962931476675	1.55773846991183	1.83237847169214	-1.45874357641404	-1.13275726495233	-0.658587211350114	-0.00545005837987267	2.31147030381834
TRINITY_DN1819_c0_g1_i6	-0.663261481088352	0.112421220650708	2.25531557341527	-0.663261481088352	-0.663261481088352	0.753037824391527	0.858794268072612	-0.663261481088352	-0.663261481088352	-0.663261481088352
TRINITY_DN15386_c0_g1_i2	-1.08281336821199	-1.08281336821199	-1.08281336821199	3.44394406577887	1.65919284265475	-1.08281336821199	-1.08281336821199	-0.883690726198389	1.04415948804578	0.150461170778944
TRINITY_DN4284_c0_g1_i1	0.541448188426691	1.43964632560358	0.725121640059466	-1.48464362591464	-1.48464362591464	0.366555712678657	0.441355792641586	-0.251369086923703	1.19117230525763	-1.48464362591464
TRINITY_DN10945_c0_g1_i11	-0.559495413192452	0.450568270152246	-0.559495413192452	-0.559495413192452	-0.559495413192452	1.55253742304136	0.254439657288865	0.211122233463751	0.328809482016035	-0.559495413192452
TRINITY_DN7927_c0_g1_i46	-2.57744663647849	-2.57744663647849	-2.57744663647849	4.78577701603264	5.33153435177064	-1.75696129349211	-2.11382417962659	-2.40495912096835	-2.36332183112564	6.25409496684488
TRINITY_DN9417_c0_g1_i1	-1.44799738714116	2.2236702711347	-1.14295251410802	-1.00133790868909	-1.14619088817457	3.04305621066936	3.77289561084096	-1.41117181336039	-1.49814777850254	-1.39182380266926
TRINITY_DN2566_c0_g1_i22	-0.922342805189987	-0.509224507895249	-0.133530473657923	1.24564569255098	1.86558414733071	-0.580891260238719	-1.80530338399977	-2.22685592043495	0.0862879121668172	2.98063059936808
TRINITY_DN16914_c0_g1_i6	-0.87806436489042	-0.728983849804047	-0.603831319992396	1.51707882051179	1.21925472250621	-1.04321513820557	-0.847187420868524	-0.391343705201794	-0.322597538126849	2.0788897940716
TRINITY_DN2319_c0_g1_i16	-0.434598529933925	-1.47728492903548	0.969230801716536	0.455619078426189	0.754400258633137	-1.13349712644853	-1.25640678772883	0.543642133089389	0.694204719060274	0.88469038222124
TRINITY_DN5748_c0_g1_i7	-2.32342394086489	-1.66441276966674	0.944411451232728	0.608259116194918	2.49332934461816	-2.13692338322039	-1.27588555210153	-0.52019690442996	0.173038408717377	3.70180422952033
TRINITY_DN6081_c0_g1_i2	-0.720701412830959	-0.638180402542618	-2.12922544997303	1.46810983223349	3.45291071527936	-2.74000109885229	-0.99202749013081	-0.494203041255593	-1.24036239285048	4.03368074092292
TRINITY_DN2829_c0_g1_i11	3.34870978004395	-0.924355579456051	1.78260356774689	-1.52916100915178	-2.01045995069934	-1.74262455860173	-2.01045995069934	1.51071645102822	3.58549120048852	-2.01045995069934
TRINITY_DN22494_c0_g1_i6	-1.87876116264568	-1.87876116264568	-1.39539680193233	2.95983770072488	2.16440833221843	-1.87876116264568	-1.62054377310966	0.348671875391297	0.875057280527862	2.30424887411657
TRINITY_DN19795_c0_g1_i1	-1.48013854666331	-1.23790719672244	-1.51574152365209	3.03323048239395	3.81693872468438	-1.98410493439511	-1.60970941961362	-0.409470140515719	-1.08810025613673	2.47500281062069
TRINITY_DN3229_c0_g1_i89	-0.300833197373121	0.421977022504801	0.522980341188277	-0.645661694370562	-0.645661694370562	0.0889937391084429	0.559730818619122	1.28979805343473	-0.645661694370562	-0.645661694370562
TRINITY_DN9918_c0_g1_i13	-1.52287789775431	0.377457610886668	-1.20905160136392	1.62116847186239	1.33689291845443	0.227299807838743	-0.742987858414267	-0.879483444274422	-1.52287789775431	2.314459890519
TRINITY_DN5433_c0_g1_i9	-2.47408179243595	-2.05832312591345	-0.498451606155125	0.817963700056914	2.51191948669913	-2.47408179243595	-1.36104812713606	-0.101965474237109	0.98731579749021	4.65075293406739
TRINITY_DN10306_c0_g1_i12	1.32366781255413	-2.99873932660586	1.22289238021737	2.17112652253562	2.27842194893071	-2.3550109088395	-3.04746536642228	0.144077997040545	0.0663165569824993	1.19471238360676
TRINITY_DN795_c1_g3_i1	0.807850434503432	2.36030413525268	0.671234356753249	-1.92921627015382	-2.18700230430281	1.21162627788963	1.31368582554506	0.127750921989819	0.316389074408169	-2.69262245188541
TRINITY_DN7529_c0_g1_i2	2.18926779133575	1.88880508685191	0.0820739583185164	-1.78627771562929	-2.05073720664016	0.968258044507214	0.937297789830261	0.718883404173878	0.414035850591667	-3.36160700333976
TRINITY_DN6227_c1_g1_i12	-0.891827043930155	-0.340193327235748	-1.35498109177054	2.16113676906074	0.971052795180156	-1.36177191037687	-0.929642948816588	-0.768150873282723	-0.291762652388689	2.80614028356042
TRINITY_DN454_c0_g1_i13	-1.04172284086399	1.16460780700706	-0.699168095386672	1.22611255123362	1.32424958672939	-0.457722457578219	-1.04172284086399	-1.04172284086399	-1.04172284086399	1.60881197145079
TRINITY_DN12312_c0_g1_i9	-2.27049886796203	-0.0954533818511134	-2.27049886796203	2.39136472031639	2.33866509217811	-0.32227182408286	0.36060541440385	-1.17086701794757	-1.02682978699516	2.0657845199024
TRINITY_DN635_c0_g2_i1	-2.20142324712669	-1.70373200740981	-2.14064551401959	2.43218858348626	3.74853945142211	-2.18087819206347	-2.03854048085654	-0.915107566437836	0.456936190923422	4.54266278208214
TRINITY_DN816_c1_g2_i3	-3.15037423228234	-3.15037423228234	0.339040252570676	2.73559052447163	4.66983664781166	-0.476591698262594	-1.62030349005725	-0.359393727540283	-3.15037423228234	4.16294418785317
TRINITY_DN9532_c0_g1_i26	-0.266787571651993	0.690308703496458	0.103721462859556	-0.605361916721623	-1.91951948029672	1.63324680544482	1.84696907902747	-0.316349559369387	0.442399642496016	-1.6086271652846
TRINITY_DN12702_c0_g1_i1	-0.907462952381325	-1.420448287195	-0.386232571857088	2.1137378518951	2.84656307157285	-1.420448287195	-1.420448287195	-0.56366174090692	-0.82972651718516	1.98812772044755
TRINITY_DN10434_c0_g1_i2	-2.08765406959388	-1.53183219861346	-0.49431352534593	2.78054738141538	3.31612104409882	-2.0429798968441	-1.97457029366059	-0.248365892874855	-0.40104749638185	2.68409494780046
TRINITY_DN13485_c0_g1_i3	-1.26481009471365	-1.26481009471365	-1.26481009471365	3.83397999377341	3.54424414531207	-1.26481009471365	-1.05691724307231	-0.425656707323826	-0.801187637861754	-0.0352221719729959
TRINITY_DN6974_c0_g1_i6	0.792201075922499	0.857378826963303	1.07173158356003	-1.15030182775983	-2.30587337909934	0.045902473594289	0.741282408485437	1.23522509149273	0.948912218350437	-2.23645847150955
TRINITY_DN63888_c0_g1_i1	4.91600421474029	-2.01134625795453	3.35166679827232	0.0240257236782657	-5.78931642132811	-0.791544522220224	-0.0311044250262009	3.21024709132712	3.74418155669902	-6.62281375818794
TRINITY_DN6925_c0_g1_i9	2.39581237695916	-1.24439395614482	1.25882347654382	-1.01413842050119	-2.14280608446566	-1.59746056284109	0.170483092147827	2.55399424330068	1.78176025317171	-2.16207441817044
TRINITY_DN13247_c0_g2_i3	-0.930391894330557	-1.50673424694565	-1.30831414124019	2.67618648918636	3.18402686381957	-1.68488645217976	-1.01955053499459	-0.852368698381142	-1.62006445112352	3.06209706618949
TRINITY_DN8386_c0_g1_i24	-1.2038646855992	-1.03650675786068	-1.2038646855992	2.4921291275107	2.53814152526754	-0.186655395566972	-1.2038646855992	-0.940830279765402	-0.702043420178285	1.44735925739068
TRINITY_DN4856_c0_g1_i8	-1.43733664225997	-1.37383369995381	-0.789331462449476	4.0894207917309	1.99227932194177	-1.43733664225997	-1.43733664225997	-0.830420700434764	0.250619851784513	0.973275824160785
TRINITY_DN2109_c0_g3_i1	-1.78689585969787	0.859730189162959	-1.58175861313467	2.46997449973141	1.35614070247057	-0.777081569870916	-0.394668620577688	-1.24694309389428	-1.65868458912099	2.76018695493149
TRINITY_DN2221_c0_g1_i44	-0.74961627772269	-0.830955905174629	-0.830955905174629	0.0643467161586776	1.97247780628979	-0.830955905174629	-0.830955905174629	-0.830955905174629	0.216582483588732	2.65098879755864
TRINITY_DN86935_c0_g3_i1	-1.39653726493797	-1.14436385173595	-0.805815494928132	3.11138420001936	2.724726855107	-0.474339416541606	-1.39653726493797	-1.39653726493797	-0.822193511017961	1.60021301391121
TRINITY_DN5683_c0_g1_i5	-0.224261834659754	2.32095919108949	0.0236312111374462	-1.21819360960311	-1.58853024874209	1.52810443976967	1.26747275516751	0.186606496732184	0.110611998342676	-2.40640039923402
TRINITY_DN1486_c0_g1_i9	-0.329563350733915	-0.660615756518193	0.652751704193767	1.34097648913596	1.01091193123543	-0.946030044556887	-1.90977484633628	-0.684172868523941	0.484311990737004	1.04120475136705
TRINITY_DN1291_c1_g1_i16	-1.01474790054012	-0.110167465618804	2.28024036715132	-1.01474790054012	-1.01474790054012	0.0522023433845051	0.365981547963427	1.51407343046901	-0.0505341225931822	-1.00755239913592
TRINITY_DN15087_c0_g1_i2	-1.62114843897741	-1.62114843897741	-1.62114843897741	1.66721012321625	3.30939968027045	-0.0304266689675685	-1.62114843897741	-0.693631192778933	-1.62114843897741	3.85319025314685
TRINITY_DN11802_c0_g1_i11	-0.693447746559538	1.77279311841559	-0.232023677569568	0.0175309121903942	-0.437834095961088	1.49123525433609	1.24235159261351	-0.588347274079691	-0.567264812616942	-2.00499327076876
TRINITY_DN7010_c1_g2_i1	-1.27158275584009	-0.982338470683445	-1.27014078166618	2.87580535684169	2.66397128267736	-1.27158275584009	-1.27158275584009	-1.27158275584009	-1.27158275584009	3.07061639203101
TRINITY_DN7831_c1_g1_i10	-1.81598738344899	-1.81598738344899	-1.81598738344899	3.18130502418752	4.20489257697379	-1.81598738344899	-0.871128937641446	0.201934524548277	-0.883170280707135	1.43011662643493
TRINITY_DN34471_c0_g1_i8	2.46792696071137	2.16424592718962	1.53056978765927	-3.12641033947324	-3.94526090036867	0.872106537469975	0.92308016139045	1.5178710718826	1.54113169390729	-3.94526090036867
TRINITY_DN7141_c0_g1_i15	-0.919167487744776	-0.773816102172156	-0.749242486302464	1.40102833352135	1.7119367946211	-0.919167487744776	-0.205471672901417	-0.919167487744776	-0.63110428741946	2.00417188388737
TRINITY_DN1964_c1_g1_i2	-0.161779487598799	-1.43448574028053	-0.919455626868136	2.75961910019703	1.77545927911154	-1.02041864195365	-1.82419440549007	-1.04525532610806	-0.760331784853894	2.63084263384457
TRINITY_DN3149_c1_g1_i2	-0.566739562472302	-2.67422304013428	-0.436682970645711	3.3417876438066	3.79807966365572	-2.71552079992378	-3.10921949870187	-0.766428010822768	-0.430418091259522	3.55936466649791
TRINITY_DN1303_c0_g1_i2	3.28587188290462	-2.37556420217309	3.00416071667522	-0.894782077769107	-2.37556420217309	-2.37556420217309	-2.37556420217309	2.48520000045574	3.99737048859897	-2.37556420217309
TRINITY_DN579_c1_g1_i15	-1.92782388647358	-1.40979239387141	-1.41584990469178	2.62627375136176	3.32510640993183	-0.501827565122503	-1.13039580432127	-1.15045677702317	-1.59325561080745	3.17802178101758
TRINITY_DN1079_c1_g1_i15	-1.50345032735579	-1.11608778651979	-1.50345032735579	1.5304131245105	1.12392304608513	1.6472718057302	1.52829773550849	-1.50345032735579	-1.50345032735579	1.29998338410863
TRINITY_DN2880_c0_g1_i4	-0.965258473049884	1.12186487060131	-0.946624298910833	-0.942358070939806	-0.965258473049884	1.16138405806828	0.542155625965556	0.772428288359976	1.18692494600516	-0.965258473049884
TRINITY_DN724_c0_g1_i5	-1.41195946139977	2.23732344261858	-1.35354277517445	0.459254231951404	1.07431876446198	2.80403140362261	2.61569373722237	-1.88126132406113	-2.2719290096208	-2.2719290096208
TRINITY_DN4276_c0_g1_i4	0.651973950208349	2.25307514549701	0.174436277571245	-1.46078734954036	-2.10332138094466	2.25769151590906	1.077149639278	-0.262531447651236	0.0986715531204161	-2.68635790344782
TRINITY_DN24095_c0_g1_i9	-1.66508165581329	-0.856078880874208	-1.66508165581329	1.91771517768975	2.10342029162097	-0.573551062692678	-0.807498700429146	-0.490675237283545	0.165984854791779	1.87084686880367
TRINITY_DN121_c0_g1_i14	-1.51725912614604	-1.15470591515932	-0.495487016810953	2.96857293512092	1.3700568713257	-1.08250717045139	-1.31885659343436	-0.56691228671185	-0.0232586074662242	1.82035690973352
TRINITY_DN2398_c0_g3_i2	-0.0503800995070707	2.02583522950399	0.688300031575078	-1.02235368270748	-2.72098303197354	1.2496438245406	1.67881328835752	0.258035958542917	1.072955099968	-3.17986661830002
TRINITY_DN2093_c1_g1_i7	-1.7131476921237	-1.54964895984082	-0.740822650566548	2.41341224589063	2.1042709132786	-0.82406359352555	-1.31698820305054	-0.718930044717705	-0.199151712756687	2.54506969741232
TRINITY_DN8434_c2_g2_i1	3.41575734434023	2.03639299230023	0.137006025362889	-3.23566753310587	-3.23566753310587	1.04595654053386	0.695920979896697	1.00952385995844	1.36644485692528	-3.23566753310587
TRINITY_DN90631_c0_g1_i4	-3.29687160875812	7.90618880547914	-3.29687160875812	-3.29687160875812	-3.29687160875812	7.57105959436939	7.60085286145832	-3.29687160875812	-3.29687160875812	-3.29687160875812
TRINITY_DN186_c0_g1_i7	-3.51511553805869	-3.51511553805869	-2.89031277280574	6.12903096488123	5.62330730834534	-3.51511553805869	-3.51511553805869	-3.51511553805869	1.90077830719812	6.81277388267448
TRINITY_DN1303_c2_g2_i3	-3.29233035547247	8.61513307169391	-3.29233035547247	-3.29233035547247	-3.29233035547247	8.37919832753785	6.05198108907552	-3.29233035547247	-3.29233035547247	-3.29233035547247
TRINITY_DN873_c0_g1_i9	-1.42819304137027	4.00254303978594	-1.914649997139	-1.63250676835751	-1.914649997139	4.19102808075553	4.26661160714463	-1.7408829294023	-1.914649997139	-1.914649997139
TRINITY_DN6321_c0_g1_i10	-0.860626749074495	-0.782768904412615	-0.616640892411533	2.53312450681138	1.49900544905267	-0.808106374227785	-1.21282384907855	-1.18448191782859	-0.79310246728291	2.22642119845242
TRINITY_DN2057_c0_g1_i10	-1.79626997572493	-1.08521565391286	-1.79626997572493	2.84839389714253	3.7343002281776	-1.35584925496816	-1.16866313759528	-1.79626997572493	-1.79626997572493	4.21211382405588
TRINITY_DN77287_c0_g2_i1	-2.08962009990937	-2.08962009990937	-0.410196301796774	1.27411168263508	2.69493622949581	0.296639041223976	-0.00147850304035302	-0.994708452883904	-1.65239236099646	2.97232886518137
TRINITY_DN8442_c0_g1_i5	-3.97774326679261	7.20579163113121	-3.97774326679261	-3.97774326679261	-0.90580902170105	8.17271423049684	8.72655184834781	-3.31053235431174	-3.97774326679261	-3.97774326679261
TRINITY_DN14742_c1_g1_i1	0.108520341635595	1.57027874141104	-3.18736083785652	-1.35783283268582	-0.676072740543066	3.06888988409961	3.31711258551074	-1.63223683169299	-0.435758411209356	-0.775539898669235
TRINITY_DN24655_c0_g1_i4	-1.83649403367706	-1.83649403367706	0.541740121542177	3.37007105262706	2.21339806817395	-1.04488830897251	-0.443077833205517	-1.83649403367706	-1.83649403367706	2.70873303454309
TRINITY_DN52373_c0_g1_i1	-1.10285035960409	1.24027315979776	-1.10285035960409	-1.10285035960409	-1.10285035960409	3.42196556875341	2.69146152497791	-0.736598095904529	-1.10285035960409	-1.10285035960409
TRINITY_DN5023_c0_g1_i9	0.535918588821314	-0.350817077616123	-0.586409920039118	1.90220269117483	0.815950157672582	-0.894978698397799	-1.83725628583355	-0.950504661628803	-0.495418493939757	1.86131369978642
TRINITY_DN5364_c0_g1_i1	0.0963863495387089	-0.503590225485401	-0.514346071529969	1.11887667111672	1.98461172509195	-0.900160508074493	-1.73622448728294	-0.865395089913816	-0.800955564319699	2.12079720085894
TRINITY_DN3316_c0_g1_i13	-1.37312572257946	-1.01326392758284	-0.627383682769457	1.58673524495978	1.88428378981345	-1.18566324842615	-1.61408185610633	-0.14483303311884	0.195163354529837	2.29216908128
TRINITY_DN12249_c0_g1_i1	-1.40347828085186	2.484589786434	-0.408868852726416	-1.62228814499375	-0.550229996741729	2.51910944829604	2.22726175397099	-0.881320620270043	-0.810170276910181	-1.55460481620705
TRINITY_DN45864_c0_g1_i1	0.255228900998699	-0.735142920240391	-1.08181848733134	1.43231810052281	1.84948146610048	-0.759533284798544	-0.782568266433128	-1.50461510433999	-1.55964612412841	2.88629571964982
TRINITY_DN5635_c0_g1_i2	-1.04877134550896	1.45007786102276	-0.833238345763305	-0.928533468167001	-0.977308982952337	2.35623711969773	2.24124750142366	-0.601688119299309	-0.672645956232786	-0.985376264220452
TRINITY_DN11154_c0_g1_i4	-1.57517994578575	-1.57517994578575	-1.57517994578575	3.05871620013332	4.24067723193835	-1.57517994578575	-1.57517994578575	-0.314552037659055	-1.57517994578575	2.4662382803019
TRINITY_DN9400_c0_g1_i1	0.590616390498964	0.968834727699257	0.314121767177435	-0.814831453208571	-0.814831453208571	0.366589187071571	0.937917138198563	0.0812466021884934	-0.814831453208571	-0.814831453208571
TRINITY_DN9219_c0_g1_i11	-2.09071110247496	0.842275283466025	-1.24025195826609	-0.0799260223133218	1.40418985970457	1.90008433089301	1.18899293977233	-1.96632483218295	-1.75658344336821	1.7982549447696
TRINITY_DN88011_c0_g1_i11	-1.02752623458647	-1.02752623458647	-1.02752623458647	1.27347602144635	2.01108553217798	-1.02752623458647	-1.02752623458647	-1.02752623458647	-1.02752623458647	3.90812208848095
TRINITY_DN4123_c0_g1_i5	-0.661129592502932	-1.38110907494236	0.882893736565457	1.39031598996722	2.10837633707865	-0.956011537784944	-1.61867279326004	-0.853138046897061	0.187857495999528	0.900617485776488
TRINITY_DN2835_c2_g1_i26	-1.08912253460852	-0.914077048497608	-1.08912253460852	2.05165612117427	0.818537293244768	-0.597525940198073	-1.08912253460852	-0.776457361050127	0.067274081989144	2.61796045716318
TRINITY_DN5852_c0_g1_i77	-0.624078608438417	-0.997228758187482	-0.357792446815752	1.00241983636908	1.67719314609406	-0.854177994555299	-1.24002672283046	-0.56663974168613	-0.0512846909359301	2.01161598098633
TRINITY_DN8462_c1_g1_i3	-2.01220650602283	-1.48814283024562	-1.53815990670353	3.72575060019076	3.61709182217043	-1.58567336790616	-2.01220650602283	-2.01220650602283	-1.55277488738554	4.85852808794816
TRINITY_DN4067_c1_g1_i5	0.776310475759214	-2.48920494424064	2.22153242676334	0.452805351454184	-0.428328396039671	-2.0055508328874	-1.77431653479915	1.77063946916711	1.90114265977103	-0.425029674948022
TRINITY_DN800_c1_g1_i5	-1.73382973983978	-1.20640245816515	-1.85424216185837	2.66870942877071	3.53937620580737	-1.88560633276771	-2.40093464565181	-2.48079672616349	-0.513963590098689	5.86769001996692
TRINITY_DN367_c0_g1_i4	-2.66716864564795	-1.85806447203819	-2.24697149240219	3.71978761252818	4.61663243945495	-2.73457458974628	-2.42975821771375	-1.3263735675655	-0.106271996449513	5.03276292958025
TRINITY_DN180_c5_g1_i7	2.24882274611932	-2.14342597525983	3.01041988539164	0.303624180197354	-2.14342597525983	-2.14342597525983	-2.14342597525983	1.77934274765729	3.37492031693356	-2.14342597525983
TRINITY_DN649_c0_g1_i12	0.180830759376527	0.328756687738946	0.195799349984442	-0.524041205079826	-0.524041205079826	-0.16452003465223	-0.346442275752092	0.812242182784607	0.565456945759277	-0.524041205079826
TRINITY_DN4020_c2_g1_i2	-0.824380008518306	1.26791157463524	-0.681654952970477	-0.847158032723532	-1.29910335035394	1.48062150140085	2.49485105279194	-0.00774217868024429	-0.351499193792374	-1.23184641178915
TRINITY_DN9749_c1_g1_i6	-1.92798408599047	5.80516007227292	-1.92798408599047	-1.92798408599047	-1.92798408599047	4.68575381985675	3.00497470980359	-1.92798408599047	-1.92798408599047	-1.92798408599047
TRINITY_DN14303_c0_g1_i1	-1.63540930927872	-1.63540930927872	-1.63540930927872	2.53307227529392	4.41831026432577	-1.41879924053628	-1.63540930927872	-1.63540930927872	-1.63540930927872	4.27987255658894
TRINITY_DN2188_c0_g2_i1	-2.58732202217963	2.77860589839573	0.358825860302011	-1.32253202727474	-2.95162698821498	3.35246598543668	3.12491956532854	-2.73435353750354	-0.440734796350717	0.421752062060647
TRINITY_DN20407_c0_g1_i9	-0.984135103452976	-0.984135103452976	-0.984135103452976	1.44105561804047	3.2355755360958	-0.984135103452976	-0.984135103452976	-0.984135103452976	-0.984135103452976	2.21231457003455
TRINITY_DN4993_c0_g1_i3	3.20508426020279	-0.34597819229351	1.38496575860601	-2.15384570808217	-3.62374514239554	-2.0558660172209	0.415858785234403	1.97894493227715	3.2986055677926	-2.10402424412084
TRINITY_DN3665_c0_g1_i9	-0.112948434480599	-0.723283588013991	1.30382717126227	-1.54376893100037	-1.54376893100037	0.779024521330245	0.984302233578365	1.27037128630545	1.13001360301937	-1.54376893100037
TRINITY_DN7668_c1_g1_i10	-1.24498182944462	-0.358575164771045	-0.453184139661809	1.74740763444507	0.562967817182955	-0.575023667646867	-0.862042053725022	-0.621271732328271	0.128202128928596	1.67650100702102
TRINITY_DN6342_c0_g1_i6	-0.739655550001818	1.43926516199853	-0.515309051377751	-1.18636811234525	-1.4004929176981	1.88919402510688	3.11034244383185	-1.266929391957	-0.57755886966973	-0.752487737887609
TRINITY_DN14909_c0_g1_i11	-2.9223693861524	-2.9223693861524	0.294395869492882	1.82049916487204	3.80026057162276	-1.28267415275282	-0.731754525942906	-0.480089350899819	-0.439263041185228	2.8633642370979
TRINITY_DN7601_c0_g1_i18	-1.2081555090598	1.77460995352385	-1.2081555090598	-1.2081555090598	-1.2081555090598	5.51629012991603	1.1661884799787	-1.2081555090598	-1.2081555090598	-1.2081555090598
TRINITY_DN17907_c1_g1_i1	-0.614376641730163	-0.775865177676233	-1.00631524478333	2.61413611009674	1.48614641320296	-1.06897225799174	-1.21023063094952	-1.0996519290736	-0.817450355406277	2.49257971431116
TRINITY_DN1383_c0_g1_i7	-1.5549374748884	2.43230371201282	-2.00911336807421	-1.40979557437598	-1.47804387534825	2.73003265380824	3.09719307045145	0.823776646090535	-0.62230242160199	-2.00911336807421
TRINITY_DN8381_c0_g1_i5	-0.906337395381657	-1.09697442519567	-0.703560615929396	1.55914163955393	2.2840986045081	-1.19217924758935	-1.06385515061381	-0.481851558483938	-0.194417719785346	1.79593586891713
TRINITY_DN6339_c0_g1_i4	-1.32689233601738	-1.32689233601738	-1.32689233601738	2.14845200112523	2.4405505971721	-1.32689233601738	-1.32689233601738	-1.32689233601738	-1.32689233601738	4.6992437538243
TRINITY_DN80041_c0_g2_i1	-0.819756067789506	0.979331238284497	-0.819756067789506	-0.819756067789506	-0.819756067789506	1.46535018327175	3.2936110529703	-0.819756067789506	-0.819756067789506	-0.819756067789506
TRINITY_DN1748_c0_g1_i1	-1.21448272960979	-0.567238393195373	-0.846373802232881	1.62836738974711	1.70225919116891	-0.424700437000133	-0.813298554851928	-0.36717967664084	-0.909194658987966	1.81184167160289
TRINITY_DN12977_c0_g1_i7	-1.17639637729008	-1.00262930955337	-1.17639637729008	1.45144388775391	1.92710126241326	-0.893067209238434	-1.17639637729008	-0.815751174829859	1.52626116610084	1.33583050922388
TRINITY_DN11847_c0_g1_i4	-1.16924965357222	1.27099623645571	-0.754901943950742	-1.03500986314348	-1.03375370717305	2.39836838432744	2.75136792514781	-0.176162436519748	-1.01752243641464	-1.23413250515708
TRINITY_DN129_c0_g1_i3	-0.248216589541032	1.82575262862617	0.920499852012867	-1.03481295143184	-0.961678246801623	0.778301239914451	1.18489768811694	-0.395117718032256	-1.03481295143184	-1.03481295143184
TRINITY_DN4720_c1_g1_i10	-2.01984834408617	2.4525094489954	-2.01984834408617	-1.56461977296903	-1.22242026193386	5.35541703385011	4.9970156450363	-1.93850871663423	-2.01984834408617	-2.01984834408617
TRINITY_DN2077_c3_g1_i8	-1.96817944489655	2.62230281402435	0.654516683271118	-1.96242017560787	-1.96817944489655	1.22037973068481	1.03380289823587	0.336915565770144	1.77253228850255	-1.74167091508787
TRINITY_DN6856_c0_g1_i1	-0.907789136306064	-2.95173683120271	1.30154287987925	0.858989710699667	1.40901005996547	-2.1745640496119	-1.12522078861176	-0.0786958272620222	0.605591654211735	3.06287232823835
TRINITY_DN2987_c0_g2_i1	-0.799275971510265	-1.34608529284711	-0.849976182920951	1.09482641590633	2.91126786437579	-0.728886643618867	-0.522040425999377	-1.32650771107203	-1.32800428282541	2.8946822305119
TRINITY_DN4856_c0_g1_i2	-1.95750391038824	-2.37542391820021	-2.07325111845945	4.62493671048331	2.89057548323307	-1.59217682082209	-2.23792039445027	-1.23529969429114	0.680292345312338	3.27577131758268
TRINITY_DN1820_c0_g1_i24	-1.31722415349475	1.23293774095268	-1.31722415349475	-1.31722415349475	-1.31722415349475	3.69628277110155	4.29134856240905	-1.31722415349475	-1.31722415349475	-1.31722415349475
TRINITY_DN1361_c3_g1_i11	-0.0307055421547973	1.21929039857706	0.54366838727897	-2.15945684294889	-2.05741221276857	1.05798368895004	1.8520975482261	1.10034046359419	0.523174417833216	-2.04898030658732
TRINITY_DN8725_c0_g1_i2	-1.20892566983432	-0.294024047649081	-0.555531901940335	2.30493875370344	1.25465304336877	-0.950634847843584	-1.53649751396544	-0.818201391864535	-0.30364646263825	2.10787003866334
TRINITY_DN9657_c0_g1_i8	0.704235513784023	-2.08465896537642	-0.874893699402316	1.64467626963672	2.10895509781453	-2.08465896537642	-1.78482820355405	0.175366690585037	-0.647431226463509	2.8432374883524
TRINITY_DN2954_c3_g1_i6	-1.86426214870785	1.4881582391993	1.02291021228616	-0.569832106080887	-1.40603841450829	1.45089695483992	1.36171141813367	0.32787635507769	0.136244247637824	-1.94766475787754
TRINITY_DN5622_c4_g1_i1	-1.30960377248965	-1.40525422600542	0.345087194962145	1.61541645707409	0.632457044969379	-0.85719375975542	-0.376907759184602	-0.0451309314765642	0.229012129575895	1.17211762233015
TRINITY_DN12446_c0_g1_i1	-1.30220664284076	-1.1169743886106	-0.324743531601297	1.00347210040152	1.64863499470839	-1.30220664284076	-0.977972080570232	-0.457419292761703	0.271652578735186	2.55776290538026
TRINITY_DN5302_c0_g1_i32	-0.587846740597104	1.75632203284249	-1.50268296233712	-1.77427938167434	-1.28701355484032	3.80987781897517	3.66866411417439	-1.28609493332511	-1.25970620884458	-1.53724018437349
TRINITY_DN9240_c0_g1_i18	-0.286049609041276	0.65171793058914	-0.684736278276112	-0.805088218641335	-0.805088218641335	1.75097327185851	2.59353577807641	-0.805088218641335	-0.805088218641335	-0.805088218641335
TRINITY_DN10360_c0_g1_i9	-0.932995253817708	-0.574598991861054	-0.932995253817708	-0.932995253817708	-0.932995253817708	3.7921460181419	3.03960550585608	-0.932995253817708	-0.932995253817708	-0.659181009230671
TRINITY_DN12621_c0_g1_i8	0.285244899238649	-1.3774782387145	-0.0579332784837892	2.14724568037675	0.789752089619416	-1.3098466969296	-1.43381113964827	-0.365051668877189	-0.132246622150809	1.45412497556936
TRINITY_DN7590_c0_g1_i35	-1.37736229644215	-1.40970717477305	-0.502042997267332	2.30569220084595	0.867034768276479	-0.653733649987633	-0.411607727174176	-0.468904256316586	-0.197672386081718	1.84830351892021
TRINITY_DN1780_c0_g1_i7	-2.54492027416188	1.41108409370908	-1.36087760833514	2.52932081098876	1.32767632375772	-1.1384101619049	-2.22514171288432	-1.06000495029105	-0.485597062441246	3.54687054156296
TRINITY_DN302_c4_g1_i2	-2.94753802766676	5.78136385321952	-1.12108511474096	-0.105766797446281	0.778616096412365	4.11604332169901	5.3964392047036	-7.03703617850586	-5.28814563585995	0.427109278185321
TRINITY_DN618_c9_g1_i3	-2.11663076988097	-1.3816076763999	-0.0688054097833035	1.85177252388136	1.91443123200424	-1.58170286165331	-0.260847003932279	-0.375439568172593	-0.446247028143304	2.46507656208006
TRINITY_DN12499_c1_g1_i2	-1.47365928817992	-1.47365928817992	-1.47365928817992	2.60691310698118	3.2707171189409	-0.935617834846261	-1.47365928817992	0.440905235314015	-1.47365928817992	1.98537881450979
TRINITY_DN8977_c0_g1_i1	0.198952946225512	-0.183848159992623	0.4866413401459	-0.801761082515066	-0.776276110960345	0.384890090563957	-0.804620736654307	1.03348263565932	1.19323079676712	-0.730691719239459
TRINITY_DN4289_c0_g1_i3	-1.43725155519935	1.09558946413874	0.0184045747384864	-0.922342129008118	-1.80126360875797	2.54682714061907	2.81556455784696	-0.274693948260186	-0.23957088735966	-1.80126360875797
TRINITY_DN4663_c0_g1_i1	-1.13291899831709	-0.235951232894442	-1.20898944887563	1.72386148355364	2.73408175566806	-0.506351832074187	-0.60605280591832	-1.63752698568729	-1.00850224743563	1.87835031198087
TRINITY_DN8012_c0_g1_i4	-1.88191212341569	-1.8971163102336	-0.830330229908034	1.79408394223218	2.90034865887216	-1.45640964976605	-1.09231107079702	-0.262631068935909	-0.352334903947493	3.07861275589945
TRINITY_DN15077_c0_g1_i2	-1.02290454252994	-0.899900588475125	-1.02290454252994	0.763273586268822	2.7674504711809	-1.02290454252994	-0.595298369748045	-1.02290454252994	-1.02290454252994	3.07899761342317
TRINITY_DN3058_c0_g1_i2	-2.96974181125578	-1.73857302428058	-2.66559681269921	2.95961834182341	3.87804875754733	-1.99105987513993	-0.279784011061701	-0.728870452999364	0.180791937687591	3.35516695037821
TRINITY_DN7441_c0_g1_i1	-2.69555238807067	-0.83741523364329	0.144707967899377	1.56329828923879	1.94669263934953	-0.255880553864496	-1.0268516363847	-0.459031739852407	-0.0680318631429042	1.68806451847076
TRINITY_DN3863_c0_g1_i13	-1.80918231904043	-0.232190529427852	-1.05013020212662	2.45082674239342	1.4033827324615	-0.890242443125081	-1.1223602769978	-0.674572143045707	0.213491182100387	1.71097725680818
TRINITY_DN58447_c0_g1_i8	-1.34587026133661	-1.08163411029306	-1.34587026133661	0.986980860735545	3.79523549909352	-1.34587026133661	-0.738007358505374	-0.847108795664756	-1.34587026133661	3.26801494998056
TRINITY_DN1935_c0_g1_i15	-1.28956697296607	1.72924521277675	-1.28956697296607	-1.28956697296607	-1.28956697296607	2.59004078081298	1.54048548330549	-1.28956697296607	1.87763036090119	-1.28956697296607
TRINITY_DN4306_c1_g1_i4	-1.69402632396197	0.561710589937746	0.820282858557732	-0.607410681655986	-0.637553554878667	2.55834009944123	2.01832562274493	-0.552427326382581	-1.41002768470693	-1.05721359909551
TRINITY_DN7601_c0_g1_i28	-1.77148072865627	-0.133638668332168	-1.77148072865627	-1.77148072865627	-1.77148072865627	5.77921219510669	6.75479157381939	-1.77148072865627	-1.77148072865627	-1.77148072865627
TRINITY_DN6041_c0_g1_i2	1.32209814364385	1.35518377246312	0.345305534805171	-1.29240863269133	-1.82846153293154	0.906844007223535	1.47502699425188	0.307073336829654	-0.762200090662814	-1.82846153293154
TRINITY_DN68119_c0_g1_i1	-1.77405408183907	-1.77405408183907	-1.77405408183907	3.4048597028305	4.63992918870916	-1.77405408183907	-1.77405408183907	-1.77405408183907	-0.573047615782974	3.17258321527771
TRINITY_DN3666_c0_g1_i30	-2.47763603797848	7.94263791824233	-2.47763603797848	-2.47763603797848	-2.47763603797848	7.37905092625324	2.02176342135383	-2.47763603797848	-2.47763603797848	-2.47763603797848
TRINITY_DN3323_c0_g2_i8	-1.09605007211475	-1.66571343645302	-0.446177272317376	2.8916896734194	2.82806602481214	-1.69919885815808	-2.59119932871823	-0.477891577934014	-1.37843941059334	3.63491425805728
TRINITY_DN43195_c0_g1_i16	-1.04810817094801	-1.24529387375744	-0.37937313970549	2.96978359959422	2.78491031688357	-1.18634421314013	-1.28933820646346	-0.388616278899343	-0.843611503113474	0.625991469549551
TRINITY_DN1982_c0_g1_i3	-1.00256142347848	5.38963909706015	-1.9361340617395	-1.9361340617395	-1.9361340617395	0.918858955017498	6.31086774183784	-1.9361340617395	-1.9361340617395	-1.9361340617395
TRINITY_DN11444_c0_g1_i1	-1.44200741118086	-0.650901620130567	-1.55668944859891	1.32763416596686	3.07654521814857	-1.25809835080643	-0.00624032728219781	-0.676500738003408	-0.374416054728954	1.56067456661588
TRINITY_DN167_c0_g1_i15	-0.884394444130572	0.670439951763621	-0.884394444130572	0.858905083757685	0.347652269219538	-0.64194437045287	-0.449299292510474	-0.884394444130572	-0.884394444130572	2.75182413474479
TRINITY_DN5939_c0_g1_i1	4.64148651458874	-2.24815737661102	2.83548150263968	0.679170228438197	-1.94598457687027	-2.24815737661102	-2.24815737661102	2.78544182119446	-0.00296598354671485	-2.24815737661102
TRINITY_DN7786_c0_g1_i23	-1.06710967058321	-0.897184669140897	-1.06710967058321	2.05986318567456	1.80453687497603	-0.559188205625881	-0.607678051945912	-0.579623321234673	-1.06710967058321	1.98060319904641
TRINITY_DN5772_c0_g1_i2	-2.41906781031434	1.61161845548068	-3.01105073871327	0.964999884936926	1.28332024885617	2.11143728633315	1.83568891718182	-0.957273352026791	-1.69698586035602	0.277312968621665
TRINITY_DN56769_c0_g1_i8	1.70154159653496	-1.7061364435211	-1.17826449576312	1.44674622241907	0.378903461643201	-1.51329035436503	-1.0416303127829	-0.822288640842045	-0.00921168195624844	2.74363064863321
TRINITY_DN9907_c0_g1_i14	-0.752163180996081	-0.937395435226242	-0.937395435226242	1.3385055677133	2.4715880942045	-0.937395435226242	-0.937395435226242	-0.430488880645549	-0.937395435226242	2.05953557585505
TRINITY_DN6773_c0_g2_i3	-0.784053071497711	2.35525269488621	-0.571172505153326	-0.784053071497711	-0.438089041154839	1.06113586384237	1.51313834506814	-0.784053071497711	-0.784053071497711	-0.784053071497711
TRINITY_DN1170_c0_g1_i26	1.44532905181787	1.94455280119188	1.83209395073986	-3.15886090965714	-3.15886090965714	2.47735766921822	1.40685811029503	0.94404912550625	-0.573657979797705	-3.15886090965714
TRINITY_DN8926_c2_g1_i17	1.48224092808184	-0.970354506621027	1.54263082819265	-0.970354506621027	-0.970354506621027	-0.970354506621027	-0.970354506621027	1.21646295273609	1.58079233071558	-0.970354506621027
TRINITY_DN35463_c0_g1_i10	-0.472473799018572	-1.05647418230434	-0.0187405548578299	1.77601080798326	1.94172132084891	-1.05647418230434	-1.05647418230434	-0.338386598343828	-1.05647418230434	1.33776555260544
TRINITY_DN6719_c0_g1_i20	-2.73284165399321	-1.19840671187984	-1.1524839929328	2.1186565929779	3.66113647991043	-2.17892204028057	-2.05201388359007	-0.801046525961699	-0.203558177527073	4.53947991327694
TRINITY_DN8341_c2_g1_i5	-1.44341900312112	-1.50523188942849	-0.0997109216996259	0.436703893702373	1.08212447508556	0.224315018445491	-0.508298693875231	-0.60827301501601	-0.980748090018583	3.40253822592564
TRINITY_DN14525_c0_g1_i10	-1.1095307188152	-1.12522580964017	-1.92182356368847	2.30622548419599	2.34030887585093	-1.92182356368847	-0.993548002076537	0.321540862005188	0.174100856310064	1.92977557954667
TRINITY_DN1852_c2_g1_i1	0.669303549884119	-0.0168967082127456	0.0430184720898514	-1.11854678430718	-1.11854678430718	-1.11854678430718	1.29558874867727	1.25774359902987	1.22542947576036	-1.11854678430718
TRINITY_DN6070_c0_g1_i2	-1.93410234106056	4.24978111797167	-1.93410234106056	-1.93410234106056	-1.93410234106056	4.43742167342422	4.85151359602806	-1.93410234106056	-1.93410234106056	-1.93410234106056
TRINITY_DN5974_c0_g1_i2	-2.11084101216207	4.96195080594464	-2.11084101216207	-2.11084101216207	-2.11084101216207	4.41555650116158	4.97921846359349	-2.11084101216207	-1.92434045451757	-1.87818025537179
TRINITY_DN5856_c1_g1_i8	-1.3907932038865	2.30252647492507	-1.3907932038865	-1.3907932038865	-1.3907932038865	4.33164549655612	3.10138045572432	-1.3907932038865	-1.3907932038865	-1.3907932038865
TRINITY_DN7927_c0_g1_i18	0.117911098769516	-0.883993384949929	-0.855830541504853	1.87538753343523	2.31064005047382	-1.06175807442918	-1.8360005689596	-1.1005230564528	-0.643371246553182	2.07753819017098
TRINITY_DN4930_c0_g1_i1	0.689319505404576	-0.740771408149126	-0.765125851499311	1.43241434684604	1.65477266231988	-1.02347465710884	-1.39368337932865	-1.99054596553333	-0.539251245863422	2.67634599291218
TRINITY_DN1364_c0_g1_i39	-0.688726911871474	-0.688726911871474	1.18311673663784	-0.111479376278323	0.650980595577123	-0.688726911871474	-0.688726911871474	0.715086149745116	-0.688726911871474	1.00593045367561
TRINITY_DN816_c2_g1_i1	-0.561786478185144	0.141442905554372	1.33584370131914	-0.980978609682625	-1.94130969085105	0.774075821286377	1.21940350762031	1.4257135587866	0.177924985668436	-1.59032970151641
TRINITY_DN1087_c1_g1_i3	1.82807625011645	1.73588129855598	0.406734671751089	-3.32059544823443	-3.52598796122411	2.86363047276774	4.1396393082968	-0.0185738622086702	-0.582816768596736	-3.52598796122411
TRINITY_DN1389_c0_g1_i4	-1.77707663402859	-1.31031901830242	-1.77707663402859	-1.77707663402859	-1.77707663402859	5.68373963504998	8.06611582145258	-1.77707663402859	-1.77707663402859	-1.77707663402859
TRINITY_DN4065_c0_g1_i13	-2.43855612805738	2.43240034503756	-1.84305246755464	0.346785170647801	-2.43855612805738	5.25382922144887	4.77503417482392	-1.87979869768362	-1.76952936254775	-2.43855612805738
TRINITY_DN4626_c0_g1_i5	-0.886261641340238	1.95508296917978	0.713858789507161	-2.13568742220076	-1.86550454705581	2.16122073682164	2.08271669120801	0.78496556359359	0.490745541506584	-3.30113668121996
TRINITY_DN2703_c0_g1_i73	-0.45714534664707	1.2258874186205	0.231091013228042	-0.920767803498963	-0.920767803498963	-0.310067741364199	0.914347811759255	0.675690336060022	0.482499918840338	-0.920767803498963
TRINITY_DN905_c5_g1_i4	-0.97455368124243	-1.19924934974234	0.0790168308502004	0.89433928846175	1.0712938974653	-0.33390587859795	-0.786345413400518	-0.580951741362353	0.0809632251487518	1.74939282241959
TRINITY_DN2952_c0_g1_i1	6.16678436962903	-1.38854058333901	4.33430507631598	-2.14835884855904	-2.14734891149232	-2.29386582728095	-2.66235482792605	1.2141130047803	1.58762137579811	-2.66235482792605
TRINITY_DN396_c2_g1_i9	-1.71998201550588	-0.882442381126474	-0.834798149185526	1.2848788820987	1.51313910241394	-1.07105645605276	0.0391738182943948	-0.791706453893942	-1.21307546092518	3.67586911388272
TRINITY_DN8386_c0_g1_i16	-1.08156447209376	-1.04312829043765	-0.201074845405938	1.91102270419401	2.7038814569223	-0.887477419977455	-1.08156447209376	-1.08156447209376	-0.911639470651445	1.67310928163745
TRINITY_DN26231_c0_g1_i11	-0.554409457969416	-0.995101809870213	-0.315466315713467	0.970646065624794	1.03724381435382	-0.903628880683935	-0.944789639116733	-0.353614129250509	-0.237351649551847	2.29647200217751
TRINITY_DN4850_c0_g1_i8	-0.25714902187298	-0.25714902187298	-0.25714902187298	0.844501054221454	0.136816253787262	-0.25714902187298	-0.25714902187298	-0.25714902187298	-0.25714902187298	0.818725845102147
TRINITY_DN5283_c0_g1_i17	-1.3836674758683	-1.4623280545493	-0.917395913566313	3.55475661884348	2.86758684145614	-2.13360923071256	-1.94207444017098	-2.2114507534466	-0.578068259997206	4.20625066801164
TRINITY_DN5250_c0_g1_i14	1.3745660951249	-0.923505639809097	0.901872964083834	-0.923505639809097	-0.923505639809097	-0.923505639809097	-0.839441375020623	0.792387730738508	2.38814278411887	-0.923505639809097
TRINITY_DN1055_c0_g1_i14	-0.657741752351654	1.81889915631787	-0.657741752351654	-0.657741752351654	-0.657741752351654	1.32301476687936	1.46227834326434	-0.657741752351654	-0.657741752351654	-0.657741752351654
TRINITY_DN15032_c0_g1_i1	2.81006867558433	-1.36320820567747	3.07878088871204	-0.200434703411609	-3.6394638755701	-1.92929349624586	-0.409857359947599	2.27522143436033	3.59199427168604	-4.21380762949011
TRINITY_DN1537_c0_g1_i36	1.03584538501987	-2.18896667279368	1.68287697571564	0.610120633280321	1.39551484941297	-2.18896667279368	-2.18896667279368	0.333340220077706	1.58713731527948	-0.0779353604049384
TRINITY_DN4670_c0_g1_i1	-3.46532001449383	1.95654230447046	-2.71300645599419	1.23170328136186	1.49747806902459	2.92546585222601	2.56998632436931	-2.5378325142782	-2.2701858002018	0.805168953515769
TRINITY_DN24006_c0_g1_i10	2.70478758655581	-3.55082660487839	1.98266188341559	1.02943277148129	1.41918174422855	-3.77115655975795	-3.77115655975795	1.70778289748991	1.30099212638234	0.948300714840804
TRINITY_DN6121_c0_g1_i15	3.1687544724319	2.4566765162054	1.04829684278674	-2.65690675273462	-4.71453031121275	1.83325880503872	1.61563366001818	1.12013034668898	0.843216731990198	-4.71453031121275
TRINITY_DN11757_c0_g1_i11	-0.483717854526349	-0.750890295642075	-0.662285681824903	2.48108653663431	1.08835816814967	-1.02500537375174	-1.5821179866066	-0.698522926210257	-0.326664743446816	1.95976015722477
TRINITY_DN9103_c0_g1_i2	-1.42372256284342	-2.7698439866851	-1.20261026141429	3.13233566404414	3.89650912848138	-2.84324546004408	-2.49721814630962	0.253449376524006	0.174507412666486	3.27983883558049
TRINITY_DN66122_c0_g1_i9	1.16591888494467	-0.497083267485063	-0.735487615023658	2.2725273546294	1.33011269936098	-0.96580522537892	-1.23426499475629	-1.17791527197144	-1.61581486155937	1.45781229723969
TRINITY_DN107873_c0_g1_i4	-1.08756197598653	-1.38973477572729	-1.19943598410069	1.18509334786016	3.35157040402574	-0.803810798768686	-1.20196702868126	-1.38973477572729	-1.04263610510502	3.57821769221087
TRINITY_DN2258_c0_g1_i11	-0.486746483339727	-0.149436156816538	-0.323224148490922	1.50080854581427	1.35963404033583	-1.37671907450006	-0.877536436371894	-1.07700571342822	-0.536499518536827	1.96672494533409
TRINITY_DN23733_c0_g2_i9	-2.00611586737986	-1.11332864099487	-0.36638284264949	2.42183536514409	1.15177301907191	-0.810514615649388	-0.478681762167218	-0.504100162515751	-0.623686461532784	2.32920196867338
TRINITY_DN87112_c0_g2_i11	-0.806598148144784	-0.289574476080203	-0.806598148144784	2.26396291893388	1.86174794028645	-0.806598148144784	-0.806598148144784	-0.545970240018086	-0.806598148144784	0.742824597601879
TRINITY_DN392_c1_g1_i1	-1.17023411365703	-1.26217520653974	0.451671289283536	1.819550064453	1.42313980487285	-1.00200673356089	-0.985244112357208	0.293766004595449	-0.281288047862348	0.712821050772386
TRINITY_DN246_c0_g1_i19	-0.720276317716337	1.11241119872319	-0.112413414885102	-0.720276317716337	-0.720276317716337	0.72014440304043	0.220078393816956	0.00306380253483407	0.937820887635035	-0.720276317716337
TRINITY_DN3467_c0_g1_i13	1.10603680994999	3.15185904219841	-0.905441925230997	-0.683683179123529	-0.871076690621364	2.69576731296292	2.03816709517858	-2.49344192574319	-1.28353347519141	-2.75465306437941
TRINITY_DN3843_c0_g1_i4	-2.63463791118784	-0.724477485691256	0.910317131042491	1.13759510940823	0.460233232021105	-0.974506181700287	-0.87464994486822	0.272642338721733	1.04295896041034	1.38452475184371
TRINITY_DN93520_c0_g1_i8	-1.04631874040527	3.80300204161941	-0.842000450230658	-0.898583978597026	-1.48354647931818	1.86539408063176	3.05269296425451	-1.48354647931818	-1.48354647931818	-1.48354647931818
TRINITY_DN6650_c1_g1_i3	1.17304991525351	-0.932513567676548	-0.708454100048804	2.2865389710661	1.48607346486539	-1.45196556932772	-1.92691991269156	-0.810119170972837	-0.225800395275027	1.1101103648075
TRINITY_DN369_c0_g1_i9	0.312148418402179	-0.415447739458098	-0.659104125277667	2.25442054066988	2.00663759986883	-2.34369082062335	-2.38527668766823	-0.425000700105337	-0.141699432210689	1.79701294640249
TRINITY_DN13655_c0_g1_i3	0.412811014406109	-1.06590198803561	1.91832276918846	-1.06590198803561	-1.06590198803561	-0.146752624747938	-1.06590198803561	1.19863444296341	1.8208432367065	-0.940250886374093
TRINITY_DN4801_c0_g1_i2	4.81440392150676	-1.59074352718339	4.00288003767833	-1.90079960078698	-1.72571289422889	-1.83683333338858	-1.94680617541371	1.16045681391696	1.12181975004019	-2.09866499214072
TRINITY_DN2989_c0_g1_i32	-1.64842965789393	-1.62723049218809	1.25861911928823	2.31849314718044	2.06825444714368	-1.28995195863973	-1.93057288667542	-0.550951924619716	-0.134805938893032	1.53657614529757
TRINITY_DN2677_c0_g1_i1	0.651159731228776	1.29882191088452	0.407519896101677	-0.796137984019146	-1.71312654071687	1.09915113007322	1.00155146974502	0.200825311325582	0.385183994077235	-2.53494891870002
TRINITY_DN385_c0_g1_i3	-1.57160506219208	3.09433429633727	-1.63940273815785	-1.8819893363503	-1.95786420332543	3.63599746945236	5.02763622697946	-1.52597385503925	-1.60510567828479	-1.57602711941938
TRINITY_DN26915_c1_g1_i1	-2.09980074005134	-2.71238914675005	-1.00795979467358	3.49503522135383	4.02112789465611	-1.81863864502949	-1.52969684923386	-0.907096691149342	0.370313442580196	2.18910530829752
TRINITY_DN446_c0_g1_i13	-0.624475353311648	0.182054935947917	-0.624475353311648	-0.624475353311648	-0.624475353311648	1.49355206927915	2.69572046795448	-0.624475353311648	-0.624475353311648	-0.624475353311648
TRINITY_DN7514_c0_g1_i5	-1.37795129365173	-1.27227321575719	-1.08516954442388	1.35973546775813	2.45291246310003	-0.993901486856569	-0.65373760689437	-1.37795129365173	-0.940723554738818	3.88906006511612
TRINITY_DN2478_c0_g1_i12	-2.20815562777932	2.70430508622084	-2.26356547344679	1.7876935122248	-0.241980009448922	1.55127478654443	1.95844358778424	-1.46836611710032	-1.30598387787527	-0.513665867123684
TRINITY_DN3801_c0_g1_i2	0.686605939587964	1.40003668605928	-0.104456659726039	-1.07934552164922	-1.64339627734031	0.908153543285415	0.94721721000618	0.216145822782831	0.666135402192322	-1.99709614519842
TRINITY_DN3852_c0_g1_i28	-1.56537005461097	-1.56537005461097	-0.853434697632053	1.59732337760026	3.85150345785793	-1.56537005461097	-1.56537005461097	0.225818886892386	-1.56537005461097	3.00563924833634
TRINITY_DN43500_c0_g1_i18	-2.13593473604637	-2.13593473604637	-2.13593473604637	3.24489858940873	5.4877346311177	-2.13593473604637	-0.16765962580766	-2.13593473604637	-2.13593473604637	4.25063482155943
TRINITY_DN3411_c1_g1_i5	-0.372081238436051	1.43472267445413	0.845467347914706	-1.59547379502288	-1.38629085527728	1.69110799717753	1.35322554215498	-0.696475204390824	0.5791125837893	-1.85331505236361
TRINITY_DN3777_c1_g1_i6	3.15350810292943	-2.70369471115409	1.84650237140639	0.229379816258084	-1.10860515045239	-2.19940206905405	-2.31573931334947	1.28958227500627	2.92720088884276	-1.11873221043293
TRINITY_DN7660_c0_g1_i11	1.22510009973855	2.11698151589304	0.243638328902215	-1.42340892990007	-1.47465158323766	1.70278854717717	1.80280554214212	-0.146873175689774	-1.17838633360841	-2.86799401141718
TRINITY_DN18994_c0_g1_i2	-1.3015948311093	3.31049599197642	-0.63257484198132	-0.670334897620388	-0.490090034981251	2.16643067766599	0.826178977704873	-1.32659130269837	-0.96487413202363	-0.917045606933015
TRINITY_DN3650_c0_g1_i1	-1.03868760864313	-1.28139580631279	1.01796152743503	0.552589961501797	0.777413635315089	-0.703470856331564	-0.982537736704728	0.219741103946117	0.36619041752635	1.07219536226783
TRINITY_DN8515_c1_g1_i4	-1.82993828206397	-0.434862514442799	-1.0761881036022	1.80961410512153	2.81094760697846	-0.279782793110071	-0.248675366274111	-1.48970937043367	-1.65358532720317	2.39218004503001
TRINITY_DN6013_c0_g1_i6	0.45841049112324	4.71872095530026	-1.34799178119204	-3.55856341267714	-3.39441975635988	4.98548493972743	4.99487209025044	0.157823574779057	-2.79431305007904	-4.22002405087234
TRINITY_DN4796_c0_g1_i7	3.15373580194123	-2.6118948627863	2.61251330520427	0.176788273427243	-3.89463118306264	-1.47617134548165	-0.342008191053366	2.82572937553153	3.45057000934234	-3.89463118306264
TRINITY_DN7572_c0_g2_i1	-0.0231276526210742	1.11090422747322	0.524001807321051	-1.05092415728732	-1.63130133248029	0.811975392631258	1.03668275896597	0.780661787210033	0.418050744630685	-1.97692357584354
TRINITY_DN6122_c0_g1_i7	-0.786528934017402	-0.483968560100347	-0.596890199843365	1.71031766499783	0.656162839061033	-0.794975910715751	-0.814684123251986	-0.492475806520656	-0.396192849606236	1.99923587999688
TRINITY_DN2156_c0_g1_i14	-0.0914243554840901	1.22359219133705	0.552875851914382	-1.39535119196479	-1.39535119196479	-0.826832594172242	0.497234123227868	1.66573372863652	1.16487463043486	-1.39535119196479
TRINITY_DN10034_c0_g1_i9	0.0568124685096949	-0.250489171691055	-0.819823875488039	2.05507648430346	0.968309903559451	-0.992869979209621	-1.19796955092614	-0.900023271625708	-0.588377842484758	1.66935483505271
TRINITY_DN80520_c0_g1_i4	-1.16670360116447	2.79778167331851	-1.40515236871999	-1.37098859466274	-1.23124385335918	2.51935914873094	2.81436414494416	-1.18827913572362	-1.11576663593925	-0.653370777424348
TRINITY_DN1133_c1_g1_i2	-0.097906559390232	-0.792982233235098	-0.859346040531072	2.1260771118275	1.01150765425465	-0.919018204410328	-0.936621934918904	-0.83717136450901	-0.490590429185389	1.7960520000979
TRINITY_DN760_c0_g1_i2	4.01140783190058	-0.743416781701564	2.17532743275717	-2.02082308282629	-3.89422551304808	-0.361730432221057	0.58897543306141	2.5228853646434	1.9042152405932	-4.18261549315877
TRINITY_DN1118_c0_g1_i1	-1.55287094881326	-1.08568216748331	-1.51958970625499	4.58984139894566	3.38800168767292	-3.25717726141336	-2.80501312391882	-1.38265673159689	-0.971093654100595	4.59624050696265
TRINITY_DN6346_c0_g1_i12	-0.87342901863445	1.35030242650366	-0.87342901863445	-0.87342901863445	-0.87342901863445	3.62034638982625	0.759304507316085	-0.87342901863445	-0.489379211839291	-0.87342901863445
TRINITY_DN2637_c0_g1_i7	0.838017352668152	-0.158944610595255	3.78068707661474	-3.12418279035278	-4.27738835747607	1.02808580535493	1.68485703121416	2.27806116726655	2.71712632476674	-4.76631899946117
TRINITY_DN31045_c0_g1_i1	0.0372350536938937	3.7476689335674	0.4863381691497	-2.07651514832215	-2.1273049984086	2.7188012524821	2.35061074756606	0.0410769011370169	0.675563250952352	-5.85347416181777
TRINITY_DN1656_c0_g1_i1	-0.848061886087881	-2.11960517861544	-1.68999572419167	3.10262189688348	4.68034122046951	-3.22311439191059	-3.86313232348951	-0.236484762339687	-1.08344759876804	5.28087874804982
TRINITY_DN4464_c0_g1_i13	-1.11553190593959	0.250160631257942	-1.11553190593959	-1.11553190593959	-1.11553190593959	3.18195300977098	4.37660970054821	-1.11553190593959	-1.11553190593959	-1.11553190593959
TRINITY_DN22427_c1_g1_i4	-1.77858884083127	-0.584501788714965	-0.884838339110702	1.41801820326355	1.8368274564316	-1.49525967277963	-0.287505387113012	-0.562599686684547	-1.00712578246562	3.34557383800459
TRINITY_DN6346_c0_g1_i1	-1.9200421146877	6.96791220274483	-2.26212059563335	-2.33442901867214	-2.48368838417176	3.60760947012982	5.67293575933546	-2.28080055070162	-2.48368838417176	-2.48368838417176
TRINITY_DN9135_c0_g1_i4	0.988172734893952	1.74670652958325	0.700260573157221	-1.95290016138349	-2.0663071793477	0.734464336635432	1.59211902147958	1.1780087372409	-0.50613636894419	-2.41438822331495
TRINITY_DN10918_c0_g1_i11	-0.703131330203872	-0.652637748183762	-0.0518407244786809	1.30775337497192	1.67040289354176	-1.01679866995256	-1.5059310003213	0.0697861174924261	-0.221689281621551	1.10408636875562
TRINITY_DN60231_c2_g1_i1	-1.65033677905954	-0.861908802952077	0.00963678198792484	0.936774828331771	1.76090510847348	-0.926854414256953	-0.720403536789527	0.126840593833453	0.13210179543717	1.1932444249943
TRINITY_DN12743_c0_g1_i17	-0.464516884671092	-0.70906244824609	-0.757298633898938	1.28183976000802	1.99865713565202	-0.757298633898938	-0.632970498896736	-0.757298633898938	-0.636946693533716	1.43489553138441
TRINITY_DN2644_c0_g1_i5	-1.88614101681451	-1.88614101681451	-1.88614101681451	4.26802899944363	3.52002146196309	-1.88614101681451	-1.88614101681451	0.544411892754498	0.881725615362115	0.216517114549226
TRINITY_DN5345_c0_g1_i8	-0.0853281340980132	-0.558138117112343	-0.986516559659313	2.62292658631807	1.49851703288676	-1.08546775350045	-1.16725201915306	-0.877923035432332	-0.990549192004297	1.62973119175498
TRINITY_DN5149_c1_g1_i1	-1.56629832333174	-0.788089746933657	-1.0432382615365	-0.461290798570771	-0.455267010943001	4.09299834349215	3.99585249829614	-1.43932546707398	-1.13976518521507	-1.19557604818358
TRINITY_DN73876_c0_g1_i5	-1.44412919768635	-2.14012301079625	-0.431273633691074	2.39742156116832	2.98213555701574	-0.552278001541976	-1.33855044133266	-0.162659899556787	-2.14012301079625	2.82958007721729
TRINITY_DN2607_c0_g1_i15	-1.02372036045249	-0.830894956900097	-1.02372036045249	0.836646569685632	0.890844163041451	-1.02372036045249	-1.02372036045249	-0.000819958342409555	-0.792287952004523	3.9913935763299
TRINITY_DN3692_c1_g1_i13	-2.01735728336898	-0.832419142973638	0.128161109067209	1.37069686005001	1.67882096993935	-0.22596585665845	-0.854970264430888	-0.456131772221693	-0.252752539280471	1.46191791987754
TRINITY_DN929_c1_g1_i8	0.648806661247841	-0.413315050659956	-0.413315050659956	0.885343264904559	0.345414517797906	-0.413315050659956	-0.413315050659956	-0.413315050659956	-0.413315050659956	0.60032586000943
TRINITY_DN3323_c0_g2_i12	-3.03587821702625	-1.46456669115358	-0.0758015131352732	2.11119446574819	2.31699004793221	0.52894183844878	-0.0213585191835701	-0.776055328944958	-0.428447265346923	0.844981182661367
TRINITY_DN1118_c0_g1_i8	-2.35225634488259	-1.40762365528252	0.706498282525401	1.40417538546244	0.578310013355911	-0.429462407818457	-0.844347103512888	0.0240809071367991	-0.0486956371300598	2.36932056014597
TRINITY_DN3522_c0_g1_i25	-2.12843204813812	-2.12843204813812	-0.948284186979687	1.72336695587741	3.81171120549146	-0.57065437674319	0.715551795910211	-2.12843204813812	-2.12843204813812	3.78203679899626
TRINITY_DN450_c11_g1_i3	-1.80832588034612	6.54985086779802	-2.9511861257067	-3.28794859271657	-3.42938138364586	5.82951201654543	7.28348518620923	-2.13542240461717	-2.62120229987439	-3.42938138364586
TRINITY_DN2481_c1_g1_i1	-4.76986563989212	2.9277969935784	-0.0752082743450346	0.925487946576356	0.620320516742527	5.12853622010007	4.65558107614928	-4.76986563989212	-2.81157973896886	-1.83120346004849
TRINITY_DN7140_c0_g1_i10	4.52239491196949	-2.25676472143532	2.26952666221181	-0.661472366251033	-2.28496578899342	-1.7687107762627	-1.90979379677612	1.89991177810109	3.63123650302727	-3.44136240559108
TRINITY_DN1629_c1_g1_i6	-0.325328159860754	-1.59472992168898	1.71618091443102	0.837446585702396	0.582825007165815	-1.61256378002978	-2.12966981528489	0.947414020016451	1.82078326585307	-0.242358116304345
TRINITY_DN2835_c2_g1_i15	-2.78001553526445	-3.06316375976812	-0.855500116538262	4.2247892494276	4.3401948004296	-1.98842637675114	-2.4570989545276	-1.03118354069392	-0.678717534730707	4.28912176841701
TRINITY_DN2999_c0_g1_i10	-0.974405140052314	-0.293595887600566	-0.593278209881857	1.93970927420131	0.81647259618992	-0.627243253744754	-1.04794050764924	-0.729303995627373	-0.81801270690562	2.32759783107049
TRINITY_DN38469_c0_g1_i2	-1.09839792211623	3.4699613857772	-1.4191713990621	-1.4191713990621	-1.4191713990621	3.14313209032335	2.84070365456706	-1.25954221324087	-1.4191713990621	-1.4191713990621
TRINITY_DN6_c0_g1_i11	0.132884152822363	-1.15202713332104	1.23854895546129	-0.146237819609737	-0.279616181518751	-1.24982357213342	-1.33550277104941	1.09122151384956	1.28063145284986	0.419921402649293
TRINITY_DN9758_c0_g1_i2	-1.07102180254883	1.77505655123813	-0.949104435293072	-0.711161010422108	-0.887030375613677	1.78873148813521	2.48971609025954	-1.16322924064592	-0.108728024463358	-1.16322924064592
TRINITY_DN54_c1_g1_i19	0.931785350198079	2.90499825432232	0.916710501524056	-2.26814277891139	-4.89805123448234	3.34978056796445	3.54933086293792	0.71438307636305	0.72086684974885	-5.92166144966499
TRINITY_DN8981_c4_g1_i4	2.30009318366783	-0.371437871549869	3.74186588271317	-3.86982609691216	-4.68076793137814	0.984510467202259	3.01230814078279	3.32656278915502	3.76870534302244	-8.21201390670335
TRINITY_DN4507_c0_g2_i4	-3.16135663348045	-2.78524217783594	-2.84233761786949	4.73175934946851	5.44270188696423	-2.77250306600527	-2.67074956720453	-1.79205586342667	-0.0098855670488982	5.85966925643851
TRINITY_DN1118_c0_g1_i32	-3.84344260393597	-1.06818131158822	-0.783049291708834	3.37403048020478	1.06142680345319	-0.312497917217353	-0.260886600921911	-0.585376005624642	0.126766846312143	2.29120960102682
TRINITY_DN20797_c0_g2_i1	4.18330062650959	-2.67644534627267	2.62085613946971	-1.61778250689411	-2.67644534627267	-2.67644534627267	-2.67644534627267	3.87937080878897	4.31648166348919	-2.67644534627267
TRINITY_DN8550_c0_g1_i1	-1.87986050045024	2.59002547582422	-1.35680043865499	-1.87986050045024	-1.87986050045024	4.19943226682261	3.19160186210638	-0.489192814890573	-0.615624349406694	-1.87986050045024
TRINITY_DN953_c0_g1_i41	-1.77457027928792	1.33743956781715	1.17926021711233	-2.88760394458781	-2.88760394458781	2.6520511923326	3.77591146518641	1.87782471735725	-0.386547020928294	-2.8861619704139
TRINITY_DN7585_c0_g1_i2	-0.725402939230317	1.40294667506075	-0.356889499242842	-0.975835062059857	-0.844690733333886	1.3713747287427	1.32172271684723	-0.886681862270637	-1.04818465206758	0.741640627554449
TRINITY_DN1173_c0_g1_i30	-1.54114103648039	-1.31647016778565	-0.957406884101541	2.71965340765551	2.47678087151687	-1.52284021973744	-1.37326386368693	-0.630408374577475	-0.638266923509473	2.78336319070651
TRINITY_DN65696_c0_g1_i6	-1.04066329455628	-0.569736037081149	-1.04066329455628	3.03272852149665	2.6164050066453	-1.04066329455628	-1.04066329455628	-0.86178933638648	-0.62923704882981	0.574282072380595
TRINITY_DN32768_c0_g2_i9	-1.10370899581346	-1.10370899581346	-1.10370899581346	2.21026237524556	3.04555036968616	-1.10370899581346	-1.10370899581346	-1.10370899581346	-1.10370899581346	2.47015022576249
TRINITY_DN4850_c1_g1_i2	0.34286564587686	0.657393180011953	0.349412202956516	-1.47188983693301	-1.47188983693301	1.00604647906148	0.797741814007425	0.389271528820384	0.872938660064427	-1.47188983693301
TRINITY_DN12785_c0_g1_i7	-2.03575260095761	-0.625335922979211	-0.572237070558313	0.985187927347831	1.18837004795754	-0.0195931520108239	-0.00145942340373573	-0.43587193979133	-0.15219796867361	1.66889010306926
TRINITY_DN16319_c0_g1_i4	-2.16558848250257	-1.05388941030515	-1.0445730815412	1.94744518279732	3.57964884962718	0.0977464534939374	-2.16558848250257	-0.40813846627128	-2.16558848250257	3.3785259197069
TRINITY_DN11265_c1_g1_i2	-1.09478233528998	-1.09478233528998	-1.09478233528998	0.979037898001693	1.68489762832478	-1.09478233528998	-0.738638525064703	-0.974430394924756	-1.09478233528998	4.52304507011288
TRINITY_DN8921_c0_g1_i1	-1.67905407425136	-1.67905407425136	-1.67905407425136	4.15416493810855	1.80366516055539	-1.67905407425136	-1.67905407425136	0.994954534365869	0.0381562247682397	1.40432951345873
TRINITY_DN125707_c0_g1_i1	0.256718303187363	-0.418884353312674	0.823067043804995	3.19950695143128	4.12321135737905	0.535542766975706	-4.61635662903661	-4.61635662903661	-4.61635662903661	5.32990781764411
TRINITY_DN2266_c0_g1_i7	0.12717156841844	1.51018869921947	0.894326801076364	-0.577730702043787	-2.06636027489881	1.42409121677529	0.835879980924076	0.472432938862412	-0.65095150518063	-1.96904872315282
TRINITY_DN5302_c0_g1_i45	-0.382750858623784	1.07930146017265	-0.382750858623784	-0.382750858623784	-0.382750858623784	0.579983231972019	1.01997131822182	-0.382750858623784	-0.382750858623784	-0.382750858623784
TRINITY_DN3220_c0_g1_i15	-1.18445452734242	-1.52919364647847	-1.05688155969368	3.14161579328534	3.7050592218394	-1.21198815268072	-3.53531851079938	0.136327206705213	-0.826628649354772	2.3614628245195
TRINITY_DN14617_c0_g1_i2	-1.35148531909935	-0.482008685133947	-1.35148531909935	2.04344033558796	2.93065790968215	-0.944404543648848	-1.35148531909935	-0.770375143873799	-1.35148531909935	2.62863140378388
TRINITY_DN8087_c0_g1_i3	-0.803288603228999	1.48860959281768	-0.712435172777885	-0.162667675193301	-0.260287725826573	2.40319834116362	0.456737052732457	-0.803288603228999	-0.803288603228999	-0.803288603228999
TRINITY_DN1263_c0_g1_i1	-1.80448998374635	-2.35585951256468	-0.818622619610595	2.9642210937441	3.09376081373069	-2.15422565139503	-2.01076056940638	-0.377053734833808	0.41421439341346	3.04881577066861
TRINITY_DN8220_c0_g1_i14	-2.36952096724316	-2.43660729328414	-2.41168546156494	4.40041274246859	4.36348678921727	-1.38689063066799	-2.02910025658923	-1.61106123017641	-1.47230018179607	4.95326648963608
TRINITY_DN7489_c0_g1_i14	-2.03883049603249	2.87906414542875	-0.122460988080097	-0.971081392042359	-1.76586271414311	3.31806375669147	2.12377726279431	-0.721911252432998	-0.614082776952855	-2.08667554523062
TRINITY_DN15256_c0_g1_i24	-0.988750957573426	-1.22753781716054	0.654079056886821	1.49439496204819	1.3653785923715	-0.99173605079833	-1.03603679244134	0.190750876752628	0.158532854289028	0.380925275625476
TRINITY_DN4133_c0_g1_i6	-0.751978805191184	1.4414775605584	-0.751978805191184	-0.751978805191184	-0.751978805191184	1.12968581412916	2.69268826165072	-0.751978805191184	-0.751978805191184	-0.751978805191184
TRINITY_DN7147_c4_g1_i7	-1.80758063415274	-0.434938356762637	-0.760942736424363	1.6719204577368	1.2182502988549	-0.851160496897059	-0.574387178583543	-0.343001248202873	0.331930848521587	1.54990904590993
TRINITY_DN5748_c0_g1_i9	-0.844645272290478	-2.53394443282637	-1.91007757097367	2.59360631049736	4.29584171603262	-2.53394443282637	-2.53394443282637	-0.189684037840951	-1.60946444046735	5.26625659352158
TRINITY_DN3055_c0_g1_i12	-1.92451431010701	-1.92451431010701	-1.92451431010701	3.86589283821549	4.16982733952884	-1.92451431010701	-1.92451431010701	-1.92451431010701	0.142435933817621	3.36892974908009
TRINITY_DN1582_c2_g1_i2	-0.058790585992432	2.7786149092948	0.603739342229967	-1.61625763808612	-1.13155230602991	1.45504943477318	0.829379415700117	-0.541132899487874	0.161082154954222	-2.48013182735595
TRINITY_DN434_c0_g1_i5	-0.655144581347214	0.44650549474722	0.400745176849068	-0.655144581347214	-0.655144581347214	0.537680822205177	0.859861335086515	0.135627456514785	0.240158039986092	-0.655144581347214
TRINITY_DN344_c10_g1_i1	-1.34151752711136	-0.363772799336198	-0.264058291983607	0.71340994460035	1.01060379140578	-0.033931730519833	0.234832727541326	-0.833331143435089	-0.663357434383228	1.54112246322187
TRINITY_DN42237_c1_g1_i5	-2.01450691753314	-1.56666327317105	-1.70184174397475	2.50547522616841	4.19747868874208	-1.49950100109941	-2.01450691753314	-0.402862374159478	-1.06366527998399	3.56059359254447
TRINITY_DN386_c0_g1_i14	-1.14145116245043	1.64063513717902	-0.064574921506007	-0.677546202779559	-1.5845859290048	1.40325687021497	1.42251021581682	-0.102940578709047	-0.586305681861226	-0.308997746899739
TRINITY_DN4614_c0_g1_i15	-2.66243432261467	-2.44937340811818	0.0447116416707356	2.81029268959907	2.5817458702413	-1.77047027124425	-1.17890573838154	0.254133095896404	0.356819626008281	2.01348081694284
TRINITY_DN26663_c0_g1_i8	-0.44577854128859	2.3627270082719	0.385063644227293	-2.3565112031915	-2.3565112031915	2.17891971167978	3.26536484575589	0.12246060184144	-0.799223660913195	-2.3565112031915
TRINITY_DN2788_c0_g2_i2	-0.550560115950668	2.98044552734111	-1.8615869889456	-2.30493813034778	-2.43991029230372	4.31457235647112	5.4519687925576	-2.58970709224509	-1.53349669952345	-1.46678735705354
TRINITY_DN5078_c0_g1_i1	2.07360502548343	0.99611499028356	1.18212371506095	-2.13399249940821	-2.74492050249145	-0.49968779374075	0.784758208944966	1.56833120677873	1.41084142312146	-2.63717377403268
TRINITY_DN6977_c0_g1_i2	-3.11368246480862	-0.912832632197164	-0.273826245114326	0.964541631768907	2.55405624201012	-1.14970968338479	-0.314551535055803	-0.442923186978564	-0.270450744224285	2.95937861798453
TRINITY_DN594_c1_g1_i25	-0.618110577414735	0.615777482759542	0.361548974301089	-0.618110577414735	-0.618110577414735	0.161779461925312	0.0436390223959695	1.18097672865927	0.108720639617758	-0.618110577414735
TRINITY_DN6838_c0_g1_i2	-0.793863990753733	-1.57043626615011	0.480570421307838	0.739297234606758	1.0149861309858	-0.848451199278841	-1.01827163108092	0.167563888864218	-0.120885943483347	1.94949135498233
TRINITY_DN46689_c0_g1_i4	-1.40749312510015	-2.13126255213615	-1.05237821902467	3.11473260443334	3.08276218732991	-1.9338691592956	-1.54343411856005	-0.430300276171943	0.0254662821759535	2.27577637634937
TRINITY_DN8726_c0_g1_i3	-1.70648470864445	3.53815923405322	-1.64999162854249	-1.37962672597915	-1.55695289080336	3.36955552926357	4.16728277271265	-0.957575624939248	-1.82274599947547	-2.00161995764527
TRINITY_DN9403_c0_g1_i12	-1.24038054164315	1.0763079131726	0.89859137413267	-0.980778207193875	-2.09249691470751	2.1224221327533	1.43369160091144	0.111210943364015	0.413431366833891	-1.74199966762337
TRINITY_DN11154_c0_g1_i3	-1.96620395395873	-1.96620395395873	-0.56021159428289	2.68122569026314	3.5567933587753	-0.256472194538036	-1.26133198950237	-0.614010416213695	-1.96620395395873	2.35261900737474
TRINITY_DN26032_c0_g1_i2	-3.04333185309514	-0.99190361428814	-0.945454186326833	1.99344602964137	3.46003926696349	-1.35334412572477	-0.402864261568568	-1.36321211933365	-2.14181021986302	4.78843508359526
TRINITY_DN4399_c0_g2_i2	-1.28628108592114	0.526559375220196	0.759331324624227	-1.57899725959201	-1.16717647299671	1.14392307525605	2.15233437188496	1.32396082324838	-0.183368506499297	-1.69028564522465
TRINITY_DN2920_c0_g1_i17	-0.299028633913883	-3.29415130301751	-1.40506720441936	3.01507946480872	3.0608825858872	-1.25817555935238	-2.45822722876314	-1.92175633777949	-0.11607410581174	4.67651832236158
TRINITY_DN4212_c0_g1_i2	-0.738629616094303	1.60193265293211	-0.738629616094303	-0.738629616094303	-0.738629616094303	1.25956588705895	2.30890877266906	-0.738629616094303	-0.738629616094303	-0.738629616094303
TRINITY_DN5652_c0_g1_i14	-1.21566522969374	-0.693361662314198	-0.0247269581886052	3.27394204854509	2.72673832521986	-0.533777389884746	-2.61784165467322	-0.907668906393559	-1.25214911747569	1.2445105448588
TRINITY_DN8537_c0_g1_i2	-0.873827843733053	-1.37156793234215	-1.06588918909986	1.7211469311805	2.47100869842855	-1.37156793234215	-1.37156793234215	-0.0600648168738769	0.621925288716269	1.30040472840791
TRINITY_DN12112_c0_g1_i1	0.119099977532328	-1.47718040198276	0.718478633926384	1.07086209758014	1.56741670952308	-1.85449060814609	-2.0836812494116	-0.204719150471081	0.409950743625686	1.73426324782392
TRINITY_DN22879_c0_g1_i1	-0.927370799411722	-0.562177898189718	-0.794012547171089	2.21842193842504	1.25697871795417	-1.05074458316614	-1.06282164716263	-1.04611326586853	-0.637702243432077	2.6055423280227
TRINITY_DN1560_c0_g1_i2	-2.06710237650948	-1.18170149258244	0.583817702693912	0.932582190234804	1.07513821713715	-0.43952846482037	-0.558376933845162	-0.0348075160677244	0.00593948114203346	1.68403919261727
TRINITY_DN4740_c0_g1_i4	-2.32051135141815	2.5349398433777	-1.93015234306573	-0.16140761766903	0.30785629880574	2.36489866439032	2.42640589606832	-2.29489449515741	-2.41122179054858	1.48408689521682
TRINITY_DN9933_c2_g1_i2	-0.668642269963928	-0.488494408805499	-0.668642269963928	0.430316210124241	2.1415951606268	-0.668642269963928	-0.0962376225735961	-0.668642269963928	-0.668642269963928	1.3560320104477
TRINITY_DN5547_c0_g1_i4	-0.439110805253959	1.21014082382218	-1.4209634585437	-1.4209634585437	-1.4209634585437	0.838760977030215	1.11210146332594	1.79316134680915	1.16880002844128	-1.4209634585437
TRINITY_DN10944_c0_g1_i8	-1.0911407516408	-1.93238880258825	-1.19915713490854	2.77149800322907	2.55987857854729	-1.59700566366053	-0.942915201429849	-0.387202862370068	-0.54351602628497	2.36194986110665
TRINITY_DN7295_c0_g1_i15	-1.46004396867918	-1.15364671420915	-0.409532084324423	2.17262019872533	1.15934974331824	-1.28812516500054	-1.55205360132291	-0.259155908115106	0.325209205771777	2.46537829383595
TRINITY_DN2474_c0_g1_i25	1.76622527785276	1.20485148379606	0.0617755106298117	-1.13730163915533	-2.18914057067495	1.47238487544994	0.851426224504285	-0.46921948932077	0.520721100032508	-2.08172277311431
TRINITY_DN5720_c0_g1_i10	-1.26697540734646	2.24158001422383	-1.14662346698123	-0.617130055040446	-1.26697540734646	2.70691134060632	2.52066600713687	-1.26697540734646	-0.637502210559508	-1.26697540734646
TRINITY_DN4419_c0_g1_i2	0.413785753861442	-1.47843376619212	0.00566160540285399	1.17192555995165	1.39951896342378	-0.857827636861135	-0.959028840762255	0.149717426341855	-0.131369071526398	0.286050006360329
TRINITY_DN14909_c0_g1_i5	-2.31753800413304	-2.19851390099077	-0.9241218036615	2.7194487844078	3.90746693508525	-1.56907677112901	-1.38774700641445	-0.295347764498979	-1.59419788388187	3.65962741521658
TRINITY_DN10479_c0_g1_i9	-1.48299388803396	-1.16800740256545	-0.335361561210104	1.84426232754868	1.89128053833229	-1.23810682891043	-1.63901004398564	-0.210074893268324	0.0160228089593675	2.32198894313356
TRINITY_DN54341_c0_g1_i1	-0.21470902862822	-2.17336613630533	-2.17336613630533	4.80267666117261	3.35254612443802	-2.17336613630533	-2.17336613630533	-0.681256583652718	0.498380130557893	0.935827241333734
TRINITY_DN4681_c0_g1_i1	-2.75566619536878	-1.78849758783616	-1.57551833421035	4.03696794761399	1.82977712356742	-2.75566619536878	-2.75566619536878	-0.218121623404208	1.84228205467497	4.14010900570069
TRINITY_DN5580_c0_g1_i12	-1.34664969647991	6.50932267436734	-2.53757700126383	-3.9338014161961	-4.36315039150038	6.43389504553451	7.78363641661039	-2.16353825805531	-3.20358855959111	-3.17854881342562
TRINITY_DN1761_c0_g1_i10	-1.45909777961516	-0.448273754997565	-1.62150182521303	2.24167680249641	3.89071040348628	-2.49050160494453	-2.20644237796262	-1.27853476290984	-1.06520856367196	4.43717346333201
TRINITY_DN1254_c0_g1_i4	1.79240479843832	1.46654302658458	0.739932666202976	-1.96837926395825	-2.03274480422188	0.357510152099985	0.941210803621326	1.28629501134065	-0.162380084638478	-2.42039230546922
TRINITY_DN11395_c0_g1_i1	-2.71271547245757	-2.71271547245757	-0.546000027491152	2.67729867060354	4.01634779712016	-0.366751442114702	-1.61847940261181	0.0353163231148375	-1.6286512076691	2.85635023396337
TRINITY_DN8584_c0_g1_i4	-3.72694562683584	-3.72694562683584	-3.72694562683584	7.04649692614745	4.44073343502551	-3.72694562683584	-3.72694562683584	1.66815145685234	2.33271248803445	3.14663382811944
TRINITY_DN7831_c1_g1_i18	-2.30390733861751	-2.30390733861751	-0.918752441733168	3.77809263429304	4.27655475608568	-1.0360719465199	-2.30390733861751	-2.30390733861751	0.197913926803398	2.917892425541
TRINITY_DN48024_c0_g1_i4	-0.800069083025585	2.14357490569056	-1.27666756011201	-1.73749034716416	-1.49223064305834	2.05379216839647	2.88007681898892	-0.98973030252916	0.372450080453598	-1.15370603764029
TRINITY_DN2258_c14_g1_i5	-0.817470373868081	-0.893614810303576	-0.901263310873249	1.82888010880978	2.85422762888916	-1.31725973012152	-1.05273394627908	-0.451888403951268	-1.39476494479982	2.14588778249765
TRINITY_DN53542_c0_g1_i8	-1.11602756876531	-1.11602756876531	-1.11602756876531	1.78662490243078	2.83788948329746	-1.11602756876531	-1.11602756876531	-0.324421844060755	-1.11602756876531	2.39607287092435
TRINITY_DN5748_c0_g1_i8	-2.85499221378464	-2.85499221378464	0.278406911632558	0.984463551439988	3.55739979904755	-1.09583637998437	-1.82783816228091	0.178166452996358	-1.01704897189361	4.65227122661172
TRINITY_DN143030_c0_g1_i1	-1.19923445517005	3.14729700685797	-1.19923445517005	-1.19923445517005	-1.19923445517005	3.43866555285919	1.80867862647321	-1.19923445517005	-1.19923445517005	-1.19923445517005
TRINITY_DN10424_c0_g2_i2	-2.53530445854987	1.59438442649281	-2.56532090624062	0.306147971354358	1.4445358506677	2.43406080470795	1.98403966348308	-2.45492467963602	-2.5109708095285	2.30335213724912
TRINITY_DN10514_c0_g2_i2	0.672097377510291	-2.17389439315428	0.386086801005546	1.89726760013498	0.692618000933515	-1.27936762289689	-2.17389439315428	0.406974669838586	-0.0732530771808135	1.64536503696335
TRINITY_DN10106_c0_g1_i5	0.224973072323015	-9.85179867314828	-0.224189395902345	2.1318014072265	3.75669975224897	0.137716179814499	0.67236848920674	0.427071579483478	0.0498697049587751	2.67548788378866
TRINITY_DN78095_c0_g1_i6	-1.26588475653445	2.47870693000793	-1.26588475653445	-0.582412863679224	-0.583311459186873	2.13314958245889	2.24267066503583	-1.26588475653445	-1.26588475653445	-0.625263828498754
TRINITY_DN344_c11_g1_i12	-0.355329660585398	-1.11008304678138	-1.02179887637633	1.05587067743123	1.69401672893864	-1.92990642274523	-1.39448338282539	0.408364522005644	-0.179489876533521	2.83283933747174
TRINITY_DN23664_c0_g2_i1	-2.06762756263006	0.106139505106648	-1.47690579262022	2.40609441975363	2.65467450990712	-1.32605271521126	-1.48458993883339	-1.23494004619053	-0.767796800807688	3.19100442152575
TRINITY_DN1264_c0_g1_i16	-1.05527148238743	-1.01964757265671	-1.00424747936297	2.35493392218038	0.91742117161683	-1.05527148238743	-1.05527148238743	-1.05527148238743	-0.983508813087343	3.95613470085955
TRINITY_DN71325_c0_g1_i2	-0.232942377974195	0.907324930224219	0.736654542539085	-1.18934487601714	-1.29368153583187	0.228876457038563	0.527212213396691	1.25203977529852	0.357542407158004	-1.29368153583187
TRINITY_DN1263_c0_g1_i12	-3.20889732813876	-2.22629881947787	-1.20123019738711	2.98368018195027	4.19992069714761	-1.40081044511117	-1.92014801590278	-1.06772940878175	-1.09440602959878	4.93591936530034
TRINITY_DN2097_c0_g1_i12	-0.130751030149048	0.160041125149165	1.36387882107911	-1.89924686856888	-1.41131834784295	1.14842983477888	1.12074272225883	0.887936783852396	0.641030507083322	-1.88074354764081
TRINITY_DN2491_c0_g1_i15	-1.98255400037316	-0.899810245301824	-2.53654892714847	4.01634064855139	4.27148361907567	-2.33995552088964	-2.89169581011532	-2.09259209103509	0.0759949417210084	4.37933738551544
TRINITY_DN8921_c0_g1_i15	-1.04804298497045	-0.819070415210286	-1.04804298497045	2.71026019216145	1.23824677316365	-0.733056499501931	-0.700944314348179	-0.949084504882278	-0.708905600050861	2.05864033860933
TRINITY_DN4815_c0_g2_i2	0.679765217788078	3.48139473513279	0.0486616234681274	-2.06388222815144	-2.29531463659941	-0.0185202318101489	0.730068584878515	1.53676521607225	-0.132460108408898	-1.96647817236987
TRINITY_DN2749_c1_g1_i13	0.0712389582944445	-0.387445454134279	0.761855192298268	-0.684930369844854	-0.684930369844854	0.669521790734708	-0.684930369844854	0.783913573129783	0.840637419056493	-0.684930369844854
TRINITY_DN9849_c0_g1_i1	-2.46609693891807	-2.32466414798877	-2.28086468468791	4.59594919880242	5.13200768347764	-2.46609693891807	-2.46609693891807	-0.403629795417364	-1.85350853221935	4.53300109478754
TRINITY_DN4315_c0_g1_i21	-1.06439070119169	-1.06439070119169	-0.194124630795703	0.964885481178946	2.21314778275218	-1.06439070119169	-1.06439070119169	-0.530329098770568	0.86729235586812	0.936690914533766
TRINITY_DN2244_c1_g1_i5	-0.601303732867187	2.49841580791789	-1.16343552520746	-1.18375723386846	-1.64243392212182	3.10984074094904	1.41504942157264	-0.980120023565967	-0.956231161588215	-0.496024371220464
TRINITY_DN1558_c1_g1_i22	-2.97672960285334	7.3722574166793	-2.08920433211175	-2.97672960285334	-2.97672960285334	6.77040432266378	5.80692020988872	-2.97672960285334	-2.97672960285334	-2.97672960285334
TRINITY_DN17038_c0_g1_i11	-1.62987804604734	-0.911753932067874	-0.665983224416941	1.10882016782163	3.00258894316551	-1.94430123977461	-1.69610268509165	-0.329500598846909	-0.440809888576236	3.50692050383441
TRINITY_DN42729_c0_g2_i6	-0.447727161420447	-0.976284868890092	-0.685179070172774	1.41924371636955	2.71391426118467	-0.468432861500579	-0.608067601760593	-0.923077682550678	-1.38173486612676	1.35734613486771
TRINITY_DN6548_c0_g1_i4	-0.198354986583722	1.22166610373295	0.545152682816084	-0.68896854670443	-1.54384954896517	0.947277244374153	0.896751514960436	0.684573808693079	-0.515989153265401	-1.34825911905798
TRINITY_DN8981_c4_g1_i1	4.52040190147573	0.397494282071441	3.02912668333047	-4.67306678500722	-4.67306678500722	-0.0876234660710171	1.36550108748352	2.71225207656021	2.0820477901713	-4.67306678500722
TRINITY_DN53_c0_g1_i12	-0.664443877585651	-0.104936529344855	-0.468955213112135	1.98920117424119	0.981842341302746	-1.09811801895379	-0.999256931337334	-0.590155995323946	-0.557593243524551	1.51241629363833
TRINITY_DN436_c2_g1_i5	0.20168470680293	3.12707050819526	-0.416344955362654	-1.80368446590291	-2.2269937031453	1.42663960824095	2.25023028276538	0.246533474011459	-0.731298540521231	-2.07383691508388
TRINITY_DN4533_c0_g1_i5	-1.87935650791337	-0.680862354274286	-0.626577556385185	1.09260082750164	1.46405131438444	-0.813784196319747	-1.09527136517861	0.067000063720265	0.820861240069444	1.65133853439541
TRINITY_DN9878_c0_g1_i4	-1.31007824208297	1.08269754290485	-0.260733194045097	-0.616956750097043	-1.20532585226145	3.00371264778854	2.67332297415298	-0.673336137948357	-1.3142100684133	-1.37909291999815
TRINITY_DN3380_c0_g1_i4	-0.785035454155337	3.2295471896882	-1.04224601024694	-1.20187519606817	-1.20187519606817	2.14195897555282	2.31199449144068	-1.20187519606817	-1.04871840800675	-1.20187519606817
TRINITY_DN11052_c0_g1_i1	-0.245098536621533	2.66866800157358	-0.626079421316615	-1.17739704377101	-1.54140909732962	2.01955036100797	1.73954721650143	-0.943997109774975	-0.352375272939608	-1.54140909732962
TRINITY_DN2608_c0_g1_i4	-1.62168991588551	4.89320499932675	-2.97614207646507	-2.97614207646507	-2.02828893307805	5.11439911726829	5.91384549278085	-2.0761930902754	-1.26685144074171	-2.97614207646507
TRINITY_DN1381_c1_g1_i3	-1.56449718049771	-0.750199267237176	-0.843191833475875	2.69012140403478	1.33384941700277	-0.894530638055942	-1.09348491525022	-0.918381105117861	-0.0973598209756048	2.13767393957284
TRINITY_DN8289_c0_g1_i14	-1.33651844102085	2.68593815050927	-1.33651844102085	-1.33651844102085	-1.33651844102085	3.766811336091	2.9028796005457	-1.33651844102085	-1.33651844102085	-1.33651844102085
TRINITY_DN18501_c0_g1_i18	-1.26176310088276	-0.78841662525188	0.362784190935799	1.52979719165493	1.20328838955679	-0.43260182009244	-1.18189373300196	-0.517300806610086	0.189356540925841	0.896749772765759
TRINITY_DN807_c0_g1_i1	0.159800836080404	-1.62432284104527	1.67267885159812	-1.61861371194515	-1.9588911167114	0.650391063205167	-0.0054396153451417	2.60506015584792	2.07822749502675	-1.9588911167114
TRINITY_DN344_c8_g1_i7	-1.5256254186984	-1.57556127928778	-1.49469813552052	3.22963678838874	1.27046702071852	-0.749743017281051	-0.786999559092932	-0.575092338916066	-0.124796919089684	2.33241285877918
TRINITY_DN10787_c0_g1_i2	0.308287448190914	-0.162606166557221	-1.61032722725436	2.59202470179924	0.997604287534844	-1.30510482239783	-1.71820841382557	-1.0303395419485	-0.305300216864285	2.23396995132277
TRINITY_DN13478_c2_g1_i1	-1.93099586469067	-1.5827634454514	-1.93099586469067	1.25280821416377	3.55973469889897	-0.109693824801141	-1.16207052912692	-1.93099586469067	-0.675797298270981	4.51076977865971
TRINITY_DN3957_c0_g1_i10	-0.621982911438854	-0.621982911438854	-0.621982911438854	1.02048762587697	0.79917304922337	-0.621982911438854	-0.621982911438854	0.0961046725216632	-0.506949668492613	1.70109887806488
TRINITY_DN60525_c0_g1_i5	-0.873794861698926	-1.13058338859664	-0.782832419291197	1.3354129086247	2.82330159355405	-0.839871008656255	-1.38880077813266	0.10433414417285	-0.577329747602819	1.33016355762688
TRINITY_DN3267_c0_g1_i17	0.289341009215652	1.30714800263713	1.33401715282305	-1.34292720628386	-1.34292720628386	-1.34292720628386	-1.34292720628386	2.10557734561687	1.67855252112659	-1.34292720628386
TRINITY_DN210_c0_g1_i16	-2.06381661016592	-2.59726118906077	-1.81551778169016	4.54357400910601	3.51696510160862	-1.22173786991999	-1.97047202849119	-0.593012216675443	0.383289528983243	1.81798905630562
TRINITY_DN873_c0_g1_i22	-1.3173511913578	2.74813495575161	-1.20098643466602	-1.3173511913578	-1.3173511913578	2.11105923399954	3.82905965114883	-1.3173511913578	-0.900511449444972	-1.3173511913578
TRINITY_DN2650_c0_g1_i9	-2.55012079999265	-1.43708713469276	1.19769622891901	1.90451573430301	1.59335425372904	-1.57119302361126	-0.538267394248866	1.30626737682144	-0.388555543595623	0.483390302368668
TRINITY_DN8021_c0_g1_i1	2.58070617961689	-1.78459752577091	1.39381226431208	-0.997777378258238	-3.09588009687039	-2.3429006465991	-0.115071501988983	2.58888686683807	3.25120613468872	-1.47838429596814
TRINITY_DN3323_c0_g2_i20	-0.418975110553868	-1.34819873539593	-0.235769796390634	1.78247797309022	1.88514571667304	-0.0472912458859236	-1.63975502759283	-1.36711062758522	-0.339245916340374	1.72872276998153
TRINITY_DN20752_c0_g1_i3	-1.22655801906266	-1.12087994116813	-1.10620607869744	2.21160173642885	2.26811359258488	-1.05279095132596	-1.14658264234207	-0.990218479894291	-0.643520395266001	2.80704117874282
TRINITY_DN167_c0_g1_i16	-2.22914112660206	0.272623138955515	-1.22450773772239	2.2100263168292	0.786412335209242	0.917641680545239	0.399346985886827	-0.43481615299357	-1.06078634459271	0.363200904484698
TRINITY_DN20707_c0_g1_i10	-4.1563544479027	-3.7223267732391	-0.113535036767777	3.44959169449633	5.1872399177276	-4.1563544479027	-3.15924272722753	1.68710185200548	-0.723662231115532	5.70754219992593
TRINITY_DN19297_c0_g1_i4	-1.50826420107326	2.00472113374042	-1.50826420107326	-1.50826420107326	-1.50826420107326	3.42507237483906	5.12805589893334	-1.50826420107326	-1.50826420107326	-1.50826420107326
TRINITY_DN4399_c0_g2_i11	-0.0400850511453497	-1.12670564979516	-0.871855876662051	1.78914721282496	1.29982188291213	-1.29597160692894	-1.02070553706823	-0.683874730203371	0.622786608030681	1.32744274803533
TRINITY_DN1483_c1_g1_i8	-1.19165596992775	1.48449238287879	0.437546559631976	-0.748676837319777	-2.3128752389826	2.99708600317216	2.1465563796547	-0.440185287300286	-0.894848011278197	-1.47743998052902
TRINITY_DN1903_c0_g1_i42	-1.60314770493437	-1.60314770493437	-1.60314770493437	5.10988818992757	4.27770920976047	-1.60314770493437	-1.60314770493437	-0.922373279441914	-1.60314770493437	1.15366210936012
TRINITY_DN8921_c0_g1_i2	2.03293640407072	1.12140877742035	0.18007022322794	-1.86990897947985	-1.86990897947985	0.674329094671827	0.942794597080433	0.0906027306391732	0.567585111329115	-1.86990897947985
TRINITY_DN3595_c0_g1_i12	-1.25118495062218	-1.19450260414277	-0.88448127593958	1.3015166484033	2.5507457810463	-1.4185428783607	-1.4185428783607	-0.20441807300785	-1.4185428783607	3.93795310934488
TRINITY_DN8244_c0_g1_i3	-1.40416426049084	-1.17110491410254	-0.100146363461248	1.161939212979	1.32039388580078	-0.866013129133836	-0.510449053630058	-0.371170398327205	0.105482231258989	1.83523278910697
TRINITY_DN867_c0_g1_i37	0.604348277234017	0.82927663706995	-1.41713145017643	-1.41713145017643	-1.41713145017643	-0.633884352798318	1.69389986221231	1.22464576151568	1.9502396154721	-1.41713145017643
TRINITY_DN24529_c0_g1_i35	-2.98745107528358	-2.98745107528358	0.224962624639318	2.29857987362682	3.99719523443459	0.915394308266995	-2.98745107528358	-2.98745107528358	-1.73346180905279	6.24713406921936
TRINITY_DN17807_c1_g1_i9	-0.614545482746061	-0.655802820223898	-0.884775389984059	0.923403693787412	1.67447167047785	-0.884775389984059	-0.884775389984059	-0.884775389984059	-0.0391849811362037	2.25075947977713
TRINITY_DN10289_c0_g1_i9	-0.597958727184597	-0.597958727184597	-0.597958727184597	1.4707120834805	1.63654259337761	-0.597958727184597	-0.597958727184597	-0.385078160840212	-0.185448155934792	0.45306527583987
TRINITY_DN5278_c2_g1_i6	1.04637267921772	-1.09113084453221	0.978914943640716	-0.412157536678044	-0.205166087778244	-1.09113084453221	-1.09113084453221	0.826873674065661	1.12392643637236	-0.0853715752435289
TRINITY_DN7883_c0_g1_i10	-0.897460049898834	-1.20529678559127	-0.0922962984635449	1.33810429850928	2.26764422079363	-1.50187792854652	-1.54611375525487	-0.570874876821197	-0.199945078632166	2.40811625390549
TRINITY_DN15392_c0_g1_i2	-1.55425302961938	-0.784960719167831	-1.10916495711091	1.70684183519961	2.70174486212332	-1.04920862105962	-1.18967432472275	-1.40989388629244	-0.858841603026666	3.54741044367666
TRINITY_DN4668_c0_g1_i2	-1.66296918594998	1.87925923755959	-1.37710685066193	-0.669888599889775	-1.20542139135518	3.18871411256735	3.39876567663088	-0.658145266821637	-1.16673560382316	-1.72647212825614
TRINITY_DN5103_c0_g1_i3	-0.855301144834194	2.83556632522519	-0.105405897331072	-1.91991022625727	-1.7159904649923	3.20853346550024	3.53746194966017	-0.84888007599067	-1.97859998640515	-2.15747394457495
TRINITY_DN6601_c0_g1_i10	2.41814462670244	-2.61710012985746	2.43361729947432	0.707792262913317	-1.25531527611718	-2.57806831815799	-2.64708299607317	1.9511630914664	3.26676382818987	-1.67991438854055
TRINITY_DN3625_c0_g1_i3	-1.46736801910834	-1.30246443695548	-1.22090632539971	2.99515806313859	3.13603376135365	-0.896229777202232	-1.30246443695548	-1.25861527431431	-0.593160709566185	1.91001715500951
TRINITY_DN6616_c0_g1_i14	-0.729895604714562	0.343924628577109	-0.729895604714562	-0.729895604714562	-0.729895604714562	2.73438057231748	2.03096403210735	-0.729895604714562	-0.729895604714562	-0.729895604714562
TRINITY_DN611_c0_g1_i16	-1.61986214358661	-0.670579338650356	-0.339274052968653	1.00209815298817	0.90602003056007	0.315346339739386	-0.10876296601821	-0.724972916075223	-0.634564459890885	1.8745513539023
TRINITY_DN2612_c0_g1_i18	-0.194080227602983	-4.47211896415915	-0.00102882796589565	2.73245063637343	1.33902053620296	-0.283417737143785	-0.571145456420973	-0.324515722962222	-0.146609074459389	1.921444838138
TRINITY_DN287_c1_g1_i22	-0.353100714998033	0.675468437198738	-0.353100714998033	-0.353100714998033	0.265137940597422	0.842246883324187	0.335751028867848	-0.353100714998033	-0.353100714998033	-0.353100714998033
TRINITY_DN6929_c0_g1_i8	-1.89356657513471	-0.916103463895239	-0.847424793489985	1.71311252928688	2.092116002136	-0.563008175103903	-0.622140899041771	-1.32699493450794	-1.34957585546986	3.71358616522052
TRINITY_DN27662_c0_g1_i13	-1.15932939939066	-1.30962957934689	-1.44975380325596	2.25290374013495	3.3216036057346	-1.13825068778769	-1.44975380325596	-0.413426311438193	-0.840944560580434	2.18658079918622
TRINITY_DN24769_c1_g1_i1	-0.656681540995653	-0.438830444184522	-0.461333942673434	0.729577600137693	1.22145522563129	-0.327845076766113	-0.463856137443262	-0.578071706299286	-0.656681540995653	1.63226756358893
TRINITY_DN8548_c0_g1_i8	-1.41120856287768	-0.462292732226465	-0.467880758282007	1.75452342532196	2.29973994438251	-0.65000175564393	-0.424250322217568	-1.3126865517896	-0.681162687130391	1.35522000046317
TRINITY_DN1181_c0_g1_i30	-1.31822728181106	-0.47023037525611	2.41254716980729	-1.33258257478813	-1.33258257478813	0.829305107588764	1.65782776964056	1.73677588843569	-0.850250554040754	-1.33258257478813
TRINITY_DN2842_c0_g1_i11	-4.25570626029686	-4.25570626029686	-2.06603981364681	4.77334072759148	5.87474074795492	-2.10872526307363	-2.07079125621441	-1.19082340871201	-1.58599913870724	6.88570992540143
TRINITY_DN7786_c0_g1_i18	-1.27395639678118	-1.27395639678118	-0.746886061268523	2.07243322824718	2.20863377821952	-1.27395639678118	-1.27395639678118	-0.797833976901031	-0.380205895060617	2.7396845138882
TRINITY_DN1025_c1_g1_i59	-0.294161929942357	-0.597504324429688	-0.597504324429688	0.705838070057643	1.0587632103646	-0.597504324429688	-0.590308823025484	-0.597504324429688	1.07740822847832	0.432478541786027
TRINITY_DN3624_c0_g1_i11	-0.607091554516924	6.34316132263009	-2.32292582459486	-3.83944532225595	-3.83944532225595	5.86783269909163	6.75176937863885	-0.949971779724843	-3.56443827475608	-3.83944532225595
TRINITY_DN1055_c5_g1_i9	2.45577540481982	-2.10214227288711	2.20960993383801	0.076367506297816	-1.0049167600234	-2.32838701971917	-2.60381845170243	1.84843278637253	1.9550356502034	-0.505956777199464
TRINITY_DN8075_c0_g2_i2	-1.62742398544099	-1.78814126989276	-0.316059845503051	1.57534480785019	2.71338362755569	-1.36925769636385	-1.07208955436538	-0.67261253224995	-0.272502432429891	2.82935888084
TRINITY_DN8437_c0_g1_i2	-3.6737175895685	-5.41486094452381	-0.439872832531885	3.00290298110461	4.49561389893653	0.492943068725539	-0.524998063158633	-0.0269125656619922	-2.13093917221619	4.21984121889432
TRINITY_DN5315_c0_g1_i68	-0.668790397034882	1.81405788603358	-0.457155143707733	-0.668790397034882	-0.668790397034882	1.33048807504766	0.317438483192517	0.339122684608383	-0.668790397034882	-0.668790397034882
TRINITY_DN1087_c1_g1_i13	-3.15270349656982	6.30544470038262	-3.15270349656982	-3.15270349656982	-3.15270349656982	6.69899558051643	9.06448419508966	-3.15270349656982	-3.15270349656982	-3.15270349656982
TRINITY_DN2544_c1_g1_i5	-0.902216120498887	-1.60664453535498	-0.828527979779859	0.968954757416606	2.83780781728181	-1.46516651527334	-0.8416489015133	-1.21651047833758	-0.686713074290441	3.74066503034998
TRINITY_DN873_c0_g1_i12	-0.43805934898832	1.49779876829096	-0.943950278718277	-0.943950278718277	-0.943950278718277	2.79816375286081	1.80579850014622	-0.943950278718277	-0.943950278718277	-0.943950278718277
TRINITY_DN9798_c0_g1_i4	-1.64254778042775	-0.971340416612928	-0.2445022701928	1.3165884656284	2.26470800820661	-0.992714067405495	-0.899204616490829	-0.31006643979848	-0.704583663664704	2.18366278075798
TRINITY_DN32052_c0_g1_i2	-0.904034152269002	-1.05128095018233	0.0871110498448562	1.01157366044063	1.97261158143913	-0.991102954503184	-0.928196202942992	-0.358273101685977	-1.0981212043853	2.25971227424419
TRINITY_DN5362_c1_g1_i12	-1.66594661833168	1.2632762773749	-1.66594661833168	-1.66594661833168	-1.66594661833168	4.06621402215389	6.33213602879297	-1.66594661833168	-1.66594661833168	-1.66594661833168
TRINITY_DN693_c0_g1_i10	1.00846921186879	-1.05080222021001	0.708538452206398	-1.34004650536665	-1.32569121238958	0.176977166697929	1.68409584053115	-0.0806233530852372	1.55912912511386	-1.34004650536665
TRINITY_DN15247_c0_g1_i15	-0.204149602217731	0.43539622448335	-0.549878692225126	-0.598114877877973	-0.598114877877973	0.689948322447343	0.628393651930707	-0.0257102304876415	0.820344959703018	-0.598114877877973
TRINITY_DN368_c0_g1_i43	1.15660015914967	0.838201936060842	-0.798712644295036	-0.798712644295036	-0.798712644295036	0.435175415879242	0.19912168848685	1.36446402189857	-0.798712644295036	-0.798712644295036
TRINITY_DN5330_c0_g1_i4	-0.576930748541512	1.29548062393369	-1.73491175177958	2.72299882247086	1.33839499423154	-0.561749119913129	-1.18283952075412	-1.78628911114517	-1.07654578914192	1.56239160063933
TRINITY_DN11647_c0_g2_i1	-1.64807588613107	-1.2821127255624	0.0817253532207642	1.66787799055737	1.60633394711097	-1.18659589675867	-0.903030934716026	0.411902760133092	-0.644640441891478	1.89661583403744
TRINITY_DN8745_c0_g1_i9	0.768244181561885	0.358952857701814	1.30830744599221	-0.992214008814572	-2.28714482352561	0.165491815541316	-0.526948892046283	1.77113246088671	1.52675413949777	-2.09257517679524
TRINITY_DN3627_c0_g1_i5	-1.43561610362497	-1.25255609468662	-0.14675096934001	1.44620963946366	1.57987960460481	-0.866020430311032	-0.872372427543712	-0.252556094686617	0.150913266694562	1.64886960942992
TRINITY_DN1138_c3_g1_i1	-1.4359966886229	2.55844712284311	-1.76023125089344	0.428486158309242	-0.922691616514032	2.48701271878395	3.6176559942222	-1.45221993634126	-1.76023125089344	-1.76023125089344
TRINITY_DN26003_c0_g1_i7	-0.793732280633934	-1.0076713147447	-0.0131971654194789	1.45194685526557	0.872221256360694	-0.923229572393065	-0.844832368309748	-0.219945199436028	-0.539126928844379	2.01756671815507
TRINITY_DN11328_c0_g1_i1	-0.818914072693938	-0.711015957659315	-0.263178556464569	2.10498075753736	1.75748337981065	-1.2543610507875	-1.00300845000134	-0.940938336301214	-0.464396265603963	1.59334855216382
TRINITY_DN6854_c0_g3_i5	-2.10607700464863	-0.810782235092236	-0.202379819228126	0.791017445947626	1.23178466735628	-0.118271686192594	0.0868625632656879	-0.332462294416254	-0.388231833034876	1.84854019604312
TRINITY_DN10206_c0_g1_i1	-0.897774539953568	0.0500786034334483	-0.897774539953568	-0.892015270664883	-0.897774539953568	0.957019058040119	1.16848690231515	-0.897774539953568	-0.897774539953568	3.205303406644
TRINITY_DN8584_c0_g1_i28	-2.34946833879899	-2.34946833879899	-2.34946833879899	5.66536115330446	3.92959430872188	-2.34946833879899	-2.34946833879899	0.17032514744211	1.89031156006338	0.0917495244631237
TRINITY_DN277199_c0_g1_i2	-0.44721801382205	-0.897357802278805	-0.960345139289431	2.65581198303532	1.11173253875474	-0.974871253267321	-1.09522319363254	-0.412649896284965	-0.00301575553545463	1.02313653232051
TRINITY_DN2808_c0_g1_i34	-1.28641041870455	-0.167158289295505	-0.70999043236682	1.60015833387109	1.0431629290215	0.195361522845042	0.269766705913688	-0.503978999021247	-1.613753857077	1.17284250481381
TRINITY_DN8390_c0_g1_i7	-2.0375289104113	-2.0375289104113	-2.0375289104113	2.00511542699719	4.59553896475192	-2.0375289104113	-2.0375289104113	0.0444923589341997	-2.0375289104113	5.58002671178451
TRINITY_DN5217_c0_g1_i6	-1.51043545902451	1.91301738572546	-0.7941293354244	-1.85071286379077	-1.85071286379077	4.13779005467564	3.9210670962875	-0.584076221276778	-1.53109492959061	-1.85071286379077
TRINITY_DN1780_c0_g1_i8	0.596695892023844	-1.00215208350096	-1.08711178916475	2.43738806546907	1.1303950379067	-1.71630884799779	-1.49205764200343	-0.840860717545498	-0.303793261605667	2.27780534641849
TRINITY_DN911_c0_g1_i47	-0.687040282047653	0.608682742492315	-0.687040282047653	-0.687040282047653	-0.687040282047653	0.185591509087597	2.10227164359744	-0.0782310393721293	0.616886554433042	-0.687040282047653
TRINITY_DN7863_c0_g1_i1	-1.80817201887918	2.26384800645683	-1.24647929748087	0.359185908859331	-0.34611970008275	2.78870350677873	3.04282737583729	-1.43744974373102	-1.80817201887918	-1.80817201887918
TRINITY_DN7341_c0_g1_i56	0.561979732640736	-1.28911356182249	-0.828201981318441	2.01338130118434	1.05932328942315	-0.659228459579893	-1.3670775685848	0.408470945143999	-2.10489693673595	2.20536323964935
TRINITY_DN2285_c3_g1_i1	-1.06945176320025	-1.10652622724423	0.272679301458754	1.44101804054982	1.94463876704914	-2.42711369728752	-2.24086300670343	-0.201809277042933	1.00857951985372	2.37884834256692
TRINITY_DN37427_c0_g1_i35	-3.44943334036275	-1.18911282107063	-3.80082362061739	5.40248058755329	3.65295963021173	-2.49089179066621	-2.61891203243078	0.747569737721648	2.08046318148437	1.66570046817672
TRINITY_DN57121_c0_g1_i2	3.58887883658074	-3.06866113677881	3.13932929645415	-1.4064556371252	-3.06866113677881	-0.24104532295708	-3.06866113677881	3.59334492442028	3.60059244974235	-3.06866113677881
TRINITY_DN486_c0_g1_i15	1.29767692004031	1.79827131455019	-0.449678120962792	-2.07719193873676	-1.08666073492837	1.21976859875284	2.15365587914076	-0.0297201726773628	-0.857559952659646	-1.96856179251918
TRINITY_DN3565_c0_g1_i4	-0.377311282597908	-0.111459843142809	-0.919488623208802	2.32515072819696	1.06877383751718	-1.17557025392988	-1.37385829540006	-1.09939883020046	-0.34297114656645	2.00613370933224
TRINITY_DN3602_c0_g1_i8	-2.16642115410125	-1.33390929927074	-0.0989971407052277	1.22231533529781	1.82869275019944	-0.75916012284858	-0.306032460166017	-0.200328639778826	-0.460766084448128	2.27460681582152
TRINITY_DN27221_c0_g1_i5	-1.83827365343233	-1.48212984320706	-1.83827365343233	2.61997709520424	4.88294860353617	-1.42576308218253	-1.04416975487259	-1.83827365343233	-1.83827365343233	3.80223159525111
TRINITY_DN2567_c0_g1_i19	-1.76040032706919	-1.21761978829751	-3.53033257968311	5.1458274974388	3.66792664279402	-2.61520241152926	-3.56407020231894	-1.3557313172714	0.390126108067935	4.83947637786864
TRINITY_DN26754_c0_g1_i21	-0.349367253227978	-0.995157095416017	-0.965148445794286	2.36544545517647	1.1772627077158	-1.25595324317288	-1.20939723666443	-0.630025028686664	-0.067077692115479	1.92941783218548
TRINITY_DN4533_c0_g1_i22	-1.3553934267715	-1.00548732701828	-0.38434679717927	0.726740348141267	1.39363761184842	-0.689414220524311	-0.796873951225997	0.227992142473192	0.416316477321122	1.46682914293536
TRINITY_DN6062_c0_g1_i10	-1.65422283269196	-1.07269812199368	0.00608599241941876	1.377813055531	2.12568709949427	-0.0828784719849729	-1.07559947046451	-0.89114585694118	-0.4161161341311	1.68307474076271
TRINITY_DN1656_c0_g1_i9	-1.10465586320679	-2.12578126139681	-1.17421980583526	2.19784882545174	3.94229356028323	-2.84616312969603	-2.24483032200228	-0.616578932566357	-0.543484270598205	4.51557119956675
TRINITY_DN13784_c1_g1_i14	-1.05430080391368	1.64502872175948	-1.05430080391368	-1.05430080391368	-1.05430080391368	0.844487993197877	1.21473234254156	1.23198895422042	0.335266007849049	-1.05430080391368
TRINITY_DN418_c1_g1_i6	-1.16018406385998	-0.342052128536062	0.00352815327409273	2.1545525149631	2.36025554990147	-1.69424566628109	-1.38506947880258	-0.698580256544985	-0.777386901581339	1.53918227746738
TRINITY_DN4293_c0_g1_i9	-1.80805989369803	2.57649047466507	-1.42538326613198	-2.50672289358391	-2.50672289358391	4.87965697300316	4.72028648505496	-1.49165357186627	0.0688314797248255	-2.50672289358391
TRINITY_DN2632_c0_g1_i12	-2.32958821990387	1.85087794132003	1.59631628138261	-1.59840497833167	-2.32958821990387	2.17922070633073	1.33273123220357	1.50411150105406	-0.0889685905921094	-2.11670765355948
TRINITY_DN5027_c0_g1_i61	-0.655313517011746	-1.20128188611704	0.354043472872207	2.75635417307288	0.942764483499668	-1.20128188611704	-1.20128188611704	0.246561758245047	0.176674747693075	-0.217239460020015
TRINITY_DN488_c0_g1_i7	0.42728074275469	1.4515512348751	-0.00236294819807004	-1.00897135387079	-1.07114605526398	1.30731569750157	0.650088318702787	-0.0830808796258036	-0.264902941744335	-1.40577181513118
TRINITY_DN1894_c0_g1_i7	-0.798852534282927	2.00699722849273	-1.10102533402368	-1.10102533402368	-1.10102533402368	2.46481551973686	2.45085976944805	-0.618693313276304	-1.10102533402368	-1.10102533402368
TRINITY_DN4821_c0_g1_i1	-2.74838357868748	-0.401568484486934	-2.74838357868748	2.80896523883733	3.55517800929361	-1.48174693617349	-0.240208497654802	-1.84149298307896	-0.727259238651869	3.82490004929006
TRINITY_DN193221_c0_g1_i1	-0.391170640211187	5.59556302496835	-2.77051434752579	-2.77051434752579	-2.77051434752579	5.24865379554449	4.60785854838124	-1.20833299105393	-2.77051434752579	-2.77051434752579
TRINITY_DN2067_c0_g1_i35	-1.98606390117395	-1.64221744975206	-1.68398259120834	2.9669828513506	3.61740676042637	-2.07167261668279	-1.54542881622963	-2.26702021500501	0.903065076981427	3.70893090129339
TRINITY_DN2081_c0_g1_i10	-1.93118408049515	-0.992724669106702	-0.606071682320096	0.62626433137513	1.88648661926429	-0.280410578971563	0.384171737573749	-0.500713575460497	-0.163503694160942	1.57768559230179
TRINITY_DN6354_c0_g2_i1	-2.10931445523882	-1.81949138121287	-1.37625331552853	2.40123207850308	3.07894500640285	-1.60256078686836	-1.592306353492	-0.263098032688482	-0.687590765163786	3.9704380052869
TRINITY_DN32365_c0_g1_i1	-2.12702135959879	-2.12702135959879	-2.12702135959879	2.22050257117125	3.70379170423703	-2.12702135959879	-0.640049615228386	-0.0146548365262293	-0.999388079872919	4.23788369461442
TRINITY_DN34564_c0_g1_i11	-2.16389965020489	-1.91293807667168	-2.16389965020489	0.422264595726015	2.25246722090155	-2.16389965020489	-2.16389965020489	0.216552756523268	1.99621379689335	5.68103830744708
TRINITY_DN2512_c0_g1_i15	-0.94029623585454	1.50998644804292	1.2550583160694	-1.79787919123869	-1.79787919123869	1.23792064618457	2.09373441580051	-0.481154169659939	0.718388153133137	-1.79787919123869
TRINITY_DN1283_c0_g1_i9	-1.58447080288441	0.149317365740774	-1.58447080288441	-1.58447080288441	-1.58447080288441	5.31807314377525	4.79689910103586	-1.58447080288441	-1.58447080288441	-0.757464793245431
TRINITY_DN4272_c0_g1_i11	-0.854989135477186	0.957303709396085	-0.854989135477186	-0.854989135477186	-0.854989135477186	2.86397520028235	2.16364503866186	-0.854989135477186	-0.854989135477186	-0.854989135477186
TRINITY_DN2243_c0_g1_i2	2.52590483685609	-1.8225400610955	2.51095523310891	-1.8225400610955	-1.8225400610955	-1.8225400610955	-1.8225400610955	3.13379543583169	2.76458486077628	-1.8225400610955
TRINITY_DN6862_c0_g1_i11	-1.71489799101094	0.996852567414344	0.369131165016957	-1.93274908782207	-1.93274908782207	0.500477460467828	1.32908257093006	1.99855575582859	2.31904573481938	-1.93274908782207
TRINITY_DN5214_c0_g1_i1	-0.613687205671265	1.8834178999502	-0.375737952558671	-0.98824619834576	-0.783149559613244	1.74515255235683	1.22964330630314	-0.614684181404334	-1.04971094696803	-0.432997714048859
TRINITY_DN8641_c0_g1_i6	-3.28161987083109	6.42037268290025	-3.28161987083109	-3.28161987083109	-1.81799741397919	6.10855768561196	6.36536537479786	-2.94020334635236	-1.86640204594225	-2.42483332454301
TRINITY_DN1264_c0_g1_i45	-1.04673240851666	-2.03230701528064	-1.04740688026382	2.66892847427939	2.84179031996928	-1.42416553241379	-1.12465999867325	-0.20666169532783	-0.523654280659661	1.89486901688699
TRINITY_DN2644_c0_g1_i1	-1.72526787793431	-1.72526787793431	-1.72526787793431	4.99707518433312	3.93739337754078	-1.72526787793431	-1.72526787793431	-1.11456781579955	1.5425675141633	-0.736128870566081
TRINITY_DN3432_c0_g1_i16	1.76891255213548	0.695048610255208	1.99999988824191	-1.63583222976434	-3.152316663223	0.833176477079888	0.476420175142096	1.02400930281382	0.754814481788478	-2.76423259446954
TRINITY_DN7046_c0_g1_i9	-0.374184138352617	-1.5159180464496	-0.177309842770765	1.61304197462671	2.17418795829589	-2.49955161815964	-1.1486622811041	-0.556951035161289	-0.356364315738158	2.84171134481358
TRINITY_DN6817_c0_g1_i10	-2.31859815888163	-2.31859815888163	-2.31859815888163	4.29139313633104	4.07725297050697	-2.31859815888163	-2.31859815888163	-1.20756684649289	-0.260628090244304	4.69253962430736
TRINITY_DN4956_c0_g3_i11	1.99585611468099	2.75185313669632	-0.586480491449144	-1.68077578169519	-1.70242209854777	1.02790620671378	0.642263500763258	-0.126373663648638	0.416507817637518	-2.73833474115113
TRINITY_DN5163_c0_g1_i4	-1.484406962405	0.886036342416297	1.28409498502925	-1.484406962405	-1.484406962405	0.798329357871337	1.27857960247557	1.1015170145536	0.589070547273963	-1.484406962405
TRINITY_DN5962_c0_g1_i11	-1.19562488194889	-0.668524105044419	-0.764099128563508	1.73296561411655	2.40959489240304	-0.0894114618969768	-0.152344769047043	-0.616606681360249	-1.41146839184791	0.755518913189407
TRINITY_DN29704_c0_g1_i25	-1.54985028240736	-1.58461570056804	-0.475071671280372	2.1373170786407	1.66516260856349	-1.27505616311109	-0.71756302364762	0.116500545154453	-0.195233568813822	1.87841017746966
TRINITY_DN11674_c1_g1_i6	-2.14283120901638	-1.09539021409906	-1.87212843748419	3.53188735654354	4.36750015258139	1.08931840404693	-4.06274329769369	-1.37590664771761	-1.89699211367943	3.4572860065185
TRINITY_DN11964_c0_g2_i5	-1.77059930012182	-1.77059930012182	-1.77059930012182	3.54395222377136	4.52416846752474	-1.77059930012182	-1.77059930012182	-1.28208429116401	-1.77059930012182	3.83755940059881
TRINITY_DN62224_c0_g1_i2	-1.51400171171044	-1.39099775765562	-1.51400171171044	2.43907724090207	3.87508320348654	-1.51400171171044	-1.51400171171044	-0.17486432679085	-1.51400171171044	2.82171019861003
TRINITY_DN635_c0_g3_i2	-2.72991842309509	-1.90209939847777	-2.26943795305508	2.53911472336015	4.08123145901482	-1.85649891966023	-2.09300384273921	-0.614885180148852	0.461486305757672	4.38401122904361
TRINITY_DN60690_c0_g1_i7	-1.21099704660654	-1.21099704660654	-1.21099704660654	1.65689941738612	3.22263012047824	-1.21099704660654	-1.21099704660654	-1.02196322221652	-1.21099704660654	3.4084159639914
TRINITY_DN3397_c0_g1_i16	-0.395696963648024	0.944868672231888	0.780655991212775	-1.15442653210589	-1.15442653210589	0.963933193847171	0.492657680523067	0.474580301321291	0.202280720829495	-1.15442653210589
TRINITY_DN166901_c0_g1_i2	-2.44715299948107	3.12470580427193	-2.44715299948107	-1.74405229987691	-1.28429847129056	5.23558180550201	6.90382815879889	-2.44715299948107	-2.44715299948107	-2.44715299948107
TRINITY_DN4854_c1_g1_i1	0.124782856217146	0.894984108381761	0.303032100287621	-1.29151644926273	-1.29151644926273	0.502587449297015	0.254945908904358	0.20622363934636	1.58799328535394	-1.29151644926273
TRINITY_DN40766_c0_g1_i21	-0.419557572310992	0.578999010819339	0.408261452306328	-0.419557572310992	-0.419557572310992	0.734896020368881	0.795188950371403	-0.419557572310992	-0.419557572310992	-0.419557572310992
TRINITY_DN7976_c0_g1_i3	-0.921170104251765	-0.968735787503821	-1.00271510291197	1.64174609422756	1.37320226811504	-1.07172978082715	-0.561780634522836	-0.092070229111322	-0.464813839001941	2.0680671157882
TRINITY_DN14337_c0_g1_i5	-1.78739124330908	-1.53588827564166	-1.27774883353587	2.52456830063223	3.2844037842772	-1.74941177014246	-1.98054782455089	-0.572819021286216	0.274363517660637	2.82047136589611
TRINITY_DN21170_c0_g1_i12	-0.417682789189319	-1.07742416255681	-0.395529322349849	1.07021598694322	2.59094527141419	-1.79865902044632	-1.88402209550695	-0.510454242419638	0.0977933031962337	2.32481707091524
TRINITY_DN3818_c0_g1_i9	-2.17930230625918	-0.636739772680755	0.0254131403631019	1.19336059662742	1.30118885054491	0.295952715853766	-0.426577108452572	-0.403601185059536	-1.12932881492188	1.95963388398474
TRINITY_DN7692_c1_g1_i5	-3.87375721376635	-2.36837436470404	-0.900145938246875	4.74293497348129	2.33042263809074	-1.28064251728173	-1.41590030335258	-0.653891720458939	-1.43652947485344	4.85588392109192
TRINITY_DN564_c0_g1_i10	-0.21793970452861	-0.903477481913153	-1.01261415612783	2.91384989134196	1.31884551888094	-1.57061632872483	-1.28272940704856	-0.53920556768312	-0.433846841629843	1.72773407743303
TRINITY_DN2860_c1_g1_i14	-0.712865760122818	1.04314228193457	1.65775791502139	-1.16475056970677	-1.36638443087642	1.7729213355075	2.33926177864672	-1.36638443087642	-0.836313688651334	-1.36638443087642
TRINITY_DN54158_c0_g1_i27	-0.837423730916029	-0.837423730916029	-0.837423730916029	2.41353784261719	2.24221038145268	-0.837423730916029	-0.837423730916029	-0.0812544027767304	-0.837423730916029	0.450048564203038
TRINITY_DN1277_c0_g1_i15	-1.07557883940519	-0.275396279644069	-0.270592984526419	1.38806103357843	0.970185577704743	0.169180167410475	-0.139531472194406	-0.694591738675376	-0.876756578892839	0.80502111464465
TRINITY_DN3721_c0_g1_i14	-1.03199098189746	3.18771965765132	-1.03199098189746	-1.03199098189746	-1.03199098189746	2.20342974073998	1.5601670202279	-0.759370527234466	-1.03199098189746	-1.03199098189746
TRINITY_DN4274_c0_g1_i3	-1.69463190774708	3.12799627934783	-1.44488319266351	-1.31834152441003	-1.25102525627147	2.67978164060972	2.56704933709251	-1.01565859989291	-0.872513633017736	-0.777773143047327
TRINITY_DN5870_c1_g1_i7	0.0748401198044036	0.472371740383274	0.547893470987046	-0.856464723846266	-0.856464723846266	1.38323881164221	0.193166043878335	-0.10800349084223	0.00588747568575454	-0.856464723846266
TRINITY_DN448_c0_g1_i20	0.642570499823844	2.7582060985197	-0.364972709461952	-1.53243190485851	-1.30891592897132	1.82475369658589	0.60184931816781	-0.409764934466269	-0.644114257769275	-1.56717987756991
TRINITY_DN10316_c0_g1_i2	-0.591497374295027	-0.507965996651839	-0.0333081928213733	0.713907189465439	0.857629235950532	-0.567314006301475	-0.434752995194093	-0.577447112337676	-0.0983898100431617	1.23913906222867
TRINITY_DN5135_c0_g1_i30	-0.821507267200337	-0.356930577331533	-0.63753360872196	1.85622571932142	2.34205664726824	-0.667916853183187	-1.05824459282632	-0.6527212056142	-0.377684653562819	0.374256391850683
TRINITY_DN7346_c0_g1_i6	-1.51692447311685	-1.0807626338024	0.622217546028843	0.998838432424355	0.421925863889218	-0.521982762939875	-0.821821487476367	0.266741707790983	0.174162967835048	1.45760483936704
TRINITY_DN5856_c1_g1_i10	-2.70286225144289	3.41269126033202	-2.70286225144289	-2.70286225144289	-2.70286225144289	7.09910795104549	8.18543198767748	-2.48005769039763	-2.70286225144289	-2.70286225144289
TRINITY_DN66035_c0_g1_i3	-3.35979444845316	-1.53400882098837	0.19602170660848	2.51081686459139	1.26804581659082	-0.634707723822933	-0.865634884740316	0.107876306711808	-0.898265888980283	3.20965107248257
TRINITY_DN3858_c0_g1_i13	-0.98075531741995	-0.933052690188427	0.046137999665318	0.637834625321006	1.5706418491612	-0.518890878366447	-1.09834540114766	-0.220809525433452	-0.0784566020221213	1.57569594043053
TRINITY_DN16970_c0_g1_i4	-1.0490727622486	-0.885162074034596	-0.4477343650209	3.01605177893541	1.5909442245337	-0.856100407505553	-1.74817952591146	-1.58988873320579	-0.439669540262114	2.4088114047199
TRINITY_DN3655_c1_g1_i5	-1.48845817277527	-0.676632792953599	-0.122224604553223	0.818037185476458	1.34691992713427	-1.16088569125801	-0.786572637578674	-0.0384662223145833	-0.0859418998702397	2.19422490869286
TRINITY_DN45893_c0_g1_i5	-1.84672541582774	3.59236575452538	-1.84672541582774	0.252569788510031	-1.84672541582774	2.53773889895501	2.94065480646859	-1.84672541582774	-1.84672541582774	-0.0897021693202851
TRINITY_DN10774_c2_g1_i4	-3.52609993226021	-3.52609993226021	0.0450914486883431	2.57148979681985	4.58745472333145	0.126730703328504	0.031310157908667	-1.39418125339764	-3.52609993226021	4.61040422010147
TRINITY_DN3884_c0_g1_i10	4.69167941708238	-3.36036748265375	2.11108503347198	-1.8350880322976	-3.58440775687168	-0.277853857375147	-1.15331972302321	4.21102803320293	2.78165212533579	-3.58440775687168
TRINITY_DN7196_c0_g1_i3	-1.17917368845715	-0.682991375721788	-1.06687071883236	2.2757541959059	2.20960627025041	-1.06941515519012	-0.996178780548474	-1.09251930620297	-0.795387123162746	2.3971756819593
TRINITY_DN6980_c0_g1_i3	-0.462469181475558	0.474875210674674	-0.459586672942437	0.203832946697537	-0.462469181475558	0.5766692124314	0.270451200632699	-0.462469181475558	-0.462469181475558	0.783634828408358
TRINITY_DN9729_c0_g1_i9	-0.738392357195214	0.152832523534453	-0.243243824200612	3.23068415371601	2.12182286456421	-0.304462922193759	-0.194135191892058	-0.545300508004517	-5.73310783679028	2.25330309846176
TRINITY_DN3785_c0_g1_i2	1.46200790504722	0.873957907680809	0.783706429658686	-1.30958858167609	-2.04430913613771	0.860927231234317	1.49905976919719	0.759936215188644	0.597223635498324	-3.4829213756914
TRINITY_DN75_c0_g1_i6	-1.06963605502581	3.63186452405769	-1.41541089186754	-2.38076474906065	-1.8321191441309	3.48715265010401	3.12285888834769	-0.90893800626509	-0.893592374138579	-1.74141484202082
TRINITY_DN28254_c0_g1_i1	0.264712529430051	-1.65603249424849	0.789208586651894	1.26941764621785	1.75119930524326	-0.445696642339334	-0.726329757748743	-1.88802153514615	-1.34907921925311	1.99062158119277
TRINITY_DN6424_c0_g1_i13	-0.964974440184705	0.534807679962607	-0.963532466010799	1.23603202587139	1.00145602712159	1.73923355476961	0.26645796826326	-0.964974440184705	-0.964974440184705	-0.919531469423538
TRINITY_DN2635_c0_g1_i18	0.871356189888898	-0.34116725182801	1.7513376798346	-1.24034288230852	-1.24034288230852	0.0559676783995695	-0.495320733271258	1.10448561468892	0.77436946921285	-1.24034288230852
TRINITY_DN5856_c1_g1_i3	-2.51137495111532	5.23139257108043	-2.51137495111532	-2.51137495111532	-2.51137495111532	6.65845737423144	5.5535833262082	-2.51137495111532	-2.37518356482817	-2.51137495111532
TRINITY_DN7637_c0_g1_i11	-1.16897271742936	-0.948224841918098	-1.0430502774544	1.35767889177899	1.80436900646085	-1.55539764108839	-0.689484347190603	-0.406596556044974	-0.590886522915857	3.24056500580184
TRINITY_DN1749_c0_g1_i7	-1.93252851733597	-1.11267818978875	-0.506663987572772	1.93277273520546	0.952032000025782	1.28461455300266	0.515247401130278	-1.4254008260294	-0.904279040531798	1.1968838718945
TRINITY_DN781_c0_g4_i2	-1.26602822021185	-1.58509666095997	-0.188860359689386	1.61515111929385	2.22664669046126	-1.10848694322537	-0.913770515263275	-0.0252572695605437	-0.0664637283296596	1.31216588748493
TRINITY_DN11967_c0_g1_i1	-1.64519797099367	-1.15714189694186	0.334296373571692	1.10118993022964	1.77074819811486	-0.797416536777387	-0.299423134151936	-0.0715915002163814	-1.47527296955135	2.2398095067164
TRINITY_DN3822_c0_g1_i6	-2.4295864606772	3.90844567029251	-2.20431153080763	-1.82836537509225	-1.5081501298709	4.5382853354103	4.57494863899202	-1.95450157772842	-2.1474432318957	-0.949321338622735
TRINITY_DN23251_c0_g1_i1	-0.729761287985703	-1.01661971634581	-1.07458978498314	2.0938917995895	2.80942195260038	-1.07458978498314	-1.07458978498314	-0.750355222712612	-0.568698855253186	1.38589068505687
TRINITY_DN21170_c0_g1_i11	-0.981027117838021	-1.33248730717024	-0.481688758708037	1.13287317553498	2.83646084402867	-1.4459002875219	-2.28679629729638	-0.758533769918518	0.108844160559505	3.20825535832993
TRINITY_DN9353_c0_g1_i4	-1.075723154363	-1.35625794149237	-1.01081364472643	2.07855207001264	3.82635708632265	-2.07505938851697	-1.29391687383462	-0.981908508898278	-0.599907668379452	2.48867802387584
TRINITY_DN3390_c0_g1_i1	1.70811130564055	-1.38477266003793	-0.0213212029662169	0.905356804637773	-0.241379241344742	-1.33653647438508	-1.38477266003793	1.19174947788257	0.513242159028833	0.0503224915821674
TRINITY_DN11716_c0_g1_i2	-2.73007083571058	5.9994717385023	-2.73007083571058	-2.73007083571058	-2.73007083571058	6.33033868988267	6.7806854215891	-2.73007083571058	-2.73007083571058	-2.73007083571058
TRINITY_DN425_c1_g1_i10	-2.24147499430496	2.65907682955287	-2.53224788494753	0.832961077268595	0.329384218197749	2.130587693586	2.66974232920427	-1.9564221787985	-1.0267610957363	-0.864845994022185
TRINITY_DN20840_c0_g2_i3	-0.608738819437327	-0.94144401406352	-0.493396452233958	1.59962444985235	2.19560787555455	-1.32770315519687	-0.856775897721739	-0.739858145942588	-0.624602455592706	1.7972866147818
TRINITY_DN495_c1_g2_i2	-1.42015698524595	1.48440999157739	-0.536622519225094	0.334483501243451	-0.939395303744266	2.14666129527458	1.16739662977948	-0.83642998604835	-0.520248503550756	-0.880098120060494
TRINITY_DN6728_c0_g1_i15	-0.819668479649633	1.64873594915187	-0.639209693568319	-1.53895559345322	-1.98574115559634	2.23443399537289	2.9272918443558	-0.466702545996279	-0.338656942967384	-1.0215273776494
TRINITY_DN4481_c0_g1_i19	-1.39056112968856	-0.0569947243808877	-1.510790228977	1.35584912696775	1.40554981669609	-0.0360451083009203	1.3931664021432	-1.40814599877741	-0.73383865214649	0.981810496464237
TRINITY_DN635_c1_g1_i1	-3.30660788812207	-1.97914527276433	-2.4677757171819	3.26243232259438	4.51817902537829	-1.54857236488388	-3.51725682441767	-1.37338067426207	1.39801770846547	5.01410968519377
TRINITY_DN7125_c0_g3_i1	-1.41720530303348	-0.776584374997778	-1.41720530303348	1.16149193461523	2.38488449120205	-1.41720530303348	-1.04648302788531	-1.41720530303348	-1.05319324947486	4.99870543867457
TRINITY_DN2481_c1_g1_i13	-3.20863575477964	7.36526984509814	-3.20863575477964	-3.20863575477964	-3.20863575477964	6.94745996558195	8.14772047277742	-3.20863575477964	-3.20863575477964	-3.20863575477964
TRINITY_DN1788_c0_g1_i7	0.245878460956848	-0.653643791777292	2.21258484921366	-1.79681356400775	-2.83665382853954	0.568794015167996	1.16946463284384	2.07585233447589	1.85119072020588	-2.83665382853954
TRINITY_DN1280_c0_g1_i13	-1.41809123975828	-1.15380673548168	-0.0202845634341582	0.803461998787144	1.16409543353247	0.373140874839847	0.378222117518018	-0.718203749390779	-0.634325186710276	1.22579105009769
TRINITY_DN29034_c0_g1_i2	0.0943871540305725	-1.11844163161442	-0.972431688370863	1.90910760610447	0.874574635012392	-0.688008372071264	-1.35900029387909	-0.454651686002229	-0.345099728824701	2.05956400561513
TRINITY_DN4374_c0_g1_i1	0.0296608427000173	3.62017086206807	-1.18256476635501	-1.62935032849813	-1.62935032849813	3.34187131335637	1.71562015905509	-1.44031650410812	-1.19639092122203	-1.62935032849813
TRINITY_DN6840_c0_g1_i6	-1.31707698914715	-0.467359636546701	-1.33246979151786	2.66742657610984	1.83516076239115	-1.36922715295614	-1.16088768372681	-1.11199989285956	-0.737044287072628	2.99347809532587
TRINITY_DN17231_c4_g1_i5	-1.41461702888095	-1.05672343670571	-0.809842188476517	2.68611720917499	3.34854698241202	-1.15540771156512	-1.19750954444495	-1.42612285448054	-1.29376263400656	2.31932120697334
TRINITY_DN16467_c0_g1_i7	-1.34094957867286	-1.04552031667984	-0.760523624975899	2.89244421008711	1.47859730102868	-0.813348005205941	-1.30669847766016	-1.24651518540606	-0.399088323943648	2.54160200142862
TRINITY_DN30334_c0_g1_i11	2.19709202365687	-1.93546228412133	2.03079623328733	0.259281080172475	-1.32913904962345	-1.91323636588636	-2.06639315394778	1.66923732972176	2.20935889488075	-1.12153470814024
TRINITY_DN3884_c0_g1_i6	5.07199147079716	-2.79926694961662	2.39482010249968	-2.28022834001656	-2.79926694961662	-1.03713077971551	-2.79926694961662	4.89412940100114	2.15348594390058	-2.79926694961662
TRINITY_DN3250_c0_g1_i33	0.106131251259735	-2.06632828848942	1.52703539052605	1.54707190137947	1.70453659837516	-2.47449665919753	-2.25292887065912	-0.0666001104480025	0.00421634324419173	1.97136244400946
TRINITY_DN13233_c0_g3_i1	-1.39336927035067	-2.35239748929437	-2.35239748929437	2.21429591316231	4.25066501892935	-2.35239748929437	-1.27242211257377	0.0789580322791479	-1.28338281137919	4.46244769781593
TRINITY_DN3047_c3_g2_i1	0.0111192897392178	0.469942270446116	0.38209382565727	-2.62794777402899	-2.67887170919166	-0.162715608124722	0.0801692750858174	2.0813917404247	5.12657290771703	-2.68175421772478
TRINITY_DN7289_c0_g1_i6	0.0594303362475097	3.14013860373716	1.83350403238356	-2.56567020651897	-3.91455908851854	1.95838216286987	1.38202519540892	1.21875094278014	1.16585179778643	-4.27785377617608
TRINITY_DN460_c4_g1_i1	-0.561285683143219	-0.234892012939266	-1.12717094666923	1.99500911554609	1.90934674707859	-1.46631394228824	-0.479982119631079	-0.606848936147495	-1.98854572139261	2.56068349958646
TRINITY_DN38122_c0_g1_i5	1.93542601992248	-1.85964388086004	1.70751230779684	-0.344865210552425	-0.632561670620488	-1.61453138302351	-1.58252098812089	1.16261853749101	1.41039515673104	-0.181828888764004
TRINITY_DN1914_c0_g1_i1	-3.16110146678501	2.84658740937178	1.16751961088946	-1.05542338889048	-3.16110146678501	2.53950470656549	3.0764240116535	2.17139165755809	-3.16110146678501	-1.26269960679282
TRINITY_DN1504_c0_g1_i41	-1.43199539853897	-1.28794902892226	2.13384545522157	1.01611264517158	-0.45746608605509	-1.43199539853897	-1.43199539853897	0.535173208993656	0.991044854822542	1.36522514638492
TRINITY_DN5362_c0_g1_i2	-1.33880693475661	3.1402295636707	-1.33880693475661	-1.33880693475661	-1.33880693475661	4.77113860830821	1.46028037131739	-1.33880693475661	-1.33880693475661	-1.33880693475661
TRINITY_DN287_c1_g1_i30	-0.445668474189381	0.90199718211159	-0.323989917601128	-0.445668474189381	-0.445668474189381	0.268906764662245	0.883167990040159	0.345103563672619	-0.29251168612796	-0.445668474189381
TRINITY_DN5718_c1_g1_i11	-2.69572630316209	-1.66246653663678	0.74991820689282	1.83577073422128	1.60568018865326	0.0039391773319859	-0.841349713334687	-0.215069017632331	-1.17813756740011	2.39744083106664
TRINITY_DN19718_c0_g1_i3	-1.49243815327485	-0.456814243544124	-0.965367817762185	1.87702833037588	2.35295153278439	-1.14194090619071	-0.506937722969961	-0.572526064597537	-0.293943999635762	1.19998904481486
TRINITY_DN129213_c0_g1_i4	-1.19859379287493	-0.605003444751067	-1.42139835392019	1.22499474729872	1.73110959444471	-0.978852897814884	-0.422119881837648	-1.21100948947479	-0.945275934040037	3.82614945297011
TRINITY_DN537_c1_g1_i4	-2.98075490241472	5.36704803721879	-2.98075490241472	-2.81983471423362	-2.98075490241472	7.23263248062825	7.98433167050969	-2.98075490241472	-2.8604029620495	-2.98075490241472
TRINITY_DN5252_c0_g1_i13	-0.589466079960318	2.4300951863117	-0.375718959325063	-1.47395707356331	-2.69800345121051	3.00615866839297	2.76044559485713	-0.858173303418574	-0.572110604123994	-1.62926997796003
TRINITY_DN10691_c0_g1_i10	-0.239908569509618	-0.767979734088353	-0.194605207642409	1.32963106253807	1.33803350353377	-0.767979734088353	-0.767979734088353	0.0236259906161981	-0.319078782943226	0.36624120567228
TRINITY_DN2153_c0_g1_i2	-1.30538959140468	3.43573936442446	-0.100291861793044	-1.49212429569204	-2.27854855988004	2.26295973613455	2.29835174579323	-2.56432189000887	-0.709922541982747	0.453547894409176
TRINITY_DN32639_c0_g1_i5	-1.37760389216439	-1.37760389216439	-1.37760389216439	2.61616103140417	4.16319834463513	-1.37760389216439	-1.37760389216439	-0.748130695377446	-1.37760389216439	2.23439467232451
TRINITY_DN3666_c0_g1_i11	-0.695978666590872	1.57155713147786	-0.695978666590872	-0.695978666590872	-0.695978666590872	1.56464924153583	1.73564429312242	-0.695978666590872	-0.695978666590872	-0.695978666590872
TRINITY_DN3464_c0_g1_i20	-0.753575637462881	-1.19708108839312	-0.548382692461619	3.38704706253777	1.9484261184966	-0.200891736940018	-0.474491848599187	-0.191877306092391	-4.73052975123733	2.76135688015217
TRINITY_DN18305_c0_g1_i90	-0.638279862016268	0.164120178098571	-0.638279862016268	-0.638279862016268	-0.638279862016268	1.06038313786962	1.0902937405431	0.591923151350153	0.284679102219904	-0.638279862016268
TRINITY_DN9021_c0_g1_i7	-2.71302808992488	-2.17002721252246	-1.8255028191833	3.1970809320351	3.18181392015478	-1.66548970116152	-0.900735245051612	-1.34565702427635	-0.53574809395556	4.7772933338858
TRINITY_DN11154_c0_g1_i14	-3.03653956250821	-3.03653956250821	-0.238903972978211	2.90869356062669	4.65227722108605	-0.787397659227865	-1.61915958653519	-0.383479545403648	-3.03653956250821	4.57758866995682
TRINITY_DN29933_c0_g1_i6	-1.85713009098874	4.14289066586932	-1.27393994312058	-1.62792177489175	-1.97615419413102	4.26966468500664	2.48235905360397	-0.887334160832432	-1.29628004638439	-1.97615419413102
TRINITY_DN10945_c1_g1_i1	-1.75034570916343	-0.0379452605937556	-1.02089416865453	0.855799086735213	0.651949649038794	-0.144371879081293	0.539799504150085	-0.599279734972433	-0.66300533258282	2.16829384512417
TRINITY_DN594_c3_g1_i2	2.28243386117887	-2.52854643075188	2.25332651473866	0.661471490372714	-0.965870870175881	-2.4868069223972	-2.55994162702742	1.16252439744367	2.78864490601567	-0.607235319397195
TRINITY_DN8608_c0_g1_i4	4.32894863833528	-1.14084515087658	2.98977238295738	-0.68482459100261	-5.54375321890744	-1.78301299049854	0.252325970576133	3.35781735510661	4.15909254317321	-5.93552093886344
TRINITY_DN15545_c1_g1_i2	-0.827453553460594	-0.827453553460594	-0.827453553460594	1.13454012395966	1.91023320794927	-0.827453553460594	-0.827453553460594	-0.187758320061012	-0.460082487812065	1.74033524326712
TRINITY_DN1620_c2_g1_i3	-1.16232023156951	-0.190730696039446	-1.1608782573956	-1.16232023156951	1.72149605860589	3.02196006284988	2.41975398982682	-1.16232023156951	-1.16232023156951	-1.16232023156951
TRINITY_DN6528_c0_g1_i8	-0.791118641926006	3.60707915784975	-0.892061136691166	-1.22154922289137	-1.41311187359213	4.25370151619197	-0.14647523107814	-1.41311187359213	-0.908237284193665	-1.07511541007711
TRINITY_DN8483_c0_g1_i10	-0.500346248047609	-0.228291652588602	1.49445484527807	-1.32678870274639	-1.35394275425012	0.623886662701834	0.115943222024342	1.51671787242916	1.01230950944944	-1.35394275425012
TRINITY_DN49872_c0_g1_i2	-1.14902767010702	-0.993278437429076	-0.464657741094014	2.34641167284426	1.04221911960925	-1.14902767010702	-1.14902767010702	-0.989398484285793	-0.133244672866093	2.63903155354253
TRINITY_DN260_c0_g1_i6	-1.81806248567431	-1.50847428497919	-1.57225502410509	2.90985796888889	3.91097673985212	-1.77321905857809	-1.58031729616907	-1.44412100552784	-1.70405266459131	4.57966711088389
TRINITY_DN8347_c2_g2_i2	-0.491306727328944	-0.859528474490241	-0.0694515438644723	0.669024725875253	0.812486836203551	-0.813234822216306	-0.842639460785095	0.495982220921503	-0.156678237758468	1.25534548344322
TRINITY_DN11154_c0_g1_i10	-2.46200673208727	-2.46200673208727	-2.46200673208727	3.7010491407843	4.74364969300263	-1.72302277738676	-1.14818043569688	1.00096170823368	-2.46200673208727	3.27356959941212
TRINITY_DN6320_c0_g1_i21	1.52406838559715	0.485704719006178	0.855503663512663	-3.08184072863757	-3.08039875446366	0.456945726024754	2.29750297867704	2.21322103158036	1.40969173316675	-3.08039875446366
TRINITY_DN4399_c0_g2_i7	1.09756245015432	1.0106877325087	0.559675541781575	-2.3346838107697	-1.90819523397381	0.605820806182143	0.539396361928505	0.58999225383049	1.53318335278344	-1.69343945442567
TRINITY_DN7294_c0_g1_i4	-1.13468746368235	-1.3947865784916	1.14126632174861	0.783403357965426	1.04103712815507	-1.29684696248122	-1.27595689554245	0.617651279846937	0.653313478170685	0.865606334310899
TRINITY_DN1254_c0_g1_i9	-0.661453380697525	0.13168458564685	1.48412876140177	-1.73394331139477	-1.92631758782705	0.788853061118824	1.47000250027371	1.8531391086374	0.600067094704481	-2.0061608318637
TRINITY_DN7665_c0_g1_i7	-2.07094336974762	-1.13498542034025	-0.328355871640426	1.15688437198796	1.62904803960123	-0.296495599529679	-0.0925924574503258	-0.540241898826512	-0.965624566655057	2.64330677260068
TRINITY_DN806_c0_g1_i18	-1.4900613717517	-1.31801475957278	-0.961109256951091	2.66378422052887	3.08140248036415	-0.785218715175222	-1.76268182641469	-1.76268182641469	-1.76268182641469	4.09726288180184
TRINITY_DN2842_c0_g1_i21	-2.7831560963241	-1.91851391561335	-1.81145595117139	3.40527181680788	4.82153270159145	-2.65974981548808	-2.74083687647787	-1.43468697221216	-0.768671084674593	5.89026619356222
TRINITY_DN4825_c0_g1_i13	-1.10206737452198	-1.10206737452198	-1.10206737452198	0.548237654398046	1.90045513524673	2.23350163103477	-1.10206737452198	-1.10206737452198	-1.10206737452198	1.93020982645235
TRINITY_DN4326_c0_g1_i2	-0.405934308224349	1.07460123140514	-0.411390887257871	-1.10225266493879	-1.42056950627377	1.99894081900122	1.80725444139005	0.181421557734168	0.0619479307831723	-1.78401861361898
TRINITY_DN77906_c0_g2_i1	-1.8587992218159	4.23860088550152	-1.8587992218159	-1.8587992218159	-1.8587992218159	2.69701693324574	6.07597673396401	-1.8587992218159	-1.8587992218159	-1.8587992218159
TRINITY_DN344_c1_g2_i1	1.52059005733369	3.96799795023076	0.67905259356819	-2.21155266485899	-4.83934934377329	2.87875317157958	1.09501554039583	-2.43366866370552	1.26521578415968	-1.92205442492993
TRINITY_DN13978_c0_g1_i10	-1.69345113152724	-1.27354787707658	-2.10704521393641	1.98786643308905	2.89403640178904	2.93266347586022	0.527780353848207	-1.71527749398042	-2.10704521393641	0.554020265870535
TRINITY_DN48976_c0_g1_i1	-2.84870985848045	6.66199300101173	-2.84870985848045	-2.84870985848045	-2.84870985848045	6.53579331032092	6.7431826980305	-2.84870985848045	-2.84870985848045	-2.84870985848045
TRINITY_DN10157_c0_g1_i30	-0.253420672825947	1.36819966779335	0.654490129269587	-1.70390613268707	-1.70390613268707	1.16793751582225	0.083108341086362	0.767801592776198	1.32360182413939	-1.70390613268707
TRINITY_DN87657_c0_g1_i2	-1.73500324216103	-1.73500324216103	-1.19101252249618	2.53806499949254	1.6435083810927	-1.73500324216103	-1.73500324216103	-1.1529290207647	0.729403643368583	4.37297748795115
TRINITY_DN6826_c1_g1_i1	-1.89912673263711	-0.61553056231241	-0.637780018601421	2.91952492869355	0.853551786235959	-0.865012047440347	-0.545304007979375	-0.196318922276314	-0.823339350802123	1.8093349271196
TRINITY_DN965_c1_g1_i15	-2.79607847958512	-0.645386105963877	-0.134485743346274	1.74282140543384	1.61694373883415	-0.271716199387313	-0.155046423205266	-0.703243519285317	-0.338734268953867	1.68492559545904
TRINITY_DN5938_c0_g1_i9	-0.600183442914226	-0.247244475378692	-0.668961338031846	2.02913316240892	0.697088794023532	-0.649518115721001	-0.839512912948197	-0.923457818607992	-0.614358727766715	1.81701487493622
TRINITY_DN41581_c0_g1_i1	-0.306512280029429	-0.875030877821972	1.8654649963651	0.0570302935214522	-0.367109412864644	-0.875030877821972	-0.875030877821972	0.381979740384051	1.14680414944027	-0.152564853350881
TRINITY_DN2280_c0_g2_i9	-2.3945131666331	-1.54692972860313	0.317258634546117	1.6181050690273	1.40257341997067	-0.7625750495313	-0.3671026334952	0.44828091555497	0.342312895153198	0.942589644010481
TRINITY_DN5693_c0_g1_i20	0.852419198391941	1.99105183697563	-1.53301183880158	-1.53301183880158	-1.53301183880158	0.765646476762936	2.03611464466165	2.01406776792706	-1.52725256951289	-1.53301183880158
TRINITY_DN13672_c0_g1_i4	-0.887873657335234	-0.179465673851638	-0.887873657335234	1.6029531575776	1.3414066217235	-0.887873657335234	-0.887873657335234	-0.887873657335234	-0.887873657335234	2.56234783856195
TRINITY_DN2168_c0_g1_i5	-1.56450349816318	-0.0833246719308502	-0.132212699240544	1.57766332370772	1.04035855999568	-0.867561224258312	-1.0791598450174	-0.743407731122832	-0.670948539116137	2.52309632514584
TRINITY_DN8293_c0_g1_i10	-0.576378106253796	1.22229457270401	-0.576378106253796	0.464864875978085	-0.570618836965111	1.97747386192733	-0.223619581213159	-0.576378106253796	-0.576378106253796	-0.564882467415967
TRINITY_DN43500_c0_g1_i7	-2.29227581979628	-2.29227581979628	-2.29227581979628	3.79015002209465	6.46585076777734	-2.29227581979628	-0.93275464936868	-2.29227581979628	-2.29227581979628	4.43040877827434
TRINITY_DN4797_c0_g1_i2	3.73255982585229	-2.50878463207991	1.39560312236821	0.0978944723416793	-2.03058937414074	-2.50878463207991	-2.50878463207991	2.29221877587896	2.45524426792215	-0.416577193982821
TRINITY_DN3487_c0_g1_i3	-0.497371673864377	-0.819499528063561	0.689820045852055	1.49495102476699	2.79329965504186	-0.755991806503548	-1.60832841653339	-0.509943676462655	-2.26674663998691	1.47981101575354
TRINITY_DN1798_c0_g1_i15	-1.57482605593046	-0.672158738370584	-0.291311844648328	1.42984606354004	1.19760600647792	0.367895482667379	-0.187530271338972	-0.0394491403996877	-1.53261361896394	1.30254211696664
TRINITY_DN5825_c0_g1_i2	-1.56442794081532	-1.40738423066974	-1.56442794081532	2.23817889282684	3.33392554473923	-1.56442794081532	-1.56442794081532	-1.56442794081532	-1.19147584290349	4.84889534008374
TRINITY_DN5856_c2_g1_i12	-1.06773075089979	2.08347864198511	-1.06773075089979	-1.06773075089979	-1.06773075089979	1.97088101586466	3.41975559844875	-1.06773075089979	-1.06773075089979	-1.06773075089979
TRINITY_DN1497_c0_g1_i23	0.539876510473949	0.842488202824057	0.356253944996001	-1.13277511885444	-1.13277511885444	0.0776137455909667	0.943099748120691	0.269947057991168	0.369046146566474	-1.13277511885444
TRINITY_DN2835_c2_g1_i23	-1.10287663280949	-1.10287663280949	-1.10287663280949	1.39179497883805	1.73041829155742	-1.10287663280949	-1.10287663280949	-1.10287663280949	0.759475566722525	2.73557095973896
TRINITY_DN22528_c0_g1_i1	-1.88298233109976	1.16856378847817	-1.88298233109976	-1.88298233109976	-1.88298233109976	5.15303738577479	6.55827288741251	-1.88298233109976	-1.58198007506694	-1.88298233109976
TRINITY_DN7196_c0_g1_i1	-2.11493214705453	-1.26654995673687	-2.03839059218154	3.29478515375844	4.34986229077205	-2.18723014627487	-1.96466410498023	-1.46296054572463	-1.18783798072283	4.57791802914499
TRINITY_DN1052_c0_g1_i10	-0.245033856870476	-1.25824540240447	-0.192103938986474	1.50464224199505	0.192052094773967	-0.525865203271499	-0.962261467699244	-0.502073607309677	0.84745466399727	1.14143447577555
TRINITY_DN320_c0_g1_i12	0.0222120558635535	-0.412346674533103	-0.946665267539027	2.01180363324546	0.544521625369578	-0.611032877900181	-1.26943458702722	-0.564925603201358	-0.640032544186054	1.86590023990834
TRINITY_DN59852_c0_g1_i1	-1.25474819136784	4.50266813710637	-1.17765942813649	-1.06780923177066	-1.6661744370943	4.04598109463375	1.61626536791208	-1.6661744370943	-1.6661744370943	-1.6661744370943
TRINITY_DN7347_c0_g1_i1	-2.04269499026221	-1.83954076099506	1.15070558110894	0.949049221595586	0.817200851704362	-0.607793174606905	-1.05431823401922	0.477103878844626	0.488274800957286	1.6620128256726
TRINITY_DN3624_c11_g1_i1	-2.26201028237807	5.83871512388429	-2.26201028237807	-2.26201028237807	-2.26201028237807	2.89305078643225	7.10230606632993	-2.26201028237807	-2.26201028237807	-2.26201028237807
TRINITY_DN4486_c0_g1_i2	-0.365717142759255	3.09789841729072	-1.34537669447508	-1.34537669447508	-0.82231663267983	2.08597882709844	1.87835475066303	-0.780754642038099	-1.05731349414976	-1.34537669447508
TRINITY_DN6555_c0_g1_i1	-1.97274636811603	1.55849013434531	-1.72679611690778	0.867183257170808	0.532511794407595	1.93047472604607	2.26228023405598	-2.07842444601056	-2.07842444601056	0.705451231019159
TRINITY_DN43500_c0_g1_i19	-3.33677263377125	-3.33677263377125	-1.88734331966805	4.83909124418574	7.80591457668628	0.113184849856758	-1.09097276535381	-1.26810182310615	-3.33677263377125	1.49854513871296
TRINITY_DN9657_c0_g1_i3	-0.314168798370136	-2.23546818450059	0.37665897289084	2.90404484574234	3.58362970252427	-1.8559178290824	-3.17566701774389	-2.53129252545205	0.104715320094045	3.14346551389758
TRINITY_DN4720_c1_g1_i7	-0.608537974474425	0.38929635830746	-0.608537974474425	-0.608537974474425	-0.608537974474425	2.43007379229002	1.4403956707235	-0.608537974474425	-0.608537974474425	-0.608537974474425
TRINITY_DN2750_c0_g1_i3	2.37552003750914	3.15038833633038	-0.132362075206111	-1.4054725225136	-1.94662978021124	1.88631372284328	0.571728788076991	-0.472632071450888	-0.579247971391867	-3.44760646398608
TRINITY_DN6907_c0_g1_i2	1.14259543279553	-2.3518665160369	2.51886082640649	0.616265948068983	-0.00823360675198925	-1.88769503263215	-1.81446362033865	1.20958127280659	1.35689748889966	-0.781942193217557
TRINITY_DN66195_c0_g1_i1	-1.64824581551631	-1.64824581551631	-1.64824581551631	2.02474517831143	3.47827282417288	0.369319827498056	-1.64824581551631	-0.588890537899893	-1.64824581551631	2.95778178549909
TRINITY_DN4189_c0_g1_i12	-1.66879271295032	-1.52083483156322	-0.611515747877073	1.49228876932686	2.45064647062204	-1.11395831705613	-0.631761982005354	-0.935004544325139	-1.02170850032137	3.5606413961497
TRINITY_DN7374_c0_g1_i1	-3.01781856161943	-2.1268193387808	-1.14918715180926	3.1091925234883	4.63325127430306	-2.41370610564531	-2.32981646721279	-0.976854595833702	-0.357570877193805	4.62932930030373
TRINITY_DN148655_c0_g1_i1	-0.791724251525042	-0.791724251525042	-0.791724251525042	1.83564912191587	2.60744684229478	-0.791724251525042	-0.791724251525042	-0.624366323786528	-0.791724251525042	0.931615868726129
TRINITY_DN2481_c1_g1_i7	-2.2508999915029	9.95309946327779	-2.2508999915029	-2.2508999915029	-2.2508999915029	6.99197875683759	-1.1887782795951	-2.2508999915029	-2.2508999915029	-2.2508999915029
TRINITY_DN4400_c0_g2_i1	-2.37513314977076	-2.37513314977076	-0.337048202453794	2.74720825775536	5.50793775416181	-2.37513314977076	-2.37513314977076	-2.37513314977076	-1.05378224834615	5.01135018773659
TRINITY_DN2356_c0_g1_i2	1.72674471101707	-3.13183313789033	3.07504447374204	1.33766216409167	0.853849439380379	-3.13183313789033	-3.13183313789033	1.39686319246535	0.419190618352413	0.586144814622064
TRINITY_DN5144_c0_g1_i11	-1.46553618997479	-0.496107888993348	-0.167067067911419	1.07312211981308	1.3049518740091	-0.145936901147403	0.157318609373484	-0.682992344908459	-0.80061298890845	1.22286077864821
TRINITY_DN1178_c1_g2_i2	-1.85223394799968	-1.78161358559087	0.0123131098687423	1.56429379533713	1.97157594823448	-0.709153933576244	-1.36455611092728	-0.958340692920032	0.416651547063319	2.70106387051043
TRINITY_DN2793_c0_g1_i19	0.407332124517526	0.893564286338715	-0.958525902675773	-2.32645604410766	-2.32645604410766	0.551876940818253	2.40798262202951	2.46170761293011	1.21543044836462	-2.32645604410766
TRINITY_DN2296_c0_g1_i25	-0.219190113904146	-0.638489640037149	0.480267176523879	-0.880939713714851	-0.880939713714851	0.463320681270567	0.929297716875875	0.428236473763663	1.19937684665186	-0.880939713714851
TRINITY_DN2003_c0_g1_i2	-2.29864370515671	-2.13487479942459	0.83015703034232	0.922605114490542	2.26339239871493	-0.975668450630813	-0.674829338320325	0.20049786267642	-0.825364466628732	2.69272835393696
TRINITY_DN16467_c0_g1_i5	-2.37809037752332	-0.902128197813676	-0.848490707009271	2.35456249350116	0.725767121538042	-1.05655873139374	-0.169755855400198	-0.480305486175773	0.109548383573703	2.64545135670308
TRINITY_DN11285_c0_g1_i2	-1.21401242312111	-1.50371477941698	-1.23799128605554	2.8897301092605	3.18266030874917	-0.131843881540279	-1.92594778010003	-1.2955423086177	-1.07235127389751	2.30901331473948
TRINITY_DN11395_c0_g2_i9	-1.35659131487887	-1.35659131487887	-0.690289186705777	1.77269170206609	3.1544338791092	-1.35659131487887	-1.35659131487887	-1.06145606587805	-1.35659131487887	3.60757624580289
TRINITY_DN10141_c0_g1_i13	-0.503804405235297	1.17291433888314	-0.503804405235297	1.18951527357628	-0.503804405235297	-0.0837262892559227	0.744123108208289	-0.503804405235297	-0.503804405235297	-0.503804405235297
TRINITY_DN151757_c0_g1_i7	-1.560354018148	-0.535578177229994	-0.265229712430895	1.47378629745637	1.83513913576606	-0.567458141814004	-1.39491175995257	-0.60842143923938	-0.241338121480139	1.86436593707255
TRINITY_DN1114_c1_g1_i5	7.3072612461441	2.0959452377958	2.18567172448319	-4.09409669711041	-4.09409669711041	-0.333769282613824	0.654847500259311	1.50388133945	-1.13154767418735	-4.09409669711041
TRINITY_DN9657_c0_g1_i13	-1.43886653819303	-1.96108913663363	1.26776687571919	3.95674196932522	4.50715201835416	-1.8254699245875	-3.32678167383116	-3.32678167383116	0.328799135821613	1.81852894785632
TRINITY_DN8043_c0_g1_i14	4.72859939676502	-0.648755158552073	2.98063729398877	-1.70704994946619	-4.59866355650539	-1.17521984612678	-1.44291432382745	3.32529970381768	3.1367299964118	-4.59866355650539
TRINITY_DN80041_c0_g2_i3	-0.504164835885495	1.82407294203324	-0.805167091918309	-0.805167091918309	-0.805167091918309	2.80612334344599	0.590444156585493	-0.754143088893843	-0.741664149612151	-0.805167091918309
TRINITY_DN3018_c0_g1_i5	-0.630962025123163	5.09146919884568	-2.17978275694026	0.409652765610783	-0.588518027803492	2.82926350150559	3.06742561857722	-3.36577048667411	-2.95575455543366	-1.67702323256458
TRINITY_DN18183_c0_g1_i13	-0.705413550907715	1.08384912310391	-0.584748423995672	-0.513431019494019	-0.251169969369384	1.64433018813696	1.44629143425218	-0.605612943917274	-0.685677332846453	-0.828417504962535
TRINITY_DN6121_c1_g1_i5	3.16814921770461	2.46685824040436	1.4298809834864	-2.95054585195484	-6.57850281629441	2.45646392374784	1.87041052057229	1.62022705257123	1.65514082530016	-5.13808209553764
TRINITY_DN8981_c4_g1_i3	2.44776915001006	0.15655930463649	2.97042518736862	-2.66963020463358	-4.23376444809181	0.506299610755045	1.44270043698363	2.5858271029671	1.02757830809627	-4.23376444809181
TRINITY_DN6448_c0_g1_i2	-0.308817810705524	-2.76598078565704	-2.7016624584153e-05	2.05439361220919	2.19931895708836	-1.94878707839609	-2.45564066504489	0.175032756421986	0.762497925129406	2.28801010557919
TRINITY_DN104_c0_g1_i1	-1.50244006599884	-2.02251971513514	-0.347924749784148	1.36466566350382	1.5990179196831	-0.40239152538213	-0.367562011655728	0.0504756343572987	-1.29306097229664	2.92173982270841
TRINITY_DN7976_c0_g1_i1	-2.64216280726767	-2.17854035041577	-2.64216280726767	3.42461526707135	3.50108773900944	-2.06298265914052	-1.96228865952104	-0.88130317044576	1.01878862099245	4.42494882698518
TRINITY_DN9545_c0_g1_i13	-0.874888863408929	1.60873346691457	-0.836452681752821	1.14160745648727	-0.874888863408929	1.09264867266193	0.932466058648675	-0.857679573376706	-0.864825180064231	-0.466720492700822
TRINITY_DN460_c0_g1_i1	-0.936443572340343	3.65577424177238	-0.936443572340343	-0.936443572340343	-0.936443572340343	0.84554554352436	2.05378522108567	-0.936443572340343	-0.936443572340343	-0.936443572340343
TRINITY_DN167_c0_g1_i5	-0.648522709160285	-1.24290354233141	-0.939922006247441	2.73510213269639	1.46377364359898	-0.782475812654082	-1.03423696845475	-0.739714134832791	-0.929238719000965	2.11813811638635
TRINITY_DN1332_c7_g1_i1	-1.65091376202662	-0.750112046055488	-1.17139627088169	3.33326971288347	2.34766698092947	-1.3874563391644	-1.60105650428567	-1.9758551978293	-1.21446233749441	4.07031576392465
TRINITY_DN15332_c0_g1_i3	-0.773850382165656	1.399277051315	-0.773850382165656	-0.635035913263374	-0.773850382165656	2.18647597495756	1.69238517998475	-0.773850382165656	-0.773850382165656	-0.773850382165656
TRINITY_DN2842_c0_g1_i23	-2.80789343739317	-1.54485903155938	-1.32760418980186	3.42617490833015	4.07459368584583	-2.31320112467489	-4.4927121749464	-0.189589007260688	0.444679301782775	4.73041106967764
TRINITY_DN106880_c0_g1_i1	-1.92094347426351	5.28973760920259	-1.611767286785	-1.92094347426351	-1.92094347426351	3.9761032879724	2.86460707747574	-1.56931514516073	-1.26559164565096	-1.92094347426351
TRINITY_DN1168_c0_g1_i9	-2.06494708972892	0.194605117330913	-0.265325264787763	1.36044820490896	0.76577015758782	0.295256240299295	0.0495714626009915	-0.286716720189785	-1.56670357237109	1.51804146434958
TRINITY_DN10735_c0_g1_i6	-1.29901918366115	-1.03550491916972	0.32009153947185	1.1491115507497	0.881553061980669	-0.435428862478425	-1.16912745891795	-0.176779631624449	0.0661402384004943	1.69896366524898
TRINITY_DN3319_c0_g1_i10	-0.98997361560553	-0.321418356162713	0.144666748706523	1.26470807769208	0.796206927972153	-0.53703436747889	-0.35618377432339	-0.635652833464257	-0.25652882541869	0.891210018082715
TRINITY_DN42440_c0_g1_i1	-0.819694996918015	4.15794771357828	-1.9630884156112	-1.9630884156112	-1.9630884156112	3.49095583880989	4.94932193819707	-1.9630884156112	-1.9630884156112	-1.9630884156112
TRINITY_DN38338_c0_g1_i26	-1.26282609921853	-0.836709154059199	-0.749524583624822	2.05107177768623	1.09003693666459	-0.939627467004765	-1.02867865482189	-0.359414025491432	-0.977717240246315	3.01338851011614
TRINITY_DN7980_c0_g1_i5	-0.235028338076577	-0.609262936697068	-0.818775405406927	1.62283525063742	1.62206572259097	-1.01927983174874	-1.43716812128026	-0.604270254068539	-0.238112026662937	1.71699594071266
TRINITY_DN4010_c0_g1_i1	-0.952378107039671	-0.952378107039671	-0.952378107039671	1.12349675993546	0.624385870633455	-0.952378107039671	-0.952378107039671	-0.281537771158109	0.75735365238102	2.53819202340653
TRINITY_DN13042_c0_g1_i1	-0.82646562524047	3.16598937762611	-0.906512381442506	-0.54979709367326	-0.818556487340684	2.63362128730385	1.61456225452511	-1.4542346945723	-1.03141984470173	-1.82718679248412
TRINITY_DN1595_c0_g1_i23	0.925561122471634	0.783210572810002	-1.0371120826791	-1.24500493432043	-1.24500493432043	0.850581973677289	0.677573522188123	0.559874673934238	0.975325020559121	-1.24500493432043
TRINITY_DN143340_c0_g1_i7	-0.354392088318591	-1.13049607639176	-0.962029079157304	1.89871584482473	0.851564084275673	-1.04612251906466	-0.754508854553573	-0.132957313908039	-0.584864615015598	2.21509061730911
TRINITY_DN714_c0_g1_i16	-0.230294977423577	0.362303734158622	0.627271076192989	-0.629739542013035	-0.613956544772107	0.549771508258476	0.37601972727565	0.818104102349051	-0.629739542013035	-0.629739542013035
TRINITY_DN6717_c0_g1_i12	-1.15839640282667	0.500973687071786	0.0970785033484658	1.76293167869256	2.18978469503724	-1.01609919675148	-0.69316851889384	-1.80192176477289	-0.908677943848446	1.02749526294327
TRINITY_DN13233_c0_g2_i2	-3.51600758794213	-4.49569601791277	-0.55627145815586	2.32748263865472	4.26875548929281	-0.989049148030989	-0.320179295716637	0.229042201086994	-0.795986593404528	3.84790977212838
TRINITY_DN68888_c1_g1_i13	-2.52276132146867	-2.52276132146867	1.29680468453981	4.84882367668629	2.61129529286996	-0.162397044925199	-2.52276132146867	-2.52276132146867	-2.52276132146867	4.01927999817248
TRINITY_DN2744_c0_g1_i38	2.48491723873856	0.58973138118737	0.488134848192478	-1.35625080481009	-1.35625080481009	1.37970454920217	-0.590716058447116	-1.35625080481009	1.07323126036692	-1.35625080481009
TRINITY_DN6138_c0_g1_i6	-0.668216566346596	-1.78825862158899	0.293365275214491	1.35632961144725	1.12498192714901	-1.16362172752566	-1.06814141867143	0.713605890353047	0.496081008611329	0.70387462135755
TRINITY_DN5852_c0_g1_i49	-1.49089189207292	-0.991001835590719	-0.224530166292769	1.5171711675434	1.68217913687315	-0.881665694117511	-0.74494202896298	-0.408954737430197	-0.499639943379684	2.04227599343023
TRINITY_DN4375_c0_g1_i10	-2.01604355736329	4.7744317564871	-1.48393979430837	-2.08230499963201	-1.87816428285179	2.96793547409896	5.28095370207597	-1.67087875390555	-1.80968454496902	-2.08230499963201
TRINITY_DN52099_c0_g1_i1	-0.917405479890416	-1.1898590380566	-0.127592506329282	2.27220471441203	3.03864041821961	-0.797361627124545	-2.38520663637882	-1.26419123541746	-0.708036697560578	2.07880808812607
TRINITY_DN15132_c0_g1_i4	-1.73802515385255	-1.73802515385255	-1.73802515385255	2.73036266277578	4.6740111252579	-1.73802515385255	-1.73802515385255	-0.882832745893396	-1.73802515385255	3.90660988097501
TRINITY_DN3300_c0_g1_i20	0.376780456820089	1.36585039784093	0.141782628348305	-1.32182377119951	-1.59708846581872	0.716570532221484	0.832115526070099	0.554714919456052	0.390425071210724	-1.45932729494945
TRINITY_DN4010_c0_g1_i5	-1.0606310539213	-1.0606310539213	-0.585546170972515	1.40429854720855	2.22595442934264	-1.0606310539213	-1.0606310539213	-0.0356022594297756	-0.699985851461082	1.93340552099737
TRINITY_DN4314_c1_g1_i3	0.319338341678514	-0.441746288781796	-1.64362626757029	2.54563264691301	1.0523861720865	-1.97063031194704	-1.13041830043957	-0.692221903331889	-0.400922451886846	2.36220836327942
TRINITY_DN1781_c0_g1_i2	1.13525329281534	0.486870382267652	0.790953201401459	-1.24866055325878	-2.48186825735307	0.951355646218745	0.883175612195441	1.15385165859086	1.30323681829154	-2.97416780116917
TRINITY_DN9308_c1_g1_i3	0.79025795164843	-1.28432237464578	1.71828464450918	0.357491257937281	-0.923041451848406	-1.18138885230233	-1.5993088601143	1.40321364965441	2.31812289527581	-1.5993088601143
TRINITY_DN32045_c0_g1_i6	1.40283997773331	-1.65263777607462	-0.0174887247680386	0.533616503941825	0.511879711757867	-1.24117533613909	-1.01171108553201	0.227426436060147	-0.316071987304889	1.56332228032549
TRINITY_DN7926_c0_g1_i2	-1.11970036277466	-1.67453475866885	-1.67453475866885	3.33117960531936	3.00477643006611	-1.67453475866885	-1.67453475866885	-1.0155235874707	0.523016148751023	1.97439080078427
TRINITY_DN14257_c0_g1_i5	-0.816052240934947	-0.774297980169752	0.118630083008914	1.57179412444516	0.890006816233184	-0.686176125106568	-0.693670661653492	-0.326825420481875	0.162821374213831	0.553770030445541
TRINITY_DN8352_c0_g1_i2	1.60223250034381	2.26236081385067	-0.238925204575034	-2.7757241334663	-2.7757241334663	-0.00468371902952303	1.79176047049227	1.38374359580046	1.53068394351625	-2.7757241334663
TRINITY_DN3196_c0_g1_i24	-0.259721476252527	0.33291495235405	-0.259721476252527	-0.259721476252527	-0.259721476252527	0.881711314676768	0.603424066736872	-0.259721476252527	-0.259721476252527	-0.259721476252527
TRINITY_DN33726_c0_g1_i3	-1.56062470106065	-1.56062470106065	-1.56062470106065	2.01589743685985	3.50744414462768	-1.56062470106065	-1.56062470106065	-0.417231282367462	-1.56062470106065	4.25763790724382
TRINITY_DN557_c15_g1_i1	0.501323863153483	3.54633785937379	2.67643070769276	-3.26137821839357	-4.66136956905775	2.38877293358428	0.864166900142726	1.48935256402823	1.11773252853381	-4.66136956905775
TRINITY_DN671_c0_g1_i14	-1.67084150453067	-0.238762155498135	-0.558653493910604	3.17779235061803	1.48788458111637	-0.726732462145425	-1.41727743596116	-1.50718397303333	-0.246240429943605	1.70001452328853
TRINITY_DN1264_c0_g1_i46	-0.794732930368546	-0.877266587205026	-0.773019718893128	2.31999614673987	-0.124430163622083	-0.842930223334765	-0.671330590200198	-0.699498119871045	-0.46577260772701	2.92898479448193
TRINITY_DN2496_c0_g1_i9	-0.818104439676658	-1.79408462908831	0.915814804129939	1.62434641657675	1.59222872073201	-0.918394440391792	-2.03409359382338	-0.740134614794684	-0.223033646083299	2.39545542241942
TRINITY_DN6145_c0_g1_i21	-3.19539476238686	-0.520919940639971	0.239238912187784	2.17054476124897	0.778575762417309	-0.341155409348495	-0.479884395466138	-0.526984490163509	0.151569072837998	1.72441048931291
TRINITY_DN15863_c0_g1_i15	0.156632960039335	1.09111909162264	-0.692966051112117	-0.692966051112117	-0.692966051112117	0.774835105376291	0.357361502446308	0.257875586437032	0.13403995852686	-0.692966051112117
TRINITY_DN2637_c0_g1_i19	5.02523565064565	0.0645244722487135	3.13138013929018	-4.5545950392045	-4.5545950392045	0.506965169903469	0.862886208137327	1.16146301315835	2.91133046422983	-4.5545950392045
TRINITY_DN7496_c0_g1_i20	-2.578560030409	-2.56280706180211	-0.929486321968401	1.93550157476254	4.00178905924079	-0.0666952764555333	-1.23748837771397	-1.07086692767319	-1.74634172129979	4.25495508331866
TRINITY_DN78005_c0_g1_i6	-0.824715481048177	-0.824715481048177	1.21862902382899	0.720264402207627	0.981814808211388	-0.824715481048177	-0.824715481048177	-0.824715481048177	-0.261069211564113	1.46393838255699
TRINITY_DN1904_c5_g2_i2	-1.16514378502152	1.99932071436708	-1.16514378502152	-1.16514378502152	-0.710967891835717	3.12166345231601	2.58084643528174	-1.16514378502152	-1.16514378502152	-1.16514378502152
TRINITY_DN3464_c0_g1_i10	-1.05082065712176	0.0191107076345727	-0.739997887391698	2.95319317835086	1.58221932074353	-1.09082232602522	-1.86052731217352	-2.32787968796981	0.113483391562167	2.40204127239088
TRINITY_DN4808_c0_g1_i8	-1.58276447239999	0.782061895319893	-0.539358462769139	0.743824220969165	-0.0292634355246522	1.63323247731016	1.31246242173716	-0.793400447199688	-0.949652708378386	-0.577141489064529
TRINITY_DN9053_c0_g1_i2	0.311030903093617	0.684867434928082	1.26107475378177	-1.5425656031089	-1.5425656031089	0.796001433892256	0.186878403724767	0.697748726224815	0.690095153681379	-1.5425656031089
TRINITY_DN4311_c3_g1_i9	-1.98796713470532	0.502202775003212	-1.4274639592949	1.88109671304867	2.7422118504997	-0.887892602879193	-0.964277028660224	-2.02519043382538	-0.566238810690801	2.73351863150425
TRINITY_DN4850_c0_g1_i1	-0.714382389561597	0.674633670126912	0.608122667957286	-0.714382389561597	-0.714382389561597	-0.0103957856981662	0.752897090898385	0.400650853384643	0.431621061577328	-0.714382389561597
TRINITY_DN11404_c0_g1_i13	-1.44015101127512	-0.621300450379682	-1.1021545477601	1.27244476917191	2.42517397941982	-0.746831332463541	-1.44015101127512	-1.44015101127512	-0.575420088960364	3.6685407047973
TRINITY_DN29898_c0_g1_i1	-1.62187395490185	0.815620135907115	-1.62187395490185	-1.62187395490185	-1.62187395490185	4.80928095552751	5.72821659287833	-1.62187395490185	-1.62187395490185	-1.62187395490185
TRINITY_DN16121_c0_g1_i6	-1.29235855172304	-1.29235855172304	-1.29235855172304	2.48385073871438	2.01156828475765	-1.29235855172304	-1.29235855172304	0.132563536487647	-1.29235855172304	3.12616875037857
TRINITY_DN1389_c0_g1_i7	1.57134272449557	4.18941524659739	-1.54110636362749	-3.41234376334068	-3.17026599993957	4.58013502191344	4.57539804859618	-0.0215437278152537	-1.38012567406318	-5.39090551281642
TRINITY_DN88011_c0_g1_i8	-1.11677233713347	-1.11677233713347	-0.921424738811254	0.968312341495177	1.84448054692473	-1.11677233713347	-0.755003977714319	-0.963615549072052	-0.929004590087448	4.10657297866558
TRINITY_DN11285_c0_g1_i7	-3.63690569635246	0.0760438355589663	-1.96685918764913	3.10416764593167	3.29138519198394	-1.15575352428254	-1.99320886631036	-1.31145342444237	-0.0527022092176042	3.6452862347799
TRINITY_DN279_c6_g1_i7	0.588811060126273	-0.988130208762789	-0.381572926078492	1.03507909704542	1.2114572464998	-1.30395202895602	-1.25577939675094	0.663422823549489	-1.40220815028036	1.83287248360762
TRINITY_DN3614_c0_g1_i1	1.96174784771776	-1.93356227497414	0.959495689007406	-0.796566206396832	-1.54741487254334	-1.63092408766412	0.785503211910173	2.55715349765383	2.08964960004917	-2.4450824047599
TRINITY_DN12094_c0_g1_i2	0.716747439757966	1.455060196651	-0.205582753930535	-1.22370835970936	-1.36313080626438	1.08137131013136	0.599877219041859	0.638464756068617	0.668065391425531	-2.36716439317205
TRINITY_DN167_c0_g1_i19	-1.65871487106386	-3.67983921109946	-1.90753123614106	4.63522428514927	3.6935740995035	-0.683631264832652	-1.69689125594194	-2.24474405947937	-1.50383565409055	5.04638916799612
TRINITY_DN6346_c0_g1_i4	-1.2571846622661	3.41280584635637	-1.2571846622661	-1.2571846622661	-1.2571846622661	3.02673711004151	1.99226067881974	-0.888695661621	-1.2571846622661	-1.2571846622661
TRINITY_DN1772_c0_g1_i14	-0.805344188619623	1.10922033487432	0.92540444079659	-0.805344188619623	-0.805344188619623	1.23344314188595	0.644085125483576	0.114567900057685	-0.805344188619623	-0.805344188619623
TRINITY_DN2126_c0_g1_i15	-0.907663987486025	-0.735078658826872	-0.0452274250647804	0.682481615543933	1.2938656741212	-0.748966241466966	-0.759740713061141	-0.342811863144107	-0.65243931778839	2.21558091717315
TRINITY_DN6528_c0_g1_i1	-1.73422446780614	2.9026321252493	-1.73422446780614	-1.73422446780614	-1.73422446780614	4.25436933767582	3.91837674979038	-0.670031405878649	-1.73422446780614	-1.73422446780614
TRINITY_DN2007_c1_g1_i9	2.07165824290463	-1.82284862824806	-2.31239156389053	2.95120628465337	2.16916571681806	-2.31239156389053	-2.31239156389053	-0.812099387156363	-1.01843258486183	3.39852504756177
TRINITY_DN7252_c0_g1_i29	-2.21130625882369	-0.575090036941129	-0.909769952767508	1.46025686012087	0.6953178865041	0.199103004248188	0.2954193549398	-0.623460363256723	-1.50177528968011	3.1713047956562
TRINITY_DN2989_c0_g1_i22	-0.867243570189151	-2.56893530180888	1.05907197466464	2.28063629926317	1.72216175501746	-1.62821350748258	-2.23942830372364	0.376021826924987	0.797143465687708	1.06878536164629
TRINITY_DN2057_c0_g1_i15	-2.05003834913322	-0.68131604276692	-0.996979107124569	2.91028189704618	3.83099154869168	-1.09616751986242	-2.05148032330713	-1.30473760752939	-1.11338276223304	2.55282826621884
TRINITY_DN4840_c0_g1_i3	-1.14529512412358	-1.32098120504984	-0.715319520673345	1.76430722333221	2.07812920505818	-1.18891789157357	-0.79022930135757	-1.34266205633072	0.126117963877557	2.53485070684069
TRINITY_DN7966_c0_g1_i12	-1.92250993101097	2.89060426033532	-1.92250993101097	-1.92250993101097	-1.92250993101097	3.8797867012236	6.68717855551788	-1.92250993101097	-1.92250993101097	-1.92250993101097
TRINITY_DN685_c0_g1_i1	-1.17662807649186	-1.21645655595232	-0.14746208910028	2.24159770041803	3.22361779958145	-1.40607605772628	-1.37419199670649	-1.44339927206074	-1.38096522530192	2.67996377334041
TRINITY_DN21939_c0_g1_i20	-1.10462884434283	-0.646246840186821	-1.10462884434283	2.12941255536933	2.51572296247557	-0.943708656161731	-0.697548068892333	-1.10462884434283	-1.09599853919939	2.05225311962388
TRINITY_DN1303_c2_g2_i2	-2.97449458268403	7.17582137481975	-2.97449458268403	-2.97449458268403	-2.97449458268403	7.94705555510481	5.12230489124233	-2.39821432506268	-2.97449458268403	-2.97449458268403
TRINITY_DN23850_c0_g1_i2	-1.36398011635563	-1.36398011635563	-0.176845824881096	2.36328689437928	2.02503594333288	-0.718739603710367	-1.36398011635563	-1.36398011635563	-1.36398011635563	3.32716317265747
TRINITY_DN40292_c0_g1_i1	-0.564068444653357	-0.474996773607939	-1.59274347922327	3.0513623711618	2.59560025075285	-1.71997400753785	-1.77159197660252	-2.161118578479	-0.870654565990576	3.50818520417986
TRINITY_DN22427_c0_g1_i3	0.581368784469403	-0.836240315639071	-0.959184688013346	0.953926345495713	2.13175385309316	-1.57671505119093	-1.34400757424518	-1.16387510761633	-1.21081433057489	3.42378808422148
TRINITY_DN7496_c0_g1_i7	-2.99085060322476	-2.16384459358578	-0.433317975574099	2.14673488950567	4.00881122549404	-0.322277586748872	-2.96228145102799	-0.448592553457843	-1.26358359248985	4.42920224110949
TRINITY_DN4055_c0_g1_i25	-1.43385267313925	0.129640152359411	-0.978154341568101	1.31422796122511	0.683525481250924	0.170381328650318	-0.0130967548210936	-0.430088005690946	-1.59918609699678	2.15660294873041
TRINITY_DN2609_c0_g1_i2	-1.57421833620068	-1.8300211728034	-0.467130530137535	0.740927432369932	2.99551007838623	-0.954241109734908	-0.571803783267378	-0.767899460895598	-0.958177524294078	3.38705440657741
TRINITY_DN6262_c0_g1_i9	-2.12829585974795	-1.77423341923024	-0.778835321189247	4.62415173823936	3.28649692830295	-2.36957091901335	-2.68803238418093	-0.619017706265754	-0.847669865522497	3.29500680860767
TRINITY_DN2500_c1_g1_i6	-2.32532541076013	3.59626901155291	-1.63264340635024	-2.32898569430978	-1.88526251556065	4.79015061914497	5.29758025969928	-1.42502340969072	-1.65078997928153	-2.43596947444412
TRINITY_DN20581_c0_g1_i2	-2.18076150217835	-1.33347249310614	0.511694271730049	4.06280132663952	2.98437843669859	0.922445237407429	-3.03834445756249	-3.03834445756249	-3.03834445756249	4.14794809549638
TRINITY_DN8958_c0_g1_i1	3.19936447603207	-3.41470250359086	5.50439826721967	-2.29392845111396	-0.221526385668119	-2.64218615681678	-2.99517295592661	2.13434497372694	3.2455763667757	-2.51616763063807
TRINITY_DN7496_c0_g1_i9	-2.72844481346078	-2.27347178283225	-0.127871956576926	1.61386780092268	3.13911620906427	0.551700034943456	-1.14599571936991	-0.297486467317322	-1.89813440737366	3.16672110200044
TRINITY_DN5285_c0_g1_i1	-0.550737325924571	-0.931566419258212	-0.75061800296683	1.88871765254249	2.08478672229278	-1.37707477047245	-1.40724988441156	-0.298090298835598	-0.0859571980528093	1.42778952508675
TRINITY_DN5068_c0_g1_i4	-1.69718234494978	-1.43279633497497	-0.647963186471527	1.32845013493465	3.28021619099612	-0.768073511384989	-1.23400943090263	-0.877768824740459	-0.480688774962437	2.52981608245601
TRINITY_DN3449_c0_g1_i20	-0.799742344799029	-0.214779844077873	-0.799742344799029	-0.799742344799029	-0.799742344799029	2.82821461954054	2.98476163813054	-0.799742344799029	-0.799742344799029	-0.799742344799029
TRINITY_DN4150_c0_g1_i1	-1.40004700122675	-2.19033913193799	-1.63081790841567	4.11759876326759	3.97293031448934	-2.41685291556192	-2.84196557258449	0.334181895866736	-0.347693506790954	2.40300506289412
TRINITY_DN5981_c0_g1_i2	-0.656596358433873	0.993969860278864	0.716716358145538	-1.5554009837613	-2.13168124138266	1.26393000712115	1.69776243998394	0.9669404358463	0.8360407235847	-2.13168124138266
TRINITY_DN3666_c0_g1_i13	-3.00804424982013	6.90375816607652	-3.00804424982013	-3.00804424982013	-3.00804424982013	6.23932316144256	7.91322842122183	-3.00804424982013	-3.00804424982013	-3.00804424982013
TRINITY_DN4775_c2_g1_i3	-2.68120586235419	-3.0504396720199	-3.12904950671627	5.04131124304014	4.53694009458991	-2.64981894550993	-3.12904950671627	-1.55422138312883	0.533497823300487	6.08203571551486
TRINITY_DN4218_c0_g1_i1	0.349702998835955	0.805434594625764	-0.306399451562986	-0.856315005184941	-0.856315005184941	0.473095666033627	0.805890494468676	0.290340216934524	0.150880496219263	-0.856315005184941
TRINITY_DN1410_c0_g1_i11	-2.32969054798532	-0.836555625679811	-0.0552797786674777	2.50683957334409	1.60586349053213	-1.74665292418865	-1.41742391991887	0.212319807551294	0.583533981345254	1.47704594366735
TRINITY_DN4787_c0_g1_i10	-0.100724630445628	0.461024647581941	0.88818412416448	-1.17833038549987	-2.19419865148179	1.08023161052074	1.55036759268273	1.51766342761003	0.788431538420974	-2.81264927355361
TRINITY_DN5502_c0_g1_i8	-1.63928469992711	-1.0050721511941	-0.229699212505873	0.53420291314708	1.63738563762042	-0.334186933393331	0.127622788916684	-0.399521226830257	-0.389668536908809	1.6982214210753
TRINITY_DN2706_c5_g3_i1	-1.88300266256805	-1.88300266256805	-1.88300266256805	3.45773761806213	5.01864866159005	-1.88300266256805	-1.88300266256805	-1.88300266256805	-1.88300266256805	4.70463235832414
TRINITY_DN16874_c0_g1_i1	-1.73924290338362	-1.28535687291336	-1.71301136181044	3.43079239162864	1.96820488639436	-1.73000751264471	-1.86357103838582	0.150069872283569	1.35644929206055	1.42567324677083
TRINITY_DN7059_c0_g1_i30	-1.63585242190003	-0.86158476800498	-0.352216519300912	1.21259090868233	1.47670570648998	-0.524837958406072	-0.0165265231690648	-0.772370627608479	-0.319089293189496	1.79318149640672
TRINITY_DN1820_c0_g1_i11	-1.46534754002253	1.68124181248588	-0.39215012609516	-1.74093629664578	-1.32800185173481	2.72102448288625	3.76846246019201	-0.208402299264502	-0.837622719670573	-2.19826792213079
TRINITY_DN7601_c0_g1_i9	-1.60150492497266	0.282897628011026	-1.60150492497266	-1.60150492497266	-1.60150492497266	4.7027140437437	6.22492280305391	-1.60150492497266	-1.60150492497266	-1.60150492497266
TRINITY_DN43500_c0_g1_i4	-1.67143540001533	-1.67143540001533	-1.67143540001533	3.17826368362539	5.69222630626725	-1.67143540001533	-1.67143540001533	-1.67143540001533	-1.67143540001533	2.82955781021467
TRINITY_DN54950_c0_g1_i3	-1.24500984513522	-0.989207008532501	-1.24500984513522	1.09270124699307	1.77682518212702	-0.947524929424644	-1.24500984513522	-0.10947497537403	1.176146115527	1.73556390408974
TRINITY_DN14909_c0_g1_i14	-1.59278894880117	-1.59278894880117	-0.546647167156454	1.72899486936814	3.10670716021503	-0.440281000436272	-1.59278894880117	-1.59278894880117	-0.800350018736537	3.32273195195078
TRINITY_DN12785_c1_g1_i1	-2.38689177626043	-1.91388420834426	-0.635856599592568	2.16696019192069	2.71471628224169	-1.48694279007076	-1.3753961374226	-0.339702412547978	0.175045283362002	3.08195216671421
TRINITY_DN9220_c0_g1_i13	-1.78734200998453	-1.78734200998453	-1.78734200998453	2.52459698696374	3.75871899495489	0.80170234678324	-1.41885300933942	-0.641338558845602	-1.78734200998453	2.12454127942127
TRINITY_DN38500_c0_g2_i9	-1.67208922218087	5.57756469538114	-1.67208922218087	-1.67208922218087	-1.67208922218087	1.68151636915725	4.44554349072768	-1.67208922218087	-1.67208922218087	-1.67208922218087
TRINITY_DN10633_c0_g1_i11	-0.872583366087073	-0.432126387308307	-0.226830602964061	1.26805183430088	1.01484691551563	-0.221365577091031	-0.977101252784633	-1.17011748539083	0.158597747248722	1.4586281745607
TRINITY_DN376_c2_g1_i15	-1.21485633016601	1.13309273543572	-1.21485633016601	-1.21485633016601	-1.21053472421592	3.19711218019412	1.45711633058404	1.48313983585503	-1.21485633016601	-1.20050103718894
TRINITY_DN9210_c0_g1_i8	-0.998531450657756	2.29228219239297	1.3720473130935	-1.00285305660785	-1.00285305660785	0.90057090928089	1.44789631892965	-1.00285305660785	-1.00285305660785	-1.00285305660785
TRINITY_DN8390_c0_g1_i9	-1.67638357115674	-1.67638357115674	-1.67638357115674	2.82550137113575	4.31767563906573	-1.67638357115674	-1.67638357115674	-1.67638357115674	-1.67638357115674	4.59150798789572
TRINITY_DN4099_c0_g1_i7	-0.00331829264656935	-1.00833555301567	-0.382922192355749	1.12083736651001	1.05620700275813	-0.904506257224223	-0.777985752078376	-0.278639076201655	-0.0606205594476261	1.23928331370172
TRINITY_DN12927_c0_g1_i4	-1.78563682404943	-1.75184851059315	-0.970596746863956	2.31853198242503	2.99302684390782	-2.49799616319245	-1.54802220134633	-0.657765393077277	0.0352210141531608	3.86508599863658
TRINITY_DN715_c1_g2_i1	-0.877755185278724	-0.698881227108929	-0.877755185278724	1.77965616551212	1.35950258562165	-0.485987465322728	-0.877755185278724	-0.609919793181109	-0.551217837138772	1.84011312745394
TRINITY_DN2835_c2_g1_i20	-2.87276384816944	-3.21091159681409	-1.15353733395772	3.72588703444092	3.15924894399915	-4.24794232775906	-0.737486706097292	0.737740249511652	0.976252336211377	3.6235132486345
TRINITY_DN4057_c0_g1_i11	-0.926084641688153	-0.234653663960918	-0.337202583958782	1.51679691716311	1.94972641700836	-0.954095104716278	-1.52468216576138	-0.789288859593487	-0.262479044906442	1.56196273041398
TRINITY_DN635_c1_g1_i11	-1.25567757412472	-1.12738417311491	-1.25567757412472	1.45449517415494	2.51419993067889	-1.25567757412472	-1.25567757412472	-1.25567757412472	0.788366758581298	2.6487101803234
TRINITY_DN320_c3_g1_i1	-2.24535004169992	6.06574481787003	-1.80873305229479	-1.97261913725576	-2.10039294606994	4.55333111245669	3.7700546512984	-2.14859680882033	-1.70024686684263	-2.41319172864174
TRINITY_DN5064_c0_g1_i8	2.76013738900415	-2.32673035913004	4.47503929846463	-0.406112780410013	-2.97657571143605	-1.33549215872399	-2.97657571143605	4.93313739914945	0.829748345953974	-2.97657571143605
TRINITY_DN15580_c0_g1_i6	2.09402765787324	-3.13604155195071	1.55437433894384	0.415577256884555	0.832746298618091	-2.2077793384751	-2.83195242414385	1.22326687067918	1.3259797192234	0.729801172347357
TRINITY_DN9539_c0_g1_i1	1.63285598920068	-0.510751960804692	-0.452222865469722	2.21107044523602	0.885923867668017	-1.21397711242808	-2.46972104527053	-1.45795458037731	-0.351053208694326	1.72583047093994
TRINITY_DN8641_c0_g1_i31	-1.92854203083449	3.85106959074259	-1.62906878677482	-1.97956603385896	-1.97956603385896	5.04571751382947	4.46374223530658	-1.97956603385896	-1.88465438683349	-1.97956603385896
TRINITY_DN8240_c0_g1_i2	-1.00960268047881	0.632867856837009	0.947940520278292	-1.00960268047881	-1.00960268047881	0.972980266443778	0.851161522150015	0.354409373079802	0.279051183126356	-1.00960268047881
TRINITY_DN2449_c0_g1_i5	0.760299612934649	0.752516156290711	1.29317189870956	-1.11175780975701	-1.34310179527618	0.13859509992966	-0.649908898084003	1.30900036020345	0.865480039341483	-2.01429466429233
TRINITY_DN29623_c0_g1_i8	-1.09109402959605	-1.09109402959605	0.119918163889462	1.21429287688164	1.3426666523693	-1.09109402959605	-1.09109402959605	0.745234104327929	0.0179321469023173	0.924332174013558
TRINITY_DN4128_c0_g1_i4	-0.350386087287475	-0.593113159448023	-0.531657909506266	2.38072017857051	0.583757716510065	-0.762009054641094	-0.935214092933988	-0.626356822452749	-0.637843015709831	1.47210224689885
TRINITY_DN54_c1_g1_i12	0.957149724233365	3.26412787036584	-0.408992835854721	-2.21089149416283	-2.97896992917929	1.61079355780569	1.56934338297846	-0.93038497160624	2.10679462459902	-2.97896992917929
TRINITY_DN670_c1_g1_i1	0.148791261198687	-1.77649845866997	0.104926772244533	0.70771590101832	1.08462893462076	-1.59892357405921	-1.5079350715465	0.71744499548625	0.828888860077088	1.29096037963004
TRINITY_DN4065_c0_g1_i11	-1.67239027705704	1.29586957883096	-2.02677824420348	-2.0296607527366	-1.11127451829025	5.24177426139985	5.89472422233119	-2.0296607527366	-2.0296607527366	-1.53294276480142
TRINITY_DN418_c1_g1_i5	-1.81257254386344	-0.788679062076536	-0.142721145555771	1.36477805212695	1.55986757254706	-0.136283725173418	-0.664995555752324	-0.422048402907731	-0.409380279950382	1.45203509060559
TRINITY_DN6049_c0_g1_i11	0.917344714574788	-0.978087815080662	-0.826544251832486	2.22327596958385	1.03385951192699	-1.19826973029409	-1.7613951536368	-0.111530015236466	-0.876420928327185	1.57776769832206
TRINITY_DN150205_c0_g1_i3	-0.689009649558377	-0.527053082083903	-0.915518179367057	2.07507369322053	2.16871620452319	-0.915518179367057	-0.648881536853067	-0.702637613022672	-0.915518179367057	1.07034652187548
TRINITY_DN260_c0_g1_i4	-2.58123973818613	-2.860523495665	-2.55049621475502	4.54178332327343	5.79387189295953	-3.28167945632722	-2.56008805755184	-1.28348395317397	-1.51614470996424	6.29800040939045
TRINITY_DN1115_c0_g1_i17	-0.537909084472781	1.96228494898381	-0.786368977361091	-0.950110539903621	-1.29834295914289	1.91126636508746	2.04350050345216	-0.439168503276457	-0.606808794223692	-1.29834295914289
TRINITY_DN3666_c0_g1_i12	-3.19208876749891	6.88968757386262	-3.19208876749891	-3.19208876749891	-3.19208876749891	6.77481173120569	8.68012206742405	-3.19208876749891	-3.19208876749891	-3.19208876749891
TRINITY_DN5433_c0_g1_i2	-2.09977023053263	0.403455016824696	-0.136726018227233	2.02131884425537	1.58472794373944	-1.24843533400049	-1.91577961790078	-1.53633347693647	-0.708345288475741	3.63588816125385
TRINITY_DN14366_c0_g1_i12	-2.0854352316456	-1.24694799327171	-2.70742846331172	3.08813070812684	4.09805747382095	-2.04476720783663	-2.70742846331172	-1.10003896328732	0.627997623324617	4.0778605173923
TRINITY_DN2787_c0_g1_i39	-0.144631100855389	3.07493598078803	-0.909160334628629	-1.73535287086523	-1.73535287086523	2.13589938799002	3.42878977798308	-0.951267728130473	-1.42850737055095	-1.73535287086523
TRINITY_DN6407_c0_g1_i11	1.05571688875688	0.620843719295024	-0.400914334180224	-1.27871519380606	-1.37996758118517	1.70478363979505	1.67191371628112	-0.220517676594353	-0.343013180245582	-1.43012999811669
TRINITY_DN49711_c0_g1_i7	-0.895988425202255	0.358000841028532	-0.895988425202255	-0.895988425202255	-0.895988425202255	3.20204365775827	2.71187447762898	-0.895988425202255	-0.895988425202255	-0.895988425202255
TRINITY_DN1093_c0_g1_i72	0.365487448261045	1.43209580155464	-1.83708699430075	-1.83708699430075	-1.83708699430075	2.84149201915228	2.5633143099653	0.141474755174992	0.00448364309476279	-1.83708699430075
TRINITY_DN4840_c0_g1_i16	-1.88366292852317	-2.02029422166186	-0.084469440433887	1.95716182136468	2.2376650971143	-0.786581449481922	-0.440984921908158	-0.684478294666214	-0.504611854589172	2.2102561927854
TRINITY_DN675_c0_g1_i4	-1.83743096886012	-1.23878661456144	-2.42413579973278	2.46133649845742	4.41795364239511	-3.01447609464701	-2.58008984853433	-0.794187051567538	0.19581712467891	4.81399911237176
TRINITY_DN5172_c0_g1_i19	-1.42129733459902	2.10315618294947	-0.636584969386615	-0.321154018608511	-0.775345859137879	2.27281707545908	2.7832815355247	-1.58270078119548	-0.660597091640457	-1.76157473936528
TRINITY_DN43500_c0_g1_i1	-2.78155630970264	-2.78155630970264	-2.78155630970264	9.76080162814523	12.4916488494759	-2.78155630970264	-2.78155630970264	-2.78155630970264	-2.78155630970264	-2.78155630970264
TRINITY_DN27599_c0_g1_i6	3.05239695446204	-1.01777005824707	1.07726625274537	-1.35972739026512	-1.84721373961366	-1.84721373961366	-0.449410777751167	1.75934693152453	2.47953930637239	-1.84721373961366
TRINITY_DN13948_c0_g1_i3	-0.94284682324458	-1.33419879227174	-0.0163299519998892	3.29677610620626	1.4461890821856	-1.19887443997332	-1.68379808919011	0.269375449597717	0.212173360848897	-0.0484659021588378
TRINITY_DN9298_c0_g1_i3	-1.43654330974546	-1.11433458700335	-0.882483837136255	3.45530511727563	1.8072894271616	-0.76169616168537	-2.21041972354875	-1.73227175604283	0.304524218320824	2.57063061240397
TRINITY_DN2641_c0_g1_i1	-0.702164127364348	-0.426665421125318	-1.04053014600964	2.44608014095952	1.31374409455815	-0.918639116905094	-1.45427553950513	-1.09249457838105	-0.571674937936578	2.44661963170949
TRINITY_DN6488_c0_g1_i14	-2.26713704258656	-1.88950156197558	-0.287342785992704	0.466722900665697	1.10480075741635	0.39911267216328	1.16047576644547	-0.390421781865394	-0.483850473116376	2.18714154884582
TRINITY_DN1055_c0_g1_i23	-1.21615932305801	1.67467644595674	-1.21615932305801	-1.21615932305801	-1.21615932305801	2.88263076542904	3.95580805002032	-1.21615932305801	-1.21615932305801	-1.21615932305801
TRINITY_DN8381_c0_g1_i20	-1.21233019239297	-1.33002523506273	-0.73738880645615	1.90094627299021	2.67384680713038	-0.474035537754246	-0.46371067368568	-0.508723195173197	-1.33002523506273	1.48144579546711
TRINITY_DN5598_c0_g1_i4	0.266845898721659	-0.585792309792708	-0.992143344714501	2.15594781159015	1.50227231912449	-1.20567180974868	-1.53530388182772	-1.26433539695745	-0.878110791680349	2.53629150528511
TRINITY_DN2702_c0_g1_i10	-0.968331179183452	0.163143522417064	-1.09265931418565	-1.09265931418565	-0.695403968591227	2.98013250392105	2.31019926837469	-1.09265931418565	-1.09265931418565	0.580897109804491
TRINITY_DN9509_c0_g1_i4	2.40871544425178	2.88590088865081	0.543401452600354	-2.3045954539546	-2.3045954539546	1.83953251375273	1.8122683037363	-0.271436787173598	-2.3045954539546	-2.3045954539546
TRINITY_DN46689_c0_g1_i8	-1.24863067658253	-1.14981713287445	-0.611286704854155	2.04951885882516	1.70272939137777	-0.659262996741374	-0.880989138547719	-0.535199013656174	-0.201868466750392	1.53480587980387
TRINITY_DN7236_c0_g1_i5	-1.42282734181083	-1.14116311713719	-0.176592606674789	0.805461822145474	1.92282350155919	-1.09674543029924	-0.48291313325678	-0.0602572624261186	-0.565824688257099	2.21803825615739
TRINITY_DN57290_c0_g1_i11	-0.60313792582506	-0.274608721395929	-1.24035848712481	2.72944583247868	1.02197951182909	-1.34665697341231	-1.08993156891328	-0.641890795006947	-0.219355276756223	1.66451440412679
TRINITY_DN8712_c0_g1_i12	-0.421774131413545	0.697869115585944	0.774662525691225	-0.83320037714001	-0.83320037714001	-0.455798946354216	0.613585185003113	0.692367411761338	0.598689971146171	-0.83320037714001
TRINITY_DN11404_c0_g1_i8	-0.535672949693816	-0.180656685474266	-0.535672949693816	0.385763381112482	1.44800474500425	-0.535672949693816	-0.535672949693816	-0.535672949693816	-0.535672949693816	1.56092625752043
TRINITY_DN146_c0_g1_i9	-0.983829429956613	0.843424785359953	0.478140321278208	-0.986667120737899	-1.00025703886853	1.07226985122284	1.20743128191674	0.612517637744408	0.401560914292248	-1.64459120225135
TRINITY_DN30496_c0_g1_i4	-1.92020537962324	-1.84006554124455	-1.17244313981371	2.06532925843849	3.31812459820457	-1.63810671216253	-2.00506006945291	-1.08316235634553	-0.403827145512166	4.67941648751159
TRINITY_DN8065_c0_g1_i14	-3.71489586507531	7.86355089342323	-3.40805036476103	-3.71489586507531	-3.71489586507531	7.98102141414961	9.85285324764005	-3.71489586507531	-3.71489586507531	-3.71489586507531
TRINITY_DN2835_c2_g1_i18	-1.90791051084183	-2.76981935753389	-1.78726309739448	3.47793091161237	3.50273582402391	-3.03526313176406	-1.94593723273591	0.411650310570848	0.666315580602375	3.38756070346067
TRINITY_DN2860_c1_g1_i15	-1.35939629569773	-1.4715801986839	-1.26387544799333	2.51160132367248	2.92641166009984	-1.04903575462909	-1.77802548105149	-1.38719967442039	0.973567658145277	1.89753221055833
TRINITY_DN3599_c0_g1_i1	-3.68349877487345	-1.36853836477627	-0.330323607610247	0.449266512303712	1.38291314036912	2.88092411317347	2.32505581245042	-2.37553986429208	-2.09930880163576	2.81904983489109
TRINITY_DN6003_c0_g1_i2	1.28577065900763	0.476636814036723	1.15508326336824	-2.71666183703209	-2.71666183703209	1.3445095113087	1.92609748765	0.978997980233997	0.982889795490995	-2.71666183703209
TRINITY_DN13668_c0_g2_i1	-1.77716400049049	-1.77716400049049	-1.07052294318108	2.76131208370382	3.36496348420784	-1.77716400049049	-1.77716400049049	-0.790935120263091	-0.273815265322986	3.11765376281745
TRINITY_DN4597_c0_g1_i2	-0.824364473649375	-1.024877104244	0.63678905282739	1.07175930479138	1.31746188303762	-1.16563992646895	-1.42326992049361	-0.0272680202040254	0.80030409073875	0.63910511366482
TRINITY_DN2774_c0_g1_i5	-0.70205077919073	-0.977862169814125	-1.20753667859615	1.77893877650009	2.79343193174277	-0.577517299178322	-0.393734145017365	-1.67278249491338	-1.76727302517481	2.72638588364202
TRINITY_DN3686_c0_g1_i37	-0.794484949139954	-0.447386278517685	-0.794484949139954	1.44857475693257	1.02027053366992	-0.151090495660061	0.251656832504767	-0.794484949139954	-0.794484949139954	1.0559144476303
TRINITY_DN196218_c0_g1_i1	-1.48518115401034	2.80811575145968	-1.48518115401034	-1.48518115401034	-1.48518115401034	2.48548847136875	5.10266385524394	-1.48518115401034	-1.48518115401034	-1.48518115401034
TRINITY_DN17476_c2_g1_i2	-1.16481642176546	-2.33398642471178	1.07782989560097	1.06712517268268	1.61281557845534	-2.73546760051472	-1.35971435399584	-0.0989072514073346	0.539888049686909	3.39523335596922
TRINITY_DN12620_c0_g1_i1	-1.22813103760465	-1.22813103760465	-1.22813103760465	1.55280892175909	3.72107703426856	-1.22813103760465	-1.22813103760465	-1.01525047126027	-1.22813103760465	3.11015074086054
TRINITY_DN6250_c0_g1_i15	2.90907254107764	-0.683869421421041	1.55289194223958	-2.26401490584442	-2.26401490584442	0.403423113294279	-0.135721504834604	1.91366374580759	0.832584301369825	-2.26401490584442
TRINITY_DN46175_c0_g1_i46	0.418675057708889	-0.267698444733486	1.07383916983677	-0.54627799519191	-0.54627799519191	-0.54627799519191	-0.54627799519191	0.428985326486584	1.07758886666079	-0.54627799519191
TRINITY_DN1894_c0_g1_i10	-1.76997391960787	2.82242331559007	-1.30739803156567	-1.19369366198652	-1.76997391960787	2.79501388135202	4.773753939438	-1.76997391960787	-0.810203764396406	-1.76997391960787
TRINITY_DN8177_c0_g1_i9	-1.52778055005378	0.0160597685947659	-0.93389715284471	2.54711503410881	2.49916408334253	0.278461475102173	-1.02967477178447	-2.78166325751804	-1.31407979654572	2.24629516759843
TRINITY_DN2096_c1_g1_i1	0.499526206164296	0.812858730194606	0.183496393108991	-1.29183471420154	-1.98756102208133	0.721577605151706	1.25384529295424	0.893352902556368	0.164696941966079	-1.24995833581341
TRINITY_DN3864_c0_g1_i7	0.67250691664542	2.80063972247594	-0.676210535139888	-2.40216976964908	-2.40216976964908	2.00429887296957	1.64536861911428	-0.477689777290053	0.28824732588339	-1.45282160536051
TRINITY_DN26708_c0_g1_i4	0.0832440009162752	1.44658570673838	0.0930860934793376	-0.830189440559015	-1.77028722644453	1.4371865835104	0.831613567557196	0.265115360122315	0.195898658293913	-1.75225330361427
TRINITY_DN118092_c0_g1_i1	-3.54863949552113	-2.83758517370907	-0.384818769030713	2.50920064155931	3.79826422229902	0.351212843872933	-0.695242601223592	-1.76916963822596	-0.710898043271792	3.28767601325099
TRINITY_DN4528_c0_g1_i7	-3.13573556258837	4.77521890621776	-2.85596714099477	-2.25524593590055	-1.70812938980647	6.81719638142959	4.96798761172044	-2.82539544197622	-1.8470816989832	-1.93284772911822
TRINITY_DN7073_c0_g1_i2	-1.42716680822508	-1.23939906117906	-1.42716680822508	1.51299994225774	3.05439047248351	-0.417819635965829	-0.876266143577558	-0.773648137471482	-0.985683328642437	2.57975950854528
TRINITY_DN7786_c0_g1_i34	-1.01518451031057	-1.01518451031057	-0.499169363306902	0.936403284504188	2.01214650470652	-1.01518451031057	-1.01518451031057	-0.632240640741576	-0.701358213920169	2.9449564700002
TRINITY_DN581_c0_g1_i26	-1.57766751272624	-1.57766751272624	-1.57766751272624	2.25491874419116	3.10186888597497	-1.34132797355787	-1.57766751272624	-1.48140565966784	-1.44410398698514	5.22072004094968
TRINITY_DN41605_c0_g1_i6	-1.69970769073962	-1.80135776683406	-1.27328660225532	3.40485564753279	3.65429823538644	-1.69300058874364	-1.80135776683406	-0.834927299527757	-1.37912476615101	3.42360859816622
TRINITY_DN154_c0_g3_i1	-1.39462974119499	3.24870188584392	-0.413083128824069	-2.15056758472609	-2.3815772797269	2.98210196073279	3.06076401657265	-0.657991976386753	-0.640880855289449	-1.6528372970011
TRINITY_DN18501_c0_g1_i13	-1.0060187735788	-1.31705371624989	0.440432173099773	0.809673595791324	1.96170409579674	-0.845486397831134	-1.2956683309345	0.275337168140136	-0.0822892620917486	1.0593694478581
TRINITY_DN65201_c0_g2_i2	-0.656957810306043	3.53776531855859	-1.88099808452397	-1.88099808452397	-1.88099808452397	3.00037287634147	3.72594745924312	-1.37206242265958	-1.88099808452397	-0.711073083081661
TRINITY_DN5135_c0_g1_i20	-0.792427763365534	-0.629262563633184	-1.09810650660782	2.28234590012034	2.70594705235953	-0.227051431521192	-0.720705075822028	-0.920507577280088	-1.09810650660782	0.497874472357799
TRINITY_DN3639_c0_g1_i10	-0.866901230830393	-1.81232922698788	-0.883944030418633	2.30307110253418	3.83197008336742	-0.665948771869703	-1.66809869103882	-1.65136124352976	-1.10057963298508	2.51412164175867
TRINITY_DN899_c0_g1_i2	-1.70054198656575	-2.57654515220035	-1.5877740564038	3.414570304875	4.01107492979463	-2.46217227847281	-2.23433131260462	-0.828898174809219	0.613036541381403	3.35158118500551
TRINITY_DN1038_c0_g1_i22	3.76864020404751	1.76717160726063	-2.3962466152401	-2.3962466152401	-2.3962466152401	2.7885097376033	3.23165200063165	0.425259526657396	-2.3962466152401	-2.3962466152401
TRINITY_DN1170_c0_g1_i8	-1.49762316770159	-2.06808609872763	-2.06808609872763	5.25604043021686	1.82333308811845	-2.06808609872763	-2.06808609872763	-0.592482354043027	2.52029874029568	0.762777658024131
TRINITY_DN6455_c1_g1_i37	-0.858037349799783	-0.93236016518174	0.858790598795347	1.33036088863983	1.24506493877132	-1.35781946994709	-1.10685789641388	-0.733952608094397	0.291106089506026	1.26370497372436
TRINITY_DN10295_c0_g1_i2	-0.149859228770563	0.770964185313102	0.688926670788665	-1.2838875735221	-1.36522720097404	1.52463568039114	1.0491789811137	0.227887495510573	-0.0973918088764278	-1.36522720097404
TRINITY_DN5144_c0_g1_i4	-2.04873265831832	-0.722265683829796	-0.696375204347813	1.53700958726112	1.51093946051126	-0.678679588778021	1.09858309506178	-0.551511581319041	-1.00851785560932	1.55955042936815
TRINITY_DN14386_c0_g1_i5	-2.25370972959026	-1.7266393940776	-2.08506769403142	3.78417761082661	2.92440731611614	-1.72864313751205	-2.16828507333758	-1.51645562526593	-0.575637824477625	5.34585355134974
TRINITY_DN67887_c0_g1_i1	-2.33936231728456	-2.33936231728456	-2.33936231728456	2.843885977997	4.4358594616211	-2.33936231728456	-2.33936231728456	0.540147417332116	0.833925051348517	3.04299367812404
TRINITY_DN19243_c0_g1_i5	-0.652001507035811	-0.652001507035811	-0.652001507035811	1.82878061736817	2.16275397577406	-0.652001507035811	-0.652001507035811	-0.652001507035811	-0.634792217003587	0.555266666076218
TRINITY_DN4389_c1_g1_i3	1.09942489356302	-0.232075911039479	-1.2866297093207	1.87246535892086	0.77469284872807	-0.943716589304006	-0.843949454972731	-0.781024126437101	-1.49343632468684	1.83424901454891
TRINITY_DN7831_c0_g2_i3	-1.57323375551826	-1.57323375551826	-1.57323375551826	3.79410236069917	4.72860992478662	-1.57323375551826	-1.57323375551826	-1.57323375551826	-1.57323375551826	2.48992400314206
TRINITY_DN3775_c0_g1_i14	-0.104930018748523	0.559927301486662	-0.0658879180202254	-0.786604160541357	-0.786604160541357	0.41063219437735	0.645286187744824	1.11450408247316	-0.199719347689172	-0.786604160541357
TRINITY_DN3928_c0_g1_i7	0.555380146009296	-0.504863016341283	-1.51058882567627	2.06464914234165	1.27064504507473	-1.42125349289399	-1.09850388697329	-1.10894441846153	-0.738509779098731	2.49198908601942
TRINITY_DN11967_c0_g1_i11	-1.77480384020807	-1.82646077794561	-0.707734870608279	1.79783497562414	2.50066566719525	-1.46125772929682	-0.890239601469584	-0.386376748089253	0.0723636929173814	2.67600923188084
TRINITY_DN30184_c0_g1_i11	-1.1116176460835	-1.1116176460835	-1.1116176460835	2.46901026437377	3.1313658700262	-1.1116176460835	-1.1116176460835	-0.404976588774088	-1.1116176460835	1.4743063308751
TRINITY_DN156742_c0_g1_i2	-2.10135112929775	5.34620327278324	-2.10135112929775	-2.10135112929775	-2.10135112929775	1.64657328694069	7.71668134536034	-2.10135112929775	-2.10135112929775	-2.10135112929775
TRINITY_DN2968_c0_g1_i55	-1.38287496802943	-0.621315330597752	0.703192461071528	1.09942180177657	1.2811935544806	-0.549441089931805	-1.11256339649671	-1.0338447290869	0.499613506311539	1.11661819050237
TRINITY_DN47_c0_g1_i23	-2.41574656841093	-0.937707238929716	-0.104484591498363	2.55571156465189	1.0818194422163	-0.441690931970731	-0.565231537721883	-0.586934441743483	-0.334162904632024	1.74842720803895
TRINITY_DN11884_c1_g1_i1	1.0251442154019	-0.123950045213437	1.2993257665346	-1.58870948066084	-1.23689710582758	-1.23115747604275	0.0860165487298272	1.53179967344539	1.73573275086201	-1.49730484722912
TRINITY_DN5856_c1_g1_i7	-0.89431429710013	1.80345952245506	-0.89431429710013	-0.89431429710013	-0.89431429710013	4.80409867620457	-0.347358118958719	-0.89431429710013	-0.89431429710013	-0.89431429710013
TRINITY_DN20707_c0_g1_i3	-3.54896028084922	-5.67626338663135	-0.783580936610122	3.27015459836953	4.77843380149445	-2.13574009019313	-1.81133441434156	1.86907181169454	-1.14481954065133	5.1830384377182
TRINITY_DN8346_c0_g1_i12	-1.12657079990479	-1.12657079990479	0.728222798088896	-0.0323347300590258	0.0712945914489467	-1.12657079990479	-1.12657079990479	0.138265848562988	0.90447144345378	2.69636324812358
TRINITY_DN10837_c2_g1_i3	-1.19640305950639	1.36226848221689	-0.614565080020002	-0.50124693127974	-0.870506176743566	1.79446477276317	2.0904256419398	-0.651633763404245	-0.63546417619332	-0.77733970977259
TRINITY_DN6604_c0_g1_i8	-1.72804954221319	-1.3451056726442	-0.339033482524684	1.03875760908973	3.91288945622274	-1.72804954221319	-1.72804954221319	-0.202481753311846	-1.72804954221319	3.84717201202104
TRINITY_DN26331_c0_g1_i3	-1.15823877455033	-1.34738409436456	-1.51001873953949	1.59507873944154	3.81950119765727	-1.53007639188075	-0.530076391880747	-1.00802064271978	-1.10139798193252	2.77063307976935
TRINITY_DN17990_c0_g1_i2	-0.795981935746257	-0.631174158942538	-0.787372192949745	2.53214345019288	0.79495610195309	-0.664216806911992	-0.665934193605421	-0.739927634862065	-0.342532637131456	1.3000400080035
TRINITY_DN594_c0_g2_i2	-0.462311811586723	-1.21729184461902	-0.154815994944528	2.03486653466982	0.779303522741411	-0.274919532425506	-0.854582971156485	-0.138493274273022	-0.468906623554306	0.757151995148363
TRINITY_DN1055_c6_g1_i1	-0.565839503213302	2.75643787022337	-0.36916540083118	-1.63603322469929	-1.70186266639528	2.32061537880485	1.50973042151116	-0.458954241393199	-0.480347903585036	-1.3745807304221
TRINITY_DN142337_c0_g1_i8	-0.584375845598329	-0.927409573497343	0.202018067280223	0.844438946797836	0.912832784483272	-0.483244711513356	-0.708275027179254	-0.219590324990653	-0.476748164487778	1.44035384870538
TRINITY_DN3813_c0_g1_i10	-0.84579380096404	1.00059921988832	-0.84579380096404	-0.84579380096404	-0.84579380096404	2.68202722143099	2.23793016542897	-0.84579380096404	-0.84579380096404	-0.84579380096404
TRINITY_DN332_c0_g1_i31	-0.510165836264052	-0.152997748366438	-0.59108583164762	0.0973527890232776	1.29493897609768	-0.410105641696311	-0.0322530627511171	-0.603625027307966	-0.540651110131867	1.44859249304442
TRINITY_DN20677_c0_g1_i12	2.21038336583912	-1.71454115259966	2.35496832786596	-1.42522490223755	-3.98447196269947	-3.98447196269947	1.65296439850431	4.52467358056494	4.34156196501783	-3.97584165755603
TRINITY_DN4009_c1_g1_i1	-1.03969575960591	-1.15206973848606	-0.996846342273368	1.15663367171148	3.72276568514257	-1.25506373180939	-1.25506373180939	-1.05217589833924	-0.0409389264565383	1.91245477192583
TRINITY_DN1281_c13_g1_i11	-0.467714952981721	0.659257903276044	-0.467714952981721	-0.467714952981721	-0.467714952981721	1.42253716217535	1.19220960542066	-0.467714952981721	-0.467714952981721	-0.467714952981721
TRINITY_DN171633_c0_g1_i1	-0.866220647804192	-0.821986676643815	-0.769153229844027	2.76083881429408	1.45094345252563	-0.792814706077931	-0.915950505129497	-0.521225716400442	-0.323259668392997	0.798828883473184
TRINITY_DN4720_c1_g1_i11	-1.10855948481413	0.629127276595726	-1.10855948481413	-1.10855948481413	-1.10855948481413	3.4552087936379	3.45648926521912	-0.889468426567938	-1.10855948481413	-1.10855948481413
TRINITY_DN8_c0_g1_i27	-1.28321753852224	1.20099744897919	-0.994371798590711	-1.24850980393611	-0.820815712872644	2.12202039906658	4.10534564638893	-1.22505083111212	-0.803338878423981	-1.05305893097689
TRINITY_DN11563_c0_g1_i9	-2.6604909396768	-1.75528632654471	-2.04716414416177	2.79328870939946	3.8015978461682	-0.123148720932051	-0.967614617805511	-1.13820428451778	-2.09179578583414	4.18881826390511
TRINITY_DN4654_c0_g1_i10	-1.58092923079279	-1.00245910058229	-0.382800040495345	0.740906321354823	2.11494747476674	-1.63034948589611	-1.09226714188352	-0.0205436927723905	0.0040332699283705	2.8494616263725
TRINITY_DN2070_c1_g1_i1	-1.76478123718661	-1.53896309476945	-1.04185231237069	2.62071245686492	4.35894105055792	-0.13681420996107	-1.69449584611604	-1.48044272569232	-2.16750341403221	2.84519933270554
TRINITY_DN43500_c0_g1_i16	-4.40255613262979	-4.40255613262979	-3.10918564842503	4.55172161792038	7.02307520702141	-4.40255613262979	-0.528250966647556	-0.851040115001773	-4.40255613262979	10.5239044356517
TRINITY_DN3602_c0_g1_i2	-2.50919574839786	-1.86934270610617	-0.802052796826687	2.35415697976448	2.766902159072	-1.78770082496698	-1.3919714296695	-0.73808289255041	-0.626213959254994	4.60350121893611
TRINITY_DN2830_c0_g1_i24	-0.365189187958284	-0.686177763965101	-0.92926509306526	2.6705420500336	1.25931182309074	-1.22812939708615	-1.28609050438244	-1.00086826486246	-0.646401036860001	2.21226737505537
TRINITY_DN461_c0_g1_i5	-2.60951152209079	-0.801744460324369	0.404665208469955	3.30273115029323	4.51566427806684	-2.60951152209079	-1.29336577979743	-0.87442265161261	-2.60951152209079	2.57500682117674
TRINITY_DN635_c0_g1_i1	-2.69270097802041	-2.27015057596305	-2.41175925152754	3.21840755279355	4.23250532797376	-2.3538578476544	-1.28510436107963	-1.39040168988198	0.743176575695316	4.20988524766438
TRINITY_DN9944_c0_g1_i7	-0.930254222497627	-0.556208664064938	-0.561889815737107	1.64364366892472	1.8107472269983	-0.623922982661284	-0.947502703419804	-0.604249563606864	-0.169000259373096	0.938637315437698
TRINITY_DN6283_c0_g1_i1	-1.7109431546564	2.71869150953744	-1.68960901297752	-1.65301695979862	-1.50709164766544	3.12260657112725	4.81574003538104	-1.71767529492132	-0.850463024004837	-1.5282390220216
TRINITY_DN108589_c0_g1_i1	-0.495469823567305	-0.793102890925065	-0.724715915944815	0.0470914274336919	2.27528408405519	-0.835747228333559	-0.835747228333559	-0.379466746822834	-0.534744972300745	2.276619294739
TRINITY_DN7831_c0_g2_i1	-2.33738009877778	-2.33738009877778	-1.47344164835381	3.62604778423039	4.61418438446289	-2.33738009877778	-0.953330291982623	-0.0689457052013998	-1.4950046105715	2.7626303837494
TRINITY_DN33_c0_g1_i1	0.677128480735682	-1.16962316320598	-1.11129101810393	1.18730204373659	2.47260077721682	-1.0060159444994	-1.09936352465013	-1.28574193031958	-0.953500473869987	2.28850475295991
TRINITY_DN1258_c0_g3_i1	-0.279102934932335	-0.843993359294712	-0.985069727479222	2.65475470827645	1.44526395889613	-1.29760517615327	-1.0540431506222	-0.59358491069696	-0.946408107110116	1.89978869911622
TRINITY_DN10835_c0_g1_i1	-1.26174023318273	2.88295879197141	-1.26174023318273	-1.26174023318273	-1.26174023318273	2.3809613386505	3.56826150165719	-1.26174023318273	-1.26174023318273	-1.26174023318273
TRINITY_DN4425_c0_g1_i1	-1.38655068282283	1.73959621873161	-0.947193504348571	-1.38655068282283	-1.38655068282283	2.78225178587945	4.30955444505437	-0.95145553120273	-1.38655068282283	-1.38655068282283
TRINITY_DN207_c0_g2_i1	-1.09935735799667	-1.55837405992016	-2.12230328966275	2.37226708977952	3.6480455794606	-2.70437751105908	-1.26502033258483	-0.488388356912362	-2.1397554586221	5.35726369751784
TRINITY_DN7514_c0_g1_i14	-4.48721019526848	-1.80741167734464	-0.492955937516649	2.37793229820702	3.57278509097439	-1.40012796213033	-0.633392707854033	-2.57277204052165	-0.90789502649253	6.3510481579469
TRINITY_DN98601_c0_g1_i1	-1.00247497138007	-1.00247497138007	-1.00247497138007	3.46903767666543	1.88680386232546	-1.00247497138007	-1.00247497138007	-1.00247497138007	-0.553574020234946	1.2125823095245
TRINITY_DN10374_c1_g1_i10	-0.677944625709881	-0.232299065676346	-2.40450977611776	3.79731588303711	2.47304851007605	-2.77151065693518	-2.23818393570095	-1.06706035540263	-0.186436600440458	3.30758062287005
TRINITY_DN9_c1_g1_i6	0.464914417790761	0.894640899436839	1.12169374510897	-1.907759140678	-1.907759140678	-0.545990781258847	0.618059181356023	1.5154156108928	1.65454434870745	-1.907759140678
TRINITY_DN542_c2_g1_i5	1.73296736646017	1.02043911314774	0.798183793197988	-1.61365836692105	-1.91936434714098	0.394687066165368	0.580617155434394	1.05632272422622	0.281171317171212	-2.33136582174106
TRINITY_DN2071_c1_g1_i2	0.178161622800405	2.04307461543834	-1.28448491647846	-1.1840644253341	-1.32601226156873	2.74535273929103	2.75042372883845	-1.27566106609145	-1.29782271601561	-1.34896732087987
TRINITY_DN4202_c0_g1_i1	-1.04474348592128	-1.23391369576225	1.05081439980237	0.748393443378534	0.682153456799363	-0.754528580259963	-1.02924090515171	0.0779840339878475	0.131266035025072	1.37181529810203
TRINITY_DN4314_c1_g1_i6	-1.75494484386712	-0.100812402424109	-0.526359186891721	2.78260856865134	0.674286857476539	-0.701777065907776	-0.997279351770348	-0.797588977591453	-0.248180631557987	1.67004703388264
TRINITY_DN1434_c0_g1_i5	-1.8304404012507	-1.7566663499614	0.263061217338774	1.39871801779809	0.627360092984077	-0.571911811728368	-1.25754597417472	0.484296911232464	0.965245212032221	1.67788308572956
TRINITY_DN1264_c0_g1_i42	-2.61399202963218	-2.61399202963218	-2.61399202963218	5.96220885217882	4.99235395639602	-2.61399202963218	-2.61399202963218	-2.61399202963218	-2.61399202963218	7.3433813988504
TRINITY_DN5149_c0_g1_i3	-1.98038185393594	1.43712924661458	-1.48624498634138	-0.736703381921155	-0.593767576874963	3.89093289781119	3.99400510380347	-1.38434294532572	-1.8540404364733	-1.28658606735679
TRINITY_DN1808_c0_g1_i3	-1.11955327872339	-0.907837650174578	0.0951731927426691	2.41177786896999	1.1656102611672	-0.736573720523967	-0.889866130078035	-0.456098469682936	0.346210588737623	0.0911573375654213
TRINITY_DN14909_c0_g1_i20	-2.19673123428687	-2.19673123428687	-1.2429072803457	3.743834904161	4.91085202747637	-2.19673123428687	-2.19673123428687	0.263224905367254	-2.19673123428687	3.30865161477544
TRINITY_DN3346_c0_g1_i10	-1.18201927713358	1.16283940885108	-1.07033896086361	-1.1760069003887	-1.42871494615262	3.1351357649504	3.49059936490398	-0.392140331253467	-1.66318019978964	-0.876173923123843
TRINITY_DN7902_c0_g2_i12	-3.06541341695893	0.908932334860429	-1.28888826553702	-0.875114625332333	-0.963427244173191	4.75799203966831	5.80793533303107	-2.55343943517713	-1.85377816363178	-0.874798556749431
TRINITY_DN4758_c0_g1_i21	-0.123693183222966	-2.48966561081635	-0.958596118090395	1.57003576132995	2.32082890676133	-1.7165132138023	-1.87519132797865	0.44258458051305	0.011900919009145	2.81830928629718
TRINITY_DN1612_c0_g1_i15	-2.76535411887884	-2.6005678407355	-0.605724933057616	2.41136757400221	3.98413992439024	-1.81078554812585	-1.57632029448883	0.608850741460876	-1.33506884590106	3.68946334133439
TRINITY_DN8742_c0_g1_i2	-1.69046537732847	1.68011741939924	-1.57943406493973	-0.983824320019062	-1.69046537732847	3.75048682070117	3.40119214841552	-1.44436136744455	-1.21953811985334	-0.223707761602298
TRINITY_DN7689_c0_g1_i10	-2.61092850397969	1.48555938172038	-1.9201471242893	-1.02884563503472	-6.92586145416563e-05	3.93030132429756	4.60977411601076	-2.61525010992978	-1.69457569888817	-0.155818491292486
TRINITY_DN37999_c0_g1_i2	-1.23228200328121	-1.2935666082948	-1.34598250244594	3.86969609416199	2.88759882974996	-1.34598250244594	-1.34598250244594	-0.332341591776552	0.918253648597608	-0.779410861819178
TRINITY_DN8390_c0_g1_i13	-3.23125914734198	-2.0944115431491	-3.23125914734198	2.55491898145679	5.2137722573415	-0.558607518013594	-0.417529252860565	-3.23125914734198	-1.24030428694499	6.23593880419589
TRINITY_DN3622_c0_g1_i6	-0.962073614028784	-0.221835568955546	-1.06193834920901	2.50741782746446	1.22326553011766	-1.03993244173147	-1.13659069974984	-1.04352473393506	-0.832604807199991	2.56781685722758
TRINITY_DN5362_c0_g1_i1	-1.88206462574968	3.41677694736236	-1.88206462574968	-1.88206462574968	-1.88206462574968	4.27275348330243	5.48492194958295	-1.88206462574968	-1.88206462574968	-1.88206462574968
TRINITY_DN37317_c0_g1_i3	-0.620587482715764	2.26361967580147	-0.620587482715764	-0.185492331095666	-0.620587482715764	0.950846633160746	0.377246850066122	-0.620587482715764	-0.620587482715764	-0.303283414353849
TRINITY_DN2481_c1_g1_i3	-2.21281380720734	-1.77026835110204	-2.21281380720734	-2.21281380720734	-2.21281380720734	7.77462502332718	9.48533997822626	-2.21281380720734	-2.21281380720734	-2.21281380720734
TRINITY_DN2775_c0_g1_i5	-3.02372355917691	-3.02372355917691	-1.96714003081055	5.63305165589136	5.22427513812107	-1.74098723890057	-3.02372355917691	-0.649657840954377	0.841106391523837	1.73052260265997
TRINITY_DN57396_c0_g1_i20	-0.404123920761608	-1.75631745850664	-0.0598784378508861	2.37378972015219	2.77381572588517	-1.75631745850664	-1.75631745850664	0.0952816847285058	-1.75631745850664	2.24638506187318
TRINITY_DN251_c1_g1_i1	-0.931715366932714	-1.36694302593464	-0.285037568447199	2.84461130590261	3.74390274275365	-1.22345143234511	-1.40032919442919	-1.65854658396521	-1.00411104311981	1.28162016651761
TRINITY_DN9143_c0_g1_i19	-0.809611306074654	-2.23467882094611	1.05863410975473	1.17929881941051	1.26014445780065	-0.694394254028061	-1.24378869150743	0.642402207102192	-0.109639919390649	0.951633397878827
TRINITY_DN41116_c0_g1_i2	-1.10357842578026	-0.927255653139802	-1.10357842578026	1.40561067394879	2.37591084519829	-1.10357842578026	-1.10357842578026	-1.10357842578026	-0.617121470011534	3.28074773290558
TRINITY_DN4286_c0_g1_i8	-2.66152222714026	4.30522037205869	-2.10935875295885	-1.25615679520103	-1.02451609263408	3.74534010307558	4.06072357251073	-2.24233819850882	-2.0884730479626	-0.728918933239362
TRINITY_DN744_c0_g1_i12	-0.739590376960885	2.3715691911658	-0.631546119397036	0.139051058340995	-0.793366468283648	2.1534239026262	1.94905467304665	-1.05940653397022	-0.812737507914625	-2.57645181865323
TRINITY_DN678_c0_g1_i21	-0.876189994838173	-0.876189994838173	0.268509030315966	1.23183256767823	2.27615569799702	-0.876189994838173	-0.876189994838173	-0.447511584889943	-0.225425435721271	0.40119970397269
TRINITY_DN4308_c0_g1_i19	-0.593362565659932	0.000230240204664556	-0.580436391215662	-0.593362565659932	-0.593362565659932	0.984851599812523	0.938206043155031	0.470830496267561	0.514325303654442	-0.547919594898765
TRINITY_DN1711_c1_g1_i10	-2.03749242610208	-1.49493595538955	-2.17671096496206	4.12797747556203	4.67038210146902	-2.99122970341344	-2.74585045970559	-1.41451119678719	-1.37839875966471	5.44076988899357
TRINITY_DN97328_c0_g1_i3	3.32802312663107	-1.90609493673874	1.271503992589	-1.90609493673874	-1.90609493673874	-1.90609493673874	0.405698781014912	1.83601909484035	2.68922968861837	-1.90609493673874
TRINITY_DN1385_c1_g3_i1	5.37593329558048	-0.509540100351357	3.3722447127919	-1.96160833057517	-1.96160833057517	-1.96160833057517	-1.96160833057517	0.47668452100398	1.09271922385083	-1.96160833057517
TRINITY_DN9323_c0_g1_i19	-0.359687671369993	1.32281513375508	0.381640758084035	-1.2464328961121	-1.2464328961121	0.248238715535448	1.04870235288872	1.12121773450986	-0.0236283350668407	-1.2464328961121
TRINITY_DN15574_c0_g1_i10	-1.15449583173516	-1.68896226304201	-0.752976669602877	2.85207108666551	1.59832517736822	-1.11332207560682	-1.59724557331743	-0.891659857239397	-0.335397157578994	3.08366316408896
TRINITY_DN11377_c0_g1_i6	-0.938204506895011	-1.42671770228383	-0.562695371802804	2.11705747466269	2.33831181030025	-1.2827519279042	-1.02992417709152	-0.0875903744573945	0.0522426926784398	0.820272082793372
TRINITY_DN4274_c0_g1_i1	-0.884288598972457	1.85332091175918	-0.912909276912225	-0.795613918053309	-0.425794099589213	2.0326997906817	1.87650262026288	-1.04778733125534	-1.04778733125534	-0.648342766665879
TRINITY_DN12884_c0_g2_i1	-0.152105561318766	1.09247329677028	0.623603734122373	-1.34569946865471	-1.75712571438118	0.510709677716439	1.31772220151899	0.779175904942641	0.498072852038514	-1.56682692275458
TRINITY_DN30647_c0_g1_i10	-1.58027751969181	-0.514737872521783	-0.0994909987355128	1.16333403259085	1.61723478898637	-0.779196831411532	-0.572846563800898	-0.62342592427908	-0.81329987203893	2.20270676090233
TRINITY_DN7668_c1_g1_i4	-0.940554640233232	-0.0214939622692558	-0.609056067938994	1.86090853959259	0.881773394910175	-1.1385949654581	-1.13082254330162	-0.790758228334944	-0.151426441434722	2.0400249144681
TRINITY_DN695_c1_g1_i2	-1.42432029771348	5.19852787411517	-1.63418237936641	-0.979225564578455	0.481332367677521	3.94308551214429	4.00973235619532	-3.19831662282465	-3.19831662282465	-3.19831662282465
TRINITY_DN79327_c0_g1_i1	-0.938100213100713	-0.845892775003624	-0.705439456310438	1.41296268583967	2.19266595611012	-0.938100213100713	-0.707897199734291	-0.193078064063448	-0.938100213100713	1.66097949246414
TRINITY_DN7811_c0_g1_i3	-0.067760641165207	-0.695751485769375	-0.195010880024823	0.62614610139342	1.19974548414686	-0.931437551868404	-0.739971628091274	-0.369741179921345	-0.486537252027595	1.66031903332774
TRINITY_DN5531_c0_g1_i7	-1.81192235759647	0.121617699230461	-0.501657516976271	2.18700767041688	2.9822038212738	-1.14432484638171	-1.76398110169942	-1.69684410454425	-1.34656281360765	2.97446354988463
TRINITY_DN4272_c0_g1_i25	-1.03808805165102	0.768029744384605	-1.03808805165102	-1.03808805165102	-1.03808805165102	3.60178079474232	2.89680582243025	-1.03808805165102	-1.03808805165102	-1.03808805165102
TRINITY_DN8448_c0_g1_i9	-2.40086906870001	4.97613317789638	-2.40086906870001	-1.69599710424366	-2.40086906870001	4.80339883319876	6.0136681907964	-2.40086906870001	-2.09285775414783	-2.40086906870001
TRINITY_DN4321_c0_g1_i12	-1.72713907690265	0.388531130289616	-1.05640381330844	2.83226406256893	0.231286710243809	-0.744386839315596	-0.942301322916946	-1.25732858499921	-0.687136108520353	2.96261384286084
TRINITY_DN2481_c1_g1_i10	-4.55895164742721	2.44847934933788	-2.18155021664142	-0.354967481571223	-1.60680448780769	5.77817626435804	7.57505008061831	-3.50792764440274	-3.32629089063694	-0.265213325827006
TRINITY_DN13689_c0_g1_i11	-1.87843952845009	0.3042527690661	-1.87843952845009	1.82177821953272	1.77266958228431	-0.229974085422776	-0.609406381994854	-1.87843952845009	-1.32655442497837	3.90255290686313
TRINITY_DN6912_c0_g1_i7	-2.15570493494754	3.88863655339688	-1.47734359357335	-2.13958526958427	-2.47300900330946	4.82280583953068	5.70639754332946	-1.85383078725039	-2.15802251784094	-2.16034382975106
TRINITY_DN568_c0_g1_i9	0.113414793705596	2.02481012806571	-1.28772483186435	-1.27782879572185	-1.22661985480708	0.501890559421558	1.20825200693012	1.16718605014658	-0.0210304096424565	-1.20234964623383
TRINITY_DN288_c2_g1_i1	0.282519582985945	-0.237858931115747	-0.872830694822935	2.01903299958277	1.13423698793827	-1.28553213045006	-1.53406361079559	-1.10406549514503	-0.65309427268048	2.25165556450285
TRINITY_DN8863_c0_g1_i7	0.619050763793227	0.560613937056524	1.61996434379688	-1.62461831717364	-1.62461831717364	0.533395489416132	-0.232300894394876	1.91180764561424	-0.138676333761217	-1.62461831717364
TRINITY_DN9767_c0_g1_i1	-0.325767056592574	-0.369680392381277	-0.626127333504026	2.19795762676474	1.62010103525148	-2.12028689721687	-1.84408803218463	-0.543039361623719	0.0136053729806864	1.99732503850618
TRINITY_DN47220_c0_g1_i13	-1.55988783080169	-1.55988783080169	-1.55988783080169	2.61171933378385	3.12521134120492	-1.55988783080169	-0.661485970809495	-0.199804534888357	-1.55988783080169	2.92379898471752
TRINITY_DN1670_c0_g1_i5	-0.819422922493107	1.45506660665205	-0.421813666739469	-0.642799829645732	-0.544481749975139	2.23225340987069	1.63581858891252	-0.716001418365364	-0.269288553261315	-1.90933046495514
TRINITY_DN8332_c0_g1_i31	-0.478137682780838	-0.145859399723909	-0.478137682780838	0.0796399886140875	-0.478137682780838	1.49749250349999	0.611360468058264	-0.478137682780838	-0.478137682780838	0.348054853455763
TRINITY_DN11998_c0_g1_i45	-0.386737448848421	-0.386737448848421	-0.386737448848421	0.105884879726024	0.207811100701933	-0.386737448848421	-0.386737448848421	-0.212970381111715	0.174955272549888	1.65800637237598
TRINITY_DN8390_c0_g1_i15	-2.91971932444466	-1.80335456775288	-2.91971932444466	3.88308135121261	6.19346284225865	0.597556368764917	-2.91971932444466	-2.91971932444466	-2.91971932444466	5.72785062774003
TRINITY_DN90631_c0_g1_i11	-2.66204101740063	4.93230598265115	-2.66204101740063	-2.66204101740063	-2.66204101740063	6.16263456445179	7.53934657470146	-2.66204101740063	-2.66204101740063	-2.66204101740063
TRINITY_DN10315_c0_g1_i2	-1.18338367517188	-1.30705618869455	-4.03017783464518	6.08525473136587	4.21341032853933	-1.93966310475692	-4.03017783464518	-4.03017783464518	1.79581126155148	4.4261601511022
TRINITY_DN735_c0_g1_i38	-3.12504579248604	-4.25104599631798	0.00788267386594654	0.83656179882602	2.39003338011452	0.334180516672348	1.0275157049063	-0.184610053420629	-0.441228836606459	3.40575660444598
TRINITY_DN210_c0_g1_i12	-1.29381975253426	-1.65558811195341	-1.050567958891	3.55109417928267	2.80777277386325	-0.739493689015054	-0.523340313654973	-0.576978277257046	-0.634108384542961	0.115029534702791
TRINITY_DN2035_c0_g1_i1	-2.44596626504969	-2.05776495074316	-0.883789084244834	2.27355419465711	2.90983030030607	-0.811843004238342	-0.923119310886081	-0.505759349891945	-0.915273712290173	3.36013118238104
TRINITY_DN20510_c0_g1_i6	-0.806576408963088	2.21827513937785	-0.806576408963088	-0.806576408963088	0.0949180460844863	1.77163775650937	0.754627511806832	-0.806576408963088	-0.806576408963088	-0.806576408963088
TRINITY_DN104504_c0_g1_i36	-1.02056945014359	1.62420976911937	-0.473613272002176	-1.02056945014359	-1.02056945014359	0.94733692014656	1.72337630173796	0.494941169825424	-0.23397308825278	-1.02056945014359
TRINITY_DN3847_c0_g1_i11	-0.906291631101228	-0.273959140709799	-0.911320416024049	2.36706184821159	1.14370420392347	-1.22966467356837	-1.35531152326138	-0.908842515907172	-0.242604077512988	2.31722792594992
TRINITY_DN2067_c0_g1_i22	-0.841617884321536	-0.596730825198002	-0.208419197947532	2.00035523460564	0.656122204287557	-0.841617884321536	-0.841617884321536	-0.647530832205234	0.0691147775813762	1.2519422918408
TRINITY_DN23552_c0_g1_i1	-1.29478746340968	1.83284581631619	-1.29478746340968	-0.338730810997277	-1.29478746340968	2.87040093727742	3.40420883786174	-1.29478746340968	-1.29478746340968	-1.29478746340968
TRINITY_DN1638_c0_g1_i18	-1.01858396305225	-0.0381930069907791	-1.01858396305225	1.54774412308066	1.94137161662331	-1.01858396305225	-0.728159559186951	-1.01858396305225	-1.01858396305225	2.37015664173501
TRINITY_DN1104_c0_g1_i7	-1.49167537873586	-2.11933181171156	-0.0904757360550583	1.60773774631215	1.48531663654398	-0.711702971693033	-1.03994189452954	-0.0222261380313773	-0.396045227556709	2.778344775457
TRINITY_DN5814_c0_g1_i20	-0.950793673551637	-1.20296708675366	0.25803752317981	0.809243997197211	0.957953101427439	-1.20296708675366	-1.20296708675366	-0.116183320611597	0.0756124637047595	2.57503116891501
TRINITY_DN21939_c0_g1_i19	-1.55741144706099	-1.16894634977783	-1.55741144706099	2.77027591711506	2.66670602409845	-0.893839111643463	-1.34080137831854	-1.55741144706099	-1.16344617140074	3.80228541111003
TRINITY_DN3107_c0_g1_i1	0.672440524804503	-0.772286256257629	-1.1075648990595	1.9425341602664	0.937039739448133	-1.51338934974396	-1.08199629723754	-0.457105326554946	-0.73341768552933	2.11374538986387
TRINITY_DN207_c4_g1_i1	-3.32494867537336	-1.53517432443016	-1.48227187906374	3.6596416984224	4.69239120593499	-2.86721178794759	-1.39422461734288	-1.31727367315445	-2.25228529223193	5.82135734518673
TRINITY_DN6604_c0_g1_i9	-1.77420561873	-1.77420561873	-0.364407390901584	2.32702422636298	3.83802891158227	-1.77420561873	-1.77420561873	0.0186497336324851	-1.77420561873	3.05173261297387
TRINITY_DN7648_c0_g1_i6	-0.550225365114937	-0.349601003657881	-1.10198480531516	2.01804129043922	1.0090817549637	-1.0276481923008	-1.01496464461931	-0.955449491574422	-0.397581288425993	2.37033174560558
TRINITY_DN20440_c0_g1_i10	-1.87453400040754	-0.829434165122044	-0.387001129624324	2.29610978252023	0.843202670638265	-0.577985710501513	-1.3816574673192	-0.188943419755614	-0.337464005608336	2.43770744518008
TRINITY_DN109175_c0_g1_i11	-2.02215004338104	0.0437682420192727	-0.5161180118816	1.33742522999653	1.61315060755586	0.0558524686202371	0.172215974466099	-0.83546587546868	-0.930315905107014	1.08163731318033
TRINITY_DN14862_c0_g1_i1	-1.56026875684178	-1.23373140870183	-1.56026875684178	2.58858402098193	0.375945144164629	-1.56026875684178	-1.56026875684178	-1.56026875684178	0.80486383661075	5.26568219115341
TRINITY_DN103542_c0_g1_i11	-0.645409821328702	-0.645409821328702	-0.645409821328702	1.44035473244961	1.71860223222991	-0.645409821328702	-0.645409821328702	-0.645409821328702	-0.645409821328702	1.35891178462139
TRINITY_DN74201_c0_g1_i3	-1.22220836195157	3.85857719422126	-1.22220836195157	-1.22220836195157	-1.22220836195157	2.53310654209352	2.16377479734623	-1.22220836195157	-1.22220836195157	-1.22220836195157
TRINITY_DN2_c0_g2_i13	-0.343998114717157	-0.343998114717157	-0.343998114717157	0.599360647960653	1.04226102641619	-0.343998114717157	-0.343998114717157	-0.343998114717157	-0.343998114717157	0.766365128643261
TRINITY_DN5068_c0_g1_i23	-1.47119467389748	-1.47119467389748	-1.47119467389748	1.21966935318778	2.77771960913875	-0.706508821375351	-1.47119467389748	-1.47119467389748	-0.985767846727242	5.05086107526348
TRINITY_DN21138_c0_g1_i1	0.158612984539558	4.14838869490756	-1.95659614869473	-2.26926132225313	-1.56882160411204	3.15841188870359	2.78671517546165	-1.31618236964062	-0.872005976658702	-2.26926132225313
TRINITY_DN5027_c0_g1_i7	2.45863099648191	2.71088939779295	0.0519534240195072	-1.36001508634063	-1.36001508634063	0.981686077586764	-0.747426679641908	-0.0243031760201637	-1.35138478119719	-1.36001508634063
TRINITY_DN2633_c1_g1_i6	-1.7576765041764	0.847194557574302	-1.19590363082714	0.831442676314135	1.99781944767804	0.427864983732212	-0.0911528200002585	-1.15421068252718	-0.923253687972319	1.0178756602046
TRINITY_DN94289_c0_g1_i4	-1.96122994456505	-1.96122994456505	-1.96122994456505	2.63302000309231	4.60023367215906	-1.96122994456505	-1.96122994456505	-0.888095239934831	-0.703615814515506	4.1646071020242
TRINITY_DN6152_c0_g1_i8	3.79833651845813	-1.57158816793767	2.38185966831069	-0.655700904216127	-4.11963534870075	-1.5084215446372	-0.0687823722950514	2.66650241785866	3.22983174319829	-4.15240201003897
TRINITY_DN1324_c0_g1_i2	-1.15463216708779	2.52593118174301	-1.08120622464468	-1.33095493972825	-1.21459018303646	2.34677879410319	3.23981155679936	-0.914115197815419	-1.33095493972825	-1.08606788060471
TRINITY_DN5856_c2_g1_i3	-0.755041041356338	1.88303279582438	-0.755041041356338	-0.755041041356338	-0.755041041356338	0.973967828981525	2.42828666468846	-0.755041041356338	-0.755041041356338	-0.755041041356338
TRINITY_DN3745_c0_g1_i35	-0.831451184428347	1.5455356420951	-0.377640424250831	-0.714226183736857	-1.4073482466258	1.54890803150172	0.784570459710635	0.137691363051981	0.235190519497891	-0.921229976815493
TRINITY_DN3265_c0_g2_i3	-2.03619603002243	-2.20526049159975	0.670850051164113	2.77193749783376	3.07460545263238	-2.01229284349595	-2.36618067978085	-0.591340919953527	-0.726485446381272	3.42036340960353
TRINITY_DN14361_c0_g1_i19	0.967153637078835	3.8869375547223	-0.331739730249788	-1.9857262809507	-2.80489566310074	1.08901930182174	0.199664365249017	1.16510756128691	0.358741463833393	-2.54426220969097
TRINITY_DN857_c0_g1_i3	0.977294868940842	-0.97293934399105	-0.748093284080608	1.76316648985592	0.572017547795717	-0.69674248966129	-1.12964637857009	-0.667069255745981	-0.546210660941052	1.44822250639759
TRINITY_DN2637_c0_g1_i17	7.20932529225398	0.778427637873877	3.34136901548515	-3.62827053352218	-5.03828812007638	0.405025180218503	1.07095477228017	1.99172832761438	0.359557380966725	-6.48982895309421
TRINITY_DN8054_c0_g1_i7	1.33772226459975	2.29933917946464	0.628147523480144	-1.93812622273295	-2.29652248468961	0.356766877466053	-0.0531580589959488	0.652078362803747	1.31027504329379	-2.29652248468961
TRINITY_DN9220_c0_g1_i15	-1.88844106625159	-1.88844106625159	-1.88844106625159	3.14625887096067	4.79741500660703	-1.88844106625159	-1.88844106625159	0.188460021305677	-1.88844106625159	3.19851249863615
TRINITY_DN8390_c0_g1_i8	-2.14137539546416	-2.14137539546416	-2.14137539546416	3.12541114523074	5.71546716271012	-2.14137539546416	-2.14137539546416	-2.14137539546416	-2.14137539546416	6.14874946030825
TRINITY_DN19694_c0_g1_i3	-0.840186578643634	-1.17199618504496	-0.999319523335161	1.46450386441929	2.14260068460832	-0.919119455629642	-0.874063571226577	-0.283399373976784	-0.71301533817852	2.19399547700766
TRINITY_DN6789_c0_g1_i11	1.6376452243085	1.13262824217631	0.147060686683704	-1.59989500789817	-2.06333826069763	0.466802497358118	0.945209110095046	0.828937302808508	0.821107188386084	-2.31615698322048
TRINITY_DN8257_c0_g1_i13	-0.819253298699847	-1.36497416782815	-1.6085262550144	3.42685853750795	1.61537492893688	-1.28996310750185	-1.81278512179642	-0.648804537933979	0.128082822627082	2.37399019970273
TRINITY_DN604_c0_g1_i7	-0.240636819148122	-0.610024721742253	-0.437801449422188	0.528690672063076	1.4340798451735	-1.5122948736817	-1.01923528251435	0.0344682789193902	0.0739071623342777	1.74884718801836
TRINITY_DN4850_c0_g1_i15	-0.514213122306556	0.267356422509418	-0.514213122306556	1.27572474667364	-0.514213122306556	0.472015757920843	0.405698966370752	-0.514213122306556	-0.514213122306556	0.150269718058127
TRINITY_DN6482_c0_g2_i2	-0.596644220848202	2.70120762298063	-0.986650700461308	-0.983378959171479	-1.38815165001898	2.11848390284557	2.13907375864267	-1.75937372088631	-0.875150035444436	-0.369415997638146
TRINITY_DN151999_c0_g1_i1	-1.22957408857012	-0.461495653553669	-1.02043269073153	1.97925527400373	2.26637684837265	-0.959344181332126	-0.842211547734129	-0.662028640926377	-1.22957408857012	2.1590287690417
TRINITY_DN1761_c0_g1_i11	-1.42075923178734	-0.416214957552182	-1.71340222431469	1.77365053037337	3.56702660024252	-2.03975628976047	-1.87161307217438	-1.16469832304233	-0.459347395095048	3.74511436311055
TRINITY_DN4007_c0_g2_i1	-0.829932975252828	1.17399307257828	-1.31282564571863	1.31417307274569	2.01009462539158	-0.270559918741624	-0.76109046253703	-2.00271423389594	-1.35344737489954	2.03230984033005
TRINITY_DN4124_c0_g1_i12	-1.94253455735087	2.49007037789581	-2.07082795836069	-0.761651770882178	-1.39817632903231	3.73374193683525	4.27435548882697	-1.95047601799547	-1.54977722145973	-0.824723948476776
TRINITY_DN4592_c2_g1_i9	-1.84739520692671	-1.84739520692671	1.32525231468805	1.95975360111656	2.41466204329458	-1.84739520692671	-1.09293523330123	-0.0195761823093876	-1.24807741322848	2.20310649052002
TRINITY_DN4010_c0_g1_i15	-0.240923482146756	-3.08942153578196	-0.07127687425705	2.07809075182375	2.67933814096306	-2.60928269021778	-3.8370237660569	0.575419058718708	1.28058816966615	3.23449222728878
TRINITY_DN8386_c0_g1_i28	-1.51352730217879	-1.40762817830235	-1.02754655100832	2.66484751816854	3.31199574257774	-1.4052276868319	-1.67186432934589	-0.438589790354959	-1.67186432934589	3.15940490662183
TRINITY_DN12097_c0_g1_i1	-1.92045837985308	-2.00428997065655	-0.729996447408069	1.10278425172702	3.04482940818847	-1.27309022218167	-1.31921343378662	0.00968544794349979	-0.614649950328991	3.70439929635598
TRINITY_DN10471_c0_g1_i8	0.307431647218733	-0.804917292630335	-0.82216385245527	2.46537411075097	0.919207955762447	-1.49098695774657	-2.01002136998562	-0.13656809696082	0.427132752582839	1.14551110346362
TRINITY_DN11538_c0_g1_i1	-1.19700877424505	-1.19700877424505	-0.890163273930763	2.10852405799425	2.06241437803637	-1.19700877424505	-0.891330031002759	-0.747051290617043	-0.099397977618624	2.04803045987371
TRINITY_DN72240_c0_g1_i2	-1.34681605559462	-1.41323648128307	-1.46982000964944	3.55954452713472	2.76904326184632	-1.46982000964944	-0.757884652670521	-0.53247561749921	-0.916951138638139	1.57841617600341
TRINITY_DN5030_c0_g1_i17	0.305590950162723	-0.809442292783517	1.54500986779605	-0.556058056983442	-0.554848249750376	-0.809442292783517	-0.809442292783517	1.00285055208975	1.25888456865099	-0.573102753615143
TRINITY_DN1144_c0_g1_i14	-0.122099332369264	-0.419210317322167	-0.62400210368217	2.49670150880005	1.27863493341113	-1.02084224368955	-1.82956544187775	-0.824848468326488	-0.474638670156758	1.53987013521297
TRINITY_DN7141_c0_g1_i5	-2.86977859070913	-1.85253554686124	-2.95780864055372	3.53999533042115	4.94672091800924	-1.34512636379713	-0.216453001648619	-1.19832686495962	-1.83445412630727	3.78776688640633
TRINITY_DN10844_c0_g1_i15	-3.33052514533491	-0.592527316721216	0.0552681634974155	0.885742966696955	1.8022378309893	-0.479172085507424	-0.157761911207894	0.0378042577559299	-0.521625656927064	2.30055889675891
TRINITY_DN3233_c0_g1_i6	-0.957167422671735	0.982435297684308	-0.547912275986898	-0.957167422671735	-0.957167422671735	2.07228546311523	1.55227507040844	-0.957167422671735	0.726753558137589	-0.957167422671735
TRINITY_DN7252_c0_g1_i30	-1.28511402903674	-0.246121871148257	-0.39791686087381	0.866437503917811	0.486919354624977	0.182931360725261	-0.201854375034887	-0.822966609153323	-1.3786774618507	2.79636298782967
TRINITY_DN13159_c0_g1_i2	-0.800261062478009	-1.21940925725719	0.747924553822488	1.8662394200577	1.74419477195074	-1.99141833778072	-1.78487133191234	0.367241099802598	0.511845198873242	0.55851494492149
TRINITY_DN4293_c1_g1_i1	-0.968586027483098	3.11258724756576	-1.46376212285069	-2.56742760561638	-2.56742760561638	4.53060447734414	4.15521601242665	-1.30860720873997	-0.355169561413648	-2.56742760561638
TRINITY_DN3955_c3_g1_i1	-2.90285045949644	-1.98380013863981	-2.81599305492496	3.9695708463809	5.45455094802961	-3.10819358006348	-0.851550354182654	-1.68369575153557	-2.83353956225223	6.75550110668464
TRINITY_DN4475_c0_g1_i2	-2.04782837086456	-1.42897618721973	-1.88010848263854	3.3342124957362	3.66942405228473	-2.64774121305169	-3.26691942911076	-0.577396612262366	0.501900071068661	4.34343367605805
TRINITY_DN10360_c0_g1_i12	-1.69277846953	2.81481166055874	-1.38997748033173	-1.48685004738163	-2.10357801851666	4.4090020159008	4.17200865710208	-2.00178718482019	-1.41642028464554	-1.30443084833588
TRINITY_DN3887_c0_g1_i10	-2.12286451713929	0.287377650240071	-1.3854164969392	0.862891765243996	0.493616712651117	2.25205864284709	2.41707232075828	-1.6967119776623	-0.679089352943967	-0.428934747055789
TRINITY_DN9021_c0_g1_i9	-1.52012917100339	-1.84723456973329	-0.938070939085657	2.29466713462314	4.04332164179732	-1.16507377655278	-1.92720994645389	-0.928653363323559	-1.92720994645389	3.91559293618599
TRINITY_DN9240_c0_g1_i24	-0.819738201419972	1.33212061530703	-0.819738201419972	-0.819738201419972	-0.163470666625682	1.17665054502765	2.57312871481083	-0.819738201419972	-0.819738201419972	-0.819738201419972
TRINITY_DN9359_c0_g1_i7	-1.12064348636948	-1.08893462664214	0.052246973549398	1.10060348429871	1.35400886920659	-0.894820159632754	-0.666077622903994	-0.947160665513974	0.219338444185754	1.99143878982188
TRINITY_DN230_c0_g2_i2	-2.04827575759726	-0.00396378644666351	-0.622099264645029	0.697446245624664	0.503692184187097	0.497763165207393	1.88958097936522	-0.946753522369271	-1.55682030206865	1.5894300587425
TRINITY_DN11248_c0_g1_i1	0.72413103085795	-1.59041517371416	-1.29308566000142	1.50299080690221	2.07127770120634	-1.75345378957124	-1.73680466069569	-1.04195888292115	-0.0685549223259219	3.18587355026307
TRINITY_DN278107_c0_g1_i1	-1.00785086302982	-1.00785086302982	-1.00785086302982	2.17547684301498	2.12965266072011	-1.00785086302982	-1.00785086302982	-0.786283074491413	-0.50806874288251	2.02847662878794
TRINITY_DN198_c0_g1_i32	-0.612834393537385	2.10188483782234	-0.637925374500215	-0.826959198890232	-0.444015329321241	0.997605013199595	1.2090165447749	-0.579639263910412	-0.38017363674711	-0.826959198890232
TRINITY_DN106340_c0_g1_i6	-0.821137324460556	3.04742123796709	-0.6887316683503	-0.439888138637995	-0.714494764415381	1.23836689995587	0.818744075148832	-1.0025579647407	-0.693381777262183	-0.74434057520468
TRINITY_DN742_c13_g1_i1	-0.914274256960372	2.77233831985522	-0.914274256960372	-0.914274256960372	-0.394229232920555	2.71379939723576	0.393737057591805	-0.914274256960372	-0.914274256960372	-0.914274256960372
TRINITY_DN8075_c0_g2_i4	-0.742903534868183	-0.614350597596196	0.0359360157252017	1.01740175318225	1.29949275865409	-0.568354745930376	-0.629185638759138	-0.372585823301102	-0.188286076168328	0.762835889061781
TRINITY_DN905_c1_g1_i1	-0.751892200541061	-0.642621883233203	-0.436932595141599	1.50708502153536	1.25720862298003	-0.878743627376972	-0.810025291048785	-0.602200854251113	-0.342641029586304	1.70076383666365
TRINITY_DN11871_c0_g1_i6	-1.81731586679628	1.40223990237064	-0.515728220193089	-1.81731586679628	-1.81731586679628	2.92915814565221	3.67873097382645	-0.605057822593541	0.379920488122431	-1.81731586679628
TRINITY_DN13414_c0_g1_i2	-0.930454499999881	-0.688711643647564	-0.812107176529915	1.3937301116841	1.95972099525283	-0.303547747467841	-1.26634708422702	-1.34288863910001	-0.96829496553228	2.95890064956758
TRINITY_DN7926_c0_g1_i1	-2.03805275744475	-2.03805275744475	-2.03805275744475	3.92062754748349	3.18343769759731	-2.03805275744475	-2.03805275744475	-0.494556874018975	0.985202594855557	2.59555282130635
TRINITY_DN1039_c0_g1_i1	-0.967596844135146	-1.46499790931541	-1.41663488775401	2.17187808556112	1.93935760378275	0.187862180298822	-0.706859008391496	-0.653110906738896	-0.941494741589565	1.85159642828183
TRINITY_DN15040_c0_g1_i37	0.934579472229182	0.371312042607345	0.316130538396442	-0.858275880133307	-0.858275880133307	1.09144579743654	0.515789838089231	0.203845831774491	-0.858275880133307	-0.858275880133307
TRINITY_DN8259_c0_g1_i1	-1.16714313528846	-0.819523069832309	-0.153272653245922	1.5505857177134	1.44723169938719	-0.612397743139909	-0.874141939290089	-0.0655996138396207	-0.130401493725858	0.824662231261577
TRINITY_DN127882_c0_g1_i5	1.54979488799549	-0.735957096318714	1.2546330597975	-1.04684302041449	-1.73425279010646	-0.912612443380247	-0.542725935995447	2.0507875460636	1.89728721828372	-1.78011142592495
TRINITY_DN396_c2_g1_i3	-1.74296187302178	0.0743391118518089	-1.32164793507914	1.22498995489817	2.27999959683751	-0.556252686847728	-1.82668907607762	-1.81534342657712	0.120584608551387	3.56298172546452
TRINITY_DN5976_c1_g1_i3	-0.745507461259995	1.71767075835695	1.63497875119294	-1.210329724811	-2.95109098645289	0.834260223575207	1.57691133168435	1.64458804930346	1.21998160387583	-3.72146254546486
TRINITY_DN7496_c0_g1_i14	-1.50325442413022	-1.71364328857562	-0.984199281741956	1.89410127811636	3.69350548560423	-0.0301713957203917	-1.71364328857562	-1.3986568031071	-1.71364328857562	3.46960500670594
TRINITY_DN2855_c0_g1_i2	-0.267056264221528	-0.270898646695526	-0.83207624040439	2.61820658841565	1.22703302672506	-0.940464163318366	-1.49484459530847	-0.725492530123691	-0.514901591282699	1.20049441621396
TRINITY_DN9298_c0_g1_i6	-0.960445125470456	-1.0254768550054	-0.796141750991378	2.38579566052054	1.29094308019418	-1.20992810541608	-1.16193405113387	-0.580811800690046	-0.420180688417433	2.47817963640994
TRINITY_DN2356_c0_g1_i4	-1.79438817927321	-1.79438817927321	2.23718346108509	1.01852071928855	0.932007112377245	-1.79438817927321	-1.79438817927321	3.42474161060087	-0.737111214199959	0.30221102794104
TRINITY_DN2496_c0_g1_i22	-0.765202331338381	-0.682864055483	-0.0206751919770172	0.992243068276164	0.998494921092388	-0.6464698182226	-0.659880737482161	-0.45177254215196	-0.124828864717927	1.3609555520045
TRINITY_DN8859_c0_g1_i10	-0.392513454397413	2.44486759485376	-0.490206391347382	-0.866020977241582	-1.30101837756868	1.77290648793096	1.42494751529228	-0.505987505175648	-0.75928034568074	-1.32769454666555
TRINITY_DN2485_c2_g1_i4	0.623621279973531	-1.44637606447818	-0.85203777094789	2.15117113654223	0.776394240050951	-1.01206730664534	-1.05445062513911	-0.672840502813901	0.214545338933404	1.2720402745243
TRINITY_DN12979_c0_g2_i10	-1.65548927101782	-1.26702417373467	-0.684635616677339	1.46403291431165	2.83860627392281	-0.767964000276235	-1.31066077402038	-1.04384472764416	-0.925175384724046	3.35215475986019
TRINITY_DN15085_c0_g1_i2	-1.1087301019635	-0.282791474591143	-0.723615305906165	1.6711098270171	1.87858919154694	-0.781077513075244	-1.31911896640891	-1.31911896640891	-1.00297322411555	2.98772653390537
TRINITY_DN2808_c0_g1_i31	-2.35751172144615	-0.576287822317054	-0.0952821748951092	1.41074781390274	1.52491825249934	-0.502517823369261	-0.507562745952084	-0.181184112137669	-0.0282422060851415	1.31292253980039
TRINITY_DN2086_c0_g1_i10	-1.26333504807476	-1.92351998294132	-2.01394862773664	3.56154943234944	3.3806116964125	-1.71409079095436	-1.57412802752791	-0.754688572527475	0.0372683908799067	2.26428153012062
TRINITY_DN8437_c0_g1_i4	-3.96142133128195	-3.59527284152799	-0.376558357658266	2.69016501483296	4.58913435600964	-0.0273985619615429	-1.13272788485864	-0.660424891578912	-2.21932943442357	4.69383393244826
TRINITY_DN678_c0_g1_i7	-0.938302051514193	-0.47642303184344	-0.67832281707968	1.79667405142536	0.937759537015784	-0.826834813743408	-0.867103252722535	-0.14419966157547	0.0400861096783864	1.15666593035919
TRINITY_DN59519_c0_g1_i1	-1.63987798733865	2.12618706413631	-1.63987798733865	-1.63987798733865	-1.63987798733865	5.03603671652128	4.31692213071293	-1.63987798733865	-1.63987798733865	-1.63987798733865
TRINITY_DN11232_c0_g1_i8	-0.00692741120400164	-0.99164049199253	-0.642182429482858	2.46134264491556	1.12304398760903	-0.690470957271964	-1.18630188030787	-1.06168661899961	-0.385588269594057	1.38041142632829
TRINITY_DN4375_c0_g1_i6	-1.23394623680963	3.72104101207183	-0.736206148200541	-0.973318328682936	-1.23394623680963	1.98483493097444	0.806595557053213	-0.964913090354397	-0.770323779957741	-0.599817679284593
TRINITY_DN837_c0_g1_i6	-3.11794184713153	-1.70840270343514	0.143445251201176	1.40855506258135	1.35729820588115	1.73605802428599	-0.221857432394974	-1.42891201978079	-0.449301701865026	2.2810591606578
TRINITY_DN678_c0_g1_i1	-1.33117498201498	-1.2260971851082	-0.433982866314857	2.41266377676624	3.12886413636509	-0.0193595180481556	-1.81968999097279	-1.1033575106848	-1.36130798681678	1.75344212682923
TRINITY_DN1586_c1_g1_i14	-1.01608623852041	-0.527484428221651	-0.535812722091076	2.58527455973576	1.01481732113528	-0.897603536572447	-1.12502061007358	-0.668116931527428	-0.456284570691461	1.62631715682702
TRINITY_DN1853_c0_g1_i9	-1.50213740285564	-1.18715091738713	1.20737381157633	1.37580311878142	1.09670417527764	-1.50213740285564	-1.50213740285564	-0.00695392494730696	1.22382183165355	0.796814113612411
TRINITY_DN5_c14_g1_i7	-2.08233449887629	-0.950126393228709	-0.539676163445517	1.51829831879716	1.65404536519538	-0.0563224839971226	-0.566486093969903	-0.934939989414033	-0.588892761406814	2.54643470034585
TRINITY_DN1973_c2_g1_i1	-1.07557674831297	-1.36482103346962	-1.36482103346962	2.57214662671846	2.06036968802383	-1.05448091285747	-1.36482103346962	-1.09100678888258	-0.758852674628157	3.44186391034773
TRINITY_DN286_c0_g1_i12	5.68647760173534	-3.60357045628824	3.81688560819011	-1.40118357907366	-4.18757083957401	-1.02681196352377	-2.83650794063363	4.27358933774001	3.46626307100186	-4.18757083957401
TRINITY_DN18227_c0_g1_i1	-1.28413074856107	4.46255823055437	-1.28413074856107	-1.28413074856107	-1.28413074856107	1.46239700855712	3.06396000081597	-1.28413074856107	-1.28413074856107	-1.28413074856107
TRINITY_DN6972_c0_g1_i8	-2.73493820311706	-2.27026993611362	-2.73493820311706	3.82256379113888	3.56170274156642	-2.73493820311706	-2.73493820311706	-0.0802735357658402	0.725411202190548	5.18061854945187
TRINITY_DN10720_c0_g1_i5	-2.1167686933497	-0.276865077423907	-0.0416164194323438	1.95165132909851	1.69215973988959	-0.524810082426496	-1.00175395230523	-0.818680661288461	-1.14714234239322	2.28382615963126
TRINITY_DN14963_c0_g1_i2	-0.835329612098853	3.14608778313975	-0.79886740451484	-1.01547747325728	-1.01547747325728	0.766931091670091	2.58942411025167	-1.01547747325728	-0.80633607541869	-1.01547747325728
TRINITY_DN11395_c0_g2_i1	-1.39100005946661	-1.39100005946661	-1.39100005946661	2.43488730595111	4.68987075229311	-1.39100005946661	-1.39100005946661	-1.39100005946661	-1.39100005946661	2.61224235802207
TRINITY_DN60690_c0_g1_i4	-1.7319046514938	-1.7319046514938	-0.423310782909524	1.54384739733473	2.35164913559605	-0.630927003768979	-0.943636568626963	-0.734070318711914	-1.49556511232543	3.79582255639963
TRINITY_DN4137_c0_g1_i6	-2.05618142269046	4.5390068640029	-2.66309736451566	-2.66309736451566	-1.76160290946809	5.97066440136228	4.543965777003	-2.66309736451566	-0.583463252146959	-2.66309736451566
TRINITY_DN3624_c0_g1_i12	-1.2436876691585	2.81393588931963	-1.2436876691585	-1.2436876691585	-1.2436876691585	2.49453973120874	3.39733806358117	-1.2436876691585	-1.2436876691585	-1.2436876691585
TRINITY_DN2455_c0_g1_i96	-0.240683134818028	0.502075738821824	1.10293493464798	-0.997706381325488	-0.997706381325488	-0.634815738659628	1.16321380685562	-0.321438973059598	1.4218325101883	-0.997706381325488
TRINITY_DN59721_c0_g1_i3	-0.830507727870219	-0.809028000459768	-0.830507727870219	2.93820592916027	2.38330611831753	-0.685156342297599	-0.830507727870219	-0.549551414039163	-0.623864503886824	-0.162388603183787
TRINITY_DN16508_c1_g1_i25	-0.997923682264535	-0.638768267292591	-0.204627567953033	1.27690819255143	1.6307092901136	-0.689801386902203	-0.912784229790124	-0.517517112585968	-0.332422163582263	1.38622692770569
TRINITY_DN1869_c1_g1_i8	-2.7224295374828	-0.13007878522693	-0.107065081380581	1.83129738552762	2.08661496503155	0.247073712330221	-1.42265560215577	-1.24971908146685	0.13051891161312	1.33644311321043
TRINITY_DN91030_c0_g1_i3	2.22852004744293	-0.630944898724449	2.66589066304639	-2.3320851959185	-3.92136930258975	0.6346308579617	0.914908330063869	2.02646046879871	2.33535833250885	-3.92136930258975
TRINITY_DN22106_c1_g2_i1	-1.12670586301494	-1.12670586301494	-1.12670586301494	3.45801616849307	2.82962963391224	-1.12670586301494	-1.12670586301494	-1.12670586301494	-0.423605163410784	0.896194539095135
TRINITY_DN1650_c0_g1_i13	-2.21476192762008	-1.19304000794041	-0.257203906163637	2.17283645516362	1.81586622681586	-0.236968132328129	-0.660709009574856	-0.60385061857858	-0.44401634813099	1.6218472683572
TRINITY_DN7514_c0_g1_i19	-1.11805364313604	-1.11805364313604	-0.949411607577199	1.92424048307013	1.17502250361163	0.147383252913061	-1.11805364313604	-1.11805364313604	-1.11805364313604	3.29303358366256
TRINITY_DN1055_c0_g1_i1	-0.923014456308224	0.46545064097493	-0.923014456308224	-0.923014456308224	-0.923014456308224	1.31546671516653	3.13174721332007	-0.923014456308224	-0.923014456308224	0.625422168387818
TRINITY_DN5152_c0_g1_i24	-1.36426268405023	-1.36426268405023	-1.36426268405023	4.29723040877399	2.76864312796127	-1.36426268405023	-1.36426268405023	-0.461224413937319	0.0192342601051336	0.197430037348078
TRINITY_DN1087_c1_g1_i12	-1.52303697037139	4.83586478281785	-0.603142222832425	-2.70853901465984	-3.18569822584649	2.33936836623172	5.24477523429132	-0.51078567293848	-0.703108050845779	-3.18569822584649
TRINITY_DN5050_c0_g1_i8	1.10843032704944	1.07816239712991	0.656768437487238	-1.70070363083819	-2.26437748750533	0.25694011702815	0.826534919676772	1.10777244226904	1.0169448188896	-2.08647234118663
TRINITY_DN1140_c0_g1_i12	-2.22276714167773	-0.944632309431087	-0.0217664192919695	1.09108012862481	1.7146320589415	-0.34246162228795	0.650855274505742	-0.187151490051826	-1.05423475761995	1.31644627828846
TRINITY_DN6003_c0_g1_i17	-2.12884175664997	0.0564452978482235	-2.71860524363495	2.0736774970745	2.51658568340761	-0.663756766639332	0.231489850538734	0.543677562785704	-2.71860524363495	2.80793311890444
TRINITY_DN10764_c1_g2_i1	0.0174497010193444	-3.34586157288742	-1.82984642588376	4.41625465986825	6.0745660887724	-3.34586157288742	-3.34586157288742	-1.40175277377947	-3.34586157288742	6.10677504155293
TRINITY_DN7811_c0_g2_i1	-1.24085376165818	-0.894973113142389	-0.203922320360112	1.2596604634162	1.21412200734604	-0.714859931344556	-0.506836891531612	-0.261033296541398	-0.416780208484275	1.76547705230029
TRINITY_DN647_c5_g1_i9	0.508791152105674	-0.0647202420642738	-1.20211801856444	1.78677298255427	0.976277330285971	-0.934357876413714	-1.21631812190471	-1.03064414271491	-0.781155652223492	1.95747258893962
TRINITY_DN31045_c0_g1_i20	-1.27183164218455	3.45446367103568	0.570752983672911	-3.11450360503809	-2.03920442165339	2.58198128733671	3.09491009246969	0.557721339822536	0.674312687783026	-4.50860239324454
TRINITY_DN45442_c0_g1_i2	-1.08280996312626	-1.08280996312626	-1.08280996312626	2.12991499786384	3.00787412698299	-1.08280996312626	-1.08280996312626	-1.08280996312626	-1.08280996312626	2.44188061703699
TRINITY_DN13233_c0_g1_i8	-1.67100057340207	-1.67100057340207	-1.34676601113154	1.75794577136741	3.30783570495862	-1.13793565153244	-0.867773536967147	-0.430380944090315	-1.35717427701168	3.41625009121123
TRINITY_DN3595_c0_g1_i2	-1.48634552933243	-1.48634552933243	-1.48634552933243	1.79831665615074	3.18692820727739	-1.05552503281265	-1.48634552933243	-0.801975600319419	-1.48634552933243	4.30398341636608
TRINITY_DN7141_c0_g1_i6	-1.84226639890532	-1.59327769009142	-1.07317660168347	1.84133504654382	4.15101672911284	-2.0882048109158	-2.28481185501062	-0.689785670944767	-0.638188346534038	4.21735959842877
TRINITY_DN4921_c0_g1_i1	-0.785174833150894	-1.21333476806378	0.713460424398829	1.40352984869965	0.489571082621354	-0.700520306290215	-0.957608275191925	0.244739894596723	0.321300894417185	0.48403603796307
TRINITY_DN12412_c0_g1_i1	-0.80426440729821	0.598503586645756	-0.639242367383299	-0.871903124173574	-0.665259900190178	2.39548285354704	2.41970043385699	-0.689210826657383	-0.871903124173574	-0.871903124173574
TRINITY_DN4051_c0_g1_i5	-1.23445154125174	5.04194163114676	-0.681822438913988	-1.46624054969443	-2.43584319725992	3.06423040587472	3.00596018763812	-1.25052766111602	-1.23445154125174	-2.80879529517175
TRINITY_DN5424_c0_g1_i1	-1.97758773508123	2.97605649281693	0.14363662474782	-1.65074851490954	-1.33018531609455	3.50804914834985	2.95652932670778	-2.19162698655628	-0.354629606371788	-2.07949343360899
TRINITY_DN89772_c0_g1_i5	1.19402414573883	-2.1495692511456	0.650803851104651	0.569164837346295	0.935022813931404	-1.6474600438819	-1.59823752830572	0.614074034642833	0.245594660634624	1.18658247993458
TRINITY_DN6625_c0_g1_i18	-0.871458160129603	0.986066170254452	0.120406494847322	-0.510412908698497	-1.00496222053316	1.56868231713187	1.55788954714671	-0.0613744555199398	-0.48831112818593	-1.29652565631322
TRINITY_DN2152_c0_g1_i4	2.83319936906289	-1.6269636333206	1.85724920738429	-1.0820428907691	-2.89707909516608	-2.00333091475506	0.00851702297480239	2.80694341673559	2.72022501085763	-2.61671749300436
TRINITY_DN30334_c0_g1_i14	2.25239560683947	-1.1838995129999	1.52605275769992	0.637810702034777	-1.1838995129999	-1.1838995129999	-1.1838995129999	-0.238291809818525	1.74153030824385	-1.1838995129999
TRINITY_DN29967_c0_g1_i6	-1.07981573955961	-2.17181774042512	-0.244463042256885	2.64946273342871	3.09139555995176	-1.15686739895915	-1.67387088618277	-0.207683192982125	-1.68531787858965	2.47897758557483
TRINITY_DN8641_c0_g1_i3	-3.02823724805245	5.94795738356435	-3.02823724805245	-3.02823724805245	-3.02823724805245	6.46413672744447	6.58393276418867	-3.02823724805245	-0.826603386882796	-3.02823724805245
TRINITY_DN8328_c0_g1_i7	-0.574273148438524	0.395107616503084	-0.574273148438524	0.152558068593969	0.51658028201259	0.936182473223241	0.222324605609782	-0.574273148438524	-0.53162881103003	0.0316952104029348
TRINITY_DN7492_c1_g1_i18	2.4916898755569	-1.3473627051361	-1.3473627051361	1.08211936004091	1.75714170016349	-1.3473627051361	-1.3473627051361	-0.638954721652505	-1.3473627051361	2.04481731157171
TRINITY_DN1133_c0_g1_i4	-1.10855258705931	0.919662920071127	1.01146750855669	-1.10855258705931	-1.10855258705931	0.968348500497954	1.55774954111379	1.08553446505699	-1.10855258705931	-1.10855258705931
TRINITY_DN3522_c0_g1_i30	-2.1677725351285	-2.1677725351285	-0.832060624808043	1.75175824125878	3.34198663706722	-0.344023174820232	-0.469554056904091	-0.789260911874775	-1.70415007827661	3.38084903861476
TRINITY_DN1904_c8_g1_i3	-0.863918371125608	-0.863918371125608	-0.0681514233432154	1.2686584715444	1.19820334078219	-0.863918371125608	-0.863918371125608	-0.0731463332636078	0.309209062355049	0.820900366427615
TRINITY_DN6193_c0_g1_i15	-0.352709718257483	0.0146613473910468	-0.352709718257483	-0.352709718257483	0.344174372597972	0.175361446321253	0.0135425454420812	-0.352709718257483	-0.352709718257483	1.21580887953506
TRINITY_DN5852_c0_g1_i15	-0.329365649400736	-0.856236315250248	-1.6131691134933	2.12960493558164	3.78522441164673	-0.988392273816814	-1.79327111954788	-1.89323504077647	-1.62201460436003	3.18085476941712
TRINITY_DN14502_c0_g4_i1	-0.806561324159061	3.94210510084781	-1.90841381435138	-1.63834960110526	-0.780271102207052	2.95659308790062	3.46249093926101	-2.61980643001381	-1.76568105490754	-0.84210580126535
TRINITY_DN2500_c1_g1_i8	-0.768198877088489	2.00790511098467	-0.768198877088489	-0.768198877088489	-0.768198877088489	1.51335101627815	1.8561360123566	-0.768198877088489	-0.768198877088489	-0.768198877088489
TRINITY_DN9844_c0_g1_i16	0.621495386433813	1.71094239948954	-0.0541268073803263	-1.55989435487708	-1.65737756927832	0.268578955648911	1.00850122242694	0.628865492070823	0.770615585104439	-1.73760030963875
TRINITY_DN18669_c0_g1_i12	-1.33448981046859	-0.757231932486368	-0.321143785220853	2.89924458379933	0.692056816283952	-0.715157724866926	-0.356581258090152	-1.01371008090156	-0.191121820808437	1.0981350127596
TRINITY_DN11404_c0_g1_i10	-0.868500640279595	-0.136856686381583	-1.30998411986224	1.74382232383355	1.88835286889397	-1.12602128501964	-0.894225453339741	-1.30998411986224	-0.863198557719117	2.87659566973663
TRINITY_DN974_c0_g1_i14	-2.39581194142333	-1.93466052016117	0.145823127633724	1.93278159415418	2.2383766412122	-0.149389383350601	0.14722485414507	-0.210177899055997	-0.585649548921024	0.811483075766947
TRINITY_DN48751_c0_g1_i1	-2.253649321848	-2.26562196351407	-1.91617280586281	4.27748148116917	4.40104258999015	-2.37665327590282	-2.0386568123878	-0.0648595581491689	-1.35446303626875	3.59155270277409
TRINITY_DN6062_c0_g1_i3	-1.01222123425149	-0.962726243200174	-0.510823450169468	0.88621329327455	2.04221570696438	-1.03345506869071	-0.343106092678807	-0.958207226064757	-0.491105215554963	2.38321553037145
TRINITY_DN6206_c0_g1_i12	-1.06288907218359	1.59312843503208	-0.268210032134126	-0.932761622977149	-1.0634560407222	1.64542486790998	1.61127768422953	-0.544283772162327	-0.29177862156283	-0.686451825429366
TRINITY_DN114319_c0_g1_i2	-0.683769582454536	-0.37983275757031	-1.09675342296541	1.49230764596937	2.01477185246414	-0.932082482581564	-1.47731870498711	-0.633037213931148	-0.469325914233579	2.16504058029014
TRINITY_DN7628_c0_g1_i3	-1.6775279560503	0.898190932236291	2.1371920067549	-1.39319414841605	-1.59833017054164	1.32398588988178	1.01707442845087	1.06028937190483	1.04803287484366	-2.81571322906434
TRINITY_DN7255_c0_g1_i29	-0.588608252945822	-1.93602422798569	0.767172891725977	0.059296251074441	1.17844637436363	-1.09635699261221	-0.962046618970487	0.542444679731741	0.510163421339563	1.52551247427885
TRINITY_DN6817_c0_g1_i3	-1.84517814044096	-1.7274830977712	-1.84517814044096	4.2432815132289	4.29084914472096	-1.75161796427862	-1.74218414711763	-1.83941887115227	-0.460575682790204	2.67750538604199
TRINITY_DN1231_c1_g1_i12	-3.95190022512692	1.57932525992668	1.43938633298426	-1.2926606529086	-1.56013250517093	1.86475067620727	2.00879681417739	1.70802433327545	0.538541545957932	-2.33413157932253
TRINITY_DN38338_c0_g1_i2	-0.511662791250353	-1.33051335214579	-1.33051335214579	3.01920576133201	1.57020857541833	-1.33051335214579	-1.33051335214579	-1.33051335214579	-1.33051335214579	3.90532856737474
TRINITY_DN4048_c0_g1_i2	-2.44238891022614	-1.49615278513283	0.127528080241137	1.70012886877431	1.47831414938003	-1.46738781896381	-0.133818113277548	-0.361871869704423	-0.049682778017329	2.64533117692661
TRINITY_DN35050_c0_g1_i4	-0.888466714920744	2.39204425393351	-0.888466714920744	-0.888466714920744	-0.888466714920744	2.09721586234996	1.73000688816174	-0.888466714920744	-0.888466714920744	-0.888466714920744
TRINITY_DN1874_c0_g1_i15	-0.659121386099777	0.776507207952314	-0.659121386099777	-0.659121386099777	-0.659121386099777	1.76338074900078	1.64100233846924	-0.226161978823671	-0.659121386099777	-0.659121386099777
TRINITY_DN9007_c0_g1_i2	-0.347251996681693	0.220408906437186	1.87623628117603	-1.09339006978045	-1.39034050957919	0.476707668219745	0.188553155192042	0.8296948414964	1.08018178658881	-1.84080006306887
TRINITY_DN291_c1_g1_i2	-1.51544720186038	-0.648389270318466	-0.383173398486535	0.663993526664731	0.655874271514501	0.482455552471716	0.311769545942671	-0.66363646951328	-0.329866255729184	1.42641969931422
TRINITY_DN21939_c0_g1_i13	-0.741822121237082	-0.950963519075674	-0.950963519075674	1.25724157042877	2.04596749200562	-0.396129123181481	-0.950963519075674	-0.950963519075674	-0.950963519075674	2.58955977736255
TRINITY_DN8366_c0_g1_i2	-1.23728059653148	-2.05203607934136	-0.842270813367255	2.64000048475365	3.77834602277669	-1.68354707869625	-1.22340449765334	-0.720330862842465	-1.52396491476262	2.86448833566443
TRINITY_DN9720_c1_g1_i13	-0.630677711886404	0.988970055044471	-0.630677711886404	-0.0896585587528448	-0.630677711886404	2.20625629943469	0.67849847559211	-0.630677711886404	-0.630677711886404	-0.630677711886404
TRINITY_DN9346_c0_g1_i6	-1.02458004706694	4.42741770063265	-0.0526579095636799	-2.11394869446086	-3.1930773442454	4.11594486261627	2.16774955563797	-1.1425988992176	-0.77397862207919	-2.41027060225322
TRINITY_DN10951_c0_g1_i30	-0.214813826369844	-0.226158111554069	-0.645370544721573	2.22470885721668	1.01539792816124	-0.953480795932071	-1.68108873078727	-1.36034904587176	-0.15297166947008	1.99412593932874
TRINITY_DN3898_c0_g1_i11	-0.373524593669349	-0.530041300185649	0.181178363678526	1.97492385849272	1.98510618370277	-1.3358092528707	-2.34827180173744	-0.928548221618025	-0.474431641903455	1.84941840611059
TRINITY_DN11366_c0_g1_i18	-0.829249345070154	0.260926604720052	0.257534421071912	-0.829249345070154	-0.829249345070154	0.497863125676931	0.974391011820512	0.798824309125982	0.527457907865227	-0.829249345070154
TRINITY_DN1764_c0_g1_i25	-0.607583911094008	0.400329170549257	0.291591719386505	-0.607583911094008	-0.607583911094008	0.322207086624589	0.306215053856688	0.857606976831974	0.252385637127018	-0.607583911094008
TRINITY_DN7100_c0_g1_i12	-2.1611304487279	-0.461962332699174	-0.591896567558723	2.89883890119387	0.878330194425051	-0.576958224598527	-0.599928914548298	-0.420033118610037	-0.24333768765301	1.27807819877675
TRINITY_DN4408_c0_g1_i9	-2.23287073790625	-2.3986576467844	-1.19563055031489	1.61704607060813	3.62503141496424	4.79738103361368	-2.06472511564929	-2.0749353142515	-1.35135193200605	1.27871277772634
TRINITY_DN8460_c2_g1_i3	-2.99031471293509	7.63752737560799	-2.75152785334797	-2.99031471293509	-2.43744584192378	5.42173003704533	6.18366217301431	-2.99031471293509	-2.99031471293509	-2.09268703865553
TRINITY_DN12078_c0_g1_i3	-1.56505284684762	1.73343414269895	0.817630777294314	-0.797105191478711	-2.37504415743849	2.64688262179403	1.83346207763513	0.696785175078615	-1.1194600560899	-1.87153254264632
TRINITY_DN2775_c0_g1_i8	-2.08980179655387	-2.3173154860364	-1.6642259374811	4.10359710477267	3.77247651374963	-1.70576819972428	-2.11864597548469	-0.453921474522946	0.193320510944127	2.28028474033685
TRINITY_DN1499_c1_g1_i1	-1.11717665103353	4.72723047087045	-0.520675046079278	-1.65092485046772	-2.30810751059615	2.92601055277366	1.6499927511271	-1.11339004770255	-0.284852158295843	-2.30810751059615
TRINITY_DN17700_c1_g1_i2	-1.18579139159442	-1.18579139159442	-1.18579139159442	1.29705689147405	3.37907450349351	-1.18579139159442	-1.18579139159442	-1.02100511345108	-1.18579139159442	3.45962206805002
TRINITY_DN9273_c0_g1_i8	-1.06447173092766	1.43505529328744	0.309593987294883	-1.06447173092766	-1.06447173092766	0.977472099042512	1.33961392304513	1.25630174601822	-1.06015012497756	-1.06447173092766
TRINITY_DN8289_c0_g1_i11	-0.868124445319373	3.74498347510719	-0.985819487989127	-0.985819487989127	-0.985819487989127	0.0589243332352701	2.97913356491167	-0.985819487989127	-0.985819487989127	-0.985819487989127
TRINITY_DN4293_c0_g1_i25	-0.32795611902308	3.74263342097099	-1.59398366916886	-1.92719168892222	-2.27655696651644	3.6472577733499	3.26582491442011	-0.881494166998859	-1.37197653159512	-2.27655696651644
TRINITY_DN5345_c0_g1_i6	-1.26836070070465	0.117798844934309	-0.476246636770092	2.84001303802716	0.811220883334508	-0.392416079789404	-2.46604698079467	-1.94287503875195	0.263215592376798	2.513697078138
TRINITY_DN2867_c0_g1_i2	-0.774821252419643	0.240961744821285	-0.774821252419643	-0.774821252419643	-0.774821252419643	0.567733493057677	1.05948545054326	1.14012589805993	0.865799675616055	-0.774821252419643
TRINITY_DN4010_c0_g1_i11	-1.6876563639577	-1.6876563639577	-0.321404100258134	1.80188657168478	1.80419673237198	-1.0249951084826	-1.45622395550973	-0.254162724110818	-0.31414734843969	3.14016266065962
TRINITY_DN1984_c0_g1_i8	-2.66318957001949	4.15273014530345	-0.569082227895902	-1.08529103823846	-0.941193402266729	2.46609344692548	1.84604466685306	-0.556375036804247	-0.963581240998291	-1.68615574285888
TRINITY_DN678_c0_g1_i12	-0.513132319586877	-0.60439396960456	-1.97623158693498	1.98028977639814	2.21958843240578	-0.730127577051064	-1.01646143172351	-0.484634992524532	-1.21835492718708	2.3434585958087
TRINITY_DN1570_c0_g1_i4	-1.64245717527945	-0.912397049840012	-0.911741428360477	2.9595959011605	0.989998164750379	-0.523330913092164	-0.958595666045214	-0.31654623297612	-0.172418060768095	1.48789246045065
TRINITY_DN1391_c0_g1_i12	-0.0622764627222052	-1.77747786596335	-0.0715047528251951	2.55034351854323	0.580490681184229	-0.57130475034524	-2.58764760020875	-1.62482918285076	0.361095172654779	3.20311124253327
TRINITY_DN5165_c1_g1_i30	-0.344666804042779	1.3976700570066	-1.10083613218208	-1.10083613218208	-1.10083613218208	1.64073871523672	1.43695690185852	-0.237690589192679	0.510336247861927	-1.10083613218208
TRINITY_DN5202_c0_g2_i2	-0.628770984451032	-1.61159431460562	0.929818004168824	0.872393723988329	0.74189304750492	-0.601815876735186	-0.914314249508925	0.540007337249723	0.218767359569678	0.453615952819293
TRINITY_DN2750_c0_g1_i1	-0.438596986130582	2.89755801471721	-0.289643756920336	-2.10451416750865	-3.41366065684233	1.4790168385319	2.39487102606694	1.23256996187577	1.22947477197368	-2.9870750457636
TRINITY_DN4242_c1_g1_i10	-1.44187851551614	0.300211401593958	-1.81573091198154	1.75882749287396	1.1305853113805	0.675546143198187	0.0158551011956463	-1.3371078039376	-1.20451611574048	1.9182078969335
TRINITY_DN5302_c1_g3_i1	0.230296508683897	2.01211155496448	0.0561125515517409	-2.14289402664209	-3.19878378483838	1.87687719427096	0.495650719035155	1.81668702280101	1.63804926458472	-2.78410700441149
TRINITY_DN7628_c0_g1_i4	-0.703600757912662	1.42854263477325	1.74869068216422	-1.14474610561582	-2.23350825416353	0.988884167172915	0.800420723678359	0.598883218831396	0.725939955146215	-2.20950626407434
TRINITY_DN11650_c0_g1_i5	-0.846229929821336	-0.975934356157612	0.0460248964185284	1.40401387557294	1.38518716550592	-0.865230891751392	-1.42849832137323	-0.268175319042216	0.578884642145459	0.969958238502937
TRINITY_DN14935_c0_g1_i2	1.86460271950093	-2.01088915466899	2.08286488371667	-0.723235084329231	-1.74120089728673	-2.08793923551444	-0.487979769802464	2.6418572856862	3.19013875732834	-2.72821950463028
TRINITY_DN8448_c0_g1_i3	-3.14674409262969	6.6549319366239	-3.14674409262969	-3.12100653121608	-3.14674409262969	7.37963092267059	7.96690822769971	-3.14674409262969	-3.14674409262969	-3.14674409262969
TRINITY_DN4592_c5_g1_i2	-2.55950169137881	-2.55950169137881	1.04100595396698	3.47195967395662	4.78587694119575	-0.289870040438371	-2.55950169137881	-2.55950169137881	-2.55950169137881	3.78853592821307
TRINITY_DN2799_c2_g1_i1	-2.77474545199822	4.79993818853095	-3.01303788944672	-0.889755551058597	-0.382893586985765	4.07281314404611	4.21014462925057	-2.38816210790194	-2.06026447408612	-1.57403690035027
TRINITY_DN6420_c0_g1_i3	0.143954651484316	0.847396967051742	1.70324674343018	-1.86096650201213	-2.15819823703545	0.693709032791043	1.51489962127228	1.81135846581134	1.20168989342381	-3.89709063621713
TRINITY_DN5803_c0_g1_i1	1.25851150295593	2.43659629200982	0.499007900410984	-1.45734861323959	-2.79799281405814	1.24252449777738	1.50316095238336	-0.0235620793868234	0.109995730917603	-2.77089336977053
TRINITY_DN3341_c1_g1_i1	-0.979699916612662	-0.753191386803982	-0.979699916612662	2.81855801603184	2.54812110578237	-0.145393213649754	-0.979699916612662	-0.848769046786213	-0.979699916612662	0.299474191876385
TRINITY_DN6391_c0_g1_i4	0.73080386932527	-0.424990803282155	1.52459806998951	-1.64964853740289	-1.64964853740289	0.656030205839395	0.27635088115333	0.826992371266628	1.3591610179167	-1.64964853740289
TRINITY_DN17038_c0_g1_i15	-1.33008028528977	-1.28492864913144	-0.715373357167997	1.13829921144851	2.60101070422872	-2.14011676418603	-0.546994013496549	-0.525320010577	-0.200417656331003	3.00392082050257
TRINITY_DN16_c0_g1_i6	1.48406021168492	-1.25361890673268	0.229256734908228	-1.75442095978984	-1.75442095978984	1.69817447491303	1.24503792810497	0.357611876443978	1.50274056004708	-1.75442095978984
TRINITY_DN3813_c0_g1_i17	-3.67865974746326	7.74685410716993	-3.67865974746326	-3.39414561421902	-3.67865974746326	7.89884838885293	9.24263394001921	-3.50361426135235	-3.27593757061766	-3.67865974746326
TRINITY_DN1303_c2_g3_i2	3.24630315642818	-2.90163437995083	3.72090069801346	-0.851655177243039	-2.90163437995083	-2.90163437995083	-2.90163437995083	3.6467560037785	4.74586721877705	-2.90163437995083
TRINITY_DN2648_c1_g1_i1	4.01134474131827	-1.22709543576914	2.44973595446498	-0.745467020024644	-4.37328790657653	-1.48125206190842	-0.351112630754855	2.91635963953598	3.50405800244637	-4.70328328273201
TRINITY_DN3072_c0_g1_i1	4.99559933702034	-0.3254175466836	0.779244273566867	-2.86236566698522	-4.49974406185751	-2.70107138289971	1.13051578140935	3.54406521030088	4.43891811798612	-4.49974406185751
TRINITY_DN9804_c0_g1_i6	-1.78276544809104	-1.78276544809104	-1.78276544809104	2.55523101542398	3.74408586348231	-1.78276544809104	-1.78276544809104	-1.78276544809104	-0.0304450196313697	4.42772082927132
TRINITY_DN20407_c0_g1_i10	-3.76051069242105	-1.51414334972774	-1.3888653094989	1.94450233614324	3.19205403763349	-2.50066012036412	-0.974766064319164	0.935234604245634	-0.632955170494866	4.70010972880348
TRINITY_DN1142_c0_g1_i11	-0.519991499721284	0.399477161966704	0.118701173745643	-0.71155415042204	-0.71155415042204	0.544852703372205	0.128405437067492	0.392782509392696	1.07043496544266	-0.71155415042204
TRINITY_DN4116_c1_g1_i15	-0.692750312780041	0.0991073055557186	-2.43766564939441	2.30739252849455	3.89914622955217	-0.922022343286057	-2.42242508332177	-2.69154942150715	-1.73186687669464	4.59263362338162
TRINITY_DN6193_c0_g1_i45	-0.613927485594313	-0.613927485594313	-0.613927485594313	0.550858792549027	0.429417019282857	0.750644946701544	-0.613927485594313	-0.613927485594313	-0.613927485594313	1.95264415503245
TRINITY_DN7419_c0_g1_i3	-0.74639525685805	-0.36234545006289	-0.36234545006289	1.59758100320949	1.31122830162008	-0.74639525685805	-0.74639525685805	-0.74639525685805	-0.74639525685805	1.54785787958646
TRINITY_DN5782_c0_g1_i2	-2.12893404279056	-0.956184821093614	-0.606174617561584	2.70088700703332	1.28178516632149	-0.68195977347587	-1.08576047768502	-0.402533681483337	-0.279190743284325	2.1580659840195
TRINITY_DN871_c0_g1_i21	-1.08799919831392	-1.910671948509	-0.82162907991687	2.93905694043735	3.16384260299978	-1.96606283017101	-0.753436219361482	-0.094274523740407	-2.40659158063803	2.9377658372136
TRINITY_DN3739_c0_g1_i14	-1.17203832222254	-1.17203832222254	-1.17203832222254	2.16752667571432	2.9809562832699	-1.17203832222254	-1.17203832222254	-0.149137920112458	-1.17203832222254	2.03288489446345
TRINITY_DN4811_c0_g1_i39	0.481123165945997	0.108727065799534	-1.18699595874043	-1.18699595874043	-1.18699595874043	0.336064103054815	1.65256058501386	1.3688201963212	0.800688718826326	-1.18699595874043
TRINITY_DN2124_c0_g1_i2	-0.792222678851481	1.84727080618907	-0.427764755781258	-1.66266398476753	-1.72620893161688	1.33754601960571	1.971955437258	2.04145446089475	-0.147013113646529	-2.44235325928386
TRINITY_DN4614_c0_g1_i1	-1.43382041386122	-1.1351620982967	0.0214081572559206	2.11708025078631	2.07498851237338	-1.43382041386122	-1.43382041386122	0.0124358160283458	-0.353845037140622	1.56455564057703
TRINITY_DN4377_c0_g1_i10	-2.26162850571557	1.48171094266916	0.253075696135747	-0.094472453633466	-0.997720797772248	2.12781576814056	2.03458548282749	0.0373174189220751	-1.53412841324081	-1.04655513833294
TRINITY_DN1424_c0_g1_i1	0.79706086059516	4.75061591268913	-0.892322304699221	-2.66358662285867	-2.50569256556945	2.91343419094496	2.5547100492144	-1.4058747298739	-0.727761680725533	-2.82058310971688
TRINITY_DN5428_c0_g1_i10	-2.4757977648634	-1.61077531884729	0.417490902490247	2.32387647193914	2.90779420298565	-0.347144018077019	-0.0856956579744801	-0.545983221484639	-1.91689472898573	1.33312913281752
TRINITY_DN6719_c0_g1_i19	-2.58331201234701	-1.97729235138378	-1.2360915412231	2.34766216592848	3.67039623571998	-2.51575073777919	-1.59690204685631	-0.702707673443776	-0.131249175365604	4.72524713675031
TRINITY_DN97523_c0_g1_i15	-1.19874429161543	-1.19874429161543	-1.19874429161543	2.04019538774206	2.92102687033747	-1.19874429161543	-1.19874429161543	-0.67367769953722	-1.19874429161543	2.90492119115027
TRINITY_DN45203_c1_g1_i12	-1.14024577244105	1.28045467223332	1.13250047682781	-1.6881890837314	-1.6881890837314	0.767828492076384	0.714805891647849	0.627666931672561	1.68155655917733	-1.6881890837314
TRINITY_DN1807_c2_g1_i12	1.4689418978702	2.26339130284986	-2.41135180364031	-2.41135180364031	-2.41135180364031	-1.79687752080261	2.94179502185777	2.57537767263488	2.19277884015113	-2.41135180364031
TRINITY_DN5163_c0_g1_i5	-1.02959365657896	0.119015113626258	-0.52675389832303	1.28597257373999	0.82000535457249	0.135835963845224	-0.408538153279222	-0.869964470757734	-0.785924575612099	1.25994574876709
TRINITY_DN10809_c0_g1_i11	0.885218696433311	0.610999057139521	1.15189237059765	-1.83275363021059	-1.92534150363879	-1.21349391250981	0.697622185506918	2.54417720470525	1.51482570347789	-2.43314617150135
TRINITY_DN85829_c0_g1_i2	-1.5093840352314	1.06326314305652	-1.5093840352314	-1.5093840352314	-1.5093840352314	4.08504508097803	4.98121818327078	-1.5093840352314	-1.07322219591695	-1.5093840352314
TRINITY_DN2096_c0_g2_i6	-1.66114232549145	4.8320390665158	-2.28781507809744	-2.28781507809744	-2.28781507809744	5.24273171740125	4.0836740874184	-2.28781507809744	-1.05822715535679	-2.28781507809744
TRINITY_DN545_c36_g1_i1	-0.635491916312676	3.17591117472853	-1.88306178110569	-2.23242705869991	-2.23242705869991	1.82684168230965	5.85712405665102	-0.613248842640839	-2.23242705869991	-1.03079319753026
TRINITY_DN414_c0_g1_i19	-1.64096303389008	-0.389756371781765	-0.446468095132419	2.56762898140569	0.689376779024155	-0.105606620474076	-1.66038900040141	-0.796960440434172	0.237864498040758	1.54527330364332
TRINITY_DN9571_c0_g1_i10	0.672161068044849	-0.206819598653491	1.12676391634132	-1.4040559535722	-1.4040559535722	0.573040758924757	-1.4040559535722	1.99456804314555	1.45650962648581	-1.4040559535722
TRINITY_DN56769_c0_g1_i10	-0.829477907335477	-0.711726602673032	-1.0120039311156	2.44663151738187	1.40722986554378	-1.07073116278041	-0.411260563170261	-0.225836350888992	-3.3353778253809	3.74255296041901
TRINITY_DN5362_c0_g1_i25	-1.02260032653732	0.948621315317178	-1.02260032653732	-1.02260032653732	-1.02260032653732	2.99095126146597	3.21862970897812	-1.02260032653732	-1.02260032653732	-1.02260032653732
TRINITY_DN12925_c0_g1_i1	-2.41598647982041	0.377119910380024	-2.24798928219845	2.49311459374557	1.90988226531315	0.0405615432208219	-0.136159945428215	-2.00289341456475	-1.52170641022954	3.5040572195818
TRINITY_DN163229_c0_g1_i2	-3.51074718366654	-1.91990612116471	-1.95487426133672	3.25063890472621	4.5483391627519	-1.81238575992352	-1.38698659904867	-1.16399896334505	-1.43055030119603	5.38047112220312
TRINITY_DN15379_c0_g1_i24	-0.408927246224589	-0.271423722474654	-0.408927246224589	0.88679577831538	0.942701082878194	-0.110268930660073	-0.408927246224589	-0.408927246224589	-0.408927246224589	0.596832023064096
TRINITY_DN4080_c6_g1_i10	-0.212412218821009	-1.33531826709695	-0.860629693605095	2.41904661933081	1.02272544854046	-0.654249900692693	-0.613252485523933	-0.672851751014102	-1.47882859746282	2.38577084634534
TRINITY_DN3413_c0_g1_i1	-0.95944186184564	0.65691583515105	0.863084357193192	-0.95944186184564	-0.95944186184564	0.677008754833337	0.828826221021197	0.887753324743755	-0.0758210455599689	-0.95944186184564
TRINITY_DN5852_c0_g1_i17	-1.92943188069547	-1.24529085335947	-1.90640495166946	2.78508568959089	3.28475497377094	-2.17242976468198	-0.943787173672543	-0.378189997818319	-1.50250290174551	4.00819686028092
TRINITY_DN664_c0_g1_i15	-1.43565751467317	1.20912170458978	-1.43565751467317	-1.43565751467317	-1.43565751467317	3.48763431151956	3.97891779732425	-1.20054319429682	-1.43565751467317	-0.296843045770893
TRINITY_DN1801_c0_g1_i1	0.626538933870176	1.57938561865797	0.649637278560991	-1.62928530365022	-1.98148164439304	0.473783463403758	0.59225945159637	0.834312194195382	0.809783797315835	-1.95493378955722
TRINITY_DN27018_c0_g1_i1	-1.64679672957554	-1.64679672957554	-0.481367109151352	3.24165429832904	3.61533570996386	-1.64679672957554	-1.64679672957554	-1.07925128193179	-0.507982260673255	1.79879756176564
TRINITY_DN751_c0_g1_i30	2.56385465434322	-3.01210690573324	0.90724578425433	0.171032019901289	0.526695616396414	-2.03283636581248	-2.48553619980389	1.87527590374461	2.04958512482322	-0.56320963211348
TRINITY_DN2832_c0_g1_i20	-2.28075387738914	-0.896254726323093	0.502412606390289	1.28331774224053	1.90201448459234	-1.4021228504312	-1.30598066157015	0.327635584141952	0.146991735724151	1.72273996262433
TRINITY_DN1140_c0_g1_i11	-1.81190994839753	-1.48804524442466	-0.470008397677817	0.831956716525522	1.58498932020633	-0.668324608035191	0.767367305786155	-0.0860514159899317	-0.129613242061621	1.46963951406874
TRINITY_DN862_c0_g1_i3	-0.715629495296906	1.75675564185064	0.801096327867429	-1.00157037898891	-2.30351598372528	0.854850155313164	1.71800051035791	0.928705663324617	-0.626706879520636	-1.41198556118203
TRINITY_DN11395_c0_g2_i2	-2.22490439861419	-2.99043914497717	-0.990799863829127	2.25246817714582	4.35903229249452	0.399540592907983	-1.00858649168743	0.00251051750368081	-2.99043914497717	3.19161746403308
TRINITY_DN7558_c1_g1_i6	1.22219081997143	1.00003823237359	-1.67996836482847	-1.72059975027545	-0.926551745163224	1.44192941453767	1.97003279040583	-0.286609074559959	0.673297573957798	-1.69375989641922
TRINITY_DN746_c8_g1_i4	1.98901140632554	0.502722135896177	0.373816501317769	-1.97867633028247	-3.07561281278543	0.0812691511812833	1.14958498205373	1.8792814070116	1.91420740733217	-2.83560384805036
TRINITY_DN34_c0_g1_i1	-1.48874026564468	-2.31167431367305	0.190401642372737	1.02660746479214	3.18829909882709	-1.06253241039271	-0.971966806224457	-0.708552443833057	-1.17613944391186	3.31429747768785
TRINITY_DN2376_c0_g1_i11	-2.68683731153454	-0.225432082549029	-1.3281466428938	1.15310518200678	3.04840020039482	-1.76280834283972	-1.02115325237958	-0.662495888157871	-1.05315653769888	4.53852467565181
TRINITY_DN8216_c0_g1_i2	-0.26187137305716	-0.411186743488626	-0.865883859951028	2.27798434121107	0.960583439384139	-1.18074486140109	-1.12195598322358	-0.821209623917813	-0.503862445536617	1.92814710998071
TRINITY_DN79458_c0_g1_i4	-0.940268777985062	-0.940268777985062	-0.940268777985062	2.536760875028	2.53637213068446	-0.940268777985062	-0.940268777985062	-0.543013432390635	-0.458969836437497	0.630194153040979
TRINITY_DN1256_c0_g1_i11	-1.51768895504443	1.12467258670205	-1.30342106540224	-1.48216625984371	-1.57842811290211	3.47746164529417	3.53523071817473	-1.52184458453574	-1.57842811290211	0.844612140459401
TRINITY_DN8641_c0_g1_i23	-2.47611562856903	3.46217016331502	-2.42091997432691	-2.47611562856903	-2.47611562856903	5.84981040048513	6.76965572329837	-2.47611562856903	-1.28013816992645	-2.47611562856903
TRINITY_DN7496_c0_g1_i5	-2.2147577197868	-1.53398329429434	-1.44667928477035	1.87964727401453	3.71164502751219	-0.0897679498081372	-1.75113526293491	-0.35797117349872	-1.65404276531232	3.45704514887885
TRINITY_DN77307_c0_g1_i18	0.39534810585982	-0.848930092718324	0.798614676990642	-0.301973914576913	-0.158289514102631	-0.848930092718324	-0.804885760012303	1.08350909383515	1.05834517028106	-0.372807672838172
TRINITY_DN4507_c0_g2_i3	-4.05941788659837	-3.13224542155276	-2.51975302089834	5.12930328123432	5.77822448694396	-3.18487369674045	-2.78876486368569	-1.70208745853874	0.838526248070436	5.64108833176563
TRINITY_DN3624_c0_g1_i6	-2.80566243467377	6.49473131223662	-2.80566243467377	-2.80566243467377	-2.80566243467377	5.13046900002482	8.01443673045492	-2.80566243467377	-2.80566243467377	-2.80566243467377
TRINITY_DN9309_c0_g1_i3	-1.56285428917298	-1.56285428917298	-1.56285428917298	2.64425767203474	4.24522180012828	-1.56285428917298	-1.56285428917298	-1.56285428917298	-1.56285428917298	4.05050055204782
TRINITY_DN818_c0_g1_i13	-1.05243945365549	-0.582553477381026	-0.751437197622675	2.17082862387276	2.73175041052822	-0.903180088155867	-0.990317741747692	-0.908393084038783	-0.707610956658049	0.9933529648586
TRINITY_DN47111_c0_g1_i5	-1.12612574140523	1.09327514075301	-1.12612574140523	-0.245636114717414	-0.0413811205367651	2.52934058227035	2.29503021925699	-1.12612574140523	-1.12612574140523	-1.12612574140523
TRINITY_DN1428_c0_g1_i11	0.221168059288135	-0.986098369657224	0.00145648057181447	3.09562193090236	1.57073636301213	-0.466623352018265	-2.95332583861344	-1.53760712658523	-1.68168641408825	2.73635826718797
TRINITY_DN6423_c0_g1_i5	-1.54022359472757	0.0987397785187749	-0.48839660197916	0.614170732190546	1.89295504093649	0.41424548324645	0.178187822466661	-1.19794097985123	-1.42362793843255	1.45189025763158
TRINITY_DN21919_c0_g1_i1	3.82781778091327	-0.861252127620445	-1.03310526106123	-2.67886752048344	-3.05848848253915	-2.36338549689867	0.555043170378775	4.28195806716522	4.38876835268483	-3.05848848253915
TRINITY_DN2548_c0_g1_i4	-0.341325929308041	-0.517813622646734	-0.79563533516439	2.21620947872267	1.11254421843631	-1.01234972707675	-1.1398185485502	-0.8721872175824	-0.700501095295419	2.05087777846496
TRINITY_DN8172_c0_g1_i16	-0.125335138862781	-0.803901832347683	-0.876983751465858	0.606802196663854	1.81250579228649	-1.62610294362016	-0.896875893145005	-1.77974226624646	0.831826751831634	2.85780708490597
TRINITY_DN1314_c0_g2_i11	0.44865479771491	-0.888199841410555	0.0415911563080422	0.405759137618139	1.21982272110585	-0.888199841410555	-0.888199841410555	-0.888199841410555	1.01599520682732	0.420976346067959
TRINITY_DN94268_c0_g1_i2	-1.13461477754395	-0.23622662582048	-1.86965194588844	1.83968034938291	2.44796688664429	-2.03903711756172	-1.2782799124208	-0.672880228318008	-0.673750195203197	3.6167935667294
TRINITY_DN42396_c0_g2_i1	-5.13349069464042	-4.26638496513777	-0.58308250142314	2.92605386370901	4.91347503051732	0.857577580719949	-0.882453351298571	-0.353075599778732	-2.34417876899533	4.86555940632768
TRINITY_DN6035_c1_g1_i41	0.666744303044525	1.30176772595272	-0.0595740469221722	-0.766215104231581	-0.766215104231581	1.01619346069579	0.74373404207273	-0.604005067917274	-0.766215104231581	-0.766215104231581
TRINITY_DN2853_c0_g1_i1	-0.357228292582419	-1.13211524414086	-1.45285053611539	1.55037502813678	2.39447001762216	-2.47588607301532	-1.65746825572386	-0.292895823428004	-0.123193168451553	3.54679234769847
TRINITY_DN5525_c0_g1_i12	0.79415340558764	-1.71624778998215	1.03299704270527	0.553135040653395	0.095603847531665	-1.24093611828185	-1.70918780164396	0.994105589112563	1.78936521679149	-0.592988432474067
TRINITY_DN29772_c0_g2_i3	-1.00089192644655	-0.721123504852951	-0.446057530552353	1.33710453706847	1.07395598945362	-0.680118449500675	-0.648133401405909	-0.68590544097803	-0.601447361857088	2.37261708907146
TRINITY_DN3721_c0_g1_i10	-1.0706311872256	2.54454966408964	-1.0706311872256	-1.0706311872256	-1.0706311872256	1.61396316351001	3.33590548297957	-1.0706311872256	-1.0706311872256	-1.0706311872256
TRINITY_DN8024_c0_g1_i5	-0.928961210780611	1.32419136492709	0.734604528218198	-1.85871931480809	-1.9164385738798	1.68555907524289	1.16234363622141	0.756426763767455	0.35802778237368	-1.31703405128223
TRINITY_DN2506_c0_g1_i18	-1.07910260330994	-0.147797759659269	0.971573217007182	-1.07910260330994	-1.07910260330994	1.0100565286013	0.00155506003528716	1.54077988176038	0.940243485494874	-1.07910260330994
TRINITY_DN6827_c0_g1_i14	-1.96986847974791	-1.33489316634472	0.142232574988862	0.962586609226782	1.38596274398565	-0.41756436733122	-0.239509136064275	-0.397530218511934	-0.352271057028122	2.2208544968269
TRINITY_DN105735_c0_g2_i1	-0.276267542372359	-0.746110013058773	-1.52808426493497	2.61611356073116	1.57049769373272	-1.37917994218643	-1.21615931802769	-1.08337243838373	-0.448132489047728	2.49069475354779
TRINITY_DN2071_c0_g1_i5	-2.01110964388094	-0.6154102613852	0.137111980412793	0.822274172833003	1.17561455631852	-0.196806147086164	0.842089779723111	-1.76405306015948	-0.803657846778765	2.41394647000313
TRINITY_DN163_c0_g1_i35	-1.3740916212486	0.744529893433208	-0.948488522817177	1.4511174377407	1.82937446791058	0.0591080396104804	-1.60407258346038	-2.28836174722272	-0.765208753109907	2.89609338916382
TRINITY_DN2409_c0_g1_i2	-2.12110723190284	4.28361424274524	-0.948550768611253	-2.02642206772762	-1.43195449551728	4.60862623565512	3.07211509852654	-2.14926826346097	-1.03201230242502	-2.25504044728192
TRINITY_DN6728_c0_g1_i19	-1.29924568974562	2.22683938597893	-0.826926723646771	-1.26911602356123	-2.9221760406658	3.76034107587448	4.28482851504525	-1.39010848837676	-1.38512852126114	-1.17930748964135
TRINITY_DN7496_c0_g1_i6	-2.61951824360436	-1.95685698812927	-0.584950350786146	2.27432931452856	3.76185166031591	-0.0999763390259236	-1.28552212540791	-1.03551786031859	-2.61951824360436	4.16567917603209
TRINITY_DN9275_c0_g1_i10	-1.12945828995753	-0.771554283805695	-1.16283296476983	3.01350614806745	1.25665990849732	-0.920283596485484	-0.867455240088702	-1.2401322376439	0.18696070022726	1.6345898559591
TRINITY_DN12756_c0_g1_i1	3.45775363162247	-1.26106461583347	1.43272015456885	-1.61336635976436	-2.48757314564215	-1.88540135488877	0.689547357204363	2.85970273194248	1.29525474643274	-2.48757314564215
TRINITY_DN8347_c2_g1_i11	-0.913665447173059	-1.22546340067879	0.117757931872081	1.1712537054238	1.08993045171886	-1.03558122503162	-1.40792963760248	0.610154313857165	0.0477001246441486	1.5458431829699
TRINITY_DN4728_c0_g1_i8	-1.10232739171215	1.57400440788664	-1.31338946088834	-0.442349669915104	-1.56070939586816	3.22248530750799	3.05040395289283	-1.36536179754594	-0.502046556489602	-1.56070939586816
TRINITY_DN4274_c0_g1_i14	-0.746502175354162	1.7192111442418	-0.746502175354162	-0.746502175354162	-0.746502175354162	1.61666890176508	1.54480668447481	-0.401673678356721	-0.746502175354162	-0.746502175354162
TRINITY_DN5722_c0_g1_i23	-0.959081006180564	1.22837004784676	-0.959081006180564	0.262486782357845	1.24599865956928	1.04667826310812	0.845798602074109	-0.959081006180564	-0.793008330233858	-0.959081006180564
TRINITY_DN139816_c0_g1_i4	0.13591645563474	-1.41231674131542	0.511474028506362	1.20273999066004	1.66289454982392	-0.968110230490048	-1.17078567356971	-0.727743015471444	-1.76054916055469	2.52647979677624
TRINITY_DN7828_c0_g1_i12	1.94476779118307	-2.18126838811666	1.71439018427096	-0.764858418424279	-2.32421362790868	-2.2277809607385	-0.138872923025063	2.68750978218724	3.44618834169003	-2.15586178111811
TRINITY_DN1788_c0_g1_i3	4.24789051044019	-0.746243713721607	3.05662617041877	-3.26477885270379	-3.26477885270379	0.13835250260097	-1.17460290291358	2.20692887275948	2.06538511852714	-3.26477885270379
TRINITY_DN3752_c3_g1_i6	-0.0550574863039666	-0.433544978774979	-1.25579877721192	2.15120837508572	1.17236608068985	-1.08672451959778	-1.33140587466449	-0.975214573537842	-0.652428258725771	2.46660001304118
TRINITY_DN5856_c0_g1_i19	-0.851874596872015	1.20782677527429	-0.851874596872015	-0.851874596872015	-0.851874596872015	2.91429649223783	1.84099891059198	-0.851874596872015	-0.851874596872015	-0.851874596872015
TRINITY_DN2968_c0_g1_i76	-2.29861759308777	-1.89668264623474	-1.27797245680097	4.25353994400197	5.37692156696623	-1.83068741376701	-2.40692940412292	-2.79451692511674	-2.17340179935795	5.0483467275199
TRINITY_DN2067_c0_g1_i16	-1.8667486965088	-1.22797975209185	-1.8667486965088	3.27149238046053	3.24110652911234	-1.26172854344639	-1.8667486965088	0.0168721197768695	-1.16719706398571	2.72768041970063
TRINITY_DN8437_c0_g1_i6	-3.43548459204949	-2.41187437686684	-0.0108311871510387	2.36329175485942	4.62624301094871	0.367742444385438	-1.89198870862372	-0.537856917769939	-3.43548459204949	4.36624316431695
TRINITY_DN2052_c0_g1_i4	-0.06923632882714	-0.0884440909036925	1.29551104856685	-1.51390339566905	-1.51390339566905	0.504018512328214	0.389520570219692	0.925453782805209	1.58488669281801	-1.51390339566905
TRINITY_DN24551_c1_g1_i1	-1.00157679196547	6.3720616106504	-1.34885447869153	-4.02376703159954	-4.02376703159954	6.21504251319536	7.23019447023488	-1.61668625614903	-3.778879972476	-4.02376703159954
TRINITY_DN207_c5_g1_i7	-1.4569098753527	-1.4569098753527	-0.239679159132031	1.76805648964757	2.41945972462008	-0.671987173789839	-1.4569098753527	-0.257787233339099	-1.4569098753527	2.80957685340411
TRINITY_DN11459_c0_g1_i13	-0.057699494806926	2.01323315834061	-0.544820707033699	-1.60702910708483	-2.02818506774705	0.838129493629999	1.45852930528365	1.70712047240802	0.248907014757264	-2.02818506774705
TRINITY_DN99381_c0_g1_i2	-1.60783418532973	-1.11829124968725	-1.60783418532973	1.45307786425815	3.5096530809962	-1.20948381498376	-0.565890355359558	-0.352031348727007	-1.17915577538149	2.67778996954417
TRINITY_DN2595_c0_g1_i7	-2.04797334261849	0.219034770918008	-0.490105278458912	0.887591502072971	0.795180409740541	0.110641607886982	0.365747816721465	-0.980058696154126	-1.21219403266308	2.35213524255464
TRINITY_DN34866_c0_g1_i1	-1.85665351210398	-1.85665351210398	-1.85665351210398	2.99544523117802	3.92756253125428	-1.85665351210398	-1.85665351210398	-0.579263813293121	-1.85665351210398	4.79617712348473
TRINITY_DN8351_c0_g1_i5	1.24907961089349	4.8425563732689	1.12141049019694	-2.80309859322659	-5.02868202198344	1.59388233917326	0.420978390079865	1.97549349111122	1.6570619424698	-5.02868202198344
TRINITY_DN10774_c11_g1_i1	-1.99753637035663	-1.99753637035663	-1.99753637035663	2.60421956397161	3.95789268477353	-1.99753637035663	-1.99753637035663	-0.705343596454742	-0.622357890767021	4.75327109025979
TRINITY_DN3055_c0_g1_i7	-1.50951876432996	-0.743984017966986	-1.50951876432996	2.87072582614822	2.86454695389257	-1.50951876432996	-1.50951876432996	-1.50951876432996	-1.50951876432996	4.06582382390597
TRINITY_DN1439_c0_g1_i16	-0.965118106766902	1.57441296470725	-0.965118106766902	-0.965118106766902	-0.965118106766902	1.13181837573606	0.788914211589138	-0.249663979651184	1.58010896145325	-0.965118106766902
TRINITY_DN19312_c0_g1_i2	-0.797369107885961	-1.07713752947956	-0.762151044011041	0.998395101687801	2.45879099513741	-0.650604391362883	-1.07713752947956	-0.698625906225827	-1.07713752947956	2.68297694109917
TRINITY_DN24396_c0_g1_i5	-2.22976013959144	1.35147057664107	-2.22976013959144	-2.22976013959144	-2.22976013959144	6.84210708613514	7.41474331436385	-2.22976013959144	-2.22976013959144	-2.22976013959144
TRINITY_DN25402_c0_g1_i4	2.93391373008428	0.86923111268104	2.58139324471973	-3.68222338145858	-3.68222338145858	-0.463287260122899	1.43039335610356	2.14666203048871	1.54836393042131	-3.68222338145858
TRINITY_DN8152_c0_g1_i2	0.581331057735305	4.31755737448174	-1.06320183591465	-1.81551579659059	-1.96304959709252	1.44978924349742	2.96686625251293	-1.89534232546903	-0.828304207077271	-1.75013016608332
TRINITY_DN13698_c0_g1_i6	-2.32679413200685	5.54475291689242	1.64744105935863	-2.10977055936205	-2.83572979387124	3.49951762420246	2.81993687430273	-0.567894401773625	-2.83572979387124	-2.83572979387124
TRINITY_DN3238_c2_g1_i4	-3.42445097374185	8.41841003732957	-3.42445097374185	-3.42445097374185	-3.42445097374185	6.59770458103717	8.95504219782624	-3.42445097374185	-3.42445097374185	-3.42445097374185
TRINITY_DN7804_c0_g1_i8	-0.921404590945423	0.431918700217474	-0.921404590945423	-0.921404590945423	-0.921404590945423	2.49273094203903	3.52518249436146	-0.921404590945423	-0.921404590945423	-0.921404590945423
TRINITY_DN8584_c0_g1_i21	-3.32387846697368	-3.32387846697368	-3.32387846697368	6.61425733047134	3.25864742940235	-3.32387846697368	-3.32387846697368	1.50951766718954	3.63936443734514	1.59760547046005
TRINITY_DN3373_c1_g1_i4	0.919110355246272	0.421437356629773	1.67756125958677	-1.88157352491496	-2.39829163383972	-0.0707258020363448	0.618416324770362	1.66612725302603	0.976870295682838	-1.92893188415102
TRINITY_DN2819_c0_g1_i35	-0.591438535880947	-0.342903699742269	-0.591438535880947	0.907833347288141	-0.591438535880947	1.8066381561865	1.17706341155331	-0.591438535880947	-0.591438535880947	-0.591438535880947
TRINITY_DN5172_c0_g1_i20	-1.33289187732379	3.44396410192662	-0.884386426435336	-1.23610681478891	-0.345212148959658	2.34410619443753	2.21613180538275	-1.88870803238543	-1.32116258474168	-0.995734217112096
TRINITY_DN3381_c0_g1_i11	-1.41948549833705	-1.43906103667382	-0.608986038116128	2.25337185293274	2.62628274727148	-1.13884393939683	-0.780667436518844	-0.117658609506202	-0.985134524001377	1.61018248234603
TRINITY_DN6929_c0_g1_i7	-1.49454713617085	-1.6777249870172	-0.194525202446957	1.85477009380982	2.81779807600317	-1.40851285971016	-1.41449088638886	-0.488754229884345	-0.825872204595623	2.83185933640101
TRINITY_DN23808_c0_g1_i4	1.01278947545925	4.32444084066193	-2.56938840734882	-2.8286383383551	-2.40579300884319	4.63139444156397	4.89225612273522	-0.518347567099009	-1.70719271188602	-4.83152084688822
TRINITY_DN1883_c0_g1_i1	-2.8519686681268	0.226497502847389	-2.00712500833104	4.92166517964895	3.58597286237693	-1.99755873488946	-3.38538070602323	-2.55305498570776	-1.24923876253774	5.31019132074276
TRINITY_DN2920_c0_g1_i15	1.31152400346394	-1.19094207569187	-0.650737763031955	1.84017156317245	4.0939373490969	-2.49953594427614	-2.49953594427614	-1.95356757517085	-2.49953594427614	4.04822233098981
TRINITY_DN337_c9_g1_i1	-0.751660732479021	0.889422820233044	0.589186344571393	-0.751660732479021	-0.751660732479021	0.871737949898243	0.366034310190734	-0.00491801670128456	0.295179521723952	-0.751660732479021
TRINITY_DN1663_c0_g3_i1	-1.68070785319192	5.38944150002083	-1.25350590544612	-2.44854101425461	-4.24264491281436	5.06410035636659	5.24775273210229	-0.890875260790278	-4.24264491281436	-0.942374729178073
TRINITY_DN567_c0_g1_i11	-0.440798766718116	0.37067226381172	0.629590561173283	-0.440798766718116	-0.440798766718116	0.599743027144731	0.408800244433336	0.195187737027508	-0.440798766718116	-0.440798766718116
TRINITY_DN296_c4_g1_i4	-2.33109219543713	-0.786357052097117	0.0951500567102284	1.88047788113282	1.44644482716621	-0.236079080576907	-0.790675009857467	-0.604322368376809	-0.249732447850658	1.57618538918683
TRINITY_DN20707_c0_g1_i12	-3.01829452531558	-4.6142755042812	-0.160955477847929	3.04891965689035	4.62921983585801	-2.64378993134108	-2.14830103977713	1.09167475930056	-0.938120952043911	4.75392317855791
TRINITY_DN9143_c0_g1_i24	-0.851763622329927	-1.85965286876815	0.00531108463638041	1.71000381494654	1.27539295077234	-0.895793071292918	-1.06506221553619	0.213705359931829	-0.158604003316051	1.62646257095614
TRINITY_DN203_c263_g1_i1	-1.15950347161649	-0.923163932448117	-1.15950347161649	2.24403694612876	2.22758329839942	-1.15950347161649	-1.15950347161649	-0.709545987988487	-1.15950347161649	2.95860703399088
TRINITY_DN3068_c0_g1_i9	-0.294425742439421	1.19828708318142	1.08273284998025	-0.859141009220007	-1.50603935758384	1.54592782858013	1.26146401055785	0.410839314415828	-0.10315972759483	-2.73648524987739
TRINITY_DN4775_c2_g1_i4	-3.35767840674152	-3.35767840674152	-2.07790998514793	5.07288704707457	4.55913856848379	-2.74603386336786	-3.35767840674152	-1.12440386775059	1.00366887127924	5.38568844965335
TRINITY_DN31_c0_g1_i16	-0.336907504491591	0.32073633903734	1.45105715571301	-1.17444713887099	-1.17444713887099	1.24886209837139	-1.17444713887099	1.13850840301703	0.875532063836797	-1.17444713887099
TRINITY_DN7902_c0_g2_i10	-2.38643961085834	2.32627843706119	-1.78683815635029	-1.59208653453461	-1.80147711013718	4.36616592896509	4.94145830510227	-1.94378988037164	-1.40455755052122	-0.718713828355264
TRINITY_DN1521_c5_g1_i2	-0.84257799226552	-0.617912120060613	-0.756818790379432	2.46522490828865	1.07847504728964	-0.919764339580583	-1.30724217147372	-1.17185135134871	-0.372854564714135	2.44532137424443
TRINITY_DN2188_c0_g2_i9	-2.86508363022576	2.81787133432374	-0.153994825890893	-1.22213959017083	-1.97354448200082	2.8654561491124	2.58483044269688	-2.56260888040248	-0.560190279599835	1.06940376215759
TRINITY_DN9674_c0_g1_i3	0.0195631586205036	-0.990030038916605	-0.915184130079537	1.81251070344656	0.576220984438577	-0.964883225021981	-0.731319937679351	-0.680206525431191	-0.272626711128916	2.14595572175193
TRINITY_DN2459_c0_g1_i22	-1.1059839209945	-1.60004384487344	0.215866628404342	0.87135138958829	1.48420328748292	-1.05344726757901	-1.03303055549346	-0.10811794215275	-0.00637070612293833	2.33557293174055
TRINITY_DN2324_c0_g1_i13	-0.433567387298888	0.512789184334746	-0.433567387298888	-0.433567387298888	-0.433567387298888	1.27351560447282	0.422422310009592	-0.433567387298888	0.38691795568749	-0.427808118010204
TRINITY_DN23733_c0_g2_i5	-1.32431934977918	-0.356882929913524	-0.551539242634445	1.92674729891115	0.86571502793628	-0.499078357291936	-0.32557033190039	-1.23639686120572	-0.315903474967834	1.81722822084559
TRINITY_DN5901_c0_g1_i6	-1.97816956964023	4.31020418674584	-1.90840873012335	-1.53887077899116	-0.93004824197645	4.08913361018911	3.29829532142583	-1.95634320718705	-1.62749984421996	-1.75829274622257
TRINITY_DN7717_c0_g1_i7	-1.73991926117516	0.0249245629096224	-2.07124422666683	1.93233941237161	3.3858157669181	-1.60557095024359	-1.31768626049211	-0.919079326310651	-1.01908087195316	3.32950115464217
TRINITY_DN1452_c0_g2_i21	-0.715180224174116	2.10743204930574	-0.606776631555603	-1.18402416714875	-0.698597339978512	1.34754444166621	1.64399803964493	-0.458937442518527	-0.681184408892822	-0.754274316348538
TRINITY_DN1303_c2_g3_i4	4.06300669345831	-2.57690555291921	3.5334368082984	-2.57690555291921	-2.57690555291921	-2.57690555291921	-2.57690555291921	4.19260173851703	3.67238807724153	-2.57690555291921
TRINITY_DN2057_c0_g1_i32	-2.11647327130179	-2.03526399441989	-2.23815182789004	3.0226642324913	4.84509345803775	-2.23815182789004	-1.59106761526108	-0.989616991751359	-2.23815182789004	5.57911966587518
TRINITY_DN22801_c0_g1_i9	-2.2544058100764	-0.614675106740806	-0.0244376639789756	2.01482536012345	1.29237670485964	-0.171629690641758	-0.327393154660335	-0.330037875915899	-1.27761772727591	1.69299496430699
TRINITY_DN344592_c0_g1_i1	-2.16093887093136	-3.66174092398852	-0.0551802528503273	1.56511436583647	3.24332109956126	-0.218134272512904	-1.68868075118443	-1.70048803993031	-1.45822651285776	6.13495415885789
TRINITY_DN1433_c4_g1_i3	-1.81241036835765	1.42561214946807	-1.30550381377696	-0.829097497290534	-1.81241036835765	4.3987186693465	4.6316106006421	-1.81241036835765	-1.81241036835765	-1.07169863495855
TRINITY_DN7471_c0_g1_i4	2.25523191608424	1.49991102426912	-0.87146332402083	-2.37579988472107	-2.2704193886955	2.00850047338998	2.385256459018	-0.0447253820593412	-0.709858231464481	-1.87663366180011
TRINITY_DN824_c0_g1_i87	-0.520593940346289	0.264328761216572	0.496615349685934	-0.520593940346289	-0.520593940346289	0.531126176101039	0.254245819481037	-0.520593940346289	1.05665359524686	-0.520593940346289
TRINITY_DN5213_c0_g1_i21	-1.57780842722498	-1.57780842722498	-0.718633971358541	3.99683807679391	2.76318103275582	-1.57780842722498	-1.18604070726898	-0.858844091465438	0.352739692022878	0.384185250195279
TRINITY_DN1656_c0_g1_i6	-0.763588560280883	-1.22365964903344	-1.70206323980897	1.49574908518278	3.91682590901102	-2.80102784627757	-2.17844287182018	-0.633404355772585	-0.87543440507217	4.76504593387201
TRINITY_DN41462_c0_g1_i1	-1.700401745058	-1.700401745058	-1.01244525101352	1.49824955634452	3.36167678208467	-0.0372848776919015	-1.700401745058	-0.430770094117565	-1.03409961688491	2.75587873645272
TRINITY_DN7446_c0_g1_i38	-1.17804538553146	-1.1596042093348	-0.999075244486145	1.74132904330721	2.00719557440878	0.694622895775892	-0.196098762939116	-1.20174778271614	-0.82623864762393	1.11766251913971
TRINITY_DN9907_c0_g1_i30	-1.13606052834029	-1.13606052834029	-0.576324003907312	2.41212946073828	2.02904745680424	-1.13606052834029	-1.13606052834029	-0.0767052507238735	-1.13606052834029	1.89215497879014
TRINITY_DN17984_c0_g1_i12	-1.36409998636556	3.2013753350994	-1.36409998636556	-1.36409998636556	-1.36409998636556	3.20204540691037	3.14527916254913	-1.36409998636556	-1.36409998636556	-1.36409998636556
TRINITY_DN5478_c1_g1_i10	-1.07475159793999	1.2629594941883	-1.07475159793999	-1.07475159793999	-1.07475159793999	3.22288004495514	2.62491107518665	-1.07475159793999	-1.07475159793999	-0.662241026690181
TRINITY_DN163_c0_g1_i11	-1.60465706848066	-0.0801195094325569	-0.920476353785375	1.54057069576313	2.09043583392733	-0.18987466513403	-1.9643149647189	-1.71928429174363	-0.496576285796735	3.34429660940143
TRINITY_DN7831_c1_g1_i7	-1.22300036378355	-1.22300036378355	-1.22300036378355	2.14353168175358	3.57805479540987	-1.22300036378355	-1.22300036378355	0.0224952990363727	-0.931396805752983	1.3023168484709
TRINITY_DN579_c1_g1_i19	-1.65922363384639	-1.65922363384639	-0.447588380519237	2.91778214304643	3.75629843940903	-1.65922363384639	-0.760821773854194	-1.65922363384639	-1.65922363384639	2.83044774114991
TRINITY_DN14366_c0_g1_i8	-1.56447374276598	-1.56447374276598	-1.56447374276598	2.67148302729322	4.30186554918353	-0.816012509761949	-1.56447374276598	-1.56447374276598	-0.323854113454225	1.98888676056934
TRINITY_DN8548_c0_g1_i3	-1.32768031050592	0.217299572749882	-1.32768031050592	1.23547781989689	2.16417278582375	0.108481528808528	0.173121742551235	-1.32768031050592	-1.32768031050592	1.41216779219341
TRINITY_DN6003_c0_g1_i1	-1.49726989953937	-1.63083342528048	0.528149825879906	2.08593803113774	2.476938124614	-1.62220312013704	-1.63083342528048	-0.794909351026105	0.399855778790661	1.68516746084117
TRINITY_DN1415_c0_g2_i18	2.375920292955	0.0796645484657912	1.64160888423735	-1.84499877615539	-2.51583911203695	0.585979022190458	-1.91271724219695	1.99866192423733	2.10755957034031	-2.51583911203695
TRINITY_DN2315_c0_g1_i10	-0.597830387080831	0.834230260040327	-0.613613384321758	-0.613613384321758	-0.613613384321758	0.741966763055601	0.972791090573304	0.131408764715506	0.371887045983126	-0.613613384321758
TRINITY_DN312483_c0_g1_i1	-2.62492770692339	-1.25971207827323	-9.126750363464e-05	2.51582414811935	1.21840078549826	-0.914240582757596	-0.923385500650723	0.196365341507241	0.113664506612396	1.67810235437134
TRINITY_DN10809_c0_g1_i1	0.460968740548461	-1.06354489622383	2.6927263055438	-1.91030377943685	-3.76908052474504	-1.01761680357948	1.42823447472878	2.77866232978092	3.29955804416287	-2.89960389077964
TRINITY_DN4388_c0_g1_i2	-2.67677156319146	-2.05953265944655	-2.23813517189385	4.77018859880674	3.36600786512774	-1.85326098205896	-2.55809994216171	-0.971239990433737	0.420018580918129	3.80082526433365
TRINITY_DN3595_c0_g1_i10	-1.45108791830907	-1.45108791830907	-1.45108791830907	1.01384168282078	3.30828100094183	-1.45108791830907	-1.14424241799479	-0.469235265019333	-1.1512571564867	4.24696382897451
TRINITY_DN164186_c0_g1_i13	-1.7267603834641	-1.63768398538528	-2.00057462805114	4.07114514411261	2.06154708385666	-1.70779287882329	-2.00057462805114	0.561362431571296	1.99337140210076	0.385960442133618
TRINITY_DN30913_c0_g1_i3	-1.0759192289065	-0.651779522520407	-0.577506760141781	1.60709016569878	2.51511778622434	-1.0589746292779	-1.32080628803004	-0.987382554304846	-0.600090045508906	2.15025107676726
TRINITY_DN4055_c0_g1_i12	-1.0457615901989	1.26370566860934	-1.0457615901989	-1.0457615901989	-1.0457615901989	-0.0299785929579686	1.30105350400165	-1.0457615901989	-1.0457615901989	3.73978896154036
TRINITY_DN3260_c0_g1_i9	-1.86969053238201	1.13334079554885	-0.390635787624368	-1.53946311427616	-1.61012831845502	2.90813378105862	2.4987599640757	-1.09574829041983	-0.78222769113167	0.747659193605902
TRINITY_DN3055_c0_g1_i19	-1.5267412473124	-1.5267412473124	-1.5267412473124	3.52854118818879	3.45268966448141	-1.5267412473124	-1.5267412473124	-1.5267412473124	-1.5267412473124	3.70595787851661
TRINITY_DN1612_c0_g1_i37	-3.15768348278097	-3.15768348278097	0.293725470805269	2.02750911899572	4.07445919208605	-1.73383642818254	-0.507608273859978	0.130970380824198	-1.62113318724506	3.65128069213829
TRINITY_DN7939_c0_g1_i9	0.281131794271447	0.765463873666212	0.905884880798441	-1.21711907325638	-1.20419289881211	-1.21711907325638	1.51883628075589	0.999180571592259	0.385052717497	-1.21711907325638
TRINITY_DN10969_c0_g1_i2	-0.179043280167092	1.90380831631237	0.484874081800829	-1.17065475572338	-1.25789583640748	1.23411282397498	0.549997505152879	0.195403221345195	0.137418796483494	-1.8980208727718
TRINITY_DN816_c3_g2_i1	-1.37342542600125	-2.14941427233129	-2.07492842514433	3.98761347740626	4.88197884625711	-1.47772665660856	-2.0329107237153	0.290807038067269	-2.03964181698726	1.98764795905736
TRINITY_DN180_c5_g1_i4	2.31539296569007	-1.51496378172915	2.28619487436455	-1.51496378172915	-1.51496378172915	-1.51496378172915	-1.51496378172915	2.42313377934494	2.06506107097537	-1.51496378172915
TRINITY_DN4596_c0_g1_i10	-0.268381930978523	1.11485824038096	-0.414616826375735	-0.710927387083827	-0.710927387083827	0.533350811494317	0.440931429643178	0.894566946768682	-0.167926509681402	-0.710927387083827
TRINITY_DN21904_c0_g1_i9	-1.2649697768724	-1.24638407647237	-1.08701322981217	2.54079760813121	1.95324115918536	-1.13428449669613	-1.48970233666337	-0.843225446729506	-0.844098484602374	3.41563908053175
TRINITY_DN55893_c1_g1_i1	-3.86678691080739	3.4021018223868	1.34469442439854	-1.32304503493663	-2.31280851091279	2.54712304246573	3.11298841783202	0.653249288087122	1.08326669740517	-4.64078323591857
TRINITY_DN3381_c0_g1_i32	-1.33778378476999	-2.03571200171428	-0.988100814575484	2.76361567907807	2.99258502429379	-1.38929049673698	-0.846161353568462	-0.135078566502121	-0.862400253568655	1.83832656806411
TRINITY_DN669_c0_g2_i1	-1.84317280679429	-1.72979822577831	-1.92490482119362	4.62682970127886	2.55357196568407	-1.45476272247432	-1.40077170433858	-0.647814365176598	2.12187628587165	-0.301053307078868
TRINITY_DN6555_c0_g1_i5	-2.28546443663424	2.51690177569611	-2.03951418542599	0.297485468958078	1.09672966812919	2.44184873784105	1.66639440340398	-2.25626446018566	-1.34709818182275	-0.0910187899597608
TRINITY_DN4163_c0_g2_i2	0.810849665938164	-0.130479049913235	1.522957393294	-0.914526738719665	-1.38788877035033	-0.00821892435315874	-0.180155323718929	0.91957356576168	1.00498643130291	-1.63709824924143
TRINITY_DN15386_c0_g1_i3	-1.25672142866961	-1.25672142866961	-1.25672142866961	3.13373990703046	2.67458341498106	-1.25672142866961	-0.846380324055524	-1.0816759425587	0.6463168414433	0.500301817837848
TRINITY_DN14608_c0_g1_i11	-2.15670280511959	-2.15670280511959	-2.15670280511959	2.64802195491673	5.36255601763817	-2.15670280511959	-2.15670280511959	-0.478630900006956	-2.15670280511959	5.40826975816962
TRINITY_DN3866_c0_g1_i23	-1.25512217257581	-0.918359705565941	-0.567923381817088	3.21656409507314	1.33419366591111	-1.13713181122369	-0.939223338020093	-0.379345673472884	0.614224875248135	0.0321234464431233
TRINITY_DN37675_c0_g1_i3	-0.461286285983049	-0.365283200525393	-0.684884475935262	1.92723482771537	0.627733542027212	-1.00053022874847	-0.768303704757308	-0.463977822989649	-0.226498104308743	1.41579545350529
TRINITY_DN2842_c0_g1_i1	-1.97503032696065	-1.79998484084974	-1.97503032696065	2.95267653546217	3.23987158320004	-1.97503032696065	-1.11585587109422	-0.398750069339298	-1.55387436629843	4.60100800980143
TRINITY_DN10703_c0_g1_i19	-0.43243689884471	0.92314324853265	-0.43243689884471	-0.43243689884471	-0.43243689884471	0.879647362670044	0.695196380881164	0.0966344009844013	-0.43243689884471	-0.43243689884471
TRINITY_DN11462_c1_g1_i2	3.32880972141788	-1.39385590575248	2.20364992797378	-1.23070416769715	-3.02822828217424	0.198782464304235	-0.0993343328021803	3.10541859001091	1.44089832554656	-4.52543634082731
TRINITY_DN7255_c0_g1_i20	-0.790747288464527	-0.584104064481131	-0.460762638706106	0.625552017015353	1.25224717515389	-0.689097212370092	-0.790747288464527	-0.274732141460862	0.00335661009522126	1.70903483168279
TRINITY_DN4742_c1_g1_i15	2.24507979427808	-1.48621207987885	1.19185982523379	1.63662626606686	1.06222454481719	-1.45340593479561	-1.48621207987885	-1.48621207987885	-1.48621207987885	1.26246382391509
TRINITY_DN6591_c0_g1_i9	-1.03236965947537	-1.3476988985427	-0.484779672209609	1.6838532036443	1.99167004750278	-1.53719789114745	-1.07923855427468	-0.0085388333142995	-0.550171077069787	2.36447133488682
TRINITY_DN9321_c0_g1_i1	0.549331999267099	-1.2628791955621	-0.0405891874464546	1.66773474156669	1.10615804037804	-1.39687433985638	-1.53591262477709	-0.191380856852315	-0.284729053088712	1.38914047637122
TRINITY_DN3739_c0_g1_i5	-1.54324122591227	-1.54324122591227	-1.12424176048101	1.9569234535799	3.37366529670466	-1.54324122591227	-1.33285236146687	-1.16917550768973	0.437515293318745	2.48788926377112
TRINITY_DN1264_c0_g1_i12	-2.4373833249765	-1.51899709053015	-0.269383200458678	4.41345359493369	2.11806474868478	0.589062655327303	-1.56081726622478	-2.4373833249765	-2.4373833249765	3.54076653319733
TRINITY_DN11746_c0_g1_i1	0.901092956745118	-1.78223781447878	0.272005230305205	0.863827709634128	0.612972099098434	-1.7016193542705	-1.687315816241	1.14459776991133	0.599512302011183	0.777164917284878
TRINITY_DN3713_c0_g1_i15	-2.56750140098987	5.21313022361719	-2.56750140098987	-1.85029110197028	-1.67219877965656	6.03900375119973	5.10786291175928	-2.56750140098987	-2.56750140098987	-2.56750140098987
TRINITY_DN896_c1_g1_i2	1.11196343045988	1.64608246341627	0.385688741762511	-1.62887017413637	-2.07896144795932	1.70713627849557	1.44168619100905	0.163121878877169	-0.0801107572515969	-2.66773660467316
TRINITY_DN3319_c0_g1_i1	-1.34358612220975	-0.50017320566082	0.28018651444471	1.62265777450536	0.868397678197362	-0.33567867328263	-0.456311355599751	-0.887885185240686	-0.65053202770697	1.40292460255317
TRINITY_DN6840_c0_g1_i3	-2.57816012565879	-0.546458846046622	-1.04953655853468	3.43273192134151	1.91922078624701	-0.758884369935412	-1.01285729554471	-1.33342653656794	-0.856347727653078	2.7837187523527
TRINITY_DN4190_c0_g1_i20	-0.499648125424961	1.38386557064675	0.117238033660257	-1.04561649453025	-1.04561649453025	1.32454778600996	1.47769453622116	-1.04561649453025	0.378768177007843	-1.04561649453025
TRINITY_DN1433_c4_g1_i14	-2.90928613110383	4.40003559938019	-2.90928613110383	-2.39529015173682	-2.37522452868271	7.08451982641701	7.22028539599926	-2.7291382699454	-2.68771834256542	-2.69889726665843
TRINITY_DN4529_c0_g1_i3	-1.04139037989213	-0.86994634245446	-1.20751154312844	2.13075705908572	2.6378678300042	-1.46830167310252	-1.92900461938578	-0.852865858729264	-0.549322298393368	3.14971782599605
TRINITY_DN7605_c0_g1_i2	-0.0468999371236842	-0.219339232238506	-0.83164902146066	2.02360241269458	1.07621338204201	-1.42957351562642	-1.22276262725482	-1.1818150283326	-0.367602589869167	2.19982615716926
TRINITY_DN5068_c0_g1_i12	-1.16731087987659	-1.81050142251917	-0.635191608539018	0.518606970518508	2.52450729616072	-0.700860368632529	-1.33984709477544	-0.635191608539018	-0.903950404419781	4.14973912062231
TRINITY_DN2640_c0_g1_i28	-0.608734469470303	-1.09902397675587	-0.459008716736319	2.03457548629491	2.16429897474581	-1.22474860020051	-0.727248940729693	-0.693876227462491	-0.263034242565284	0.876800712879748
TRINITY_DN12915_c0_g1_i14	2.88278691763512	-1.26633802135498	3.33476469660313	-0.187361823299281	-4.8905450755403	-0.993957815689857	0.172940282987086	2.8657449805546	4.01585543852194	-5.93388958041747
TRINITY_DN1215_c0_g1_i3	1.00055337099251	1.69599599581163	-0.215401188540888	-1.51226938902175	-1.84923776307024	0.104170042369759	1.13889474274449	0.557913282343181	1.16697166668433	-2.08759076031303
TRINITY_DN32036_c0_g1_i1	-1.56106702906217	-1.56106702906217	-1.56106702906217	1.27425074342203	3.70238058960724	-1.56106702906217	-1.56106702906217	-0.736502816972347	-1.56106702906217	5.12627365831613
TRINITY_DN402_c0_g1_i4	-1.72898885643645	0.719420825703204	-0.383853370387763	-0.324809954278807	-1.22923229429658	1.94680772681219	3.19473132364047	-0.10678739208646	-1.07380308822715	-1.01348492044265
TRINITY_DN9562_c0_g1_i18	-0.50650900365433	0.639886544243417	-0.0873317740145621	-0.568630715562127	-0.484566450773653	0.879212928799958	1.67808138496973	-0.412881482884182	-0.568630715562127	-0.568630715562127
TRINITY_DN818_c0_g1_i1	-2.04416591192955	-2.04416591192955	-2.04416591192955	5.71753157711449	2.87484039544492	-2.04416591192955	-2.04416591192955	-2.04416591192955	0.596686346987894	3.07593715202997
TRINITY_DN9720_c0_g1_i7	0.0529370586631559	1.13190691763338	-0.0453976141745285	-1.07972389151104	-1.62450908411441	0.528494664852559	1.24853745392343	0.787396885736751	0.184096548936904	-1.1837389399462
TRINITY_DN816_c1_g2_i1	-2.88563169905875	-2.88563169905875	-2.12264513417817	4.06118102374993	5.12135070198569	-2.19231202024717	-2.46017239429339	1.38070510036139	-1.65604377631809	3.63919989705731
TRINITY_DN12063_c0_g1_i1	-0.847550940261485	2.80633503062598	-2.03784973188808	-2.03784973188808	-2.03784973188808	3.41227276506988	4.5349793178203	0.283212486185721	-2.03784973188808	-2.03784973188808
TRINITY_DN463_c0_g2_i2	-1.80464455694246	-1.65014853143149	0.27761956686747	2.01351579006729	2.13059967937718	-2.36513229815783	-0.55129620491312	-0.288859993362133	-0.558040233901975	2.79638678239707
TRINITY_DN2036_c0_g1_i16	-0.988460010045724	0.230333170236656	-0.198787365548673	1.45183296218232	1.69801880108573	-0.51164631318019	-0.73829749221883	-0.654947519665984	-0.761760318842715	0.473714085997417
TRINITY_DN148253_c0_g1_i2	-3.14901804049972	6.84170287337323	-3.14901804049972	-3.14901804049972	-3.14901804049972	7.10088589207539	8.10053751804944	-3.14901804049972	-3.14901804049972	-3.14901804049972
TRINITY_DN8127_c0_g1_i2	-1.44591371073821	-1.15171442780633	-1.31778798525948	3.12474619024011	1.7808431790951	-1.33234666608784	-1.07549342579479	-1.12966252240801	-0.315605483675339	2.8629348524348
TRINITY_DN320_c16_g1_i6	-1.60620120533531	-1.39216383339608	-0.894299902987615	3.37413416930271	1.4820071762349	-1.58730924999012	-1.79270176297981	-0.771932897885236	0.365635264187292	2.82283224284927
TRINITY_DN5818_c1_g1_i2	-0.943811351245624	2.08581821631744	-0.943811351245624	-0.943811351245624	-0.943811351245624	2.09760687484203	2.24948729982319	-0.770044283508918	-0.943811351245624	-0.943811351245624
TRINITY_DN10309_c0_g1_i1	-2.98165354300399	-1.63002521390121	-2.48289207733214	3.14666048192979	4.29277586373791	-2.53169605937599	-1.83174387546907	-1.02745723261712	1.01879722876687	4.02723442726494
TRINITY_DN4309_c0_g1_i6	1.59260210082166	-2.32327569733962	2.29083415639083	0.366534322422806	0.250728798455587	-1.74145530672902	-2.22146838298801	1.05529465282338	1.19351816544248	-0.463312809300097
TRINITY_DN7529_c0_g1_i8	2.43267770727756	2.53870750070741	-0.249169713911747	-1.36188234927214	-2.83503267968298	0.937549501056152	0.619340443697231	0.831522944345497	0.621721513006769	-3.53543486722376
TRINITY_DN87112_c0_g2_i14	-0.639811985607956	-0.823376890496052	-1.68175581557812	2.3188752254721	1.66505927862242	-1.68175581557812	-1.38662056657731	-0.116158639723898	-0.928151279298128	3.27369648876507
TRINITY_DN8131_c1_g1_i4	-1.30896618979404	-0.972929953017339	-0.771708821085488	1.97687116556401	1.8821024194492	-0.548432124489429	-1.22085746646092	-0.955633129536307	-0.7973913451115	2.71694544448182
TRINITY_DN4272_c0_g1_i38	-1.29591079865866	1.20591046676225	-1.29591079865866	-1.29591079865866	-1.29591079865866	4.38632538102389	3.47913974282451	-1.29591079865866	-1.29591079865866	-1.29591079865866
TRINITY_DN7750_c0_g1_i1	-0.656258359040788	0.473354379089681	-0.656258359040788	-0.325126436823586	-0.656258359040788	1.56685522953931	2.22246698243932	-0.656258359040788	-0.656258359040788	-0.656258359040788
TRINITY_DN1185_c0_g1_i22	-2.1261993000106	-0.615237380733224	-0.861963148967056	2.26721690046094	2.60286396956713	-1.11041630276968	-1.27100689205145	-1.21777064984182	-0.192626661749579	2.52513946609533
TRINITY_DN12815_c0_g1_i1	2.04929458615384	2.05051001914309	1.50243663396041	-2.89859737263088	-2.86262351308118	0.614931390835685	1.01003375806787	0.926467243277382	1.35370007230535	-3.74615281803156
TRINITY_DN1055_c0_g1_i26	-1.51909490410779	2.72453327282297	-1.58426836311286	-1.36225695195712	-1.55261747670497	3.43547136497694	2.90122989226542	-1.61254420602491	-1.35541411680027	-0.0750385113574099
TRINITY_DN8296_c0_g1_i2	-1.68870579580459	-0.838309395905013	-0.875957614976771	1.4617565197881	1.9460005818605	-0.373059244687478	1.36042892678665	-0.416693793851542	-0.762990792240102	0.187530609030247
TRINITY_DN1332_c0_g1_i11	-1.96189199442214	-0.606500890819894	-1.95341799037678	0.764945641734938	2.48574108227002	-0.528906356088644	-0.451787679190031	-0.44583227324768	-1.43842242110399	4.1360728812442
TRINITY_DN4581_c0_g1_i6	-2.91344019223514	1.55470464950234	-2.75772905001253	2.19949752904569	2.84840432058458	0.163061057926794	0.931404006667226	-2.45883849120204	-2.54147141484818	2.97440758457125
TRINITY_DN7786_c0_g1_i19	-0.679684408867126	-0.679684408867126	-0.473041184883731	1.41218464643472	0.828237056090202	-0.679684408867126	-0.679684408867126	-0.679684408867126	-0.679684408867126	2.31072593556156
TRINITY_DN39774_c0_g1_i1	-0.15569175121796	2.81294064135308	-0.254334207296803	-1.60846732556494	-1.74985674498514	2.3016155790073	1.32943721385958	-0.264789647287127	-0.6149496453634	-1.79590411250458
TRINITY_DN3863_c0_g1_i3	-0.202174203117551	-0.425634864565763	-1.2737349534295	2.81637491024907	2.30967892644642	-1.30803610930431	-1.21861661627356	-1.08469298279943	-1.06567527173527	1.4525111645299
TRINITY_DN6488_c0_g1_i8	-2.5937872390281	-1.75336648723506	-0.621019462680136	0.752723795778798	2.60287914649181	-0.103636009972949	0.229362275491746	-1.16887122590034	-0.635282696161649	3.29099790321588
TRINITY_DN333_c0_g1_i3	-1.8370081702431	-1.5822379975528	0.401913366120694	2.6180181710899	2.61687445981911	-1.2491055930186	-1.61698897685101	-0.153538476448826	-0.219569255487877	1.0216424725725
TRINITY_DN7140_c0_g1_i6	2.93554324524753	-2.01775468812741	1.90670532684616	-0.820889918411969	-3.14722000897035	-2.00324451236916	0.11186919897044	2.96556897944991	3.4758532396479	-3.40643086228305
TRINITY_DN27112_c0_g1_i10	-2.3496562977258	-2.18101426216696	-0.738956235591034	1.91593062120503	4.08980062115023	-0.852427168938192	-1.94366393804996	-0.679269140751964	-0.523056967452696	3.26231276832133
TRINITY_DN3055_c0_g1_i2	-2.09779183425333	-2.09779183425333	-2.09779183425333	5.7956553240877	5.48409414749147	-2.09779183425333	-2.09779183425333	-2.09779183425333	-2.09779183425333	3.40479336819411
TRINITY_DN8462_c1_g1_i2	-1.11852991960334	-1.11852991960334	-1.11852991960334	2.2156092592349	2.26372230843513	-1.11852991960334	-1.11852991960334	-1.11852991960334	-0.701690177690512	2.93353812764053
TRINITY_DN1698_c2_g1_i1	2.56302098927241	-1.49083733813671	1.80595778198926	-0.108397509986897	-1.08398304310589	-1.7241510458505	-1.53614975416806	1.39897974411287	1.30794354309776	-1.13238336722423
TRINITY_DN7669_c0_g1_i21	-2.22927679537468	-1.97831522184146	-1.55120489026204	3.72921792109993	4.35151691178086	-1.84522698857952	-1.62425664231227	-0.405119951645848	-1.5895815619751	3.14224721911011
TRINITY_DN1489_c1_g1_i5	-1.37108791338808	0.165068536188759	-0.524229862982477	1.52617266666696	1.60318022212781	-0.67864672334045	-0.673082573282679	-0.167696310597507	-0.330333074013637	0.450655032621312
TRINITY_DN14729_c0_g1_i5	-0.441247878445857	0.939991334446587	1.26524377405472	-1.32940106297264	-2.09032158688645	0.0844350967854028	0.611944584637987	1.08538488718922	1.71259528690766	-1.83862443571663
TRINITY_DN2053_c0_g1_i71	-0.301804118867999	0.742184949680951	-1.33813161068576	-1.33813161068576	-1.33813161068576	2.13837969325467	1.7522137390977	0.571833456072204	0.449718723505536	-1.33813161068576
TRINITY_DN1039_c0_g1_i4	0.745846985737944	-2.34573678749692	0.819282955984308	2.65782843950438	1.56007408120012	-1.43190726878701	-1.79843835952959	-0.579831732740869	-0.459378824518473	0.832260510646116
TRINITY_DN12312_c0_g1_i3	-1.55012110917619	-1.07968197787931	-1.49524931485219	2.94986102259886	3.0192801376777	-1.47755248322555	-0.863022127161772	-1.25235099387145	-0.222918072248155	1.97175491813804
TRINITY_DN30754_c0_g1_i4	-1.87762625599892	0.0685743683627824	-0.68225749329103	1.05244881484487	1.52121556291053	-0.497748267715612	0.644600489374275	-0.854786279640807	-0.875003356803405	1.50058241795732
TRINITY_DN1118_c0_g1_i40	-0.139783872394516	-0.539991044804322	-0.787180481076626	1.39650779349288	1.06777199979735	-0.425868143694222	-0.708152955896207	-0.781650768545598	-0.460168418625861	1.37851589174712
TRINITY_DN4562_c1_g1_i1	-1.7894897814859	5.4465913996734	-1.7894897814859	-1.7894897814859	-1.7894897814859	3.79463090157405	2.88576160456436	-1.7894897814859	-1.39004521689644	-1.7894897814859
TRINITY_DN4775_c2_g1_i7	-2.32597535074187	-2.12559655275785	-0.638018856697393	4.66581856933143	3.93634504495044	-1.558744313718	-2.32597535074187	-2.32597535074187	-2.32597535074187	5.02409751185887
TRINITY_DN91363_c1_g1_i4	-0.935379537428758	-0.683206124226731	-0.708871007620079	0.844090319866411	1.82185710972119	-0.935379537428758	-0.712574976383497	-0.757780608101025	-0.935379537428758	3.00262389903001
TRINITY_DN7077_c1_g1_i3	-0.937145673496819	2.32866343730504	-0.98682923981027	-0.207856119122488	-0.142480110270464	1.09870357434167	0.667481307601621	-0.835236061140215	-0.989564207531509	0.00426309212343101
TRINITY_DN1321_c2_g1_i9	-1.36903325761995	1.91375866516835	-1.21200283189793	-0.399974288757696	-0.777174966859079	1.61320683223803	1.88278691114754	-0.666847532481014	-0.202293620918002	-0.782425910020255
TRINITY_DN16045_c0_g1_i3	-1.41890927113367	-1.39574140764301	-1.86145472723897	2.9489883766062	2.40300663963033	-1.68640924112806	-1.66862932368658	-0.381189605184509	0.392534538991814	2.66780402078645
TRINITY_DN1612_c0_g1_i38	-3.33944714408477	-4.10139160645242	0.0251407994765085	2.41799731975196	4.12904271997393	-0.925908237483402	-0.893146942326048	0.000817009812000613	-0.987321820217547	3.67421790154979
TRINITY_DN14838_c0_g1_i6	0.0485218661429645	-0.287772372071768	-0.821196446846296	2.20905755761984	0.731862899047343	-1.23908805535476	-1.1344895691043	-0.922604070544907	-0.54495131915756	1.96065951026945
TRINITY_DN12308_c0_g1_i13	-0.725544775207726	-0.128537248082572	-0.930937288197411	1.08234629862101	1.56219763410809	0.200652196130724	-0.930937288197411	-0.930937288197411	-0.930937288197411	1.73263504722011
TRINITY_DN461_c0_g1_i21	-0.308734896919348	-0.284279039670576	-0.274873216534099	1.39794965217233	2.63542912269174	-2.21111262710861	-1.33520297483325	-0.406860276227142	-0.516396748355234	1.30408100478419
TRINITY_DN103686_c0_g1_i1	-2.10706601581396	-2.10706601581396	-2.10706601581396	3.3680513014609	5.16340686219863	-0.339834978790082	-2.10706601581396	-2.10706601581396	-2.10706601581396	4.4507729100143
TRINITY_DN4289_c4_g1_i4	0.507162702239478	-0.526868029959874	-0.485558377851796	0.662123848609519	1.83447103443028	-1.09047152994458	-1.91351826531751	-1.12876529445669	-0.58632080552245	2.72774471777362
TRINITY_DN120274_c0_g1_i1	-1.40495669368388	-1.01253502616785	-0.973863382663258	2.57811475624918	2.42142783400078	-1.04713773589055	-1.33654944830368	-1.12433375617568	0.657173406010161	1.24266004662478
TRINITY_DN4347_c0_g1_i3	-0.824230764883328	0.422481335648533	0.737461956514981	-0.824230764883328	-0.824230764883328	0.316547890899468	0.504031263726085	0.679626767694101	0.636773845050146	-0.824230764883328
TRINITY_DN1982_c0_g1_i1	-1.19806110242254	3.15377920587116	-1.19806110242254	-1.19806110242254	-1.19806110242254	2.23182262255222	3.00082588853439	-1.19806110242254	-1.19806110242254	-1.19806110242254
TRINITY_DN5474_c0_g1_i13	1.44089488031851	0.403891369777897	1.64246645030096	-1.56916880302619	-1.56916880302619	-0.418609126450807	0.323805012247146	0.778213388288924	0.536844434595932	-1.56916880302619
TRINITY_DN7003_c0_g1_i1	-0.0433357534977943	2.16874736982735	-1.53176768683649	-1.81551806971038	-2.09052511721025	2.84139427288979	2.80560138897993	-0.641095803107048	0.0797204475132172	-1.77322104884833
TRINITY_DN5718_c0_g1_i6	0.630071709318468	0.917758770197021	0.40492325008033	-2.38240140413375	-2.1038921206075	0.473284681574606	0.822716787260863	1.4502640247062	2.29790541852137	-2.5106311169176
TRINITY_DN3494_c0_g1_i5	-0.54013659421651	2.06203238680172	1.47914058103209	-2.33032015812818	-3.29822652841832	0.920399669169466	1.32277034661601	1.33299418952656	1.70802660694797	-2.6566804993308
TRINITY_DN19095_c0_g1_i9	-1.67358438284769	-1.46225270788955	-0.971686464008801	2.10862568501532	2.06240095842833	-1.17951324546128	-0.937883755918063	-0.471016258243486	0.394032616849932	2.13087755407529
TRINITY_DN1663_c0_g1_i12	-1.71189221020439	3.87085162116641	-0.841399394366857	-1.44718155813622	-1.50055356564195	3.14717370953524	2.64177965375606	-1.3560227586594	-0.996411482175656	-1.80634401527323
TRINITY_DN2038_c0_g1_i2	-1.93433900230385	4.87669524887223	-1.93433900230385	-1.93433900230385	-1.93433900230385	1.48762481374535	7.1760529535094	-1.93433900230385	-1.93433900230385	-1.93433900230385
TRINITY_DN51646_c0_g1_i2	-1.31844110454096	-0.130040179937754	-0.620667284985779	1.7637505249678	2.47919448498904	-1.31844110454096	-0.933286207656621	-1.00810098392881	-0.939929481287235	2.0259613369213
TRINITY_DN7036_c0_g1_i16	-0.700513361062666	1.36445394416849	-0.107816892745439	-1.5868994500592	-1.55784609076244	2.7933154898062	2.26816284471075	-0.338345046846529	-0.864125274994638	-1.27038616221453
TRINITY_DN6616_c0_g1_i1	-1.50835893397734	1.52127063358572	-1.50835893397734	-0.378086979458486	-0.494718023307958	3.0472731921229	3.60116878782101	-1.50835893397734	-1.26347187485381	-1.50835893397734
TRINITY_DN6487_c0_g1_i1	-0.0436745245322312	-0.779012712952392	-1.2600546922485	1.07516814252315	2.40501466931072	-1.31421873253097	-1.33638707165093	-0.585961070250115	-0.835823967640052	2.67494995997131
TRINITY_DN98077_c0_g1_i4	-0.388464785808859	-1.97802764383525	2.4320564205328	0.26064206608686	-0.547522373456244	-2.13870631176303	-1.86339013020532	2.04229043268066	2.21836956896825	-0.0372472431998663
TRINITY_DN8650_c0_g1_i6	-0.994300030348594	0.916432631554319	-0.994300030348594	-0.382655486974932	-0.994300030348594	3.21772449878052	2.09129458467684	-0.994300030348594	-0.871296076293774	-0.994300030348594
TRINITY_DN6072_c0_g1_i1	-1.94839045253715	2.49885811606463	-0.470195194597983	-0.997548814988	-1.24795073439606	3.13085964091951	3.5158857244949	-1.31612223703764	-1.58325785908462	-1.58213818883759
TRINITY_DN12523_c0_g1_i17	-2.01352903210135	2.45341019138704	-2.39655613647757	-1.9767214072147	-1.81310194226169	5.29032305010335	6.74580704279617	-1.59114075543478	-2.22412078980314	-2.47437022099332
TRINITY_DN5580_c0_g1_i8	-1.24840139994797	4.56546807179335	-1.63310612262585	-2.21999093547803	-2.21999093547803	4.03751005532972	5.13359701371738	-2.21999093547803	-1.9751038763545	-2.21999093547803
TRINITY_DN1558_c1_g1_i20	-2.21102215134298	3.62214625079308	-2.21102215134298	-2.21102215134298	-2.21102215134298	7.92006825427652	3.93494055433126	-2.21102215134298	-2.21102215134298	-2.21102215134298
TRINITY_DN1940_c1_g1_i11	-2.03502563255104	-2.03502563255104	-1.21969904193721	1.95704577614242	4.02097002614163	-1.72727767425383	-2.00373994362409	-0.525387463089565	-0.653522804305304	4.22166239002802
TRINITY_DN8075_c0_g1_i4	-2.73886340138452	-1.62563656894123	-0.280526451412418	2.202667508066	2.98900297854362	-1.46034102833872	-1.0437685585397	-0.626696789485651	-0.102385683796602	2.68654799528923
TRINITY_DN2968_c0_g1_i37	-1.55100308004694	-1.55100308004694	-1.55100308004694	2.5244439794818	3.5277775181036	-1.31834232325667	-1.40565169447432	-1.07177251884061	-0.769433535230968	3.165987814358
TRINITY_DN9593_c0_g1_i2	2.49052170742346	2.21487533525279	-1.74454365508307	-1.75024601444726	-1.72616512576822	1.41283816403744	2.05424925347111	0.557615297621159	-1.76460130742433	-1.74454365508307
TRINITY_DN15031_c0_g1_i1	-0.904111348283893	2.41860345663345	-0.957550607245354	-0.73360355748165	-1.04161487203383	1.55030385734185	1.89648268904026	-0.975353429765107	-0.740612616001014	-0.512543572204717
TRINITY_DN8977_c1_g1_i2	-1.14795294160955	-1.04093469172743	-0.652257778985477	0.918308500659176	1.7346901077523	0.600078853962866	-0.882516045560447	-0.936317688282396	-0.668722380403209	2.07562406419416
TRINITY_DN6624_c0_g1_i8	-1.00558906448945	2.1258476308415	-0.764127700650375	-0.427715988554611	-0.917571660464304	1.70406918368102	1.59791607515672	-0.552170473482748	-0.727701530561296	-1.03295647147647
TRINITY_DN7514_c0_g2_i1	-2.53266026551199	-2.42832360569725	-2.53266026551199	4.94904231064814	5.36565693814985	-2.53266026551199	-2.53266026551199	-0.149993012766947	-1.96901399602792	4.36327242774209
TRINITY_DN1820_c0_g1_i26	-1.49154988179294	0.40801247836175	-1.49154988179294	-1.49154988179294	-1.49154988179294	3.73098422584875	5.50806685143195	-1.23212672951153	-1.2369558387598	-1.21178146019935
TRINITY_DN397_c0_g1_i2	-0.543517074461931	-0.198011727818221	-0.695028535582957	0.729806590763367	1.41796178864353	0.110971483990534	-1.22386671978422	-0.444276460742476	-0.929349223355749	1.77530987834812
TRINITY_DN10289_c0_g1_i4	-1.66064052677971	-0.0730290557648483	-0.39694342224759	1.28567631452898	1.4508924397074	0.00269075179965883	0.0435419893310782	-0.636973091709888	-0.792240202476832	0.777024803611751
TRINITY_DN6474_c0_g1_i8	-1.57979070399248	3.67329092141511	-1.57979070399248	-1.40602363625577	-1.57979070399248	4.03882972184187	2.62818021345017	-1.47411262609794	-1.45017796586201	-1.27061451651397
TRINITY_DN4040_c0_g1_i4	-2.21630171850485	1.43020010760692	-2.17444585506261	-1.62842762236379	-1.84791431252482	4.87758510599297	6.477209375732	-1.62842762236379	-1.79658773201653	-1.49288972649551
TRINITY_DN9362_c0_g1_i13	-1.24013174925554	-1.87147737398046	-0.292839379653022	2.24177651987704	1.04347858781596	1.55160307887414	-1.63797836178394	-0.896419238476085	-0.702153513371643	1.80414142995355
TRINITY_DN11221_c1_g2_i2	-0.775314164155061	-1.01358066483991	-0.787859417474174	1.08632330936591	3.10694069872768	-1.13120817868395	-1.11926856537242	-0.241200804929658	-1.24624142163019	2.12140920899178
TRINITY_DN15132_c0_g1_i3	-2.28746992216268	-1.73263552626848	-1.96554182727531	2.49787137654251	4.41058182512091	-1.37214024614967	-2.28746992216268	-0.160166816380546	-2.28746992216268	5.18444098089862
TRINITY_DN3852_c0_g1_i33	-0.698970655309491	-0.698970655309491	-0.698970655309491	1.26154105480953	1.9927868197318	-0.698970655309491	-0.496082821839348	-0.698970655309491	-0.698970655309491	1.43557887915496
TRINITY_DN337_c5_g1_i1	1.17509145446261	-1.0345456989913	1.50769150273202	-1.21764608918135	-1.60500863001734	-0.730014991084374	0.222810394599979	1.40827495680108	1.87835573069601	-1.60500863001734
TRINITY_DN10537_c0_g1_i12	-1.3734067103326	-0.198641184157246	-0.825501388003975	1.20758324531529	1.61247434922482	-1.49905781199412	-0.167925889776918	-0.746309220586986	-1.04172618650911	3.03251079682084
TRINITY_DN1193_c0_g1_i18	1.4558743486729	1.75891935470987	-0.112042962186438	-0.820565121596299	-1.40180004292277	1.04506610841954	0.737781012106046	-0.135783771148106	-0.573862013304314	-1.95358691275043
TRINITY_DN194_c0_g1_i3	-1.26529142889371	-1.33750141473472	-0.479392756894207	1.80417527198157	2.06331229728443	-0.522936080072498	-0.000106518501587383	-0.784567768206202	-0.356133120620894	0.878441518657824
TRINITY_DN88652_c0_g1_i1	0.820469352459985	2.16918512777107	-1.01747388943104	-1.01747388943104	-1.01747388943104	1.50809389947031	1.60709495688489	-1.01747388943104	-1.01747388943104	-1.01747388943104
TRINITY_DN2628_c0_g1_i23	-1.11341538883323	3.59305990814499	-0.951205352518924	-0.676187649920321	-1.11341538883323	3.09915395001758	0.10938917221203	-0.720548472602431	-1.11341538883323	-1.11341538883323
TRINITY_DN4306_c0_g1_i1	-2.09071363993011	3.80328999932284	-1.74224902137336	-1.05617884361194	-0.785558302695689	3.00974465349863	4.47798014605202	-1.49372977583402	-1.50266635905617	-2.6199188563722
TRINITY_DN186_c0_g1_i8	-2.47338471068109	-3.36480389752717	-2.76739190997252	5.06584100065433	4.74575249132668	-2.42219556141551	-3.36480389752717	-0.823289058066491	0.730023319649501	4.67425222355944
TRINITY_DN12624_c0_g1_i2	-2.1996346780613	-0.434948825539166	-1.83674403539544	2.55525282410217	4.20897529412732	-1.77955656208193	-2.07002193993083	-0.332924478387274	-1.95596559709444	3.84556799826089
TRINITY_DN6454_c3_g1_i1	8.42055063134745	2.72864210612634	3.13665118622268	-4.44391749300112	-8.32607141028813	0.156595395364841	1.60307453773688	2.38940502538152	2.66114143139767	-8.32607141028813
TRINITY_DN10844_c0_g1_i44	-0.480782806337056	-0.909461216285286	0.214204980168534	1.87336667578961	0.30404160369863	-0.909461216285286	-0.689131261405731	-0.909461216285286	0.184098959877051	1.32258549706482
TRINITY_DN1656_c0_g1_i11	0.671571052173621	-1.56495040062467	-0.562235286155812	1.34359572988934	2.93927314698154	-2.45870090234524	-1.73886034728097	-0.922648002105028	-0.731869685312745	3.02482469477997
TRINITY_DN5868_c5_g1_i1	-1.99109018254442	-1.37003467924468	-0.737100916313632	3.11977414158777	3.91334574443458	-1.99109018254442	-1.99109018254442	-1.99109018254442	0.331414874974464	2.70696156473917
TRINITY_DN1612_c0_g1_i51	-3.19033962280778	-3.19033962280778	-0.968771834269369	2.55887281825327	4.36728490112451	-1.60922944758223	-1.59149804467449	0.362652171991857	-0.73248271239401	3.99385139316602
TRINITY_DN4080_c6_g1_i6	0.395367700768462	-0.449837406501159	-0.775298135012856	1.79572800343085	0.788103475862803	-1.55227809842956	-1.23583023556745	-0.692889191212306	-0.348140658676503	2.07507454533771
TRINITY_DN15736_c0_g1_i7	-0.836787217973656	-0.250686136938578	-1.35791655006598	2.84752870003176	2.61204363733214	-0.66982673753519	-1.65288213790659	-1.21693997710354	-0.600887500268327	1.12635392042796
TRINITY_DN1324_c0_g1_i3	-1.33053191330558	1.14636816989817	-1.33053191330558	-1.11144085505938	-1.33053191330558	3.22638792283059	4.66806979846829	-1.27672546960978	-1.33053191330558	-1.33053191330558
TRINITY_DN7894_c0_g1_i13	-2.33274676599203	-2.02586496515229	0.184544010885731	1.56204197031743	1.84513603870887	-0.842557751789233	-0.75422724000133	0.0304388573172156	-0.274705359225577	2.60794120493122
TRINITY_DN4799_c0_g1_i8	-1.97255621450137	0.0285382169015609	-1.57482685765106	2.1914305078127	2.46365510072073	0.516207150869167	0.920757157824363	-1.72693548454708	-1.62581761923727	0.779548041808253
TRINITY_DN16508_c0_g1_i1	-1.00419735782781	0.392152666036587	-0.985714994143728	0.798293292056466	1.12402939826136	-0.414095296517534	0.581277181092249	-0.869952357533919	-1.59368006993545	1.97188753851179
TRINITY_DN35_c0_g1_i10	-0.878003316568544	1.94594979983651	-0.878003316568544	0.0525448026793113	-0.594674148516902	1.76053396264664	1.22566216619715	-0.878003316568544	-0.878003316568544	-0.878003316568544
TRINITY_DN8296_c0_g1_i6	-4.3443877783587	-1.95646527264148	-1.57072208015667	3.0352765975895	3.78930529981714	0.163330271441505	0.398576556428952	-1.63178786309355	-0.94621897299066	3.06309324196397
TRINITY_DN10391_c0_g1_i6	0.602567631450984	-1.60397406437541	0.0699196967960567	1.57891026522517	1.12520534251301	-1.62041521143694	-1.68667665370566	0.777468802985528	0.653315830542066	0.103678360005183
TRINITY_DN5598_c0_g1_i7	0.0459560468507281	-1.13623798672026	-1.13476759925727	2.43183400713446	1.43225301413377	-1.49134821560457	-1.10314177233807	-0.819535647630345	-1.15450548707723	2.92949364050878
TRINITY_DN1656_c0_g1_i5	-1.12441738198681	-1.13617655083558	-0.554908533672171	1.11899573722524	2.06192365337934	-2.10334515836821	-1.1098519373098	-1.26499842184698	0.0665798430740994	4.04619875034088
TRINITY_DN7116_c0_g1_i2	4.26500448611986	-0.179086130711419	2.51639041276299	-2.29314157553376	-3.25238884025596	-2.06326888224755	-0.237478459431407	2.13901771246007	2.45239751391357	-3.34744623707638
TRINITY_DN3866_c0_g2_i1	-1.26656900786469	-1.26656900786469	-1.26656900786469	2.87568103513478	2.96240356189547	-1.26656900786469	-1.26656900786469	-0.962057966054736	-1.26656900786469	2.72338741621262
TRINITY_DN4882_c0_g1_i12	2.4357039113833	-2.1586991694697	2.77677425064299	-1.01638602495136	-3.20763281466762	1.186675526897	-2.56979075434352	2.526290898462	3.23469699071454	-3.20763281466762
TRINITY_DN1318_c0_g3_i1	0.767058600769681	0.327172016322387	0.279983241976354	-1.56871582080239	-2.87033939015798	2.50358349306656	1.89032637763891	-0.310860287357449	0.8872953592688	-1.90550359072487
TRINITY_DN828_c0_g1_i8	-0.479388474606859	0.62490103207726	-0.100678363464174	-1.19916129260955	-1.87932932169084	1.18723894035544	2.26065663039506	0.90998555914611	0.446678850774014	-1.77090356037647
TRINITY_DN2787_c0_g1_i4	-0.117511699584888	2.35355584352431	-0.898155690975714	-0.869643003233301	-1.48600070022999	2.12469936190477	2.77477773166343	-1.48600070022999	-0.909720442608636	-1.48600070022999
TRINITY_DN160026_c1_g1_i1	-2.41425426234899	5.47518885866029	-2.41425426234899	-2.41425426234899	-2.41425426234899	5.34162808913548	6.08296288864713	-2.41425426234899	-2.41425426234899	-2.41425426234899
TRINITY_DN188_c0_g1_i4	-0.348861644397632	0.266554652865238	-0.348861644397632	0.855279072382593	-0.348861644397632	0.370102691361907	0.601233449776054	-0.348861644397632	-0.348861644397632	-0.348861644397632
TRINITY_DN8650_c0_g1_i1	-1.85503771199311	2.50159653048595	-1.4413838275138	-0.459773005164018	-0.535324038171195	3.94005576604236	3.33890330078663	-1.77435912471021	-1.47669630820049	-2.23798158156211
TRINITY_DN1483_c1_g1_i7	-0.864867491956559	1.24777266512706	0.249320844163424	-1.11568283448866	-2.38966565123093	2.47479388846561	2.15161239143628	-0.278625632146992	-1.1503131132351	-0.324345066134123
TRINITY_DN883_c0_g1_i15	-0.11719346242081	-0.886661136138192	-0.685197357605343	2.23936602780034	0.901160820792064	-1.389592579095	-1.27917051830695	-0.553597158757921	-0.470064660629824	2.24095002436165
TRINITY_DN10774_c0_g2_i1	-2.83150228982424	-2.83150228982424	-0.837646810122138	2.65112015121037	4.65488225906324	0.654568453911432	-2.57328490028822	-2.83150228982424	-1.00124696565655	4.94611468135458
TRINITY_DN235_c0_g1_i11	-1.7728597648603	2.05323105494231	0.916663051988087	-1.7728597648603	-1.7728597648603	1.30233054929491	0.57338800922247	0.851007096992393	1.39481929700105	-1.7728597648603
TRINITY_DN6382_c0_g1_i2	-1.53833133350615	2.24941454461292	-1.35183077586166	-1.53833133350615	-1.53833133350615	4.70864672610857	3.50207894958883	-1.53833133350615	-1.4166527769179	-1.53833133350615
TRINITY_DN7489_c0_g1_i20	-0.894864350281839	3.33932449851846	-1.59746489176204	-1.22059766148618	-1.09067150081259	2.44927847842105	2.50702866231525	-0.869523220939298	-1.38361153574369	-1.23889847822912
TRINITY_DN19823_c0_g1_i6	-1.13383547732524	-1.13383547732524	-1.13383547732524	2.90108450702392	2.42577869668229	-1.13383547732524	-1.13383547732524	-0.293875889835708	-0.243972595960061	0.88016266871576
TRINITY_DN57396_c0_g1_i7	-0.639464659966965	-0.562221661034504	-0.0670600125766331	0.948860207944951	1.20210597742855	-0.432821435983569	-0.639464659966965	-0.638022685793058	-0.639464659966965	1.46755358991516
TRINITY_DN109462_c0_g1_i2	0.955174411809033	-2.23619030070426	1.79060847347991	-0.125781746528806	-1.26571290604186	-1.89573784273178	-0.69864291449663	2.38162421311417	2.75379851614935	-1.65913990404911
TRINITY_DN41116_c0_g1_i4	-1.31650178939745	-1.34838585041724	-1.28916980742626	2.18193510930884	2.75205626006307	-1.37687440737693	-0.955684681116494	-0.51328228266647	-0.325067713411859	2.19097516244079
TRINITY_DN4905_c0_g1_i4	1.17828229873357	-1.09314337735936	1.21923136941579	0.316111769325477	-0.0234412107292932	-1.09314337735936	-1.09314337735936	0.503791765027872	0.890534317338707	-0.805080177034044
