# Supplementary material for: Sex-specific differential gene expression during stolonization in the branching syllid Ramisyllis kingghidorahi (Annelida, Syllidae)
Source: BMC Genomics. 2025 Apr 25;26:405. doi: 10.1186/s12864-025-11587-w (PMC12023644; doi:10.1186/s12864-025-11587-w)
Supplement: Supplementary file 10 — Supplementary Material 10. [file 12864_2025_11587_MOESM10_ESM.txt]

Trinity_ID	SA42	SA4_S1	SA4_S2	SA68	SA7_S5	SA7_S6	SA97	SA9_S7	SA9_S8
TRINITY_DN8152_c0_g1_i2	-3.51355749368155	-2.08088756912827	2.60492996088699	-3.5193000905345	-0.324973916189652	4.0570350278316	-1.78836266136378	5.74630118799911	-1.18118444581994
TRINITY_DN4474_c1_g2_i1	-2.14814765343849	-0.573803899518479	2.36205475277007	-2.14814765343849	-1.42918331767895	2.18520451625777	-1.11322766908933	3.44926433411616	-0.584013409980255
TRINITY_DN39186_c0_g2_i1	-1.21274381655913	-1.21274381655913	1.12325386082989	-1.21274381655913	-1.21274381655913	1.54705117919838	-1.21274381655913	4.60615785932651	-1.21274381655913
TRINITY_DN47111_c0_g1_i5	-1.11847309319513	-1.11847309319513	2.25767834902939	-1.11847309319513	-1.11847309319513	1.7422911094337	-1.11847309319513	2.71086910070768	-1.11847309319513
TRINITY_DN48785_c0_g1_i4	-0.784617301638486	-1.02352442937107	1.17290255703999	-0.873815750878826	-1.13704699074538	1.72095436776891	-0.721714250487121	2.73000790718521	-1.08314610887323
TRINITY_DN106880_c0_g1_i2	-0.703672194190881	-0.703672194190881	1.04821994421343	-0.703672194190881	-0.703672194190881	1.90773628683408	-0.703672194190881	1.26607693409778	-0.703672194190881
TRINITY_DN83291_c0_g1_i3	-0.282200725184173	-0.308245333468562	0.618700186240521	-0.36898449132624	-0.36898449132624	0.479813689917949	-0.36898449132624	0.967870147799225	-0.36898449132624
TRINITY_DN1130_c0_g4_i1	-0.010394420819503	-1.90087523498458	1.52781314909134	-1.54486051921073	-2.01136963840154	1.52622985235785	-0.227296149837475	4.25842547117362	-1.61767250936898
TRINITY_DN1433_c4_g1_i14	-1.81435545304993	-1.79706528086033	6.58176649693736	-2.12608778083141	-2.310050615674	1.23431111981927	-2.09717004932962	4.48814250208728	-2.15949093909862
TRINITY_DN2313_c0_g1_i20	-3.22045706700743	-1.30704103372212	3.04345996808742	-1.6436930893343	-1.99025405364101	2.43397847383797	-0.256797993985318	5.11651804154781	-2.17571324578303
TRINITY_DN6491_c0_g1_i15	0.802156052091719	0.815191835564613	-3.00501046708728	1.952372806234	2.61692085387135	-2.91429325033819	0.438872510277863	-3.13462320521775	2.42841286460367
TRINITY_DN1388_c0_g1_i6	-1.00910391438208	-0.384657612171505	2.04130656745904	-1.33671090207346	-2.4254243795444	1.42316833163269	-0.72797798147601	3.64609524001043	-1.22669534945471
TRINITY_DN167_c0_g1_i15	-0.705780464048019	-0.742539014058136	0.49647319620749	-0.860234056727891	-0.860234056727891	0.691158911299563	-0.669935265101296	3.51132480588407	-0.860234056727891
TRINITY_DN3736_c0_g1_i1	-2.77491574348266	-2.12918409677708	2.81661420464159	-2.34293410313038	-0.281239253340481	3.24811732426677	-3.11009993507229	4.75835067176319	-0.184709068868652
TRINITY_DN11718_c0_g1_i2	-0.872348359036852	-0.839997241267475	1.63195120146388	-0.916280826530324	-1.11796908899114	1.44280948712902	-1.01418541450231	2.59578776130685	-0.90976751957165
TRINITY_DN2726_c0_g1_i101	-0.283317755978651	-0.32500512962588	1.51387388076525	-0.9569712660003	-1.57840423864737	0.531693127761911	-0.729545764410269	2.49108780874626	-0.663410662610952
TRINITY_DN2391_c0_g1_i14	0.985560149829128	2.99514101948015	-3.22461027726319	1.08635959114603	1.5580647638477	-2.6754727447416	1.08130657665903	-3.48282766679921	1.67647858784196
TRINITY_DN22309_c0_g1_i1	-0.388317590006482	1.71806805668067	-1.21432365689091	-0.0910999799059955	1.22879471782884	-1.2212563710528	0.133105555959516	-1.27506281474859	1.11009208213575
TRINITY_DN1232_c0_g1_i42	-1.79499037644645	-0.0681115252791429	1.77090417856731	-0.744953426707106	-1.43059654762047	1.72908563450319	-1.21661252905858	2.90441298635444	-1.14913839431318
TRINITY_DN1820_c0_g1_i24	-1.33037827005657	-1.33037827005657	4.46086277593208	-1.33037827005657	-1.33037827005657	2.40579362354948	-1.33037827005657	1.11561322085787	-1.33037827005657
TRINITY_DN5856_c1_g1_i8	-0.860571867425846	-0.860571867425846	3.7009375731438	-0.860571867425846	-0.860571867425846	2.18818744449401	-0.860571867425846	-0.725693813082734	-0.860571867425846
TRINITY_DN1145_c0_g2_i8	-2.47147720020665	-1.0321200217324	5.8762194566984	-1.28561065489532	-2.47147720020665	1.92015306131078	-2.47147720020665	4.24763777362392	-2.31184801438542
TRINITY_DN20890_c0_g1_i9	1.36225350783597	1.72270802312572	-4.08613082956438	3.06322745681251	3.53837351790761	-5.02811539646365	1.52187129266381	-5.20316088257457	3.10897331025698
TRINITY_DN6170_c0_g1_i12	-1.1321255470854	-0.786842729491893	1.69471780456356	-1.1321255470854	-1.45405364197276	0.906591560487452	-1.45405364197276	4.74844244222382	-1.39055069966661
TRINITY_DN18183_c0_g1_i7	-1.21691541201099	-0.965953838477773	1.21684526995435	-0.905412296542722	-0.874360666533672	2.10169066249274	-1.21691541201099	2.61222378554409	-0.751202092415028
TRINITY_DN15849_c0_g1_i3	1.5856112536242	0.326287797083566	-2.97075684751605	2.24546518092149	2.32691147484367	-2.97075684751605	1.7910071168993	-2.97075684751605	0.63698771917593
TRINITY_DN3624_c0_g1_i12	-2.29717672590549	-2.2267873980141	3.43969869700278	-2.29717672590549	-1.89445454905989	3.76572209081015	-2.29717672590549	4.8866769660719	-1.07932562909436
TRINITY_DN4116_c1_g1_i9	-0.70063790988966	-0.70063790988966	-0.372950545713613	-0.70063790988966	-0.70063790988966	1.63621672923581	-0.70063790988966	2.94056127581577	-0.70063790988966
TRINITY_DN41581_c0_g1_i1	0.205095544902787	0.942877637880957	-1.10116669482506	-0.124436474147911	1.04157347729102	-1.10116669482506	0.751231725461489	-1.10116669482506	0.487158173086852
TRINITY_DN5362_c1_g1_i23	-0.832073484574712	-0.832073484574712	1.64456742409481	-0.832073484574712	-0.832073484574712	0.438156422663286	-0.832073484574712	2.90971706069017	-0.832073484574712
TRINITY_DN13978_c0_g1_i8	-2.44144070298797	-2.44144070298797	2.95231869396469	-1.91037121026202	-1.29870053087189	3.51566133857431	-2.44144070298797	6.14620931808659	-2.08079550052776
TRINITY_DN12259_c1_g1_i2	-1.42500101853712	-0.470770107412976	2.45438408730498	-1.62363462155886	-0.915262799168791	1.74956459943436	-1.85260719131902	3.07358204304445	-0.990254991787003
TRINITY_DN7830_c0_g1_i6	1.12607804710917	1.24095641544251	-3.2695070895035	2.11492483822396	1.97352154569031	-1.90813632914591	0.448123307041362	-4.03620932334753	2.31024858848963
TRINITY_DN8289_c0_g1_i14	-1.85312293210078	-1.78961998979462	3.33286251174839	-1.52199100988358	-1.30913221243593	2.10246885965321	-1.85312293210078	4.74478063701486	-1.85312293210078
TRINITY_DN12523_c0_g1_i17	-0.903580890080725	-2.45762864435966	5.14880564184318	-2.03762489218746	-2.21034130702734	3.42448965913515	-2.58829421535474	3.83918034658042	-2.21500569854882
TRINITY_DN3072_c0_g1_i1	1.300039910792	1.78236826063799	-4.47648289398033	3.35151085185299	3.99827679517002	-5.52153558036991	3.42398483593474	-5.85610385603604	1.99794167599854
TRINITY_DN12412_c0_g1_i1	-0.791199657336195	-0.98950458969696	2.56797717460209	-0.956190435330807	-0.830131885986435	2.36649743928493	-1.0680833154017	0.384112982201903	-0.683477712336822
TRINITY_DN398_c0_g1_i1	-1.02803345506059	-1.02803345506059	-0.0273122878169365	-1.02803345506059	-1.02803345506059	1.25292285877047	-1.02803345506059	4.94259015941001	-1.02803345506059
TRINITY_DN98077_c0_g1_i4	1.94247797091847	2.05571605608568	-2.50331534459465	1.67314963900143	-0.31890704760475	-2.37419507738655	1.49046679171657	-2.64065613696537	0.675263148829176
TRINITY_DN28880_c0_g1_i2	-0.511515832896649	-0.558649808487744	0.925255188329476	-0.675014565179529	-0.675014565179529	0.156862676012144	-0.485980740789512	2.49907221337087	-0.675014565179529
TRINITY_DN5856_c1_g1_i3	-2.79758729830494	-2.91128779746967	7.09141753539774	-2.79758729830494	-2.91128779746967	4.68454403643985	-2.91128779746967	5.46436421465098	-2.91128779746967
TRINITY_DN2356_c0_g1_i7	1.37206309620073	-0.565684625346207	-2.88734074454403	0.281375083404019	3.95016978464644	-2.97276540079671	1.82942781614512	-2.97276540079671	1.96552039108734
TRINITY_DN18227_c0_g1_i1	-1.52936275498394	-1.52936275498394	1.67258470145721	-1.52936275498394	-1.52936275498394	2.15264863581675	-1.52936275498394	5.3509431926297	-1.52936275498394
TRINITY_DN2481_c1_g1_i3	-2.72732610501618	-2.72732610501618	8.77769244328275	-2.72732610501618	-2.72732610501618	8.84892202482707	-2.72732610501618	-1.26265783801274	-2.72732610501618
TRINITY_DN1558_c1_g1_i22	-3.2450300633355	-3.2450300633355	7.29821157063263	-3.2450300633355	-3.2450300633355	7.26996697977711	-3.2450300633355	4.90200182960323	-3.2450300633355
TRINITY_DN1324_c0_g1_i2	-1.05354154609453	-1.10004840628301	2.61383266723185	-1.33411653323746	-1.33411653323746	2.97284398605193	-0.933378076161453	1.42282839318958	-1.25430395145944
TRINITY_DN6773_c0_g2_i3	-0.548130873805706	-0.770523295142154	1.02357433595343	-0.7502888114021	-0.770523295142154	0.614660726377295	-0.857307061284221	2.91584533572983	-0.857307061284221
TRINITY_DN4513_c1_g1_i3	-0.515851480584379	-0.217972934791352	1.43772607928558	-1.09070980299371	-1.36032585820268	1.01871847587267	-0.147293331360073	2.06281513162187	-1.18710627884794
TRINITY_DN1683_c0_g1_i6	0.302421874445463	1.05451899024809	-1.569815899197	0.10374052479315	2.11455402981601	-1.569815899197	0.24985228429946	-1.569815899197	0.884359993988807
TRINITY_DN6728_c0_g1_i19	-0.699935602683571	-2.19800848634799	4.40873547855049	-2.01438857700879	-3.27630504784601	3.22654446978895	-1.71765610952261	4.53175811676547	-2.26074424169595
TRINITY_DN4454_c0_g1_i13	-1.42733448107163	-1.07647920072077	1.71260537140784	-1.68399131713471	-0.528685263233385	1.26579954509674	-1.07603178405076	3.14035690394021	-0.326239774233529
TRINITY_DN44924_c0_g1_i6	-2.29264829754676	-2.29264829754676	2.89812457099112	-2.29264829754676	-2.29264829754676	3.89478296085846	-2.29264829754676	6.96298225343099	-2.29264829754676
TRINITY_DN59852_c0_g1_i1	-2.38029360171583	-1.30236702303076	4.61935695326164	-1.98084903712637	-1.12509503529614	3.57176034549592	-2.38029360171583	2.9347653646008	-1.95698436447344
TRINITY_DN3018_c0_g1_i5	-2.70363044479463	-1.81372971816551	4.32235616779711	-4.53510237764233	-2.00378330528754	4.64631577783518	-3.3812970415633	6.78225087636717	-1.31337993454614
TRINITY_DN6555_c0_g1_i1	-1.38223020552027	-0.830526324744535	4.26912897030148	-0.967850419971027	-1.30415847793423	3.7668314029303	-1.06161783807557	-0.973783375724768	-1.51579373126138
TRINITY_DN1417_c0_g1_i41	-1.38405400315028	-0.607862715924529	1.22642230235586	-1.14911214779859	-1.12486705636945	1.31295487308444	-0.246912959653724	2.33154621904591	-0.358114511589646
TRINITY_DN2518_c1_g1_i17	-1.8804763330261	-1.89554378111504	1.94370961225778	-1.39504950585586	-2.14051604128042	2.09751717774736	0.185892476589612	3.48958828290553	-0.405121888222857
TRINITY_DN1078_c0_g1_i1	-0.767845293631464	-0.659488115541046	2.51918366369946	-0.767845293631464	-0.634281767890359	1.9330382623968	-0.767845293631464	-0.0870708681390034	-0.767845293631464
TRINITY_DN4562_c1_g1_i1	-2.99816580096992	-2.99816580096992	5.67863402759652	-2.99816580096992	-2.99816580096992	4.325699614033	-2.61522193140093	7.60171729462103	-2.99816580096992
TRINITY_DN8232_c0_g1_i8	-1.04454821782647	-0.987964689460101	1.49993716840962	-0.887504507680889	-0.925524114684194	2.9633648638168	-0.861855920310278	1.20185986941992	-0.957764451684402
TRINITY_DN72971_c0_g1_i11	-0.529344743496597	-0.383993357923977	0.971967005747063	-0.529344743496597	-0.529344743496597	0.492845496137469	-0.529344743496597	1.56590457352243	-0.529344743496597
TRINITY_DN1558_c1_g1_i20	-2.01960128291888	-2.01960128291888	2.59098067557365	-2.01960128291888	-2.01960128291888	2.72773240407943	-2.01960128291888	6.7988946178602	-2.01960128291888
TRINITY_DN8800_c0_g1_i10	0.71710163859998	1.36659712512314	-2.77347314233334	2.38123491713323	1.06974244015809	-2.91621331444942	2.06924157552051	-2.91621331444942	1.00198207469724
TRINITY_DN24551_c1_g1_i1	-3.03608151158712	-3.2044725468659	5.98374084477814	-6.11673917493235	-1.37683708016547	6.09527896848805	-5.6784463233532	7.14574845178078	0.187808371857069
TRINITY_DN27771_c0_g1_i6	2.24681969961206	1.37104453950638	-4.91663634010911	3.44889021057432	3.97381535990546	-5.81624895541931	3.21129532158065	-6.76746823028267	3.2484883946322
TRINITY_DN3380_c0_g1_i42	-0.618494569176315	-0.725610831561676	3.43568699252793	-0.761234741292397	-0.577271906449802	-0.115994228647132	-0.761234741292397	0.885388767184185	-0.761234741292397
TRINITY_DN80520_c0_g1_i4	-1.33272612541243	-1.16413534679793	3.62634037245677	-1.50460284529919	-1.52777369357013	2.15992691274028	-1.38777415701613	2.44439377111603	-1.31364888821728
TRINITY_DN1252_c0_g1_i3	1.4683174230859	2.71849279753912	-3.31304229043876	2.40924954809299	0.931735629322386	-3.75867358364618	3.49614357703351	-4.10866210232577	0.156439001336799
TRINITY_DN13042_c0_g1_i1	-1.62528659273484	-1.50421217980738	2.67642601752841	-1.62631378753856	-1.07111290195664	2.65259229199951	-1.7417910049585	3.60280628924189	-1.3631081317739
TRINITY_DN4808_c0_g1_i8	-1.15947564238689	0.333342144744952	1.99132445246131	-1.10968171737073	-1.44647139006841	1.14002338243781	-0.854534901520102	1.97719833451968	-0.871724662817617
TRINITY_DN1055_c0_g1_i23	-0.892192868933113	-0.795931015874709	2.90315849623345	-0.892192868933113	-0.892192868933113	1.05752880863673	-0.892192868933113	1.2962080556701	-0.892192868933113
TRINITY_DN398_c0_g1_i14	-1.27079593268108	-1.27079593268108	2.01297771138154	-1.27079593268108	-1.27079593268108	-0.0754483343588581	-1.27079593268108	5.48686742107975	-1.07041713469705
TRINITY_DN1982_c0_g1_i1	-1.52287724381061	-1.18032249833329	4.67093391694488	-1.52287724381061	-1.52287724381061	1.86131074554688	-1.52287724381061	2.26246405489457	-1.52287724381061
TRINITY_DN7902_c0_g2_i12	-1.01659333165699	-1.6420506106062	3.66121690023496	-1.25835107786037	-2.26323329924011	2.22753261162674	-1.42957130875754	3.51554548418714	-1.79449536792762
TRINITY_DN6035_c1_g1_i41	-1.69933177298607	-1.3939272092256	2.8484135510645	-1.58345967530066	-1.73836107041443	2.99858803948208	-0.430746069631994	2.79092314858194	-1.79209894156978
TRINITY_DN302_c4_g1_i2	-5.21682692380745	-4.33252301326618	7.8780732876303	-0.0628445470021584	-2.47444389898048	6.52413246391181	-5.93754316632859	7.79440860229175	-4.172432804449
TRINITY_DN19543_c0_g1_i1	-2.78158770320512	-1.91685678089037	3.09738280694596	-2.64015491227583	-1.67993762711069	3.21380636173707	-0.347827021239778	4.65153032501372	-1.59635544897496
TRINITY_DN18207_c0_g1_i2	-1.00113871178228	-1.00113871178228	3.08589974498466	-1.00113871178228	-1.00113871178228	-0.0258753901037897	-1.00113871178228	2.94680791581283	-1.00113871178228
TRINITY_DN20677_c0_g1_i12	1.94945314799526	0.644677390900327	-4.54558762758238	2.98737541367341	2.72253762757001	-4.58493118487184	3.39937252495004	-4.92520858963809	2.35231129700327
TRINITY_DN5967_c0_g1_i1	-0.341074152341638	1.52885508141494	-1.69054204450211	0.528558505190056	2.1021392595546	-1.60302504701606	0.54272583711665	-2.03170172399832	0.964064284581873
TRINITY_DN4487_c0_g1_i2	-1.16819137829172	2.75400546013262	-3.08237317329399	0.362426390681765	3.77866409072766	-3.08237317329399	0.59975061632573	-3.08237317329399	2.92046434030592
TRINITY_DN3934_c0_g1_i8	-0.907315822585884	-0.474822834217811	1.55169401705677	-0.676522169759067	-0.70907627936124	1.15784661091304	-1.33306983746652	2.26366420201989	-0.872397886599176
TRINITY_DN5635_c0_g1_i5	-0.613977321783983	-0.510983328460657	0.337610473030772	-0.519065674758516	-0.496282279114228	0.300587201709957	-0.504282456958053	2.62037070811869	-0.613977321783983
TRINITY_DN3614_c0_g1_i1	0.592476060925708	1.29130184552687	-1.89094841333339	2.50341505593816	1.38053042702438	-1.92156465386483	1.18865618423651	-3.25803937121657	0.114172864763159
TRINITY_DN203_c9_g1_i1	-1.2021242492441	-0.682079225204278	3.10756127452952	-0.803773878898131	-1.2021242492441	1.98056804827209	-1.2021242492441	0.973560021486902	-0.96946349245382
TRINITY_DN8087_c0_g1_i3	-0.716841320763951	-0.716841320763951	2.49167593904159	-0.716841320763951	-0.628699723894934	0.646049321901909	-0.716841320763951	1.07518106677119	-0.716841320763951
TRINITY_DN5839_c0_g1_i3	1.01238833258161	3.56975804401838	-2.36701255988161	3.17311379949332	-0.541907721000722	-2.44800468220348	1.41956568350394	-2.573655783865	-1.24424511264643
TRINITY_DN65201_c0_g1_i2	-1.89453469486683	-1.89453469486683	2.46625095004089	-1.89453469486683	-1.89453469486683	2.87808999628491	-1.89453469486683	6.0228672228752	-1.89453469486683
TRINITY_DN167_c0_g1_i6	-1.19868906954858	-0.241299132289005	1.75601390700306	-0.57604437253309	-1.75957540957864	1.53186428164846	-1.82200220958673	3.66866734356176	-1.35893533867724
TRINITY_DN12111_c0_g1_i2	-0.44707439567573	-0.518837064975821	0.563865524354428	-0.518837064975821	-0.465030621280027	2.16058673313678	-0.434772800187347	0.178936754579365	-0.518837064975821
TRINITY_DN85829_c0_g1_i2	-1.33885515943339	-1.33885515943339	2.79479055944495	-0.971484093784857	-1.33885515943339	1.43872236277039	-0.920935151621421	3.01432696092448	-1.33885515943339
TRINITY_DN4272_c0_g1_i25	-0.803934006632076	-0.803934006632076	2.20272307526937	-0.803934006632076	-0.803934006632076	1.35924265956153	-0.803934006632076	1.26163830496155	-0.803934006632076
TRINITY_DN6779_c0_g1_i11	-0.162771081878395	-0.689907716172066	1.56989337911919	-0.0793363338625965	-1.56728397860705	1.18084212672742	-1.31384788634081	2.83326231323851	-1.7708508222242
TRINITY_DN1417_c0_g1_i40	-0.960084950407445	0.0325178617534903	1.81917154566872	-0.588362135861572	-1.63197239481449	1.41742363813954	-1.36320265600269	2.49477833912488	-1.22026924760042
TRINITY_DN13244_c0_g1_i1	2.16694067723641	1.95623216333808	-2.34830301409895	1.81531547648955	-0.619707824918628	-2.56672653323246	1.94071236906754	-2.78738598734445	0.442922673462907
TRINITY_DN1324_c1_g1_i50	0.69572883772426	1.07521290051886	-1.9339703181863	0.543608647161262	0.0157587881424996	-1.5323655256175	1.14193672591889	-1.36255024734069	1.35664019167871
TRINITY_DN9240_c0_g1_i5	-0.785423072471885	-0.785423072471885	3.30796808078113	-0.785423072471885	-0.785423072471885	1.45794135322178	-0.785423072471885	-0.0533709991715956	-0.785423072471885
TRINITY_DN6601_c0_g1_i10	0.876456277414404	2.49573096044039	-3.05279632851591	0.438553779909812	3.08659451488031	-3.00549061373756	-0.0209721684855455	-2.85979769217427	2.04172127026838
TRINITY_DN54_c6_g2_i5	-0.208646134116263	-0.937086993239038	2.18002383714348	-0.899191766182712	-2.09033325353472	1.56534755942261	-0.0634314634120687	2.36161678373312	-1.90829856981441
TRINITY_DN21267_c0_g1_i5	0.494220119476129	1.86549353261403	-1.2894460614317	0.659154786061656	0.457726475603764	-1.2894460614317	-0.305403635334675	-1.2894460614317	0.697146905874198
TRINITY_DN1955_c2_g1_i1	-0.982299094695235	-0.62615528446996	1.16109432399795	-0.982299094695235	-0.689517345467389	0.618921990889711	-0.789473691142844	3.15167534991301	-0.861947154330013
TRINITY_DN8065_c0_g1_i14	-3.9805568777591	-3.96389017929281	8.86243045294875	-4.44208543723198	-4.44208543723198	8.04447534567401	-4.44208543723198	8.80588300735705	-4.44208543723198
TRINITY_DN9361_c0_g1_i1	-1.57173367828396	-1.41857689022254	1.93707524795064	-1.57173367828396	-1.57173367828396	2.56306225310249	-1.57173367828396	4.44482949753228	-1.23945539522703
TRINITY_DN52373_c0_g1_i1	-0.848786908066475	-0.848786908066475	2.32017597594045	-0.848786908066475	-0.848786908066475	1.1483248126087	-0.848786908066475	1.6242206598497	-0.848786908066475
TRINITY_DN52188_c0_g1_i6	2.57619486160098	3.01608126296021	-3.76438185207397	1.28065612260685	2.22868810838209	-4.59961453209937	2.83539090781259	-5.5915564937365	2.01854161454713
TRINITY_DN8232_c0_g1_i24	-0.739136099333913	-1.1624453365763	1.19651348925603	-1.00669610389835	-1.1624453365763	4.41631227372284	-1.1624453365763	0.782787786558599	-1.1624453365763
TRINITY_DN27169_c1_g1_i2	-0.794569188311847	-0.794569188311847	0.859866352533552	-0.794569188311847	-0.794569188311847	0.916044414070829	-0.794569188311847	2.9915043632667	-0.794569188311847
TRINITY_DN1955_c2_g2_i1	-0.874308869284302	-0.565601064562924	1.5220167246916	-1.71244245289219	-0.466768030763333	0.252875116380836	-1.32290532590722	3.95337228456438	-0.786238382226842
TRINITY_DN6212_c0_g1_i8	-0.805156824822513	3.87431587970414	-2.31864757041063	0.47149888601168	1.78677908658097	-2.31864757041063	-1.18179996621775	-2.31864757041063	2.81030564997537
TRINITY_DN7116_c0_g1_i2	1.62218648764488	0.931441415353966	-3.08099472186954	0.796461062296258	2.76368325667704	-1.94913582332013	0.388979806275124	-3.72055528646183	2.24793380340423
TRINITY_DN63888_c0_g1_i11	0.612824467484284	-0.131198885294535	-1.54521137917261	1.47866895718944	1.5988288085825	-1.62382121386898	0.829564666497469	-1.55893836228413	0.339282940866568
TRINITY_DN4528_c0_g1_i7	-3.45282698843744	-2.44850538248735	6.25260323467646	-1.89064563196558	-3.45282698843744	5.10734914720796	-2.97049496769007	6.18120170931313	-3.32585413217968
TRINITY_DN15134_c0_g2_i1	-0.71724184674779	-0.71724184674779	1.67754665007082	-0.71724184674779	-0.71724184674779	0.703914113914434	-0.71724184674779	1.92199031650149	-0.71724184674779
TRINITY_DN1415_c0_g2_i5	1.41573391061854	1.55220163556302	-1.51026550793769	-0.561664660444329	1.31978694833388	-1.51026550793769	-0.337138074457029	-1.51026550793769	1.14187676419898
TRINITY_DN5706_c0_g1_i3	0.0503410364017343	0.0674957574408014	-0.276196311738218	-0.0410819913618604	0.0165854374896284	-0.276196311738218	0.494421334917986	-0.276196311738218	0.240827360326363
TRINITY_DN1388_c0_g2_i1	-0.8518877364552	-1.2451441750083	1.64099634808671	-1.63969695040298	0.0152590639532511	1.66037215127856	-1.13727380351086	2.55431857965495	-0.996943477596123
TRINITY_DN5939_c0_g1_i1	1.05885947167157	2.72449833548273	-3.32332357397347	-0.831214021320862	5.36263058659405	-3.32332357397347	-0.950371476061646	-3.32332357397347	2.60556782555458
TRINITY_DN1389_c0_g1_i3	-0.839886540201728	-0.617081979156467	2.5422273197322	-0.839886540201728	-0.6802573543805	0.828232584484704	-0.839886540201728	1.28642559012698	-0.839886540201728
TRINITY_DN2503_c0_g1_i5	1.15873889374803	2.6232635153118	-4.20516079850848	3.5053557688729	2.96216226650263	-5.62507533207695	3.44305402763818	-5.99468140210879	2.13234306062068
TRINITY_DN148253_c0_g1_i2	-4.1058935245833	-4.1058935245833	8.17769059730172	-4.1058935245833	-4.1058935245833	8.07145001451519	-4.1058935245833	8.38622053568292	-4.1058935245833
TRINITY_DN8460_c2_g1_i3	-3.01286727691737	-2.63768879732776	6.70031471999825	-2.82130462621661	-2.86882090730066	6.51520388766137	-2.79129948837896	3.82231151551699	-2.90584902703525
TRINITY_DN3467_c0_g1_i14	-1.13612543860092	-1.19680366716933	1.68233683902191	-1.07548042945595	-1.65682624480121	0.350919062116752	-1.50215262921819	4.74068504197946	-0.20655253387254
TRINITY_DN1955_c2_g1_i13	-0.718280597425495	-0.174127515199538	0.955683570404741	-0.457396404773386	-0.773224300124331	-0.241586207825953	-0.65859018882027	2.83588428792853	-0.768362644164296
TRINITY_DN7489_c0_g1_i14	-1.20984834044559	-0.902831046850306	3.78935542282915	-1.0562478543143	-0.558271192015237	3.14958455531398	-1.42953787789303	-0.781882934200367	-1.0003207324243
TRINITY_DN7443_c0_g1_i2	-1.57684970132453	-0.992675343229301	1.9003083777821	-1.83500720962207	-0.331454069868981	2.01440248801123	-1.80239727983082	3.14449966064198	-0.5208269225596
TRINITY_DN18963_c0_g1_i15	-0.607619991192302	-0.387010509371209	0.441428190052488	-0.551889560664904	-0.42192097886277	0.0551261826914992	-0.472764656277241	2.37512706307771	-0.430475739453275
TRINITY_DN7140_c0_g1_i6	0.996677074106582	2.27991613722674	-3.89759168668912	2.46339360901103	2.99548286915056	-4.9204920887992	3.08887188076168	-4.80412733210742	1.79786953733915
TRINITY_DN4728_c0_g1_i7	-1.52522804332687	-1.83628274282421	3.1320990075594	-1.6037267531115	-1.41909265542648	2.64431104125562	-1.57058370093682	3.6752405616027	-1.49673671479183
TRINITY_DN9507_c1_g1_i3	0.459640675401786	2.64555877014395	-2.14773690045166	1.18030047155839	0.284416131002216	-1.78402496712787	0.461239491795128	-2.06385922456001	0.964465552238062
TRINITY_DN34781_c0_g1_i1	-0.489736654832958	-0.274600689768146	0.757769736241043	-0.603437153997686	-0.518012497745009	0.791625645519891	-0.471189355699246	1.348896412372	-0.541315442089889
TRINITY_DN10360_c0_g1_i12	-1.0871648821956	-1.91585425164251	3.5454316289114	-0.682176455518574	-1.60352153589772	2.27720989924394	-1.5054894529372	3.05152462987698	-2.07995957984071
TRINITY_DN30334_c0_g1_i14	0.0257912254914834	0.696267760403156	-1.30655551846437	-0.415863973638467	2.49341262694489	-1.33653838468009	-0.339426664004912	-1.33653838468009	1.5194513126284
TRINITY_DN1948_c1_g1_i1	0.633093191994687	2.9682864131733	-1.80324851537329	1.22665065943372	1.12227244322769	-3.78442634557995	1.82227020977566	-3.29373120775753	1.1088331511057
TRINITY_DN1055_c0_g1_i14	-0.544135285362558	-0.544135285362558	1.73652414709264	-0.544135285362558	-0.544135285362558	1.90635017449856	-0.544135285362558	-0.378062609415853	-0.544135285362558
TRINITY_DN1055_c0_g1_i1	-0.893410492031695	-0.893410492031695	3.54993093377153	-0.893410492031695	-0.893410492031695	1.21728682451324	-0.753286268122624	0.453120969996325	-0.893410492031695
TRINITY_DN24350_c0_g1_i1	-0.758294285774188	-2.05342953477501	2.96355698993693	-2.05342953477501	-2.05342953477501	2.99794256694602	-2.05342953477501	4.23206516157459	-1.22155229358333
TRINITY_DN7828_c0_g1_i12	1.3508259903328	1.54717825314652	-3.88536999323546	1.92663658115834	2.5428310599791	-3.92425900662906	2.32513481848423	-3.11803075002574	1.23505304678928
TRINITY_DN1487_c0_g1_i7	-0.925565195715198	-0.925565195715198	1.95727346005205	-0.925565195715198	-0.925565195715198	0.835294441106709	-0.925565195715198	2.76082327313243	-0.925565195715198
TRINITY_DN10934_c0_g1_i11	0.48390015710064	2.22603152451373	-3.71664897328922	3.7656929391768	3.448300638987	-4.57824414617516	3.66688064438804	-5.02291121301707	-0.27300157168478
TRINITY_DN7902_c0_g2_i10	-1.35613607298187	-2.0936797857857	4.33435444629226	-2.18005884455796	-2.04441686305455	2.90989961934389	-1.46038603497855	3.83238937427931	-1.94196583855684
TRINITY_DN11871_c0_g1_i1	-0.516112251511089	-1.00978700037938	2.30449727472664	-0.399001625240146	-1.16877652414054	1.61279866172279	-1.30186928447744	1.81238039749921	-1.33412964820004
TRINITY_DN6013_c0_g1_i6	-4.63674841700784	-2.13336319104671	4.73582156064195	-3.16353216996044	-0.456255699369801	3.96261409143634	-2.97517003974658	5.39054758050996	-0.723913715456879
TRINITY_DN2608_c0_g1_i4	-1.62289309637195	-2.135437161918	4.85079466105395	-1.12332208688144	-1.5623515544369	5.05285193116477	-1.43585556397685	-1.52867367035081	-0.495113458282776
TRINITY_DN2409_c0_g1_i2	-0.503783350954113	-1.18980722245424	5.04641964217947	-1.96276499092826	-1.13130272070344	5.11183713658779	-0.912265820707554	-2.81330207780472	-1.64503059521492
TRINITY_DN3666_c0_g1_i13	-3.82286331833127	-3.82286331833127	8.22789513497917	-3.82286331833127	-3.82286331833127	6.83278993478557	-3.82286331833127	7.87649484022289	-3.82286331833127
TRINITY_DN873_c0_g1_i22	-1.32663412428634	-0.927189559696881	3.23774404427872	-0.959263058637809	-1.21426760121378	-0.637782380420458	-0.694365908786826	3.67079378372197	-1.14903519495861
TRINITY_DN18994_c0_g1_i2	-2.01018561639296	-2.35705161303022	2.66565762587627	-1.93371479053289	-1.74360055534937	3.13214107516238	-1.44736875655176	5.17805092364298	-1.48392829282444
TRINITY_DN307373_c0_g1_i1	-1.7371898169109	-1.22926835195357	2.6612289648935	-1.7371898169109	-1.7371898169109	3.23122354651418	-1.7371898169109	4.0227649251004	-1.7371898169109
TRINITY_DN2989_c0_g1_i22	-0.569377469403126	1.97426747894543	-1.93363706199681	1.45270150829253	0.797993596245404	-2.04330865773554	1.12156462188119	-2.30402734069511	1.50382332446602
TRINITY_DN286_c0_g1_i4	3.41875025160154	3.88486847336859	-4.52148111325454	1.15252749536268	2.60007312487085	-4.52148111325454	0.0225096064103081	-4.52148111325454	2.48571438814966
TRINITY_DN14899_c0_g1_i20	-0.665086218731705	-0.725466269356521	1.92926650966881	-0.787537202194247	-0.418669884348329	1.36140970926902	-0.951793453549867	0.933436359204058	-0.675559549961214
TRINITY_DN55791_c2_g1_i3	-0.959697581803991	-0.723358042635618	2.98122086599472	-0.959697581803991	-0.959697581803991	2.44165982808629	-0.959697581803991	0.0989652575745688	-0.959697581803991
TRINITY_DN196218_c0_g1_i1	-2.19492256708515	-2.19492256708515	4.75171473003163	-2.19492256708515	-2.19492256708515	5.17361881551375	-2.19492256708515	3.24420185696551	-2.19492256708515
TRINITY_DN6008_c1_g1_i1	1.67134640509666	4.84132036089805	-4.1273521915473	1.64856749889189	2.23459158218794	-3.53758870456232	0.229566295685178	-4.1273521915473	1.16690094489721
TRINITY_DN11363_c0_g1_i1	0.857381880198719	1.08892814240846	-2.24162087329945	2.04940392534174	2.62985105946736	-3.75950818942556	0.904725560072738	-3.05548085006824	1.52631934530422
TRINITY_DN180_c5_g1_i4	1.7231019821053	3.38323203783466	-2.38450220177497	-1.12146779594117	1.08108052763843	-2.38450220177497	0.761338260600196	-2.38450220177497	1.32622159308749
TRINITY_DN4374_c0_g1_i11	-1.15343974703942	-0.917100207871051	0.545667637584577	-1.15343974703942	-1.15343974703942	2.25377702266493	-1.15343974703942	3.40562372161233	-0.674209185833088
TRINITY_DN5856_c1_g1_i10	-2.55992241347402	-2.55992241347402	6.1727945056414	-2.55992241347402	-2.55992241347402	3.92902634137237	-2.55992241347402	5.25771363383037	-2.55992241347402
TRINITY_DN4720_c1_g1_i11	-0.463761021624363	-0.463761021624363	1.31738883008585	-0.463761021624363	-0.463761021624363	-0.194727875169126	-0.463761021624363	1.65990517482946	-0.463761021624363
TRINITY_DN8981_c0_g1_i1	-0.926320301119611	-0.314717697143569	1.27376602753142	-0.334425220386195	-0.85533810902868	1.36469997566236	-0.7398096615417	1.78776663403805	-1.25562164801207
TRINITY_DN6035_c1_g1_i32	-1.22587547990066	-0.38930609416749	1.5952804294556	-0.600651913234374	-1.24858515967016	1.68616727655901	-0.418651563068195	2.47613537375198	-1.87451286972571
TRINITY_DN8888_c0_g1_i2	0.171365965516017	1.77966747811579	-2.67352415776441	2.58218001900997	0.237828484827415	-2.90370968402419	2.79387829363333	-2.70892949389561	0.721243094581679
TRINITY_DN425_c1_g1_i10	-3.09905076600361	-1.72405556400632	3.13835383174885	-1.63005630479682	-1.96421951908326	2.62838909112279	-1.25550924567227	5.02303296383432	-1.11688448714367
TRINITY_DN109462_c0_g1_i2	1.16617897654106	2.06039799952023	-3.52475808658074	2.42876359436158	1.1368995449549	-3.4092808691608	2.64187198285972	-3.52824707266062	1.02817393016467
TRINITY_DN8442_c0_g1_i1	-1.11228670812097	-1.11228670812097	3.56516515574476	-1.11228670812097	-1.11228670812097	2.66012684662752	-1.11228670812097	0.448428246353514	-1.11228670812097
TRINITY_DN7077_c1_g1_i3	-1.71122201103535	-1.6272057552664	1.85173375580533	-1.76963869726068	-1.79908247515316	3.10266095401975	-1.8926426513155	5.60579173322306	-1.76039485301706
TRINITY_DN14_c0_g1_i19	-2.10504725755686	0.696782588465518	2.36187813395976	-1.506892055973	-2.58765121338353	1.18699693442314	-1.15157085924058	4.40263369442073	-1.29712996511517
TRINITY_DN1281_c13_g1_i11	-0.699413661611484	-0.641443592974154	1.06696947938981	-0.699413661611484	-0.699413661611484	1.06696947938981	-0.699413661611484	2.00457294225195	-0.699413661611484
TRINITY_DN9657_c0_g1_i3	0.909734461284754	0.988287912876626	-2.99520224485027	1.82153625673006	2.38100916115907	-2.28109170356455	1.05869430610483	-3.60590230698503	1.72293415724451
TRINITY_DN3672_c0_g1_i2	0.941370214230322	1.06712882305184	-3.34639756374505	2.74061967052039	1.58216226341722	-2.91771915379682	1.60089454714767	-3.20889403999512	1.54083523916956
TRINITY_DN3884_c0_g1_i6	2.35047525387685	3.43529748099708	-4.56318012361009	1.16639983646782	3.9349550364123	-4.56318012361009	0.493576795182651	-4.56318012361009	2.30883596789356
TRINITY_DN14742_c1_g1_i1	-2.58558727914851	-1.32120799806611	2.72896128537326	-2.18079606734524	-0.0892456119930607	2.4593823413608	-0.64843384482264	3.29207297541548	-1.65514580077399
TRINITY_DN488_c0_g1_i7	-0.91159382475923	-0.618956500755611	0.974032345963325	-0.875753078537187	-0.425700491805165	1.67469868321752	-1.90345167273569	2.48026558450121	-0.393541045089171
TRINITY_DN2989_c0_g1_i32	-0.368847049433599	0.876658310171968	-1.2582415620305	0.841072277885644	0.42530988426673	-1.24631291771247	1.14895563733473	-1.22795109660282	0.809356516120312
TRINITY_DN1087_c1_g1_i17	2.0377292462326	2.63766168399778	-3.02010263084699	1.24821271673338	1.38140748217027	-3.87285583293366	2.2644637691047	-4.41679106539476	1.74027463093669
TRINITY_DN2664_c0_g1_i5	-0.96376482721735	2.25421874350086	-2.00640916462584	0.586227263980734	0.647797213318448	-2.00640916462584	2.17620368714342	-2.00640916462584	1.31854541315142
TRINITY_DN4375_c0_g1_i6	-1.17763614637196	-1.17763614637196	1.82668545957814	-0.883677167343262	-1.17763614637196	1.19782038950471	-0.530551933743003	3.04091255987482	-1.11828086875553
TRINITY_DN18115_c0_g1_i2	1.07708715439399	2.03948342630605	-3.7833546651772	2.48800113937766	3.40657598375481	-5.27784557477568	2.61980670580934	-5.5288071483089	2.95905297861993
TRINITY_DN75420_c0_g1_i3	-1.25676222668276	-1.25676222668276	2.38628582757	-1.25676222668276	-1.25676222668276	1.20581366135945	-1.25676222668276	3.94847387116709	-1.25676222668276
TRINITY_DN5856_c1_g1_i2	-0.846736492199908	-0.846736492199908	-0.846736492199908	-0.846736492199908	-0.846736492199908	1.69626438520252	-0.846736492199908	4.23089106019684	-0.846736492199908
TRINITY_DN694_c0_g1_i42	-1.09602712060131	-1.09602712060131	1.58474730489115	-1.09602712060131	-0.950675735028688	0.978478315762322	-1.09602712060131	3.86758571738175	-1.09602712060131
TRINITY_DN2071_c1_g1_i2	-1.88250582164645	-1.62428843211043	3.00282449382972	-1.77147450925771	-0.459196584404062	3.34846568640649	-1.75289308351598	2.84525129970441	-1.70618304900599
TRINITY_DN1303_c2_g2_i2	-4.13886120318778	-4.01718264659953	6.30940896771797	-3.81577941368405	-2.37757592982616	8.73401275526239	-4.13886120318778	6.84040034880447	-3.39556167529953
TRINITY_DN1935_c0_g1_i14	1.19353372135181	0.791988458401075	-2.19252471095527	2.3389376331855	1.11942235170631	-2.36729911205898	1.05813355858224	-2.90534056539264	0.963148665179967
TRINITY_DN9080_c0_g1_i1	1.26401696137975	1.56826152282256	-3.71647700653246	2.18956871459412	4.09260977325089	-4.0322184626971	1.71851266917539	-4.13655512251183	1.05228095051869
TRINITY_DN2481_c1_g1_i7	-4.37346645134036	-4.37346645134036	7.76026659261574	-4.37346645134036	-4.37346645134036	9.30821669356605	-4.37346645134036	9.17231542186034	-4.37346645134036
TRINITY_DN4116_c1_g1_i15	-1.84422238762678	-0.489655003706421	1.60952922648941	-1.37494201894538	-0.320410825918162	1.26159992899845	-0.55112019700473	2.90863722125928	-1.19941594354566
TRINITY_DN75420_c0_g1_i2	-2.49568338340106	-2.24933469110137	3.5500547208601	-1.75584246184385	-2.08966839658667	3.06387251032155	-1.9925482866656	5.74888706740935	-1.77973707899246
TRINITY_DN1749_c0_g1_i7	-1.17358343853103	0.250819300684896	1.93117607167242	0.0246201447479271	-1.9319226834898	0.983895129397395	-1.71172915762688	3.26634694364647	-1.63962231050139
TRINITY_DN5525_c0_g1_i12	0.833499676144847	1.09879748853152	-1.93267852565709	0.797444184508779	1.12375978469433	-1.82693055971086	0.598541327837095	-2.15481413458905	1.46238075824043
TRINITY_DN4882_c0_g1_i11	3.59168387994074	4.53699830488082	-4.68891524101916	0.899499582625011	1.7095719489998	-4.68891524101916	0.190888531108132	-4.68891524101916	3.13810347550298
TRINITY_DN751_c0_g1_i1	0.754180455910989	1.72530066993378	-1.50386974163445	1.44543599635837	-0.175015589081412	-1.55906539587657	1.93240293047059	-1.55906539587657	-1.06030393020472
TRINITY_DN9346_c0_g1_i6	-1.86730001049932	0.01604212585399	3.1760430893006	-1.62979928001075	-2.18934711835536	3.04418227069964	-2.92409935628926	2.97219754342136	-0.597919264120898
TRINITY_DN4274_c0_g1_i3	-1.81242100623209	-1.55021312293072	2.43928507394007	-1.92583398658375	-1.38996603539076	2.16099775446366	-1.03295548134796	4.51501203043019	-1.40390522634864
TRINITY_DN3250_c0_g1_i33	1.99930636793129	0.104345628302334	-1.42527383857505	0.145398004595716	0.755811608604487	-1.3694860603893	0.145833141091516	-1.45399812761168	1.09806327605069
TRINITY_DN385_c0_g1_i3	-1.20973803192892	-1.90688580331165	3.46205711109331	-1.84031818637266	-1.72985391537507	2.73499200405743	-1.10795204894242	3.38050166610401	-1.78280279532403
TRINITY_DN4010_c0_g1_i15	0.307564528821393	2.14990583206999	-2.95843679913092	0.801805189071225	2.29126035886376	-2.4280975500851	0.789039763358995	-2.75358346438565	1.80054214141631
TRINITY_DN26062_c1_g1_i3	0.88723888916568	1.46417917976083	-2.41757371636699	1.33053957636145	1.13853708678834	-2.66937656812315	1.00399757739543	-2.20446952872283	1.46692750374123
TRINITY_DN15941_c0_g1_i1	1.06596537050184	1.67617215696945	-3.9734285546446	2.87719434711123	4.04184253980399	-4.41367068469627	1.39117083073104	-4.6140494826803	1.94880347690362
TRINITY_DN15134_c0_g1_i5	-0.528805067591002	-0.528805067591002	0.994254994204247	-0.451562068658542	-0.528805067591002	0.0752662560778585	-0.528805067591002	1.98342181892295	-0.486160730182509
TRINITY_DN44142_c0_g1_i2	-0.434283197615317	-0.434283197615317	0.878381975943077	-0.342075759518228	-0.434283197615317	0.0103838692265906	-0.434283197615317	1.62472590242514	-0.434283197615317
TRINITY_DN1911_c3_g1_i2	-0.714719836907042	-1.00294257483167	0.773017150950401	-0.947554004965136	-0.578057289596478	0.944590005274196	-0.932687695012768	3.07477200838373	-0.616417763295238
TRINITY_DN3666_c0_g1_i12	-2.18761295326943	-2.18761295326943	9.21564731183084	-2.18761295326943	-2.18761295326943	0.981029082289414	-2.18761295326943	2.9290013254963	-2.18761295326943
TRINITY_DN695_c1_g1_i2	-1.6691485749237	-2.50021508552878	3.39288011456797	-1.6691485749237	-0.829374749647213	5.39255842245501	-2.50021508552878	2.01340198509256	-1.63073845156337
TRINITY_DN154_c0_g3_i1	-0.914119846547152	-1.08634744876972	4.03979451391493	-0.463539182532144	-1.44056477460066	3.66837978372651	-0.245930306158044	-2.2889813520639	-1.26869138696981
TRINITY_DN2788_c0_g2_i2	-1.44182818607166	-1.37590679312595	3.28431073847878	-2.36198011931482	-0.867236222420073	2.76171137125664	-1.92773201607014	3.46807977051093	-1.5394185432437
TRINITY_DN15332_c0_g1_i3	-0.783603260022531	-0.869027916275208	0.640921230029102	-0.869027916275208	-0.869027916275208	1.62436323461473	-0.869027916275208	2.86345837675474	-0.869027916275208
TRINITY_DN10835_c0_g1_i1	-1.29582576150339	-1.17282180744857	3.9956304549511	-1.29582576150339	-1.04850582652357	4.04398861884168	-1.29582576150339	-0.985485640891236	-0.945328514419253
TRINITY_DN8726_c0_g1_i3	-2.02067891389707	-1.99171734357551	3.97822604308431	-2.77754050139455	-1.53448244411541	3.79431299658271	-2.21574554508211	4.10802110039674	-1.34039539199911
TRINITY_DN38500_c0_g2_i9	-1.34843849150638	-1.34843849150638	4.94520787953701	-1.34843849150638	-1.34843849150638	-1.34843849150638	-1.34843849150638	4.49386156100768	-1.34843849150638
TRINITY_DN4231_c0_g1_i22	2.63917780587126	0.438380769631392	-2.40503822497433	1.74013559543379	-0.195929023171462	-2.40308070087361	2.27346211555228	-2.53297515882832	0.445866821358998
TRINITY_DN152130_c1_g1_i1	-1.43460263135744	-1.43460263135744	-1.43460263135744	-1.43460263135744	-1.43460263135744	2.97200206322669	-1.43460263135744	7.0702163562754	-1.43460263135744
TRINITY_DN2799_c2_g1_i1	-2.01373581008223	-2.28600534273204	3.63415657595705	-0.7909324815824	-1.90502375073243	5.33872465258714	-2.29471729578116	1.9760696979708	-1.65853624560473
TRINITY_DN180_c5_g1_i7	3.11967720917015	3.96461026845406	-3.26106955267807	0.0287649124994434	-0.0110175273776982	-3.26106955267807	0.371082311755544	-3.26106955267807	2.3100914835327
TRINITY_DN537_c1_g1_i4	-3.59964166817277	-3.43676848950881	6.8166758853851	-3.41883172666735	-3.55194492614148	6.70778132932438	-3.47579558721568	7.44923247961622	-3.49070729661961
TRINITY_DN90631_c0_g1_i4	-3.68794957093664	-3.68794957093664	7.53217115283625	-3.68794957093664	-3.68794957093664	7.87780038435548	-3.68794957093664	6.71772588842812	-3.68794957093664
TRINITY_DN156742_c0_g1_i2	-3.57657016589437	-3.57657016589437	5.64015386985796	-3.57657016589437	-3.57657016589437	6.48137554146738	-3.57657016589437	9.3378915840409	-3.57657016589437
TRINITY_DN4670_c0_g1_i1	-1.71951833805972	-1.0818599440825	5.39991360640424	-0.572161093522682	-1.92301942058389	4.25968977971828	-0.609711808268876	-1.68579420109971	-2.06753858050515
TRINITY_DN8641_c0_g1_i23	-2.34794712573714	-2.16525482822095	4.74128617337228	-1.88118951001096	-2.34794712573714	2.58420855869492	-2.34794712573714	6.11273810911326	-2.34794712573714
TRINITY_DN1283_c0_g1_i9	-1.8112322966377	-2.02129310529664	2.91953252115712	-2.14694420695816	-1.89477079375613	8.33791694388785	-2.14694420695816	0.910679351519971	-2.14694420695816
TRINITY_DN2038_c0_g1_i2	-2.09459252475045	-2.09459252475045	6.3513534592598	-2.09459252475045	-2.09459252475045	3.06119717793439	-2.09459252475045	3.15500451130854	-2.09459252475045
TRINITY_DN5020_c0_g1_i16	1.22153350565494	1.68670552268627	-4.2921328760151	2.81018766822337	4.52078855685613	-5.78013364684917	2.74146679287456	-5.78013364684917	2.87171812341818
TRINITY_DN10391_c0_g1_i6	-0.65787882202397	2.74856443073785	-1.62052328639759	-0.0718102144933686	1.1684151894543	-1.70580432724307	-0.0749094531522552	-1.66920981845275	1.88315630157086
TRINITY_DN9078_c0_g1_i6	0.619410438328555	1.71765800480548	-4.42168534694354	3.34318131090312	2.83079480753851	-4.01112521157394	3.7923567917461	-5.43389643089442	1.56330563609014
TRINITY_DN1324_c0_g1_i3	-1.08939099422062	-1.08939099422062	3.79901132442991	-1.08939099422062	-1.08939099422062	2.01729232935915	-1.00941561750002	0.603036203869089	-1.05236026327565
TRINITY_DN9219_c0_g1_i11	-1.58068632132996	-2.19497402621366	1.48515760042372	-1.26571275107969	-0.400855299296648	2.45904187287813	0.115393140958044	3.62707848613802	-2.24444270247796
TRINITY_DN1955_c2_g1_i9	-1.42261842832715	-0.889340082894922	2.67945348093272	-2.45542457341039	-1.79824191328197	1.0604644583748	-1.41208006853322	5.74461085305716	-1.50682372591703
TRINITY_DN21919_c0_g1_i1	0.853064781824929	1.05610994838708	-4.68899351784947	2.56339723471782	3.30684005002573	-4.70235190070449	3.15533983225852	-4.68766445737695	3.14425802871683
TRINITY_DN12313_c0_g1_i3	-1.62580652531598	-1.69966675994892	2.25507269973504	-1.62580652531598	-1.497056950803	3.41761755195457	-1.73950702448071	4.07578660048588	-1.56063306631091
TRINITY_DN5887_c0_g1_i11	-1.2816778842073	-1.01134009765665	2.66193512849443	-1.85219142155927	-0.99808400095438	1.79428507303687	-1.97015768937909	3.25523714991065	-0.598006257685261
TRINITY_DN71945_c3_g1_i2	1.68172298745901	0.427045133980846	-1.21957837449574	0.316971921040174	0.176032874008066	-1.21957837449574	0.819208956009833	-1.21957837449574	0.237753250989277
TRINITY_DN16836_c0_g1_i4	-0.807244225649209	-0.807244225649209	1.75126832735133	-0.807244225649209	-0.807244225649209	0.0927047605404631	-0.807244225649209	2.99949226600346	-0.807244225649209
TRINITY_DN9_c4_g1_i1	-0.584267884651917	-2.13820665197278	2.81869928020979	-1.01436169283331	-3.50827711238346	2.04731937547638	-0.413115879395686	4.92664014648477	-2.13442958093377
TRINITY_DN6616_c0_g1_i1	-1.46236584413428	-1.36340736404611	3.74224442351775	-1.19572920162029	-1.40855940043849	1.34168771483307	-0.651717096351636	2.46021261237427	-1.46236584413428
TRINITY_DN39384_c0_g1_i1	0.741446032944657	1.53501171410223	-4.19194866524573	3.1344835540181	3.62130231973884	-4.21315215835079	2.29418273666614	-4.62315510141808	1.70182956754464
TRINITY_DN4286_c0_g1_i8	-1.83170801945528	-1.78213391578052	3.51039917916378	-0.426379731156365	-2.05723163038958	4.76060315475468	-1.63979620457359	1.1508867991067	-1.68463963166981
TRINITY_DN5302_c0_g1_i45	-0.545000706840665	-0.545000706840665	2.30999230991634	-0.545000706840665	-0.545000706840665	0.447042569330992	-0.545000706840665	0.512969361796665	-0.545000706840665
TRINITY_DN50188_c1_g1_i1	-2.75847439101697	-2.75847439101697	3.08259298651337	-2.75847439101697	-2.75847439101697	4.48826620747617	-2.75847439101697	6.2704759376803	-0.048963176584996
TRINITY_DN744_c0_g1_i12	-0.843015478004294	-1.40394546652571	1.49905887817678	-0.776186467922117	-0.689417074306794	1.94183548792808	-2.01696185661806	2.57186232993494	-0.283230352662819
TRINITY_DN2478_c0_g1_i12	-2.06000058392259	-1.96316827476211	4.38101430473604	-2.33025524901023	-2.22809805425265	3.54102557421443	-2.26783716930386	5.27395362888013	-2.34663417657915
TRINITY_DN8931_c0_g1_i4	-1.72634989283166	-1.1500696352103	1.54462748607784	-1.72634989283166	-1.72634989283166	2.77572606321413	-1.72634989283166	4.96577038745256	-1.23065473020759
TRINITY_DN1283_c4_g2_i1	-3.27374524549472	4.63486687309209	-4.8858617977196	2.68873929783444	3.3416049351556	-4.8858617977196	3.33628102866651	-4.8858617977196	3.92983850390489
TRINITY_DN12915_c0_g1_i14	1.81385304010077	1.79297174203468	-4.29516881687275	2.35993682825834	2.83192685344185	-5.85196606346549	3.87370523295624	-5.65410067211176	3.12884185565812
TRINITY_DN16158_c0_g1_i14	-1.22214204074858	-0.039267385093444	1.30923701360973	0.279127096551519	-1.38352346650949	0.779970820906045	-0.664591795173545	2.69562816901378	-1.75443841255603
TRINITY_DN6346_c0_g1_i1	-2.10417115354658	-1.82120011205405	6.53946171248853	-2.19637859164367	-1.96371783485339	6.2467265764868	-1.99098607865398	-0.513355926579984	-2.19637859164367
TRINITY_DN1772_c0_g1_i1	-0.484932171455787	-0.399507515203109	1.5984514162543	-0.484932171455787	-0.484932171455787	-0.0909668957955443	-0.367237128786032	1.19898880935354	-0.484932171455787
TRINITY_DN312_c0_g1_i23	-0.492869800759546	-0.413491226763817	1.93979148283086	0.372117326090871	-2.51653769806858	0.96593162029465	-0.82866980021682	3.1645246466624	-2.19079655007002
TRINITY_DN1772_c0_g1_i7	-0.53448773692591	-0.442280298828821	1.77991877062891	-0.53448773692591	-0.47651766828858	0.780498748542605	-0.53448773692591	0.44809520999668	-0.486251551273063
TRINITY_DN14_c0_g1_i7	-2.17815710172992	-0.0999973637434639	1.59134297210593	-2.02732181290162	0.0602130043872418	1.82581219267283	-1.46004192964988	3.19121117308386	-0.903061134224975
TRINITY_DN3736_c0_g1_i4	-2.65066471649877	-1.17864152042846	3.43363298374166	-2.22569009323289	-0.404427831481435	2.54015897099936	-1.52541760207353	3.68426475416007	-1.67321494518602
TRINITY_DN14629_c0_g2_i12	-0.485458051176172	-0.485458051176172	1.51742445735695	-0.485458051176172	-0.485458051176172	0.357721839081003	-0.485458051176172	1.03760201061908	-0.485458051176172
TRINITY_DN71788_c0_g1_i1	2.40521265357488	2.49328067753508	-4.14999123521424	0.729918952898462	4.27702462039513	-4.60228606601234	2.13301850423347	-5.43982570039174	2.1536475929813
TRINITY_DN6199_c0_g1_i28	1.31672599519249	1.22989295315997	-1.04868659729845	-0.388762038896072	0.8302348824514	-0.994880153602657	-0.117381753647781	-1.04868659729845	0.221543309939547
TRINITY_DN48976_c3_g1_i1	-3.11926059704941	-3.11926059704941	6.87722560259735	-3.11926059704941	-3.11926059704941	7.49345312005732	-3.11926059704941	4.34488485964178	-3.11926059704941
TRINITY_DN30383_c0_g1_i7	0.394563236169902	0.697359470879068	-0.723796489783156	0.719810161692459	-0.392664567565953	-0.723796489783156	0.703809682998744	-0.723796489783156	0.0485114851752477
TRINITY_DN10720_c0_g1_i7	-1.053342224953	-0.457838564450257	0.501001040709766	-0.889843492670119	-0.80238065141978	0.557357837181766	-0.589719768101105	3.44100937803346	-0.70624355433073
TRINITY_DN20797_c0_g3_i1	2.16098510187238	2.50383269316662	-3.2610123650029	-0.671009247581217	1.72867163829483	-3.2610123650029	0.61839934379135	-3.2610123650029	3.44215756546475
TRINITY_DN3813_c0_g1_i17	-4.10201605265479	-4.03713320106994	8.18928705075053	-3.92186819149636	-3.84259290037338	7.42717386956559	-4.10201605265479	8.49118153058794	-4.10201605265479
TRINITY_DN7863_c0_g1_i1	-1.32240183152465	-1.46637373497782	2.75562680939278	-1.04996550396556	-1.8614365344954	1.26107053819033	-1.24884812779668	3.86928492731339	-0.936956542136378
TRINITY_DN9994_c0_g1_i1	-1.09894257792282	-1.09894257792282	2.2626854346855	-1.09894257792282	-1.09894257792282	2.01158771169969	-1.09894257792282	2.3193823211517	-1.09894257792282
TRINITY_DN5856_c2_g1_i12	-0.719055900941494	-0.719055900941494	3.67545824101447	-0.719055900941494	-0.719055900941494	0.493202143261241	-0.719055900941494	0.145675021373257	-0.719055900941494
TRINITY_DN4055_c0_g1_i14	-1.52436385028397	-0.186096222669484	2.63469793317731	-0.517093630065411	-1.20367313405314	0.247341920022762	-1.98700158206004	3.19155506919503	-0.655366503263071
TRINITY_DN1373_c0_g1_i40	-1.70331664874762	-1.12635961072884	0.759946006447638	-1.22524010940888	-0.857856349511441	1.54479092773045	0.0234628844110132	4.04014212062269	-1.45556922081502
TRINITY_DN1670_c0_g1_i5	-1.38180438879328	-0.914992029748316	1.56420555788271	-2.07024451457176	-0.470849714034022	1.9988065845215	-0.384448272344382	2.42298599008813	-0.763659213000583
TRINITY_DN1499_c1_g1_i1	-2.08631907643872	0.232581638212065	3.21663305614283	-1.96536066183175	-2.41103858472364	3.2657205561498	-3.46770904375105	3.38497343539898	-0.16948131915851
TRINITY_DN4797_c0_g1_i2	0.643767888885791	0.996225456658794	-3.30389826791022	-0.196712584030245	4.76453071201075	-3.23625955103486	-0.169677328149586	-3.30389826791022	3.80592194147979
TRINITY_DN337_c8_g2_i4	1.10259489296416	1.59940542175988	-1.46616688983375	0.0553864407113491	0.812115289698985	-1.46616688983375	-0.639974353597144	-1.39852817295838	1.40133426108865
TRINITY_DN4065_c0_g1_i11	-1.44534536988359	-1.97379948064838	3.69111995813948	-1.51641860157584	-1.47295760109145	3.59061798839737	-1.53085598479965	2.66565428744836	-2.00801519598629
TRINITY_DN760_c0_g1_i2	1.08279237139501	1.51449796401371	-3.58689310336686	1.37636008355921	1.92253192702035	-1.84258777973608	1.1063502849193	-3.6635249696341	2.09047322182946
TRINITY_DN2702_c0_g1_i10	-0.60215604436392	-0.633213301325965	1.59710771131702	-0.648996298566893	-0.589641020950471	1.13131380047648	-0.593800644324768	0.988382096305402	-0.648996298566893
TRINITY_DN8065_c0_g1_i2	-1.07643668415083	-1.07643668415083	2.71297958424489	-1.07643668415083	-1.07643668415083	1.58895608689107	-1.07643668415083	2.15668443376899	-1.07643668415083
TRINITY_DN5362_c0_g1_i2	-1.38237397955563	-1.38237397955563	5.23651068958382	-1.38237397955563	-1.38237397955563	1.42147299316653	-1.38237397955563	1.63626019458342	-1.38237397955563
TRINITY_DN83572_c0_g1_i3	-0.73973837382264	-0.937370304434795	2.04823776859243	-1.05240354738103	-1.05240354738103	-0.246698362542523	-1.05240354738103	3.60906104185151	-0.576281127500883
TRINITY_DN3072_c0_g1_i12	0.367585190618173	0.240288823866645	-3.82845265114327	3.23549150158558	4.1185750925705	-3.84168847829996	1.7167145999425	-3.95938352096972	1.95086944182956
TRINITY_DN2637_c1_g1_i1	2.26329453545648	2.80994942838202	-3.95111822870041	3.76302237999574	1.79032559504467	-5.09734998463485	3.20520158880203	-5.92141022527611	1.13808491093045
TRINITY_DN2757_c1_g1_i7	-0.0120986951329773	-0.689562637724655	0.971369496744718	0.0882728608489356	-2.07422648795998	0.236068834122761	-0.945986814904417	4.00041252132605	-1.57424907732043
TRINITY_DN12192_c1_g1_i11	-0.918670526602413	-0.656838867850276	1.56211159780157	-0.918670526602413	-0.918670526602413	1.48623259554272	-0.918670526602413	2.20184730751805	-0.918670526602413
TRINITY_DN1904_c5_g2_i2	-1.07462772843506	-1.07462772843506	2.38860235407757	-1.07462772843506	-0.851823167389795	1.1248090551238	-1.07462772843506	2.71155040036371	-1.07462772843506
TRINITY_DN14407_c0_g1_i1	-1.15057438819351	-1.15057438819351	1.40032627645402	-1.15057438819351	-1.15057438819351	2.10371729812871	-1.15057438819351	3.39940275457832	-1.15057438819351
TRINITY_DN1984_c0_g1_i8	-1.35768619062338	-2.61955503101544	4.22050669974803	-1.86356392000161	-3.14104109539504	4.03351243020642	-1.72146681551943	5.43980945534737	-2.99051553274693
TRINITY_DN6152_c0_g1_i7	1.10941217133768	2.11545739294633	-4.05327614410034	2.47869255004452	2.97669494154474	-5.04024357994799	2.69629827384813	-5.19340036800941	2.91036476233633
TRINITY_DN83572_c0_g1_i9	-0.58710295422544	-0.58710295422544	1.8509236928985	-0.58710295422544	-0.58710295422544	1.90346717622076	-0.585660980051533	-0.233215117940532	-0.58710295422544
TRINITY_DN24006_c0_g1_i10	0.511516681728092	1.53950794381311	-3.64951827525659	1.20846271987098	4.0917542297979	-3.70610180362296	1.08315794781672	-3.64813173498563	2.56935229083837
TRINITY_DN953_c0_g1_i41	-0.270147765987182	-0.113879876053462	2.2543623905898	0.501109770165851	-2.67378557560854	1.53435078941693	-3.00524289585894	3.59001220858904	-1.8167790452535
TRINITY_DN4272_c0_g1_i38	-1.17653388864797	-1.17653388864797	3.55698315275819	-1.17653388864797	-1.17653388864797	1.86995717154607	-1.17653388864797	1.63226300758354	-1.17653388864797
TRINITY_DN6152_c0_g1_i8	1.10604165770933	1.50151470756026	-4.32882999062661	2.84961935358237	3.39201851742183	-4.88758742100037	3.26426125072696	-4.88758742100037	1.99054934562658
TRINITY_DN3624_c11_g1_i1	-3.26515938048195	-3.26515938048195	4.56943175741008	-3.26515938048195	-3.26515938048195	5.78713695075442	-3.26515938048195	9.23438757472722	-3.26515938048195
TRINITY_DN6342_c0_g1_i6	-0.435260144974081	-0.716887790468003	2.16216370129925	-0.534985696788087	-1.00173476745541	0.524989963769228	-0.63752544798878	1.71466479559386	-1.07542461298797
TRINITY_DN1321_c0_g1_i16	-1.1086651906961	-1.11586069210031	1.93097956210266	-1.11586069210031	-1.11586069210031	1.76893257044322	-1.11586069210031	2.98805651865176	-1.11586069210031
TRINITY_DN16508_c0_g1_i1	-1.00326287932563	-1.69350331720242	1.74017861775489	-0.245705745222922	-0.0458771128782045	1.86750611312134	-0.915114129649113	1.75846004963554	-1.46268159623347
TRINITY_DN9749_c1_g1_i6	-1.08884395225137	-1.08884395225137	2.42679281601841	-1.08884395225137	-1.08884395225137	2.7621554424651	-1.08884395225137	1.34411545502473	-1.08884395225137
TRINITY_DN3930_c1_g2_i1	0.642166332898696	1.38998997126827	-2.15717696466115	0.219353099399895	1.66425410497992	-3.14045483733696	1.61993151932173	-1.84382277824496	1.60575955237456
TRINITY_DN6283_c0_g1_i1	-1.66610880154691	-1.66207328831175	3.58132234339328	-1.57350463093432	-1.76506728163507	2.9980786765144	-1.54226272058981	3.39468298474525	-1.76506728163507
TRINITY_DN1629_c1_g1_i6	1.61399048318405	0.809348252223118	-1.91492607447936	0.254369917953642	-0.0369623777598367	-1.56242153361267	1.77756801753023	-1.83056282987955	0.889596144840393
TRINITY_DN5302_c0_g1_i32	-0.723189858825703	-1.7460816091174	2.84039092033001	-1.95118077830218	-0.133907908647671	1.92834599612033	-1.76043690209447	2.92627909742742	-1.38021895689034
TRINITY_DN4675_c0_g1_i15	-2.52887349418866	0.451989809478811	1.42893449121901	-2.2856158592978	-1.27352463008519	1.53965123684627	-1.20950851728675	4.15969573682075	-0.282748773506445
TRINITY_DN9865_c0_g1_i11	0.612991783354335	1.33578568224643	-1.99910242873802	0.957295209622604	0.733401204673738	-1.58981192735555	0.131765096922938	-1.68316240369026	1.50083778296378
TRINITY_DN186909_c0_g1_i1	-0.789145602637422	-0.789145602637422	3.55461751951218	-0.789145602637422	-0.789145602637422	1.48913657689531	-0.789145602637422	-0.308880480582959	-0.789145602637422
TRINITY_DN8_c0_g1_i27	-1.64210963974019	-1.17890873080492	3.56965613070416	-1.33269053975941	-1.14726124799112	1.8526236632576	-1.527431035704	2.79539546816365	-1.38927406812578
TRINITY_DN8969_c0_g1_i2	-1.33179577865719	-0.339040089111173	1.55302014042151	-0.576739253584393	-1.01586388890133	0.996558134635376	-0.217294080268867	2.59473732899821	-1.66358251353215
TRINITY_DN3709_c5_g1_i4	-1.40033900532897	-0.855850254594927	1.52475618565714	-1.48522790291549	-1.02258252212959	1.38426468353663	-0.678170413090848	3.7153080641455	-1.18215883527944
TRINITY_DN5278_c2_g1_i6	0.898116474866521	1.43603533940978	-1.53002591611181	-0.175573755532248	0.438617839852907	-1.50854618870136	0.882484655137995	-1.53002591611181	1.08891746719002
TRINITY_DN7511_c2_g1_i1	-2.86353184083531	-1.70003310855243	3.66614857660508	-2.86353184083531	-0.779807874442303	3.24398865275628	-1.64382120128653	5.10812666431594	-2.16753802772541
TRINITY_DN4882_c0_g1_i12	3.34173253222688	2.2009153855844	-3.91060393552862	1.03001098934582	3.21213248828486	-4.61104365366972	0.777214778452636	-4.61104365366972	2.57068506897347
TRINITY_DN1277_c0_g1_i16	-0.720168176927569	-0.720168176927569	1.1378128182	-0.720168176927569	-0.720168176927569	0.223940622180386	-0.720168176927569	2.95925562118503	-0.720168176927569
TRINITY_DN7140_c0_g1_i10	1.96690282001424	1.28128991304284	-3.88653773186147	0.913818670011252	3.16977577705148	-4.22224964218193	2.43534749308307	-4.22224964218193	2.56390234302245
TRINITY_DN10484_c0_g1_i7	-0.557011584534162	-1.00475508868132	1.18887670272991	-1.05690637073242	-0.987782010077602	1.23189602656181	-0.652083470362845	2.01506260807874	-0.177296812982122
TRINITY_DN321_c1_g1_i2	-1.21290823906718	-1.59457214698559	0.947480472186973	-1.69435203467858	-0.571510240122363	2.99746679072232	-0.0566342946028064	2.59260868742173	-1.4075789948745
TRINITY_DN2436_c4_g1_i4	-0.606611095797145	-0.149780048884859	1.2241627136441	-0.521562440163751	-1.05729321547849	0.94673458902986	-1.24279891987347	2.19139385807788	-0.78424544055411
TRINITY_DN71483_c0_g1_i1	-1.07055870720524	-1.07055870720524	-0.0230203184418787	-1.07055870720524	-1.07055870720524	3.34276457369382	-1.07055870720524	3.10360798797949	-1.07055870720524
TRINITY_DN6728_c0_g1_i15	-1.64116844112093	-1.01377857308996	2.86179670325825	-1.5174554713755	-1.14326006687117	1.68304696660513	-0.818401701504314	3.14674644921867	-1.55752586512017
TRINITY_DN12308_c0_g1_i13	-0.7429223563489	-0.7429223563489	1.22756321659122	-0.7429223563489	-0.7429223563489	0.534467342461964	-0.7429223563489	2.69550357904021	-0.7429223563489
TRINITY_DN545_c36_g1_i1	-2.24744368931872	-0.879519082228846	8.05558016417399	-2.74376748969362	-1.96501856486937	5.78585718336687	-1.04842059157073	-2.03529045248711	-2.92197747737245
TRINITY_DN4623_c0_g1_i6	-0.826020733163456	-0.799767493501993	1.33329468746617	-0.481154307437646	-1.5496011218855	0.225145076463494	-0.276411210699429	3.29702109520021	-0.922505992441849
TRINITY_DN9075_c0_g1_i7	-0.934603350108259	-0.677592731902235	1.60393481352154	-0.478322868597534	-0.934603350108259	0.825404636723811	-0.934603350108259	2.32617508178517	-0.795788881205977
TRINITY_DN23552_c0_g1_i1	-1.3327560798132	-1.3327560798132	2.78610195771268	-1.3327560798132	-1.3327560798132	1.61453603107953	-1.3327560798132	3.59589849008698	-1.3327560798132
TRINITY_DN6070_c0_g1_i2	-2.07903365953741	-2.07903365953741	3.31972713090736	-2.07903365953741	-2.07903365953741	3.40591004153325	-2.07903365953741	5.36451497798867	-1.69498385274225
TRINITY_DN8550_c0_g1_i1	-1.69408272996963	-1.03690006984121	4.09397649367992	-0.992755472556693	-1.69408272996963	1.35136024079153	-1.69408272996963	3.13784516675972	-1.47127816892437
TRINITY_DN427_c0_g2_i1	-1.05812242421362	-0.0547999319566177	1.51456571371352	-0.572806110279545	-1.17892124378581	0.664085722869912	-0.194991765691246	2.14389816663022	-1.26290812728682
TRINITY_DN3721_c0_g1_i14	-0.816416878084312	-0.816416878084312	0.921269883325548	-0.816416878084312	-0.816416878084312	1.31286613886065	-0.816416878084312	2.66436524631967	-0.816416878084312
TRINITY_DN10424_c0_g2_i2	-1.72276627641276	-1.87923278094147	1.81953871986738	-1.26079557566923	-1.67730446216474	4.42102846430452	-1.90796449948479	4.03876815299138	-1.8312717424903
TRINITY_DN97328_c0_g1_i3	1.49599247119458	1.47969636233976	-2.83463763157925	1.49713923068932	1.50770376585229	-2.83463763157925	1.46475357454758	-2.83463763157925	1.05862749011423
TRINITY_DN873_c0_g1_i9	-2.0297364961305	-1.83187110477676	2.65894743070479	-2.0297364961305	-1.64016968436777	3.46631034449223	-2.0297364961305	5.2232789247918	-1.7872864224528
TRINITY_DN152963_c0_g3_i1	-0.770620077304625	-0.770620077304625	2.37505737789101	-0.770620077304625	-0.770620077304625	0.494216571163154	-0.770620077304625	1.75444651477359	-0.770620077304625
TRINITY_DN10999_c0_g1_i2	1.6166768345396	1.53529521624534	-4.38066366087071	2.99681905823323	3.10559657137491	-4.70877621646366	2.7668862857015	-5.03876086622208	2.10692677746188
TRINITY_DN5172_c0_g1_i1	-0.319462578013699	-0.979882192398148	2.09725720558343	-0.876669689737884	-0.887420075106834	1.75137728342284	-0.991433055069585	1.29480154504685	-1.08856844372697
TRINITY_DN34603_c0_g1_i1	0.770507102018457	1.42349953897035	-3.8943596500587	2.90385685286222	2.93207213130289	-3.97989958332453	2.69212350155781	-4.80214549548862	1.95434560216012
TRINITY_DN6807_c0_g1_i2	-0.171764035976927	2.67531223671955	-2.58640323404671	0.530788486440935	2.59418759091431	-2.84987715093977	0.913250838709106	-2.77585019505626	1.67035546323577
TRINITY_DN5217_c0_g1_i6	-1.84610547512153	-1.37726153214689	3.1659714898933	-1.15635903662797	-1.37726153214689	2.00749103108099	-1.84610547512153	3.60127535375178	-1.17164482356127
TRINITY_DN9500_c0_g1_i1	0.44341542239497	1.96410719228902	-1.73320169659921	2.00197636209293	0.942481193450397	-1.84059083207312	0.744814009611455	-1.85660611262361	-0.666395538542827
TRINITY_DN32895_c0_g1_i2	-2.09831949403134	-2.09831949403134	4.02387694087335	-2.00746606358023	-1.90045410267761	3.85564410483944	-2.09831949403134	4.32271861658225	-1.99936101394318
TRINITY_DN1487_c0_g1_i6	-0.606938718789952	-0.606938718789952	1.48222041312129	-0.606938718789952	-0.606938718789952	0.399538845281252	-0.606938718789952	1.75987305433717	-0.606938718789952
TRINITY_DN8888_c0_g1_i3	0.953336524705606	0.103822189621714	-1.82075459294418	0.654019272182193	1.11417531716707	-1.40571709366534	1.35432439451867	-1.69855963188625	0.745353620300518
TRINITY_DN3624_c0_g1_i11	-3.12818165281816	-3.2288683746327	5.82902734095938	-5.96914835730558	-0.753935722387947	5.82432733893766	-5.37746894036985	6.68911981439128	0.11512855322591
TRINITY_DN5362_c1_g1_i12	-1.52686931513045	-1.52686931513045	3.64929385852308	-1.37501049840344	-1.52686931513045	1.35870504924098	-1.52686931513045	4.00135816629163	-1.52686931513045
TRINITY_DN10752_c0_g1_i2	-0.885691453716111	-0.885691453716111	2.71624271947256	-0.885691453716111	-0.885691453716111	1.04636971762731	-0.885691453716111	1.5515362851968	-0.885691453716111
TRINITY_DN80041_c0_g2_i1	-0.85785246839283	-0.85785246839283	1.4603197346102	-0.85785246839283	-0.85785246839283	0.976858747411895	-0.85785246839283	2.70993632833489	-0.85785246839283
TRINITY_DN7003_c0_g1_i1	-1.10015580190789	-1.37254826243992	2.2769300411256	-1.2739726186072	-1.02248061720034	1.14766261068936	-0.133708361618916	2.50419505502639	-1.02592204506708
TRINITY_DN5772_c0_g1_i1	-2.23203898693587	0.0530830153496211	1.98787212626492	-1.48029926362413	-1.03488291528576	1.80307058112736	-0.660965806141105	2.64132805651015	-1.07716680726517
TRINITY_DN38469_c0_g1_i2	-0.778623407566475	-1.82282321147701	3.03219196121891	-1.99274821291932	-1.55339103444507	2.38638751836731	-1.80371438852931	4.26966615166756	-1.7369453763166
TRINITY_DN127882_c0_g1_i5	0.531155221271202	1.04730338015958	-2.71383053057815	0.0468581039088596	1.62157851248057	-2.00136828418784	1.22991036005136	-1.86064497102997	2.0990382079244
TRINITY_DN12870_c0_g1_i3	1.03341242064492	1.81368134277163	-2.31708482643921	0.570830309198926	1.20986035660832	-2.31708482643921	0.541294098642863	-1.85137150684324	1.316462631855
TRINITY_DN9076_c0_g1_i3	0.420188142853743	1.24213554522969	-2.90928488165889	2.06945235297805	2.38557676091298	-2.86145635656827	2.12796899679373	-3.00419652868435	0.529615968143314
TRINITY_DN1537_c0_g1_i11	0.370899979203787	-0.269361982881874	-1.93483198576266	1.03595222644448	1.12963117460933	-1.87920847953932	2.06863730931106	-2.15099978655848	1.62928154517368
TRINITY_DN6474_c0_g1_i8	-1.78101289257684	-1.66864636950427	3.80884046048632	-1.78101289257684	-1.78101289257684	2.68443923483214	-1.65536179091532	3.95478003540847	-1.78101289257684
TRINITY_DN4464_c0_g1_i13	-0.866484889389619	-0.866484889389619	1.82303792745877	-0.866484889389619	-0.866484889389619	0.498087542906237	-0.866484889389619	2.87778386597271	-0.866484889389619
TRINITY_DN5020_c0_g1_i5	0.85960014115614	1.68733161348138	-3.7581019301883	2.81458625001697	2.62999003332276	-4.5488739680503	2.64299460704712	-4.5488739680503	2.22134722126454
TRINITY_DN12925_c0_g1_i1	-1.64759460845784	-1.08475534006631	1.46156883502989	-1.15303315613114	-0.810841363613037	1.55815450986412	-1.60972345538183	4.24732422048133	-0.961099641725184
TRINITY_DN8289_c0_g1_i11	-0.85475872739343	-0.85475872739343	1.80585049211848	-0.85475872739343	-0.810714394687409	2.32331846981234	-0.490746673834815	0.468323062110303	-0.73175477333861
TRINITY_DN2428_c0_g1_i2	1.21254909902158	3.07307295790251	-3.61858059586202	3.22393182792758	2.15214625002369	-4.94273429184286	2.71775083192896	-5.34935955130551	1.53122347220606
TRINITY_DN15423_c0_g1_i14	-0.735734089494644	-0.405344415859086	1.78413338300463	-0.41805546760864	-0.857412646082896	0.830096014637831	-0.587182738844899	1.05408720277821	-0.664587242530505
TRINITY_DN8608_c0_g1_i4	1.61024308681217	2.33529459495817	-4.79630172323121	3.46376162682479	4.48612371154587	-6.48761042962018	3.15919384238663	-6.8301651750975	3.05946046542126
TRINITY_DN1894_c0_g1_i10	-1.5148114927966	-1.16657907355733	2.91266059428968	-1.5148114927966	-1.5148114927966	2.0380573782147	-1.5148114927966	3.78991856503597	-1.5148114927966
TRINITY_DN1820_c0_g1_i11	-0.853148650935098	-0.989582587308063	3.92867572825973	-1.6489583987108	-1.79318537450456	1.8495298938656	-1.61731684299042	1.29246499338527	-0.16847876106167
TRINITY_DN6925_c0_g1_i9	1.06534612209697	-0.18612730222919	-2.8568000669084	1.13860389530557	2.46442425189704	-2.21074296894041	1.03895313300338	-2.00418783543587	1.55053077121093
TRINITY_DN102459_c1_g1_i1	-1.39694351991406	-1.39694351991406	3.13331454070399	-1.39694351991406	-1.39694351991406	5.17644615571982	-1.39694351991406	0.0719004230605731	-1.39694351991406
TRINITY_DN8641_c0_g1_i6	-3.27455963241468	-3.27455963241468	5.99713682240403	-1.76106888682656	-3.27455963241468	5.44071944638223	-3.27455963241468	6.6960107801137	-3.27455963241468
TRINITY_DN1663_c0_g3_i1	-1.98239174910111	-1.50851087359162	7.45132555934361	-2.19709022467551	-1.1233961974081	7.28852042881214	-2.03856277849032	-2.26584569617384	-3.62404846871526
TRINITY_DN4051_c0_g1_i12	-1.92400429459711	-1.92400429459711	2.44490370843466	-1.92400429459711	-1.92400429459711	2.65384746056381	-1.92400429459711	6.44527459858421	-1.92400429459711
TRINITY_DN3813_c0_g1_i10	-0.850264962923352	-0.850264962923352	2.59995653297383	-0.850264962923352	-0.850264962923352	1.30645523672847	-0.850264962923352	1.19517800783782	-0.850264962923352
TRINITY_DN8347_c2_g2_i2	0.428588742315104	0.505919139214126	-0.575673284539056	0.238575766082599	0.234524387287374	-0.541924493184515	-0.0330611107776069	-0.574251209469858	0.317302063071832
TRINITY_DN2671_c0_g1_i25	-0.552829556635256	-0.554265788750775	1.34878784970009	-0.55139475289602	-0.56002505803946	1.10627707013363	-0.557142549506339	0.877735335500467	-0.557142549506339
TRINITY_DN97328_c0_g1_i8	2.25954755098641	2.71255627754084	-4.10624152504046	3.08452352475168	3.23322861367943	-5.8765255010967	3.63851216022688	-7.10118323521743	2.15558213416937
TRINITY_DN8641_c0_g1_i3	-3.16019622114817	-3.16019622114817	6.10571647500337	-1.72723681387206	-3.16019622114817	5.12922329890183	-3.16019622114817	6.29327814570769	-3.16019622114817
TRINITY_DN9_c4_g2_i1	-1.49189706772337	-1.69805931214315	2.60059843574978	-2.43586303280904	-0.761726349220436	2.96221498470205	-1.67204166048761	4.00510632022397	-1.5083323182922
TRINITY_DN78095_c0_g1_i6	-0.811796300384935	-0.967046879817738	2.25549067456454	-1.05790031026885	-1.05790031026885	3.36184081403842	-1.05790031026885	0.393112932675121	-1.05790031026885
TRINITY_DN15332_c0_g1_i1	-0.473958243832979	-0.473958243832979	1.40692315340467	-0.473958243832979	-0.473958243832979	0.264161044949598	-0.473958243832979	1.1726652646436	-0.473958243832979
TRINITY_DN7515_c0_g1_i1	-0.865684190929757	-1.53325306366237	3.9850722440285	-2.10079851130611	-2.10079851130611	1.57997591418635	-2.10079851130611	4.45048677971093	-1.31420214941531
TRINITY_DN71310_c0_g1_i3	-2.57724359959149	-2.57724359959149	8.73075348950812	-1.78230793678795	-2.57724359959149	7.75884671668945	-2.57724359959149	-1.82107427145219	-2.57724359959149
TRINITY_DN4720_c1_g1_i10	-1.26202477039086	-1.26202477039086	3.42967688036034	-1.26202477039086	-1.26202477039086	0.919713889297799	-1.26202477039086	3.22275785268701	-1.26202477039086
TRINITY_DN535_c0_g1_i2	2.15976132531815	1.94007521398003	-2.73159240430519	1.22740288130885	0.109119312539743	-2.82506979621069	1.31470705754526	-2.87174753555462	1.67734394537847
TRINITY_DN11716_c0_g1_i2	-2.99420952871156	-2.99420952871156	7.39002811677156	-2.99420952871156	-2.99420952871156	5.28090929351617	-2.99420952871156	5.29431976198164	-2.99420952871156
TRINITY_DN4040_c0_g1_i4	-1.57165717774918	-2.15079926378586	4.68941745186588	-0.703340286814635	-2.39072385213028	2.5922525982824	-2.0404814756485	3.40365298290319	-1.82832097692301
TRINITY_DN9410_c0_g1_i1	0.785291919084893	1.49989064721066	-2.78064469731293	3.29341420084875	-0.612794712606218	-3.78784019871713	3.48841450861176	-3.13799484641112	1.25226317929134
TRINITY_DN18183_c0_g1_i13	-0.94689546388909	-1.02271124558783	1.46359568325447	-0.979260989554433	-0.934637998133806	1.94945244006516	-0.796247071593543	2.2624248179299	-0.995720172490822
TRINITY_DN8625_c0_g1_i23	0.477627168676772	0.561935388034118	-1.16576728480312	1.49598231500758	1.03272686883596	-1.16576728480312	0.823371722565112	-1.16576728480312	-0.894341608710186
TRINITY_DN1433_c4_g1_i3	-1.48088154287305	-1.48088154287305	4.64969931566756	-1.48088154287305	-1.48088154287305	2.170112726465	-1.48088154287305	1.91102362242587	-1.32642795019318
TRINITY_DN2628_c0_g1_i23	-2.07862242455602	-1.40597079522763	3.2190458978037	-2.07862242455602	-1.59319559738578	3.24532403086565	-2.07862242455602	4.66532332732553	-1.89465958971342
TRINITY_DN3887_c0_g1_i10	-1.33194679460063	-1.54418722611684	2.1149508812268	-1.34338856001553	-2.25282687557319	3.40076474227947	-1.17085517774899	3.81080100238616	-1.68331199183723
TRINITY_DN3981_c0_g1_i13	-0.671049985540536	-0.675698221670721	-0.045853772739312	-0.301086564082349	-0.859144362766652	0.972086707661749	-1.39665192607981	3.76498922695924	-0.787591101741618
TRINITY_DN1303_c2_g2_i3	-4.15987129379246	-4.15987129379246	8.61555688974932	-4.15987129379246	-4.15987129379246	8.98724330085465	-4.15987129379246	7.35642757215077	-4.15987129379246
TRINITY_DN8742_c0_g1_i2	-1.47901773574549	-1.44762253946996	3.46476297040329	-1.01226012001932	-1.47901773574549	1.74625719412408	-1.37602374242217	3.06193944462056	-1.47901773574549
TRINITY_DN70234_c0_g1_i1	-1.45495814590213	-1.12238280681526	3.25947484431846	-1.02453548341712	-1.61228311056481	2.01407137335027	-0.916676546159662	2.2843959004525	-1.42710602526224
TRINITY_DN2103_c1_g1_i3	-2.46316985799572	-2.1194777888167	3.37945705403458	-2.46316985799572	-1.75476187451212	3.37980897379261	-2.46316985799572	5.8216496163456	-1.3171664068568
TRINITY_DN15449_c0_g1_i8	-0.872418987226762	-0.766740909332225	0.499975978011262	-0.872418987226762	-0.796544120251634	2.04939815261986	-0.647144057357193	1.928946640396	-0.523053709632549
TRINITY_DN6346_c0_g1_i4	-1.39793722253276	-1.39793722253276	3.41804800466829	-1.22289173642184	-1.39793722253276	4.46956392838964	-1.39793722253276	0.324965916027693	-1.39793722253276
TRINITY_DN3721_c0_g1_i10	-1.34994305402117	-1.34994305402117	1.35182776835788	-1.34994305402117	-1.34994305402117	3.99150905345996	-1.34994305402117	2.75632150230917	-1.34994305402117
TRINITY_DN1771_c8_g1_i1	-0.278166212540232	-1.23877377025424	0.921910558821656	-0.419787450622034	-1.17845306025608	0.732884459685605	-0.746536927402581	3.65471783079013	-1.44779542822223
TRINITY_DN65201_c0_g2_i2	-2.09266451116685	-1.8897766776967	5.80486636068097	-2.09266451116685	-2.09266451116685	1.16162717515537	-0.510108508152785	3.25906981142473	-1.54768462791104
TRINITY_DN1820_c0_g1_i26	-1.38388797160925	-1.28762611855085	3.86692205036745	-1.16976316625641	-1.35108182652601	1.70306559327848	-1.16727790286681	2.12530112811981	-1.33565178595641
TRINITY_DN2475_c0_g1_i14	-0.410917585388248	-0.410917585388248	2.00105092497189	-0.410917585388248	-0.410917585388248	0.875372172745849	-0.410917585388248	-0.410917585388248	-0.410917585388248
TRINITY_DN17984_c0_g1_i12	-2.37717102418552	-2.37717102418552	5.63538088928709	-2.37717102418552	-2.37717102418552	5.89178261471164	-2.37717102418552	2.73586264111437	-2.37717102418552
TRINITY_DN8545_c0_g1_i22	-1.19115002981058	-1.88530254043782	1.57139944684605	-2.2227816388597	-0.690491297271064	2.15125848854696	-0.190860361093441	3.03808576521503	-0.580157833135437
TRINITY_DN1087_c1_g1_i13	-3.36797369007976	-3.36797369007976	7.35897159505426	-3.36797369007976	-3.36797369007976	8.27217316485631	-3.36797369007976	4.57669738056798	-3.36797369007976
TRINITY_DN139_c0_g1_i14	-1.45177468818436	-0.279081166863948	1.84159167728525	-0.983919216943346	-0.434142390019434	1.37486666284302	-1.66556995893942	2.80922397142542	-1.21119489060318
TRINITY_DN4375_c0_g1_i10	-1.74428028631453	-1.69681071270916	3.861512209069	-1.56872195072953	-1.61906693367861	2.04426573833248	-1.43152513322195	3.77369400293091	-1.61906693367861
TRINITY_DN2671_c0_g1_i45	-1.50605059459138	-1.50605059459138	2.27709171287996	-1.50605059459138	-1.50605059459138	2.27562385442685	-1.50605059459138	4.4835880002415	-1.50605059459138
TRINITY_DN6868_c0_g2_i7	1.54662202685916	0.985339966192635	-1.40142540668798	0.491596476152107	0.561053767551011	-2.06046228210839	0.703552351931185	-1.54710724325276	0.72083034336302
TRINITY_DN1564_c0_g1_i4	-0.117435786041584	0.485835680730267	-1.99925072759911	0.431854315615923	2.71473380947397	-2.20918815036263	0.968676350652377	-2.12749171124425	1.85226621877504
TRINITY_DN14617_c0_g1_i2	-0.797608471920875	-0.530971829406886	1.18789195838401	-0.695958395826441	-0.578517413674679	0.902831246220217	-0.797608471920875	2.10754985006641	-0.797608471920875
TRINITY_DN29898_c0_g1_i1	-1.02355111162999	-1.02355111162999	2.82093497612781	-1.02355111162999	-1.02355111162999	3.25510277198355	-1.02355111162999	0.0652689216685929	-1.02355111162999
TRINITY_DN106880_c0_g1_i1	-3.06068946493109	-2.968482026834	5.84347245933447	-2.81094074984752	-3.06068946493109	4.32844708974072	-2.90883064820408	7.69840227060366	-3.06068946493109
TRINITY_DN10215_c0_g1_i1	-0.511652567491919	-0.700686391881936	0.39084420123868	-0.700686391881936	-0.700686391881936	1.41534560156517	-0.700686391881936	2.20889472409775	-0.700686391881936
TRINITY_DN10679_c0_g2_i1	-1.05511324261521	-1.69091460932156	0.749226915619631	-0.779000664212757	-0.365856714281593	2.18177318346287	-0.665154664102158	3.22690070959702	-1.60186091414624
TRINITY_DN166901_c0_g1_i2	-2.97020853428613	-2.97020853428613	5.69824393111044	-2.97020853428613	-2.97020853428613	6.54410115357366	-2.97020853428613	5.57890612103271	-2.97020853428613
TRINITY_DN3666_c0_g1_i11	-0.820305255183749	-0.820305255183749	1.82654862375893	-0.820305255183749	-0.820305255183749	0.808235064079012	-0.820305255183749	2.28704784326455	-0.820305255183749
TRINITY_DN1087_c1_g1_i12	-1.27579305896624	-0.0179173306267755	4.99135545371723	-3.27209408847935	-2.43711798367498	0.628144538814285	-1.32839766006721	4.47424910310347	-1.76242897382043
TRINITY_DN160026_c1_g1_i1	-3.06044270982499	-3.06044270982499	7.04176923395717	-3.06044270982499	-3.06044270982499	4.98772262122766	-3.06044270982499	6.33316440376512	-3.06044270982499
TRINITY_DN742_c13_g1_i1	-1.28439104715941	-1.28439104715941	1.4290848278953	-1.28439104715941	-1.02617365762339	1.85785899584006	-1.28439104715941	3.88260551922665	-1.00581149670098
TRINITY_DN8442_c0_g1_i5	-3.52307894171079	-4.20385336720325	7.20055326212141	-3.52397921945663	-3.01862111297309	6.75221926213165	-4.20385336720325	7.78336054055078	-3.26274705625682
TRINITY_DN4306_c0_g1_i1	-1.57322115154237	-2.05313680308134	4.11063071978257	-1.89133608256881	-2.52129929301119	2.59340401945992	-1.2242911996052	4.2479971117382	-1.68874732117177
TRINITY_DN6667_c0_g3_i2	0.55921939918962	0.229840929350026	-2.75255050090683	2.19846853686085	2.80513478183315	-2.78701598966234	0.689664259442117	-2.50298081850028	1.56021940239368
TRINITY_DN22376_c0_g3_i1	-0.920241265318035	-0.920241265318035	1.85079914911874	-0.920241265318035	-0.587962982261105	0.813546903307147	-0.920241265318035	2.52482325642539	-0.920241265318035
TRINITY_DN4374_c0_g1_i1	-2.1404169301081	-0.890274607078435	2.570903449017	-2.40224858886024	-1.43139493451975	3.23643348546541	-2.17820831464231	4.37141813559133	-1.13621169486492
TRINITY_DN1890_c0_g1_i6	-1.28137734297768	-0.111625274713985	1.64974264186774	-0.896117584001586	-1.91682002052143	1.18426610459288	-1.60593409642566	4.29588851194444	-1.31802293976473
TRINITY_DN2481_c1_g1_i10	-3.04440672996291	-4.11891216632654	7.84393396542432	-0.51567158058103	-4.11891216632654	6.06774189927784	-4.11891216632654	6.12405111114792	-4.11891216632654
TRINITY_DN30334_c0_g1_i11	0.162420436962393	2.17095860485801	-2.35561105563978	-0.0785189731354636	2.59448403853391	-2.32704190344301	-0.262050879477439	-2.35561105563978	2.45097078698115
TRINITY_DN8191_c4_g1_i1	-1.29123753371951	-0.526551681197381	2.92785352452668	-0.889607067134774	-1.29123753371951	1.72579354680833	-0.488837493604675	1.12506177176037	-1.29123753371951
TRINITY_DN5580_c0_g1_i8	-2.95168949863938	-2.65773051961069	4.26020852737492	-2.49646092752225	-2.30276393918626	4.64836463150426	-2.54678637649425	5.37514891883578	-1.32829081626212
TRINITY_DN3713_c0_g1_i15	-2.52049249134669	-2.63320856908957	5.80022328150489	-1.75548308456276	-2.69809142067443	3.63563642057646	-2.4939507038942	5.36345798816074	-2.69809142067443
TRINITY_DN11716_c0_g1_i3	-1.79650715312703	-1.79650715312703	0.12683221850512	-1.79650715312703	-1.79650715312703	5.33527779951516	-1.79650715312703	5.3169329007419	-1.79650715312703
TRINITY_DN4728_c0_g1_i8	-1.40525091350178	-1.46539314875261	3.9833772066876	-1.93632040622774	-1.93632040622774	2.68185950651705	-1.62947490591345	3.51555007263659	-1.80802700521792
TRINITY_DN2478_c0_g2_i1	-1.31852948523288	-1.21151123535076	3.05977404199805	-1.31852948523288	-1.31852948523288	1.46848498854055	-1.31852948523288	3.27589963097655	-1.31852948523288
TRINITY_DN24396_c0_g1_i5	-1.93184145796856	-1.78388357658146	5.15400805768021	-0.57964792022353	-1.93184145796856	0.688275707060122	-1.48823480649295	3.80500691246329	-1.93184145796856
TRINITY_DN12360_c1_g1_i1	-1.8381598964746	-1.38898114161585	0.731833648201361	-0.405068125783482	-0.680865121659961	1.59007059056964	-0.514723578072236	3.31983575850509	-0.813942133669966
TRINITY_DN1833_c0_g3_i1	2.25722118619155	3.12981240122862	-4.84352948846947	3.79357563380292	3.60804806189589	-7.40689839556118	3.64103180648306	-7.5139166454433	3.33465543987191
TRINITY_DN5856_c2_g1_i3	-0.746785816047678	-0.746785816047678	2.68563916075709	-0.746785816047678	-0.746785816047678	1.07614823198069	-0.746785816047678	0.718927503548286	-0.746785816047678
TRINITY_DN4799_c0_g1_i8	-1.33375121052675	-0.335740860601982	1.96282356628476	-1.42061769143478	-0.782041889197603	0.917103426406184	-0.183399332998539	2.11184089087751	-0.936216898808804
TRINITY_DN4796_c0_g1_i7	1.51036219633651	1.80053319383212	-3.77202012205294	2.73982764436088	1.24332784228049	-4.23277835691327	3.13508744011712	-4.35313029727849	1.92879045931759
TRINITY_DN18227_c0_g1_i4	-1.87260589627205	-1.87260589627205	0.333099396131515	-1.87260589627205	-1.87260589627205	2.93783720757312	-1.87260589627205	7.96469877392768	-1.87260589627205
TRINITY_DN268376_c0_g1_i1	-2.45749267349325	-2.45749267349325	5.27369056807895	-2.45749267349325	-2.45749267349325	4.21031431773177	-2.45749267349325	5.26095115514881	-2.45749267349325
TRINITY_DN31887_c0_g1_i2	-2.28220865728328	-2.28220865728328	3.07861209610022	-2.28220865728328	-2.28220865728328	6.19947777566038	-2.28220865728328	4.4151620719391	-2.28220865728328
TRINITY_DN75120_c0_g1_i1	-2.06496743580754	-1.58884501592739	2.31444559018772	-2.06496743580754	-1.84463748092798	3.42502498755577	-2.06496743580754	5.16895896077917	-1.28004473424468
TRINITY_DN4124_c0_g1_i12	-1.79580955055382	-1.58666815271523	4.29741255998521	-1.55824583223614	-1.70224937439148	2.92304522036489	-1.79580955055382	2.88057070491311	-1.66224602481271
TRINITY_DN11380_c1_g1_i3	-0.590503531772074	-0.524242089503353	0.751482215456541	-0.590503531772074	-0.590503531772074	0.621131721555075	-0.590503531772074	2.05312180832764	-0.539479528747608
TRINITY_DN320_c3_g1_i1	-2.8242682280231	-3.21587987838114	6.00330220296555	-3.17602388956702	-3.26103191477351	5.0804472735953	-3.00799285815502	7.36578840372412	-2.96434111138517
TRINITY_DN1904_c5_g2_i1	-1.26163850261573	-1.26163850261573	1.37202519425091	-1.26163850261573	-1.26163850261573	3.02361573993572	-1.26163850261573	3.17419008150774	-1.26163850261573
TRINITY_DN2648_c1_g1_i1	2.13202650148265	2.60328264961235	-4.57698731816835	2.01092570458532	4.0206448375965	-5.16821220546001	2.00377063948683	-5.4621711844887	2.4367203753534
TRINITY_DN398_c0_g1_i7	-1.28445739838516	-1.28445739838516	2.4201932768552	-1.28445739838516	-1.28445739838516	3.49768902516948	-1.28445739838516	1.77593591384198	-1.27153122394088
TRINITY_DN4040_c0_g1_i1	-0.730613412192131	-0.730613412192131	2.66087937778859	-0.730613412192131	-0.730613412192131	0.157691483016356	-0.730613412192131	1.56510961234784	-0.730613412192131
TRINITY_DN308_c0_g1_i4	-0.789691877782969	-1.12725687084756	2.19163485802732	-0.803089337120237	-1.29684489242478	1.80360339062134	-1.1946960861372	3.05934740976686	-1.84300659410278
TRINITY_DN8021_c0_g1_i1	0.237541300055844	1.87481185674724	-4.31196658869404	2.85832922955945	3.73190558743987	-5.08604031368403	3.30596981825277	-5.21036844868623	2.59981755900912
TRINITY_DN1663_c0_g1_i12	-1.10084223611771	-1.35788219874241	5.35965016683908	-1.87446058943199	-1.83286807256083	4.38845008846355	-1.28547081823683	-0.920635569084375	-1.37594077112849
TRINITY_DN4993_c0_g1_i3	0.572799633553416	0.283657223631517	-3.76232981332034	2.12729369280996	1.74435196001422	-3.24115493861826	2.78639921959814	-2.12570803469396	1.61469105702532
TRINITY_DN1324_c0_g1_i5	-0.851389517000178	-0.764605750858111	3.2552100628535	-0.669968876720036	-0.668697219483987	-0.0187020005606455	-0.851389517000178	1.42093233576981	-0.851389517000178
TRINITY_DN11746_c0_g1_i1	-0.56970196603939	2.13048834505797	-1.98654170795222	0.263207007131349	1.83067221630611	-1.98654170795222	0.556954175473552	-1.98654170795222	1.74800534592707
TRINITY_DN20337_c0_g1_i5	-0.334085331032551	-1.68243251059372	1.73795949137062	-1.55910997161798	-2.08655423239338	2.19394455032772	-2.03085395352782	4.57192041764823	-0.810788460181131
TRINITY_DN618_c7_g1_i1	-1.14966846034975	-0.594403838502993	1.49369188252408	-0.49431889301292	-0.748660056935111	0.992625422115369	-0.0609240461613654	2.36843873714943	-1.80678074682674
TRINITY_DN3624_c0_g1_i6	-3.06792253103313	-2.95689121864439	3.46915605917411	-3.06792253103313	-3.06792253103313	4.70022870402852	-3.06792253103313	10.1271191106074	-3.06792253103313
TRINITY_DN13978_c0_g1_i10	-0.734785522428297	-1.14949834632805	0.520353051979617	-1.30135716305506	-1.30135716305506	0.8611751551864	-0.497303604087705	4.4363295983548	-0.83355600656665
TRINITY_DN5974_c0_g1_i2	-2.35620896812025	-2.24651410329432	4.29611976821802	-2.27623359139965	-2.18244190038354	3.94656702231895	-2.35620896812025	4.58777094622349	-1.41285020544244
TRINITY_DN35050_c0_g1_i4	-1.70519668042343	-1.70519668042343	2.24415148386513	-1.70519668042343	-1.70519668042343	4.41476118580351	-1.70519668042343	3.57226741287196	-1.70519668042343
TRINITY_DN2500_c1_g1_i6	-3.02594583617609	-2.45150533157594	4.37190978556941	-1.08553896164133	-3.08496634998829	3.00864097982646	-0.975191491932535	4.4464798572933	-1.20388265137499
TRINITY_DN42_c0_g1_i11	1.50697997651889	-0.183849854136789	-0.981277936289102	0.617087269034542	1.06311618306935	-0.952708784092332	0.217844705724499	-0.981277936289102	-0.305913623539957
TRINITY_DN4740_c0_g1_i4	-0.124811486026917	-2.79429628136061	3.38062080898993	-1.42626448390725	-0.786042854726762	5.17559090611557	-1.73748992574214	-1.22877740433363	-0.458529279008188
TRINITY_DN99090_c0_g1_i5	-0.271472784749149	-1.14014244571711	2.33368663319134	-1.88433357272084	-1.66021750119025	1.81347250005048	-0.197110423648627	2.42572457915938	-1.41960698437523
TRINITY_DN63888_c0_g1_i1	2.06035791711446	2.13380172654872	-4.78664319655336	3.05265561071223	4.18958892555493	-5.94179284531528	3.38857685734989	-7.10097528646434	3.00443029105275
TRINITY_DN4321_c0_g1_i12	-0.978302082022404	0.519377402706353	2.13523954297407	-0.846404981770437	-2.28214147371712	0.947480034920387	-1.71176902029548	4.06772882870862	-1.851208251504
TRINITY_DN10679_c0_g1_i1	-0.476509107453874	-1.40936663981057	1.00411155023191	-0.609665290296398	-1.64069218591702	1.1790549703897	-0.661753801444852	4.09662619813718	-1.48180569383608
TRINITY_DN3956_c0_g1_i6	-0.851867180135974	-0.464310417279237	0.928007005499523	-0.662628703636827	-0.949737244449479	0.670397971302587	-0.768757054498171	2.83020934851356	-0.731313725315977
TRINITY_DN2085_c0_g1_i10	-1.18996542423098	-1.79596446996983	0.927150102518873	-1.30157648832229	-0.692412490446875	1.57970007297788	-0.553235863200567	3.52151321506116	-0.495208654387362
TRINITY_DN1055_c5_g1_i9	1.43178958823211	1.66442900847786	-2.62807817279727	0.906507114211965	1.85775113590463	-2.5222541286763	0.889210221925639	-3.1156881454649	1.51633337818627
TRINITY_DN77906_c0_g2_i1	-1.95469922588091	-1.95469922588091	7.80736383980659	-1.95469922588091	-1.95469922588091	-1.95469922588091	-1.95469922588091	5.87553074135976	-1.95469922588091
TRINITY_DN20797_c0_g2_i1	2.78144471636383	3.73452075463465	-4.00596162727924	-0.443536015318622	2.23110489353257	-4.00596162727924	0.133262267808743	-4.00596162727924	3.58108826481657
TRINITY_DN3144_c4_g2_i1	-1.11723544780791	-0.642150564859129	2.21131382720183	-1.11723544780791	-1.11723544780791	1.30095450013785	-1.11723544780791	2.71605947655901	-1.11723544780791
TRINITY_DN5635_c0_g1_i2	-0.506428153713914	-0.993046962533529	2.24849612234403	-0.950551209659201	-0.927767814014913	0.702998376319367	-0.935767991858738	1.85564538632984	-0.493577753212943
TRINITY_DN8596_c1_g1_i10	-0.768393187837585	-0.768393187837585	1.3238142502595	-0.768393187837585	-0.661374937955465	0.609563445972528	-0.603606909694246	2.2520201147066	-0.615236399776165
TRINITY_DN5030_c0_g1_i17	0.424004311672016	0.598743757417048	-0.893878571157398	0.087243418636913	0.545478607316859	-0.893878571157398	0.589485789555952	-0.893878571157398	0.436679828873405
TRINITY_DN19297_c0_g1_i4	-1.13759967697059	-0.918508618724393	2.80125066003547	-1.13759967697059	-1.13759967697059	3.3665757628911	-1.13759967697059	0.438680580650765	-1.13759967697059
TRINITY_DN5424_c0_g1_i1	-2.16861210038647	-1.70290263568193	1.65697453543537	-1.69713184782398	-1.47597408213917	2.78502598287738	-1.91313923974784	4.44290276591541	0.0728566215512312
TRINITY_DN7804_c0_g1_i2	-0.778435318355078	-0.778435318355078	1.89172519577156	-0.778435318355078	-0.778435318355078	0.18799514895122	-0.778435318355078	2.59089156540769	-0.778435318355078
TRINITY_DN8587_c0_g1_i7	-1.77242131873797	-1.5385332585637	2.29065013110471	-1.77242131873797	-1.77242131873797	3.23862698666758	-1.77242131873797	4.87136273448128	-1.77242131873797
TRINITY_DN2513_c0_g1_i1	-0.594060192832595	-1.33164884684044	2.88410689232959	-0.967348709638514	-1.43162972793721	2.32737482239693	-1.43162972793721	1.6509793040961	-1.10614381363666
TRINITY_DN9219_c0_g1_i13	-1.05056416379511	-0.98292544691975	1.01466345898051	-0.862796416749088	-0.909131372865818	1.76213941276517	-1.05056416379511	3.12974285617432	-1.05056416379511
TRINITY_DN312_c0_g1_i5	-1.10911630595916	-0.223454203759668	2.5789571553538	-0.725314950542904	-1.56386979802135	0.626430210556451	-1.50536495309874	3.35049950610844	-1.42876666063688
TRINITY_DN5149_c0_g1_i3	-1.2268861916551	-1.37604067826486	2.70909124046952	0.143103266595831	-1.52036546787081	1.57839509020565	-1.36986739096414	2.52398721200005	-1.46141708051613
TRINITY_DN8040_c0_g1_i1	0.36139023030834	0.274671330612503	-1.45172396103795	1.04754792213114	0.430723455393782	-1.45172396103795	1.01111364039108	-1.45172396103795	1.22972530427701
TRINITY_DN3887_c0_g1_i11	-0.658333480714259	-1.95494160241546	1.30723499659481	-0.773572312134237	-1.31450293192783	2.23783680822083	-1.05146852609404	3.55021384291972	-1.34246679444952
TRINITY_DN9878_c0_g1_i4	-0.74840343321616	-0.86426091765664	2.24508016303254	-0.553251103603963	-1.18520052669451	0.410427382584012	-1.09890068030029	2.9809453557222	-1.18643623986718
TRINITY_DN3822_c0_g1_i6	-1.91494708186552	-1.78941619978166	4.44816697352412	-1.91494708186552	-1.71421387312813	3.26799606823905	-1.97845002417168	3.50662252634564	-1.91081130729631
TRINITY_DN4311_c3_g1_i9	-1.92731309707185	-0.124828492980892	1.452797563622	-0.857644261131694	-1.02004438717971	1.38493944743521	-1.50074056742653	3.27152292889568	-0.67868913416222
TRINITY_DN11363_c0_g1_i25	-1.22414985206664	-1.79623777952785	2.26499109468744	-1.32428547366166	-0.202314411235069	2.68687758649828	-0.808776490828206	2.66237644812957	-2.25848112199587
TRINITY_DN2481_c1_g1_i13	-4.23409636995103	-4.23409636995103	7.51527699338798	-4.23409636995103	-4.23409636995103	7.99809698201659	-4.23409636995103	9.8912042443016	-4.23409636995103
TRINITY_DN45644_c0_g1_i1	0.601152526516692	1.66759436685402	-3.08021219203107	2.76712511098759	0.453420463752799	-3.52050100618981	3.37063333246585	-2.51216869681184	0.25295609445577
TRINITY_DN84381_c0_g1_i1	-1.15175122572998	-0.946358712740294	2.4667223773525	-1.15175122572998	-1.15175122572998	3.0430450191454	-1.15175122572998	1.19534744489229	-1.15175122572998
TRINITY_DN143030_c0_g1_i1	-1.61138138862701	-1.61138138862701	4.34813376902698	-1.61138138862701	-1.61138138862701	1.39706964406626	-1.61138138862701	3.92308491866879	-1.61138138862701
TRINITY_DN105453_c0_g1_i3	-0.892485270648077	-0.752361046739007	1.39262098041318	-0.892485270648077	-0.605604122859916	1.18202016571555	-0.663512700887916	2.01459767147641	-0.782790405822147
TRINITY_DN105453_c0_g1_i1	-0.788043769805085	-0.523474700264351	1.69959290768562	-0.259811085732808	-0.96301478118585	2.08331480753635	-1.5186820774258	2.30742242154617	-2.03730372235424
TRINITY_DN57121_c0_g1_i2	1.98413147893878	4.0422446799776	-4.56364221690235	0.378403043013701	2.96942270496729	-3.68393645062006	0.599252582472438	-4.56364221690235	2.83776639505494
TRINITY_DN75_c0_g1_i6	-1.09496983458371	-1.34287346254554	4.10640437627102	-1.67630627270721	-0.654739226086044	4.45075311283139	-1.03801888101712	-1.84280444346259	-0.90744536870021
TRINITY_DN119173_c0_g1_i12	1.48250068787029	0.156621060750775	-1.65391990928922	1.27111462195909	0.896585724553711	-2.18770468371609	1.07109792827636	-2.73622885324307	1.69993342283816
TRINITY_DN4137_c0_g1_i6	-2.07464263650342	-2.86672739997096	4.06010568203171	-2.71092391450956	-1.96394651721529	4.73426965504177	-1.28587461210265	5.19928661596962	-3.09154687274123
TRINITY_DN8641_c0_g1_i31	-1.93770545695642	-1.96588399026801	4.59519866881224	-1.98594164260927	-1.91417897330917	3.99476918629092	-1.98594164260927	3.18562549325824	-1.98594164260927
TRINITY_DN5362_c0_g1_i1	-1.90439304253164	-1.90439304253164	4.80194410628732	-1.90439304253164	-1.90439304253164	2.71049344730436	-1.90439304253164	3.91392070159819	-1.90439304253164
TRINITY_DN4905_c0_g1_i4	0.53449604034957	1.39868043836691	-1.29128958711522	0.341909099258782	1.44855851558411	-1.29128958711522	-0.269099347481156	-1.29128958711522	0.419324015267455
TRINITY_DN312_c0_g1_i26	-1.41010686803099	-1.41010686803099	2.13054040855949	-1.41010686803099	-1.41010686803099	1.64924840958543	-1.41010686803099	4.680852390041	-1.41010686803099
TRINITY_DN4051_c0_g1_i5	-3.00416388956799	-2.40787219165648	4.1849301464085	-2.68501082483735	-1.82255708307805	4.46849618366656	-3.29106636338282	6.5152377305827	-1.95799370813507
TRINITY_DN7804_c0_g1_i8	-1.41622873702747	-1.41622873702747	3.35184969798899	-1.17377866334977	-1.41622873702747	1.80688485155263	-1.41622873702747	3.0961877989455	-1.41622873702747
TRINITY_DN22528_c0_g1_i1	-1.36875055356087	-1.18860269240244	5.29493562640521	-1.11778898002765	-1.36875055356087	-0.0216518829386021	-1.36875055356087	2.50811014320696	-1.36875055356087
TRINITY_DN4293_c1_g1_i1	-2.65310396004859	-0.880988912134949	4.23526753302209	-0.514664667798547	-1.58604176912998	4.0902116287236	-2.60472836614573	2.62671370172695	-2.71266518821485
TRINITY_DN27599_c0_g1_i6	-0.532849868058056	1.03297846570638	-2.4569497536988	0.304122717089844	2.90513433613458	-2.4569497536988	1.80277468187512	-2.4569497536988	1.85868892834852
TRINITY_DN1138_c3_g1_i1	-1.07435233156332	-1.53196961958101	3.17540859858677	-1.64966466225076	-1.41332512308239	3.48562393676969	-0.556780696572277	0.880156284277934	-1.31509638658463
TRINITY_DN2152_c0_g1_i4	0.936531974036415	2.04619281781204	-3.73757645730262	2.5457474624122	2.52567593538644	-3.97581982656841	1.85569714616318	-3.4058967253114	1.20944767337215
TRINITY_DN1865_c0_g1_i1	0.383411918460359	2.4636627974426	-2.89462465071268	0.788621863104876	0.21903403517708	-2.89361963845268	1.56727256754388	-2.37373155764348	2.73997266508005
TRINITY_DN9580_c0_g1_i1	0.586475070644415	0.614875496445942	-1.39547319184652	0.316732671798209	0.253108699398739	-1.41575746330087	1.65082708618165	-1.31707318844147	0.706284819119904
TRINITY_DN450_c11_g1_i3	-3.28433098458556	-2.2281509508494	6.94671028234476	-3.80305978690663	-4.4054674220872	6.28380013376864	-4.1845801600327	7.40745578849756	-2.73237690014946
TRINITY_DN1683_c0_g2_i18	-0.396922823415823	1.23558681701684	-1.02172558866877	0.499325148232193	0.414969298884106	-1.02172558866877	0.324238441674101	-1.02172558866877	0.987979883614897
TRINITY_DN15787_c1_g1_i10	-0.490029586176778	-0.37632908701205	0.847966877338238	-0.33040040035555	-0.490029586176778	0.186237822089112	-0.490029586176778	1.63264313264736	-0.490029586176778
TRINITY_DN8448_c0_g1_i9	-2.36222711376652	-2.36222711376652	4.54430276299004	-2.36222711376652	-2.36222711376652	3.61294447718291	-2.36222711376652	5.85648625660496	-2.20259792794529
TRINITY_DN5707_c0_g1_i10	-1.20527964704213	-0.982887225705686	0.75238697307974	0.0168960395172384	-2.01156040653199	1.55836501131247	-0.404513542174205	2.93171236321987	-0.655119565675303
TRINITY_DN4425_c0_g1_i10	-1.35724578927661	-0.781933458589176	3.8572676208034	-1.18347872153991	-1.35724578927661	0.5419298412039	-1.15686699129259	2.6985572241858	-1.26098393621821
TRINITY_DN8641_c0_g1_i4	-0.483361212792691	-0.483361212792691	1.2036994755472	-0.483361212792691	-0.483361212792691	0.0497037090769468	-0.387099359734287	1.55050223907359	-0.483361212792691
TRINITY_DN3072_c0_g1_i21	1.74093871323566	2.56581622599427	-3.59252080117283	4.56555361479137	-1.23609524208602	-3.34520086619301	4.61155631884323	-3.59252080117283	-1.71752716223986
TRINITY_DN751_c0_g1_i30	1.44058147477083	1.95783403154004	-3.2825947928567	0.722535674997034	2.93422865357375	-3.2825947928567	1.0611683292929	-2.85928555561431	1.30812697715315
TRINITY_DN90631_c0_g1_i11	-3.02405216745323	-3.02405216745323	6.56226597976244	-3.02405216745323	-3.02405216745323	5.43475223434651	-3.02405216745323	6.14729479061041	-3.02405216745323
TRINITY_DN3467_c0_g1_i13	-1.86257383868899	-1.31156047119186	2.151626391516	-1.77602581780511	-0.379191132668026	1.71687426584091	-1.83025575929646	3.56399702068037	-0.272890658386831
TRINITY_DN1558_c7_g2_i1	2.105412612511	5.55698322935278	-4.0501140148341	-0.629362151567042	2.66008629077408	-4.0501140148341	-1.04022942590225	-4.0501140148341	3.49745148933372
TRINITY_DN16160_c0_g1_i11	0.563213450330165	1.47374335640095	-2.13815298179427	3.12890183418329	0.471700128154958	-2.65420256107137	0.474236116184517	-2.22233776313525	0.902898420747015
TRINITY_DN2910_c1_g1_i2	-0.957336971068409	-0.957336971068409	1.27040410477072	-0.957336971068409	-0.722222650692052	2.64174273449645	-0.957336971068409	1.59676066676693	-0.957336971068409
TRINITY_DN1388_c0_g1_i7	-0.783697497142349	-0.138084983709624	1.61727257280674	-0.85148884746811	-2.21790945303499	0.896385157043903	-0.677372055061439	3.17620681586011	-1.02131170929425
TRINITY_DN9720_c1_g1_i13	-0.878076149133753	-0.832633178372585	1.35795718287208	-0.878076149133753	-0.878076149133753	0.729313350890646	-0.878076149133753	3.13574339027862	-0.878076149133753
TRINITY_DN4528_c0_g1_i5	-0.960823428031098	-0.960823428031098	1.59793400234266	-0.960823428031098	-0.960823428031098	0.951826436866105	-0.960823428031098	3.21518012897782	-0.960823428031098
TRINITY_DN11600_c1_g1_i1	1.21274323267076	0.674588972445875	-1.48901582259099	0.24821373553916	1.4052361409682	-1.50227598065456	0.0325361287052066	-1.36634765006759	0.784321242983937
TRINITY_DN88652_c0_g1_i1	-0.942942992333539	-0.942942992333539	1.42526660576573	-0.942942992333539	-0.654879792008222	0.911850605660149	-0.942942992333539	2.9579721058864	-0.868437555969909
TRINITY_DN5580_c0_g1_i12	-3.81425555739675	-1.7461637715252	6.43405354819032	-4.10586632441493	-3.19985838104617	5.07048889511449	-3.85492328844383	6.60323791350675	-1.38671303398467
TRINITY_DN2243_c0_g1_i11	0.509063502048692	4.25109118927116	-3.26239955631696	1.31913246837738	0.782868658821573	-3.26239955631696	1.3225629444042	-3.26239955631696	1.60247990602787
TRINITY_DN2757_c1_g1_i6	-1.46145935110835	-1.42865320602511	2.28657244446406	-1.46145935110835	-1.46145935110835	1.66501798907349	-1.46145935110835	4.7843595280293	-1.46145935110835
TRINITY_DN2096_c0_g2_i6	-1.42168544551631	-1.50623808974134	5.08930081051668	-1.80019706877004	-0.903343995873331	4.41470484139066	-1.80019706877004	-0.696531586004341	-1.37581239723194
TRINITY_DN7225_c0_g1_i9	0.509957183914721	0.452761782333178	-0.838841775697387	1.41907401562683	-0.145522096885812	-0.838841775697387	-0.0489039067171919	-0.838841775697387	0.329158348820433
TRINITY_DN4133_c0_g1_i6	-0.840962631877714	-0.840962631877714	2.20028035035417	-0.840962631877714	-0.840962631877714	1.83846116623488	-0.840962631877714	1.00703427467724	-0.840962631877714
TRINITY_DN1499_c0_g1_i10	-1.56065035653933	-1.63685809944217	5.32618713629849	-1.6444512487644	-1.75792083369447	3.90106512642165	-1.61555869764172	0.666011659629506	-1.67782468626756
TRINITY_DN523_c5_g1_i7	-1.98327875106678	0.15028477467433	2.51803299817688	-1.66250527412091	-1.17345275496932	2.01066727908512	-1.61367268103494	3.39123912997952	-1.6373147207239
TRINITY_DN84797_c0_g2_i2	0.605253149094247	1.65408322693505	-3.33995472808451	1.45478955131026	2.3279644878065	-2.32971922695449	-0.12035516115492	-2.94414179607056	2.69208049711843
TRINITY_DN4274_c0_g1_i1	-1.39076293586826	-1.03687509958335	1.61175957390045	-0.980421831254169	-1.39076293586826	2.07285952098364	-1.08042281525611	3.41034397270339	-1.21571744975734
TRINITY_DN9240_c0_g1_i24	-0.701424356955108	-0.701424356955108	1.97777421361181	-0.701424356955108	-0.525101584314645	1.98272111541942	-0.701424356955108	0.0717280400589447	-0.701424356955108
TRINITY_DN6912_c0_g1_i7	-1.8010196589167	-1.96661715251049	4.5603019454542	-2.3612484411275	-2.01484005898016	3.51743705915708	-2.44466444931514	4.65897882456922	-2.14832806833052
TRINITY_DN4742_c0_g1_i1	-1.33642289437931	-0.329044665409099	1.31142731229724	-1.41343379520615	-0.383609579823752	1.81432979778816	-1.11417623662378	2.36075605068344	-0.909825989326743
TRINITY_DN115089_c0_g1_i1	-2.05545490648932	-2.05545490648932	3.1933076097636	-2.05545490648932	-2.05545490648932	2.51610056153774	-2.05545490648932	6.62332126763457	-2.05545490648932
TRINITY_DN286_c0_g1_i12	4.01907832203921	2.87248980583061	-4.89773720102044	1.89998691056705	3.70548528003487	-5.27068929893227	0.164839289686998	-5.27068929893227	2.77723619072624
TRINITY_DN4821_c0_g1_i1	-0.682509361533407	-0.682509361533407	2.30335533970912	-0.682509361533407	-0.682509361533407	2.1499756287542	-0.682509361533407	-0.358274799262876	-0.682509361533407
TRINITY_DN8448_c0_g1_i3	-3.54594975999594	-3.54594975999594	7.05364048479948	-3.54594975999594	-2.88420016018524	6.16450198192158	-3.54594975999594	7.11485017961283	-3.26499344616489
TRINITY_DN4051_c0_g1_i8	-1.55120756347829	-1.19281130152163	2.11872627219067	-1.55120756347829	-1.55120756347829	1.44174209900256	-1.55120756347829	5.23912138222021	-1.40194819797866
TRINITY_DN4293_c0_g1_i25	-1.72828354026978	-1.56812898335643	3.80459789495557	-0.970698265038046	-0.365263481567619	3.41440343207949	-2.46451287770101	2.1022401594538	-2.22435433855598
TRINITY_DN11871_c0_g1_i6	-0.264487379041056	-1.49521669177063	2.33020980320899	-0.725270468541482	-1.1552583092863	1.40561338320136	-1.18563195832982	2.13267107473433	-1.04262945417539
TRINITY_DN1055_c0_g1_i26	-1.2250713115039	-0.84348288245999	2.95620112757989	-1.26318477326032	-1.44060431124956	2.32985311368246	-1.2384804874191	2.1278268819179	-1.40305735728738
TRINITY_DN7966_c0_g1_i12	-1.83926644437003	-1.59681637069233	2.55504189719459	-1.83926644437003	-1.83926644437003	3.07079459411862	-1.83926644437003	5.16731210122927	-1.83926644437003
TRINITY_DN312_c0_g1_i13	-1.8364128052282	-1.31737419562814	3.2157856944345	-1.42281872281903	-1.8364128052282	1.86435980412866	-1.8364128052282	5.00569864079681	-1.8364128052282
TRINITY_DN398_c0_g1_i5	-0.857172705251712	-0.52604078303451	1.15002279615249	-0.857172705251712	-0.857172705251712	1.72224883751181	-0.857172705251712	1.93963267562877	-0.857172705251712
TRINITY_DN12755_c0_g1_i4	1.41957186967119	0.846667434593249	-0.868786692522468	-0.132398291819008	0.055693299836554	-0.868786692522468	-0.0597839175833821	-0.868786692522468	0.476609682868799
TRINITY_DN4774_c0_g1_i2	-1.21035820134918	-0.291089473462037	1.79074547972534	-1.24713574681076	-0.532899817419886	1.10014020496623	-1.19960271578406	2.51158727646611	-0.92138700633176
TRINITY_DN10809_c0_g1_i1	2.53379615160408	0.254012878789139	-2.35156899335022	0.825120163340659	2.3973427558796	-2.55203676069902	1.49108015911186	-2.96933469069612	0.371588336020016
TRINITY_DN10442_c0_g1_i16	1.68126293636157	1.44983496563227	-3.89219910992062	2.01527679198587	2.45520245206886	-3.17101266052599	2.36745866186715	-4.61497676524741	1.70915272777831
TRINITY_DN1796_c0_g1_i86	-0.40510183134793	-0.457832781253007	2.18892310145014	-0.693335398324577	-1.66892697167172	0.787740862517095	-0.412631365202464	2.20733146214056	-1.54616707830809
TRINITY_DN5901_c0_g1_i6	-1.45682857788639	-1.83856891201599	2.55494858988997	-1.0244267031364	-1.41132727315002	3.38748312911367	-0.881213249424484	2.22345888185808	-1.55352588524844
TRINITY_DN77307_c0_g1_i18	1.05706007214592	0.90415715016743	-1.09836535960128	-0.166304188257856	0.538085257077696	-1.09836535960128	0.476462763986162	-1.09836535960128	0.485635023684492
TRINITY_DN29623_c0_g1_i5	1.07284820921312	1.7217166836852	-2.16180638572277	-0.397120533200637	0.713973677345717	-2.02299191682049	1.8520131536896	-2.16180638572277	1.38317349753303
TRINITY_DN4705_c1_g1_i4	-0.334754460382865	-0.629144723677656	1.69685983049774	-0.82033260068355	-1.08336700651734	1.31312084409362	-0.969748743325442	1.82919001298549	-1.00182315298999
TRINITY_DN42440_c0_g1_i1	-3.23855182740827	-2.47838434704805	5.05774229902734	-3.7177823886146	-2.29286030040392	5.18420373370549	-3.7177823886146	6.44326129197671	-1.23984607262011
TRINITY_DN28_c3_g1_i9	0.977857963776567	0.0802548911115715	-0.996304204020033	-0.559076465107123	0.653541148285977	-0.996304204020033	0.622874012039036	-0.996304204020033	1.21346106195407
TRINITY_DN14502_c0_g4_i1	-1.56146258792197	-1.19482465605712	4.262417132367	-0.833529997582282	-1.82385393823324	2.76149425826374	-0.634346466802588	-0.210624863974328	-0.765268880059209
TRINITY_DN1883_c0_g1_i1	-1.7077470078724	-0.669410380022307	0.547979714136433	-1.33887969002648	-0.984111053902931	1.82748305130045	-0.486588464119066	3.86442652883888	-1.05315269833258
TRINITY_DN15032_c0_g1_i1	1.32817051630932	2.22261004804961	-4.0719834007014	1.5458545134445	4.58489071417871	-4.58178854185382	1.93700272036096	-4.82301857736926	1.85826200758139
TRINITY_DN6382_c0_g1_i2	-1.55604054987784	-1.51199621717182	4.02648534649819	-1.55604054987784	-1.55604054987784	1.58931083569478	-1.04406656809604	3.09679008571088	-1.48840183300248
TRINITY_DN7601_c0_g1_i28	-1.36062922073791	-1.36062922073791	4.71958072840665	-1.02720548701271	-1.36062922073791	0.410833837627745	-1.36062922073791	2.69993702466785	-1.36062922073791
TRINITY_DN15580_c0_g1_i6	0.183000640385396	1.96090904779733	-3.39650362358352	0.631973741699577	3.8564219123252	-2.85863528326819	1.11947712440999	-3.81132956848983	2.31468600872403
TRINITY_DN1519_c0_g1_i5	-0.135788172922504	-0.135788172922504	0.371118381658189	-0.135788172922504	-0.135788172922504	0.0980998872517733	-0.135788172922504	0.345510768625061	-0.135788172922504
TRINITY_DN4067_c1_g1_i5	2.01670275337933	1.89668058164291	-2.88613029214582	1.28576506611859	1.60781129688479	-3.03852778008236	1.51532653920281	-3.38959215820502	0.991963993204761
TRINITY_DN10837_c2_g1_i3	-1.00145155222977	-0.531372689392962	1.31672110234163	-0.44456203633505	-0.882359963145988	0.9485689405344	-0.351729248767518	1.91881497395945	-0.972629526964198
TRINITY_DN48976_c0_g1_i1	-3.48303319774047	-3.48303319774047	6.84395123820319	-3.48303319774047	-3.48303319774047	6.95651098833098	-3.48303319774047	7.09773695990868	-3.48303319774047
TRINITY_DN7689_c0_g1_i10	-0.889973663809527	-1.75945029777493	3.36260114993896	-1.06523869000704	-1.57675800025874	0.554085805505592	-1.69181158089957	4.05791714006372	-0.991371862758473
TRINITY_DN7935_c0_g1_i4	0.159556497833989	-1.43903534331639	2.23684487714069	-0.703520423018912	-1.46340577147115	1.38240481901335	-1.4270027878215	2.30191209893007	-1.04775396729016
TRINITY_DN15184_c0_g1_i5	0.698731631674223	0.475105610398665	-0.849704993021819	0.340593798604775	0.133607878045302	-0.849704993021819	0.84984663950127	-0.745368333207084	-0.0531072389735133
TRINITY_DN4065_c0_g1_i13	-1.68180468860953	-2.08878491881168	4.58357040131687	-2.36617461762254	-1.82317374022011	2.88989250761879	-1.59049191588348	4.05688244870087	-1.97991547648919
TRINITY_DN5856_c1_g1_i7	-1.2420078464431	-1.2420078464431	4.20060395724624	-1.2420078464431	-1.2420078464431	0.941319859601697	-1.2420078464431	2.31012326181068	-1.2420078464431
TRINITY_DN1115_c0_g1_i17	-1.2165379077429	-0.85226352214594	3.51975606300904	-1.80534247475845	-1.80534247475845	1.27616759336247	-0.684327073797082	2.51485334650768	-0.946963549676377
TRINITY_DN2367_c0_g1_i7	-0.377892293488312	-0.449023328784299	1.84522027866235	-0.689181867929327	-1.24752495102001	1.1173315871806	-0.706956569657303	1.85307618183759	-1.3450490368013
TRINITY_DN6382_c0_g1_i6	-1.40906603773162	-1.54827501896062	3.85479245738932	-1.40906603773162	-1.5890702452703	2.94083428971931	-1.65395309685516	2.30683659811476	-1.49303290867406
TRINITY_DN3666_c0_g1_i30	-4.03547421076507	-3.79272407638563	7.62709669602351	-4.23208125485989	-4.23208125485989	7.55586373611464	-4.23208125485989	9.57356287445209	-4.23208125485989
TRINITY_DN1894_c0_g1_i7	-0.4410110311657	-0.948469461885289	2.24465352904533	-0.838934509580696	-1.18603318020296	1.109689844337	-0.788777834608537	1.50884701259623	-0.659964368535377
TRINITY_DN5818_c1_g1_i2	-1.09738094822834	-1.09738094822834	1.83013629797014	-1.09738094822834	-1.09738094822834	2.61488465827495	-1.09738094822834	2.13926473312493	-1.09738094822834
TRINITY_DN6068_c0_g1_i5	1.83313059285644	1.61068606715231	-5.18665065123441	3.45808952055593	4.31179197819075	-5.37315120887891	2.08683770700779	-5.37315120887891	2.632417203229
TRINITY_DN1373_c0_g1_i39	-1.67150760714462	-0.53840099370535	1.61043808948034	-2.61229413641161	-0.766515842174366	1.26795370642753	-0.729422188578202	3.67483073177629	-0.235081759670006
TRINITY_DN10945_c1_g1_i1	-1.22791895551666	-0.752811799990848	1.43072159975486	-0.366738842275301	-0.743376945939865	1.13911608054024	-0.221355096824829	2.18881062801463	-1.44644666776223
