# Supplementary material for: Sex-specific differential gene expression during stolonization in the branching syllid Ramisyllis kingghidorahi (Annelida, Syllidae)
Source: BMC Genomics. 2025 Apr 25;26:405. doi: 10.1186/s12864-025-11587-w (PMC12023644; doi:10.1186/s12864-025-11587-w)
Supplement: Supplementary file 17 — Supplementary Material 17. [file 12864_2025_11587_MOESM17_ESM.txt]

Trinity_ID	SA11_S12	SA16	SA26	SA32	SA39	SA42	SA4_S1	SA50	SA52	SA5_S4	SA68	SA7_S5	SA97	SA9_S8
TRINITY_DN5245_c0_g1_i18	-0.827752058540074	-0.827752058540074	0.462672345325225	-0.827752058540074	-0.827752058540074	0.984129937678594	-0.0991784559807093	1.40060489566097	0.460311141785242	1.43016373278414	-0.827752058540074	0.570598311805891	-0.827752058540074	-0.242789557818918
TRINITY_DN2393_c0_g1_i5	-2.30250082009972	-2.1941436420093	0.567370586077995	-2.30105884592581	-2.2048900234733	-2.2996183115666	2.34952669285613	2.08161807963101	2.07205183683311	1.49430456078077	-1.8305330324382	0.590472995173617	2.61416689712033	1.36323302703996
TRINITY_DN15127_c0_g1_i2	3.46896155679021	1.24548022677433	-1.37487158004407	4.90205306630328	3.07759207159948	-0.879176417419998	-1.18330892934331	-1.37487158004407	-1.37487158004407	-1.00750051439554	-1.37487158004407	-1.37487158004407	-1.37487158004407	-1.37487158004407
TRINITY_DN4699_c0_g1_i3	1.57113967658793	1.88689019760293	-2.32304512847549	0.798573774802656	2.27039730017308	1.42570065438458	0.684675286383107	-2.15267981113142	-1.88832526333494	-1.8154247162875	-1.17084387624421	0.992975258362627	0.832273539781623	-1.11230689260496
TRINITY_DN9781_c0_g1_i3	-0.560273491286572	-0.560273491286572	-0.560273491286572	-0.560273491286572	-0.560273491286572	0.852778937261955	-0.142353483474607	0.0523149154121456	-0.560273491286572	0.351993136779878	-0.0372134294913226	0.516285603845032	1.43358198841553	0.334253278970823
TRINITY_DN8891_c1_g1_i3	-2.2334355221263	2.78733334296827	-1.83618017653187	2.87043973701144	-2.2334355221263	0.65992668863757	1.00718410718546	-2.20345265591059	-2.19640479118133	-2.2334355221263	1.97148769455969	0.170377539490288	1.82254097558847	1.64705410456152
TRINITY_DN9545_c0_g1_i13	-1.20407447969123	-1.16563829803512	1.50433350379237	-1.18686518965901	-1.19401079634653	1.49946924004259	0.46177304156432	1.42865904625931	-0.450469943411235	1.19427589065473	1.3758297312069	-0.908939230690412	-0.150268035995436	-1.20407447969123
TRINITY_DN1270_c0_g1_i3	0.313974156794382	0.99007630520429	-0.938199256407645	1.48457196291283	1.4869914650858	-0.938199256407645	-0.323724973569944	-0.938199256407645	-0.938199256407645	-0.938199256407645	-0.938199256407645	0.0326543979328385	2.58285148049332	-0.938199256407645
TRINITY_DN9209_c0_g1_i26	-1.12204140172886	-1.12204140172886	1.76743214080225	-1.12204140172886	-1.12204140172886	-1.12204140172886	-1.12204140172886	2.09580969508227	1.91920158050302	1.43426538249611	-1.12204140172886	1.07802345978545	-1.12204140172886	0.681598955161804
TRINITY_DN4282_c0_g1_i21	-1.4380992285213	-1.4380992285213	1.44160653776099	-1.4380992285213	-1.4380992285213	-1.4380992285213	-1.4380992285213	2.48152688538731	2.06931487049414	0.834222624248691	0.21220580039873	0.896182996773938	2.13163488458528	-1.4380992285213
TRINITY_DN241_c1_g1_i17	-0.787811596685489	-0.787811596685489	0.955487931202768	-0.787811596685489	-0.787811596685489	0.111364033795025	-0.787811596685489	1.04811247756889	1.31182025332897	1.70634796702736	1.1693601105609	-0.787811596685489	-0.787811596685489	-0.787811596685489
TRINITY_DN1943_c0_g1_i1	5.31169752296358	3.63873184026375	-3.30747225691415	0.309187427040456	0.580241718109709	0.93705894694297	-0.613243387160307	-3.29251084092274	-3.7329315616795	-3.37453529972285	-1.29543747087054	4.3619220403557	0.00616043983183578	0.471130881762077
TRINITY_DN8548_c0_g1_i3	-0.823425790548326	-0.823425790548326	1.6524373150432	-0.823425790548326	-0.823425790548326	-0.823425790548326	0.675846092620762	0.657873150999239	0.626003523554873	0.323880908231967	-0.823425790548326	-0.823425790548326	0.614334602991601	1.21360494039664
TRINITY_DN600_c1_g1_i10	-0.364631108332564	-0.364631108332564	0.483365798222386	-0.364631108332564	-0.364631108332564	0.238490761507433	0.0937508958234493	0.1052548679419	0.103170048155843	-0.350275815355494	0.00497496169927397	0.585463985841122	0.00609116681560329	0.188237762678739
TRINITY_DN1089_c0_g1_i5	-0.752624846037846	5.07145522323426	-1.17485784672089	4.1830459918316	3.24670209818093	-1.17485784672089	-1.17485784672089	-1.17485784672089	-1.17485784672089	-1.17485784672089	-1.17485784672089	-1.17485784672089	-1.17485784672089	-1.17485784672089
TRINITY_DN5036_c0_g1_i8	-0.0647965933903659	0.456389996897476	-0.630393769244591	2.06671280523238	1.59703926879239	-0.630393769244591	-0.630393769244591	1.54369300930581	-0.630393769244591	-0.630393769244591	-0.630393769244591	-0.630393769244591	-0.630393769244591	-0.555888332880961
TRINITY_DN22382_c0_g1_i12	-1.00494837336095	-1.00494837336095	1.82611813724413	-1.00494837336095	-1.00494837336095	-1.00494837336095	-1.00494837336095	1.65497618504143	2.59472647888158	1.2032567161435	-1.00494837336095	1.76545784293789	-1.00494837336095	-1.00494837336095
TRINITY_DN4883_c2_g1_i41	2.21552303832087	5.19539843487025	-3.37249599218007	-0.816193627292913	-0.190920630998832	1.06898270195553	0.533007563263067	-3.52305566875545	-3.52305566875545	-3.52305566875545	5.71340824851063	1.75719545202888	1.98831748654439	-3.52305566875545
TRINITY_DN11534_c0_g1_i16	1.0565788396402	2.38826040293873	-0.766355208388167	1.06673727508305	0.0376983505791856	-0.766355208388167	0.450254860354274	-0.766355208388167	-0.766355208388167	-0.664705132293733	-0.766355208388167	0.135911360694904	0.127395293332399	-0.766355208388167
TRINITY_DN25463_c0_g1_i1	-2.96665112664449	5.01477915694007	4.4510073284889	-1.7600079026611	-2.96665112664449	-2.00095917741979	-2.96665112664449	4.71751539002343	4.57727774777157	4.53735742062772	-2.96665112664449	-1.73706320390384	-2.96665112664449	-2.96665112664449
TRINITY_DN7517_c0_g1_i17	-0.30944285934619	-0.30944285934619	1.00728216223256	-0.30944285934619	-0.30944285934619	-0.30944285934619	-0.30944285934619	1.11009603216759	0.878324887699834	0.0987255113619159	-0.30944285934619	-0.30944285934619	-0.30944285934619	-0.30944285934619
TRINITY_DN4741_c0_g1_i1	-1.44576779737042	-1.44576779737042	2.29731625817917	-1.44576779737042	-1.44576779737042	-1.44576779737042	3.74835866349088	2.45147262820438	2.30097491840732	0.771773142492108	-0.00375323181052822	-1.44576779737042	-1.44576779737042	-1.44576779737042
TRINITY_DN3267_c0_g1_i17	0.31311377640122	1.35778992000862	-1.31915443909829	2.12935011280244	1.70232528831216	2.03698937112698	-1.31915443909829	-1.31915443909829	-1.31915443909829	-1.31915443909829	0.561335187589526	-1.31915443909829	-1.31915443909829	1.13317741744711
TRINITY_DN11876_c0_g2_i1	1.11873848134671	-1.13615785504341	1.51184732476708	-1.13615785504341	-1.13615785504341	-1.13615785504341	-1.13615785504341	2.11722638075666	2.63731107286178	2.84029743565847	-1.13615785504341	-1.13615785504341	-1.13615785504341	-1.13615785504341
TRINITY_DN6232_c1_g2_i2	-2.64247168232686	-2.64247168232686	3.02749049009714	-2.64247168232686	-2.64247168232686	-2.64247168232686	-2.64247168232686	2.64566536413472	3.03571292893332	4.59062066732568	4.01436787382256	-2.64247168232686	3.82591613430147	-2.64247168232686
TRINITY_DN4641_c0_g1_i9	-0.715496571716956	-0.715496571716956	-0.715496571716956	-0.634156944265017	-0.715496571716956	1.46082620092351	1.00083590857103	-0.715496571716956	0.561893127093908	-0.715496571716956	1.15002638742301	0.59309729686732	0.336919322434182	-0.176461868746202
TRINITY_DN4883_c2_g1_i19	2.30551170500843	4.31631963328416	-1.69970860840291	-0.494316095413226	0.056460719736388	-0.406926859175065	-0.788975946499998	-1.69970860840291	-1.69970860840291	-1.69970860840291	3.10831598090581	-0.235563151711725	0.637717055879777	-1.69970860840291
TRINITY_DN5425_c0_g2_i1	1.93870550701934	2.99489615636433	-1.70526609374227	0.405097149618145	2.96523437130473	-1.70526609374227	-0.23590104003743	-1.70526609374227	-1.70526609374227	-1.70526609374227	-1.70526609374227	2.65551955116545	-1.70526609374227	1.21331096076134
TRINITY_DN306_c0_g1_i23	-0.505265643909485	-0.677753159419619	1.50589214597504	1.74097651731691	-0.677753159419619	-0.677753159419619	-0.58554572132253	1.46987916740424	1.50684452473614	-0.388508874262977	-0.677753159419619	-0.677753159419619	-0.677753159419619	-0.677753159419619
TRINITY_DN5845_c1_g1_i16	-0.751718860397057	-0.751718860397057	1.41628126412076	-0.751718860397057	-0.751718860397057	-0.751718860397057	-0.751718860397057	1.77434995127053	0.984236493615207	1.21766190454455	-0.751718860397057	-0.751718860397057	1.37294013002246	-0.751718860397057
TRINITY_DN10198_c0_g1_i12	-0.871820817466976	-0.871820817466976	0.548796321511715	-0.871820817466976	-0.871820817466976	-0.871820817466976	0.570724638638328	1.63076438498046	1.36022589588313	0.582881510696712	-0.871820817466976	-0.871820817466976	0.959245693138096	0.450107277420386
TRINITY_DN11330_c0_g1_i24	-1.84970127741224	-1.84970127741224	-1.84970127741224	-1.84970127741224	-1.84970127741224	2.29939546676716	1.64125386260994	-1.84970127741224	-1.84970127741224	1.57710019420114	2.52109073188974	1.86311457702513	1.36845990968292	1.67749419970963
