# Supplementary material for: Sex-specific differential gene expression during stolonization in the branching syllid Ramisyllis kingghidorahi (Annelida, Syllidae)
Source: BMC Genomics. 2025 Apr 25;26:405. doi: 10.1186/s12864-025-11587-w (PMC12023644; doi:10.1186/s12864-025-11587-w)
Supplement: Supplementary file 19 — Supplementary Material 19. [file 12864_2025_11587_MOESM19_ESM.txt]

Trinity_ID	SA20	SA21	SA25	SA48	SA74	SA89
TRINITY_DN4549_c0_g1_i30	-1.78207184353497	-1.51078882483164	0.752038905972664	1.93453365599441	1.53268860093497	-0.926400494535424
TRINITY_DN2703_c0_g1_i66	-0.988819306429256	-0.988819306429256	1.29569482681499	1.13451580682382	0.536247285648955	-0.988819306429256
TRINITY_DN6737_c0_g1_i1	-0.573931967174018	-1.83074593510727	1.35904218272414	1.13946515585378	1.69267465270742	-1.78650408900405
TRINITY_DN5133_c1_g1_i2	-1.42897495814351	-1.42897495814351	1.81712905174041	1.1857348859717	1.28406093671843	-1.42897495814351
TRINITY_DN8054_c0_g1_i7	-1.46691891654845	-1.8253151785051	1.60991335221562	2.05095618204502	1.45667973929802	-1.8253151785051
TRINITY_DN7926_c0_g1_i2	2.78338917862549	2.45698600337224	-2.22232518536271	-2.22232518536271	-2.22232518536271	1.42660037409041
TRINITY_DN6003_c0_g1_i17	1.86225315432367	2.30516134065678	-2.93002958638578	-2.01623062143508	-1.81766306331321	2.59650877615362
TRINITY_DN6755_c0_g1_i4	-0.776196069825997	-2.1526034458275	1.27081903278393	1.27830154152445	1.26937453908625	-0.889695597741135
TRINITY_DN20707_c0_g1_i3	3.53421220145454	5.04249140457946	-3.87565548801043	-4.73593837528045	-5.41220578354634	5.44709604080321
TRINITY_DN3361_c0_g1_i12	-2.91059854555527	-2.91059854555527	0.610954784989827	3.77939942586418	3.21248820542579	-1.78164532516926
TRINITY_DN29710_c0_g1_i2	-2.63736931861685	-2.63736931861685	3.17979343081782	2.90436233006903	1.8279521949637	-2.63736931861685
TRINITY_DN39396_c0_g1_i27	-1.01978206706776	-3.36968677074449	2.3739669192298	1.72139271138336	2.15137712529015	-1.85726791809107
TRINITY_DN2324_c0_g1_i46	1.03935245752636	1.05954163447678	-0.787653552112617	-0.787653552112617	-0.787653552112617	0.264066564334711
TRINITY_DN45442_c0_g1_i2	1.408041689113	2.28600081823215	-1.8046832718771	-1.8046832718771	-1.8046832718771	1.72000730828615
TRINITY_DN385_c0_g1_i3	-1.71856359741744	-1.79443846439257	1.36211995280426	2.89508435245582	0.668399137036455	-1.41260138048652
TRINITY_DN9375_c0_g1_i4	-1.17521708658558	-1.57605109243427	1.23667811372229	1.1147460226533	1.59395145866489	-1.19410741602063
TRINITY_DN6671_c0_g1_i9	-1.39102375940938	-2.58031350159006	1.31919823764707	2.68676488415522	1.31414306314088	-1.34876892394373
TRINITY_DN5134_c0_g1_i4	-1.54578839133897	-2.31386682635542	3.10560464792706	1.20705823477205	1.86085916135071	-2.31386682635542
TRINITY_DN4869_c0_g1_i6	-0.862449973654778	-1.65979079589477	0.810617423194175	1.56952933752035	1.22257224919075	-1.08047824035573
TRINITY_DN1206_c0_g1_i15	1.55295785687293	1.65911474277082	-2.12401841294506	-1.37169640431471	-1.39506039738022	1.67870261499622
TRINITY_DN11154_c0_g1_i14	1.29383094876141	3.03741460922077	-2.50735580475678	-3.24540981469765	-1.54120599661929	2.96272605809155
TRINITY_DN3522_c0_g1_i30	1.34857158193923	2.93879997774766	-2.57095919444806	-2.57095919444806	-2.12311555008598	2.9776623792952
TRINITY_DN8338_c0_g1_i34	2.12140283852839	1.5349563379772	-1.59350204616973	-1.59350204616973	-1.59350204616973	1.12414696200359
TRINITY_DN6003_c0_g1_i1	1.8600141410125	2.25101423448875	-1.85675731540573	-1.85675731540573	-1.85675731540573	1.45924357071593
TRINITY_DN7514_c0_g2_i1	3.49388577561083	3.91050040311254	-3.9878168005493	-3.7247823947155	-2.59990287616335	2.90811589270478
TRINITY_DN11395_c0_g2_i2	1.00030947806985	3.10687359341854	-2.07748985890861	-2.11529473827101	-1.85385723926588	1.93945876495711
TRINITY_DN42237_c1_g1_i5	1.80213743369248	3.49414089626615	-2.71784471000906	-2.71784471000906	-2.71784471000906	2.85725580006855
TRINITY_DN7514_c0_g1_i5	0.713563750675196	1.80674074601709	-2.02412301073466	-1.71494682325615	-2.02412301073466	3.24288834803319
TRINITY_DN7281_c0_g1_i2	1.37290264384735	1.14234797408351	-1.11586941545251	-1.11586941545251	-1.11586941545251	0.832357628426661
TRINITY_DN1612_c0_g1_i51	1.77578513801255	3.5841972208838	-1.54608931412105	-3.05122945465212	-3.97342730304849	3.21076371292531
TRINITY_DN31347_c0_g1_i6	-1.36065577338152	-1.36065577338152	1.28550688377638	1.20347847007672	1.59298196629145	-1.36065577338152
TRINITY_DN7886_c0_g1_i22	2.66915355159441	2.90625408778386	-2.45695203980953	-2.45695203980953	-2.45695203980953	1.79544848005033
TRINITY_DN8548_c0_g1_i3	1.09734824216417	2.02604320809104	-1.46580988823864	-1.46580988823864	-1.46580988823864	1.27403821446069
TRINITY_DN8725_c0_g2_i1	-0.89083885042097	-2.3986742452925	1.13778357412191	1.89933627950653	2.12755928199733	-1.8751660399123
TRINITY_DN3343_c1_g1_i19	-1.93667213937337	-1.93667213937337	1.47434727407868	2.17852761001207	2.15714153402936	-1.93667213937337
TRINITY_DN3595_c0_g1_i10	0.311204556519129	2.60564387464018	-2.15372504461072	-2.15372504461072	-2.15372504461072	3.54432670267286
TRINITY_DN791_c1_g1_i1	2.39405579831265	1.56653865339125	-2.83979392443046	-2.83979392443046	-2.83979392443046	4.55878732158748
TRINITY_DN2047_c33_g1_i4	-0.99218494473268	-2.50688339440179	0.911395619580265	2.04570191966181	1.58452085921396	-1.04255005932158
TRINITY_DN3265_c0_g2_i3	2.00253270751992	2.30520066231854	-3.13558547009469	-1.97144282124639	-1.85166369778708	2.65095861928969
TRINITY_DN1806_c5_g1_i1	-2.13189083281565	-1.99056173755097	-0.167439499635046	2.95598505840934	3.36505875493223	-2.03115174333991
TRINITY_DN3777_c4_g1_i11	-1.70819134000817	-1.70530883147505	2.82736399339114	0.982225755524293	1.30634249328728	-1.70243207071949
TRINITY_DN812_c13_g1_i3	-2.12350139544558	-1.8807120613706	-0.200302351379738	2.70681582793608	3.29559796948431	-1.79789798922447
TRINITY_DN8437_c0_g1_i6	1.8051969528973	4.0681482089866	-3.9935793940116	-1.69433473621553	-3.9935793940116	3.80814836235484
TRINITY_DN1698_c0_g1_i25	-1.1654312902853	-1.15539760325832	0.485140861237928	1.43574143761711	1.5467990888139	-1.14685249412532
TRINITY_DN3049_c0_g1_i4	-2.06309227551699	-2.06309227551699	-0.880399978000799	3.59091355502424	3.47876324952753	-2.06309227551699
TRINITY_DN26032_c0_g1_i2	2.03204704833663	3.49864028565875	-3.45257447876197	-3.45257447876197	-3.45257447876197	4.82703610229052
TRINITY_DN232_c1_g1_i2	2.17136068750723	1.94211915037825	-1.88075286745908	-1.51622233792776	-2.23421545192207	1.51771081942343
TRINITY_DN1706_c0_g1_i5	-1.2728188445828	-1.2728188445828	1.94874894395561	1.55804491216895	0.31166267762385	-1.2728188445828
TRINITY_DN624_c1_g1_i12	-1.9743268292123	-1.06678850618122	0.957351596317259	2.05333204735392	1.60945723971706	-1.57902554799472
TRINITY_DN253_c0_g1_i1	-1.0091069302717	-1.60060056672013	0.4017950844735	1.98899753005095	1.6091119800946	-1.39019709762721
TRINITY_DN13975_c0_g1_i14	-1.26469683955546	-1.95618331811951	1.06623188624797	1.6477359997968	1.77798144946492	-1.27106917783471
TRINITY_DN93814_c0_g1_i2	-1.66748288901304	-1.66748288901304	3.68092659799292	0.868321249257263	0.453200819788939	-1.66748288901304
TRINITY_DN9915_c0_g1_i3	1.2481754264711	1.14840297382218	-1.13670327723907	-1.13670327723907	-1.13670327723907	1.01353143142393
TRINITY_DN5988_c0_g1_i11	-3.12400695124	-3.12400695124	4.95681590487203	3.18504187406312	1.23016307478486	-3.12400695124
TRINITY_DN7926_c0_g1_i1	3.32305091514134	2.58586106525516	-2.6356293897869	-2.6356293897869	-2.6356293897869	1.99797618896419
TRINITY_DN10217_c0_g1_i3	-1.12298085819391	-1.07735102566279	1.1409032141321	1.49044171037623	1.39291757587733	-1.82393061652897
TRINITY_DN816_c1_g2_i1	2.97879022553341	4.03895990376917	-3.40828597284228	-2.19825075802582	-3.96802249727527	2.55680909884079
TRINITY_DN67015_c0_g1_i2	-2.88883606326714	-2.88883606326714	0.918724943362045	4.12366556894587	3.6241176774935	-2.88883606326714
TRINITY_DN10161_c0_g1_i4	-2.31393512246524	-3.10675990957861	3.07204504803974	3.45703822267765	1.78847311735634	-2.89686135602988
TRINITY_DN5216_c0_g1_i20	-1.07649609092438	-1.07649609092438	0.73374133966635	1.49056253537482	1.00518439773196	-1.07649609092438
TRINITY_DN6262_c1_g1_i1	-1.72914041595518	-1.72914041595518	1.23931902892134	2.53891963084288	1.40918258810131	-1.72914041595518
TRINITY_DN2994_c2_g1_i3	-0.399866191361652	-2.33217427851013	1.36673577873391	1.66934112882879	1.18108303353745	-1.48511947122837
TRINITY_DN2330_c0_g1_i28	-2.13943632519608	-2.13943632519608	2.40368831963583	2.04285869982941	1.97176195612299	-2.13943632519608
TRINITY_DN3865_c0_g1_i6	-1.38760713850512	-1.67685142366176	1.74954752898852	1.61637189932076	1.37539055751937	-1.67685142366176
TRINITY_DN39396_c0_g1_i19	-1.60252586559988	-2.73604181487896	0.946566322180301	2.44249887486195	2.73108345195223	-1.78158096851565
TRINITY_DN12078_c0_g1_i3	-0.674224166042949	-2.25216313200273	1.05272178022843	1.92207253843948	1.70024449658833	-1.74865151721056
TRINITY_DN5874_c0_g1_i4	0.876804500473459	0.492211871576529	-0.878510403571639	-0.878510403571639	-0.878510403571639	1.26651483866493
TRINITY_DN4365_c0_g1_i7	1.78738799580545	1.27228153664834	-1.44661079394621	-1.58873071128263	-1.79773002639927	1.77340199917433
TRINITY_DN25_c0_g1_i24	-1.54977127954095	-1.48644879750821	1.1261412534222	1.37285671942154	1.670689930565	-1.13346782635959
TRINITY_DN10629_c0_g1_i2	-1.89323428331927	-2.40216994518366	3.12824419551859	2.28696145036095	0.904967097021254	-2.02476851439787
TRINITY_DN7187_c0_g3_i1	0.429656332976474	1.25844421233404	-0.864890900919041	-0.864890900919041	-0.864890900919041	0.90657215744661
TRINITY_DN2531_c1_g1_i46	0.0827302293710267	0.827512679996964	-0.738571810518503	-0.738571810518503	-0.738571810518503	1.30547252218752
TRINITY_DN4994_c0_g1_i4	-1.2150344490718	-1.2150344490718	3.04122142413093	0.503929886687741	0.0999520363967179	-1.2150344490718
TRINITY_DN8821_c0_g1_i8	-1.33719741829919	-2.0890895567035	1.0242775640563	1.86473439723767	2.62636457041222	-2.0890895567035
TRINITY_DN10774_c2_g1_i4	2.04865127524158	4.06461620175319	-4.04893845383848	-2.10295626784102	-4.04893845383848	4.0875656985232
TRINITY_DN18314_c0_g1_i8	-2.97762645669278	-2.19734969125324	2.40884511068713	2.11945811650026	2.31002485510747	-1.66335193434885
TRINITY_DN2265_c1_g1_i3	2.59372473332873	2.02538079495768	-2.62354476449544	-2.47298508792006	-1.71281210259252	2.1902364267216
TRINITY_DN57415_c0_g1_i4	-1.01104491769257	-1.68993638069937	0.367519225448341	1.92182869405878	1.68404088259745	-1.27240750371262
TRINITY_DN5392_c1_g1_i3	-0.72463944535046	-2.14375984164439	1.22306983148237	1.60776430239322	1.05247286556916	-1.0149077124499
TRINITY_DN2066_c1_g1_i4	-1.45808606103244	-1.45808606103244	1.0965027906452	1.68481745046009	1.59293794199203	-1.45808606103244
TRINITY_DN2187_c0_g1_i15	-1.3392576481251	-2.4724873609855	1.18564355837978	2.73038755750151	2.52962349999226	-2.63390960676294
TRINITY_DN13100_c0_g1_i2	-1.77776613717043	-1.70098269683685	0.378264941264354	2.225846925176	2.08882145401156	-1.21418448644463
TRINITY_DN1170_c0_g1_i26	-1.8303562432625	-1.8303562432625	-0.0172420519162115	3.04949652929075	2.45881425241297	-1.8303562432625
TRINITY_DN6786_c0_g1_i8	-1.25898153218094	-1.25898153218094	0.075014586015508	2.23735298123617	1.46457702929116	-1.25898153218094
TRINITY_DN1612_c0_g1_i37	1.26544714150734	3.31239721459768	-2.08624812340951	-2.9046761385517	-2.47613880879373	2.88921871464992
TRINITY_DN19555_c0_g3_i1	-2.03692647787059	-1.58106261233929	0.0947028253901778	2.99986114737746	2.14468202809797	-1.62125691065573
TRINITY_DN4684_c0_g1_i2	-1.99948346939205	-1.99948346939205	3.22690945522077	1.44491856667096	1.32662238628442	-1.99948346939205
TRINITY_DN3073_c0_g1_i12	-0.701493640422196	-1.18773131809009	1.33171928088439	1.24505100077128	1.21383399964472	-1.9013793227881
TRINITY_DN962_c0_g1_i16	-0.627193062727033	-1.93141915588094	1.51105758431297	1.80809866992809	1.24944164767554	-2.00998568330864
TRINITY_DN1305_c0_g1_i13	-2.08155992088816	-1.96554145602579	0.849677264381218	3.2374622654665	1.95392094238556	-1.99395909531933
TRINITY_DN6312_c1_g1_i3	-0.867520065866086	-2.10798011918008	1.1050368825526	2.243117590454	2.69228504390175	-3.06493933186218
TRINITY_DN60690_c0_g1_i7	0.881073690380093	2.44680439347222	-1.98682277361256	-1.98682277361256	-1.98682277361256	2.63259023698537
TRINITY_DN9734_c0_g1_i16	-1.59592603689833	-1.59592603689833	1.42697436521175	1.86114287438385	1.49966087109939	-1.59592603689833
TRINITY_DN9320_c0_g1_i4	-1.06634658286533	-1.57914667676536	0.375478277150671	2.15219667548352	1.82827983580994	-1.71046152881344
TRINITY_DN3648_c0_g1_i2	0.842497575144306	0.65311791000055	-0.661868575467965	-0.661868575467965	-0.661868575467965	0.48999024125904
TRINITY_DN10240_c0_g1_i3	-3.90825045168355	-2.88306127707443	3.2395856148582	4.81717351235242	4.36220556516418	-5.62765296361681
TRINITY_DN11280_c0_g1_i5	-0.800835414798752	-2.46989621991658	1.99885386402427	1.27470910559042	1.49929502928215	-1.50212636418151
TRINITY_DN2178_c0_g1_i9	0.428983781503111	1.71631321486651	-1.26974759417562	-1.41379396379233	-1.41379396379233	1.95203852539066
TRINITY_DN20407_c0_g1_i10	1.76247493099489	3.01002663248513	-3.24425024245953	-2.40810801682332	-3.6382256278523	4.51808232365513
TRINITY_DN2434_c0_g1_i10	-1.40513830836554	-2.34012459544859	4.05407592642928	2.15828808132666	1.34403703612555	-3.81113814006736
TRINITY_DN12620_c0_g1_i1	0.769534991080052	2.93780310358952	-2.01140496828369	-2.01140496828369	-2.01140496828369	2.32687681018151
TRINITY_DN9420_c0_g1_i10	0.683631387725919	1.15874424641697	-1.20778779912016	-1.20778779912016	-1.20778779912016	1.78098776321759
TRINITY_DN54065_c0_g1_i3	1.92465072360922	1.67158982412645	-1.73058660085304	-1.73058660085304	-1.73058660085304	1.59551925482344
TRINITY_DN205_c0_g1_i3	-1.58215530702356	-2.27487159972245	0.773718758965269	2.16446221263469	2.37072380769809	-1.45187787255204
TRINITY_DN27112_c0_g1_i10	1.5460847682885	3.7199547682337	-2.71950215064233	-2.71950215064233	-2.71950215064233	2.8924669154048
TRINITY_DN5748_c0_g1_i9	1.83462775690195	3.53686316243721	-3.29292298642178	-3.29292298642178	-3.29292298642178	4.50727803992617
TRINITY_DN29690_c0_g1_i3	-2.68881519625757	-2.68881519625757	1.70796081452996	3.33900235652607	3.01948241771667	-2.68881519625757
TRINITY_DN14386_c0_g1_i5	2.67151835795671	1.81174806324624	-2.3477348083211	-3.19644398101784	-3.17228193034385	4.23319429847984
TRINITY_DN5383_c0_g1_i11	-0.78364580350993	-1.50641751609338	0.649469042197516	1.36392532435988	1.18697414445784	-0.91030519141193
TRINITY_DN2057_c0_g1_i10	1.94739422677566	2.83330055781073	-2.6972696460918	-2.6972696460918	-2.6972696460918	3.31111415368901
TRINITY_DN3381_c0_g1_i11	1.88707690954946	2.2599878038882	-1.51048418359999	-1.94023403440021	-1.94023403440021	1.24388753896275
TRINITY_DN5525_c0_g1_i2	-1.64458703348313	-1.64458703348313	2.80060994889857	0.551075529372787	1.58207562217804	-1.64458703348313
TRINITY_DN5988_c0_g1_i4	-5.5588713934595	-5.82190579929329	4.9653683001682	6.37427642773454	5.86303826414335	-5.82190579929329
TRINITY_DN7103_c0_g2_i2	2.8839006023634	2.05817152194343	-1.95497404484444	-1.68678994999502	-1.89694192347302	0.596633794005659
TRINITY_DN1178_c1_g1_i9	-1.1907324090886	-1.49757790940288	2.74182013216367	1.05529096160842	0.388777134122273	-1.49757790940288
TRINITY_DN7355_c0_g1_i4	1.17505310140858	1.53121900796196	-1.4387142667359	-1.4387142667359	-1.4387142667359	1.60987069083715
TRINITY_DN3441_c0_g1_i1	-1.58974595318784	-2.14810155913548	-0.222006452110638	3.31458045470766	3.74686134259751	-3.10158783287121
TRINITY_DN2221_c0_g1_i44	-0.301477551255192	1.60665353887592	-1.1967801725885	-1.1967801725885	-1.1967801725885	2.28516453014477
TRINITY_DN2678_c0_g1_i37	-1.24877085425395	-1.24877085425395	1.14957951609202	2.04724596827927	0.549487078390552	-1.24877085425395
TRINITY_DN11812_c0_g1_i17	-0.745264399507186	-0.745264399507186	0.796250439953492	0.896743957749937	0.54279880081813	-0.745264399507186
TRINITY_DN6604_c0_g1_i9	1.67799607724146	3.18900076246076	-2.42323376785152	-2.42323376785152	-2.42323376785152	2.40270446385235
TRINITY_DN1271_c0_g1_i20	2.16329554089668	0.440697355101388	-1.13316186647456	-1.13316186647456	-1.13316186647456	0.795492703425614
TRINITY_DN3667_c1_g2_i4	-2.23544483290599	-1.56303836239751	3.28497531880343	1.50989369165022	1.49307475128319	-2.48946056643334
TRINITY_DN2302_c0_g1_i50	2.1789513748128	1.74958359030458	-1.60486313018543	-1.43626352620968	-1.82907828712869	0.941669978406423
TRINITY_DN3759_c0_g1_i2	-1.0067544802065	-3.33200484493483	1.76923444761782	2.84254386890141	2.78490683844528	-3.05792582982318
TRINITY_DN2061_c0_g1_i7	-1.36320815909704	-1.57875456181032	0.342748089949333	2.39097151162278	2.07137495702427	-1.86313183768904
TRINITY_DN1159_c3_g1_i6	-2.02610883230371	-2.02610883230371	2.51683015740204	1.25855335317945	2.30294298632964	-2.02610883230371
TRINITY_DN8686_c0_g1_i1	-0.743227223737936	-1.28215329494467	0.772807614126239	1.85951924731957	1.29462590143751	-1.90157224420072
TRINITY_DN9098_c0_g1_i7	-2.13137248911527	-1.98241586910716	-0.272113104660209	3.05081069326807	3.61772686068679	-2.28263609107222
TRINITY_DN3047_c3_g2_i1	-2.51531003743367	-2.56623397259634	2.26245678947973	3.50716468545002	1.88103901622973	-2.56911648112946
TRINITY_DN16460_c0_g3_i2	-1.05186669929995	-1.86319234416014	0.718964767526304	1.93910063042527	1.3613522418455	-1.10435859633698
TRINITY_DN14780_c0_g1_i2	-1.42301902703518	-1.42301902703518	0.679303164161507	1.16722368102741	2.28240601200755	-1.28289480312611
TRINITY_DN1869_c1_g1_i17	1.49509503299818	2.12312625561123	-1.63879723719937	-1.63879723719937	-1.63879723719937	1.2981704229887
TRINITY_DN9357_c0_g1_i4	-1.07460439168344	-1.47887644787854	1.07740700530527	1.11076713958825	1.39520700043906	-1.0299003057706
TRINITY_DN7005_c0_g1_i10	-1.07920324532203	-2.30027497079704	1.16158726785175	1.82637646519326	2.2748761694071	-1.88336168633305
TRINITY_DN1430_c3_g1_i21	-1.41389159961198	-1.90034855538071	-0.0717169736926928	2.4975228439022	2.7887828401639	-1.90034855538071
TRINITY_DN7927_c0_g1_i48	-2.40189182607547	-2.93196256830055	1.35816689637515	3.86503743560099	3.04261263070043	-2.93196256830055
TRINITY_DN1159_c2_g2_i4	-2.27393860165934	-2.27393860165934	1.50121731910447	3.10865948859181	2.21193899728175	-2.27393860165934
TRINITY_DN20707_c0_g1_i10	2.7319657288182	4.46961395204946	-3.80978735165334	-3.50772814988127	-4.87398041358084	4.9899162342478
TRINITY_DN454_c3_g1_i7	2.53786120069157	1.99353814583242	-2.02767504925454	-2.02767504925454	-2.02767504925454	1.55162580123962
TRINITY_DN4232_c1_g1_i12	-2.22020448497734	-2.22020448497734	0.655182419609121	3.1357984301806	2.86963260514229	-2.22020448497734
TRINITY_DN4592_c5_g1_i2	2.74398176241845	4.05789902965758	-3.28747960291698	-3.28747960291698	-3.28747960291698	3.0605580166749
TRINITY_DN3686_c0_g1_i37	1.25835727513042	0.830053051867765	-0.984702430942109	-0.984702430942109	-0.984702430942109	0.865696965828145
TRINITY_DN19636_c0_g1_i5	2.43697374284525	1.92075880762048	-2.44037788360401	-2.44037788360401	-2.44037788360401	2.9634011003463
TRINITY_DN28199_c0_g1_i3	-1.06575987529153	-1.82108944733463	0.451364830144203	2.00300084322138	1.96446847868974	-1.53198482942916
TRINITY_DN40199_c0_g1_i2	-1.23672196565675	-1.30799419131694	0.67419278717428	1.45806941432417	2.04209526104939	-1.62964130557416
TRINITY_DN4338_c1_g1_i8	-3.31206163893196	-4.09297827503879	4.67442051568262	3.35460826793726	3.08899885321002	-3.71298772285915
TRINITY_DN13233_c0_g2_i2	2.24215444920566	4.18342729984374	-2.18735150497107	-3.13764439061431	-4.86316743614334	3.76258158267932
TRINITY_DN11471_c0_g1_i11	-1.62641304734612	-1.62641304734612	1.32554768143501	1.92596402374875	1.62772743685461	-1.62641304734612
TRINITY_DN15185_c0_g1_i1	-0.992712467693766	-2.26396515042577	1.13656683273228	2.53456041780525	2.15544169132241	-2.56989132374041
TRINITY_DN9050_c0_g1_i38	-0.933520710699415	-0.933520710699415	0.766919007441677	0.922070397011037	1.11157272764553	-0.933520710699415
TRINITY_DN107873_c0_g1_i4	0.424725196935401	2.59120225310099	-1.89309230844602	-1.79058175622445	-2.15010292665204	2.81784954128612
TRINITY_DN9813_c2_g1_i10	1.55204702655071	1.21392952519355	-1.34286772139919	-1.34286772139919	-1.34286772139919	1.26262661245332
TRINITY_DN35850_c0_g1_i1	-2.62020382383178	-2.82809667547311	2.3558264720102	3.57910309565055	2.34146760711724	-2.82809667547311
TRINITY_DN2559_c0_g1_i65	-1.91168289115324	-1.91168289115324	1.22105844556414	1.86967682237142	2.62853040828323	-1.89589989391231
TRINITY_DN9451_c1_g1_i2	-1.004964841897	-1.43608918354066	0.300088452482739	1.77682730802027	1.66959464658154	-1.30545638164688
TRINITY_DN1612_c0_g1_i15	1.64010458498829	3.21287693537632	-2.14155430837518	-2.09301045641714	-3.53661710789276	2.91820035232047
TRINITY_DN48751_c0_g1_i1	3.29791963941096	3.42148074823194	-2.6189610133367	-3.35621511766103	-3.35621511766103	2.61199086101588
TRINITY_DN14494_c0_g3_i2	-1.12423982243739	-2.75405655894281	2.34733969184908	3.06815751874112	2.52136677154276	-4.05856760075276
TRINITY_DN9570_c0_g1_i1	-2.2952882198013	-2.30721917170589	0.759547464065663	3.65532297543103	3.68894317583269	-3.50130622382219
TRINITY_DN3852_c0_g1_i28	0.909329712601353	3.16350979285902	-1.88375764957805	-2.25336371960988	-2.25336371960988	2.31764558333743
TRINITY_DN11154_c0_g1_i10	2.52285176485898	3.56545231707731	-3.6402041080126	-2.33569306620265	-2.20777913120783	2.09537222348679
TRINITY_DN67985_c0_g1_i3	-0.755333141223048	-1.46819378648326	0.649736913658576	1.75487899093318	1.66292163116224	-1.84401060804768
TRINITY_DN1238_c0_g1_i11	-1.20047037499502	-1.20047037499502	1.2895862494693	0.866824146473516	1.44500072904224	-1.20047037499502
TRINITY_DN2812_c0_g1_i12	-2.62046352159434	-2.62046352159434	0.249210511980166	3.53658018855124	4.07559986425161	-2.62046352159434
TRINITY_DN3786_c0_g1_i1	-0.63209366845446	-1.42360138815883	0.959750172962107	1.87729340602766	1.53961513059416	-2.32096365297064
TRINITY_DN6315_c0_g1_i8	2.92918440855315	3.65108798255711	-1.5465524691573	-3.78013380135319	-3.78013380135319	2.52654768075343
TRINITY_DN43195_c0_g1_i16	2.42012985029959	2.23525656758894	-1.47273969205853	-1.41999249032683	-1.83899195575809	0.0763377202549176
TRINITY_DN15132_c0_g1_i4	1.52803961936558	3.4716880818477	-2.94034819726276	-1.82331814425257	-2.94034819726276	2.70428683756481
TRINITY_DN9849_c0_g1_i1	3.05377766255926	3.58983614723448	-3.19597563028796	-3.14037201116858	-3.29809572688157	2.99082955854437
TRINITY_DN6505_c0_g1_i6	1.73257403343036	0.261310323532676	-0.909896503885467	-0.909896503885467	-0.909896503885467	0.735805154693368
TRINITY_DN6411_c0_g1_i10	-0.926420769988938	-1.48853294544795	0.734674941783532	1.85439350441953	1.68850829524263	-1.8626230260088
TRINITY_DN8584_c0_g1_i21	6.36444485890256	3.00883495783357	-3.57369093854246	-3.57369093854246	-3.57369093854246	1.34779299889127
TRINITY_DN18065_c0_g1_i3	-2.22027182932702	-1.91046803182687	0.568085918201911	2.44432692252136	2.19071361456761	-1.072386594137
TRINITY_DN16874_c0_g1_i1	2.85359916463175	1.39101165939748	-1.75909012358987	-1.71045037908893	-1.62355034112438	0.848480019773941
TRINITY_DN2953_c1_g1_i22	0.738504682513773	1.64625353754836	-1.14785036101138	-1.14785036101138	-1.14785036101138	1.05879286297201
TRINITY_DN707_c0_g1_i12	1.42760312476234	2.42690118680094	-3.32835224942686	-1.89770928006354	-1.32115940540654	2.69271662333366
TRINITY_DN17345_c0_g1_i1	-2.48925079461773	-2.48925079461773	1.31861928368205	2.80566397680324	3.04481080780339	-2.19059247905322
TRINITY_DN1904_c7_g1_i2	0.35450745509398	1.20323251075933	-0.92109562424287	-0.92109562424287	-0.92109562424287	1.2055469068753
TRINITY_DN63362_c0_g1_i8	-2.1324471036143	-2.50508751472327	1.14769955413967	4.0481703369145	2.2904443111857	-2.84877958390229
TRINITY_DN4133_c0_g2_i5	-1.08321156972073	-1.92890431121669	0.614083529620553	1.83583032431623	1.81822398920726	-1.25602196220662
TRINITY_DN5718_c1_g1_i11	2.0501084137978	1.82001786822979	-1.56355486150772	-2.15519033916209	-2.76315959200094	2.61177851064316
TRINITY_DN2301_c0_g1_i17	0.531786725112227	0.674674078994899	-0.900638251692538	-0.897755743159416	-0.899196277518631	1.49112946826346
TRINITY_DN9629_c0_g1_i4	1.24136063777659	1.37290529952494	-1.82196972303036	-1.82196972303036	-1.82196972303036	2.85164323178955
TRINITY_DN707_c0_g1_i3	1.7295919547759	3.44128147062638	-1.86371278718214	-3.68542300221682	-3.10142261893104	3.47968498292772
TRINITY_DN1976_c0_g1_i6	-1.08931323023026	-1.08931323023026	1.00728597698398	1.49637043773455	0.764283275972251	-1.08931323023026
TRINITY_DN11658_c0_g1_i7	-1.78758104543432	-1.78850083828721	1.65054554015973	2.06617675856193	1.68797674006469	-1.82861715506481
TRINITY_DN57_c0_g1_i5	3.00589381273305	1.5092939105845	-2.16855255581514	-2.16855255581514	-1.72388548897323	1.54580287728595
TRINITY_DN3657_c0_g1_i6	-2.47531189553883	-2.47531189553883	1.21867678168069	3.09253773204677	3.11472117288903	-2.47531189553883
TRINITY_DN630_c0_g1_i6	0.464736843514801	0.900038484156084	-0.821552914619296	-0.821552914619296	-0.821552914619296	1.099883416187
TRINITY_DN2363_c0_g1_i7	-1.91739717436849	-1.93088372068801	1.08171941672454	2.71974569768214	2.99419582123403	-2.94738004058421
TRINITY_DN1362_c0_g2_i1	3.34128046357187	3.27209036464858	-1.94082735375893	-3.73488826991881	-2.93684158232958	1.99918637778687
TRINITY_DN15132_c0_g1_i3	1.31443874471549	3.22714919329389	-3.0465178824516	-3.47090255398969	-2.02517585063971	4.00100834907161
TRINITY_DN1760_c0_g1_i9	1.5200524288098	0.947833904983939	-0.996309237600613	-1.17299548301895	-1.1880106580096	0.889429044835431
TRINITY_DN8584_c0_g1_i28	5.22564449162238	3.4898776470398	-2.78918500048107	-2.78918500048107	-2.78918500048107	-0.347967137218959
TRINITY_DN443_c0_g1_i38	-1.06273294149159	-1.06273294149159	0.173606597676785	0.940149567041533	2.07444265975645	-1.06273294149159
TRINITY_DN893_c1_g1_i8	-1.12697058432987	-2.58183645692905	1.63641592681524	2.07731579556509	2.55906070720255	-2.56398538832396
TRINITY_DN2284_c0_g1_i19	-1.33279403054711	-1.71763041815543	0.426145137361621	1.96248204346284	2.40202200117988	-1.74022473330181
TRINITY_DN12624_c0_g1_i2	1.1798197386029	2.83354220862805	-2.36343251023342	-1.6208714531737	-2.49919289658544	2.47013491276162
TRINITY_DN7319_c0_g1_i4	-1.61163038182512	-3.55574553743192	2.22141495161557	4.60785044409142	2.65712132048638	-4.31901079693633
TRINITY_DN2775_c0_g1_i8	3.48472704271509	3.15360645169205	-2.66491890856309	-3.02032411668639	-2.61450514743693	1.66141467827927
TRINITY_DN22494_c0_g1_i6	2.60309706099786	1.80766769249141	-1.88726938313343	-2.2355018023727	-2.2355018023727	1.94750823438955
TRINITY_DN21488_c0_g1_i4	-0.694927220350819	-1.54472497538727	0.405782443825888	1.90942257354409	2.03225890495499	-2.10781172658688
TRINITY_DN16811_c0_g1_i5	-1.19981570314421	-1.47313308223987	1.50973811919719	0.960972503725975	1.89570119958035	-1.69346303711942
TRINITY_DN22136_c0_g1_i42	-1.11131937695676	-1.997402059964	1.27228561448542	2.14012726097752	1.4537506748061	-1.75744211334827
TRINITY_DN63492_c0_g1_i4	-1.32261755773953	-1.20730824198296	1.43089506326514	0.971544356270325	1.58979170893836	-1.46230532875134
TRINITY_DN2988_c1_g1_i6	-1.59066960121661	-1.38222136078181	1.57251054570974	2.23583133802323	1.19241164062945	-2.027862562364
TRINITY_DN14608_c0_g1_i11	1.48989873568911	4.20443279841055	-3.31482602434722	-3.31482602434722	-3.31482602434722	4.250146538942
TRINITY_DN3889_c1_g1_i18	3.82957824739649	1.9164823930704	-2.80942232502784	-2.80942232502784	-2.80942232502784	2.68220633461662
TRINITY_DN1005_c0_g1_i25	-1.27317321513388	-1.27317321513388	2.48789925565476	0.653205810066	0.678414579680875	-1.27317321513388
TRINITY_DN37427_c0_g1_i35	5.72868147347605	3.97916051613449	-3.72857403576599	-3.98558465397201	-3.98558465397201	1.99190135409948
TRINITY_DN1795_c0_g1_i36	-0.913752448815712	-0.913752448815712	0.0607768636681696	1.24458457835139	1.43589590442758	-0.913752448815712
TRINITY_DN33_c46_g1_i2	-2.62603474799992	-2.53570855110969	0.881224349040403	4.32767456806262	3.02460583335649	-3.0717614513499
TRINITY_DN5752_c0_g1_i13	-1.56337301037682	-3.49509302523541	1.16939799499996	4.25464124826078	4.07263712489157	-4.43821033254008
TRINITY_DN566_c1_g1_i8	1.32043553287545	0.783879420925567	-1.67855237564092	-1.88623628784148	-2.21279767156115	3.67327138124254
TRINITY_DN19779_c0_g1_i1	-2.56473855169455	-3.08980514377276	3.93873085788136	2.8554982205294	1.09812092371687	-2.23780630666031
TRINITY_DN9491_c0_g1_i1	-1.97241618824909	-1.96751501135077	0.357485322709368	3.09650705605838	2.82987003743441	-2.3439312166023
TRINITY_DN5852_c0_g1_i17	2.29870983886969	2.79837912304974	-4.10823492950638	-1.89659967617923	-2.61407536579354	3.52182100955972
TRINITY_DN828_c0_g1_i14	2.95474202858788	2.31087952713478	-1.88178809274152	-1.88178809274152	-1.88178809274152	0.379742722501888
TRINITY_DN5852_c0_g1_i75	-3.23837645774386	-3.23837645774386	2.8845446946327	4.00526406452394	2.82532061407493	-3.23837645774386
TRINITY_DN1816_c0_g1_i9	-4.09681116813226	-4.09681116813226	8.12374582259216	2.92019763465964	1.24649004714498	-4.09681116813226
TRINITY_DN13748_c0_g1_i8	0.614639441468088	0.597199749179673	-0.752731624180441	-0.752731624180441	-0.752731624180441	1.04635568189356
TRINITY_DN41605_c0_g1_i6	2.55840745076891	2.80785003862256	-2.64780596359794	-2.64780596359794	-2.64780596359794	2.57716040140234
TRINITY_DN712_c1_g1_i5	-2.92534187418769	-2.92534187418769	4.26096058453152	3.39671245099326	1.11835258703829	-2.92534187418769
TRINITY_DN45416_c3_g2_i1	-1.97527803041799	-1.97527803041799	1.89232195892741	1.63187470993723	2.40163742238933	-1.97527803041799
TRINITY_DN1612_c0_g1_i38	2.01456620466563	3.72561160488759	-1.79596712858632	-4.31353292320837	-2.90146454422198	3.27078678646345
TRINITY_DN72240_c0_g1_i2	2.97662053779537	2.18611927250697	-2.0527439989888	-2.0527439989888	-2.0527439989888	0.995492186664051
TRINITY_DN7090_c0_g1_i13	0.570360868533816	0.684890552758288	-0.980047324683464	-0.980047324683464	-0.980047324683464	1.68489055275829
TRINITY_DN10590_c0_g1_i34	1.72556794112575	1.22300145681731	-1.19541340266385	-1.72148221433144	-1.72148221433144	1.68980843338366
TRINITY_DN2023_c1_g1_i23	-2.76677333478384	-2.76677333478384	1.28181162278921	3.4731974548314	3.54531092673091	-2.76677333478384
TRINITY_DN8915_c0_g1_i47	-1.67389663634888	-1.08808436676741	0.828303666216112	1.83135738669092	1.96567760882518	-1.86335765861594
TRINITY_DN11859_c0_g1_i4	-1.82541766553923	-1.88328961585258	0.550378906719635	2.70943200259838	2.98620186769545	-2.53730549562165
TRINITY_DN62224_c0_g1_i2	1.67343298959085	3.10943895217532	-2.27964596302166	-2.27964596302166	-2.27964596302166	2.0560659472988
TRINITY_DN1807_c2_g1_i12	-1.70075908343939	-1.70075908343939	0.598778656133391	2.25752681748387	2.24597177670092	-1.70075908343939
TRINITY_DN3484_c0_g1_i1	-1.87943644343814	-1.87943644343814	0.393781029665352	2.70624722452667	2.53828107612241	-1.87943644343814
TRINITY_DN2067_c0_g1_i35	2.22977755103926	2.88020146011503	-3.00422551531635	-2.27739429828386	-2.80008479853612	2.97172560098205
TRINITY_DN8467_c0_g1_i10	-2.06577950073524	-1.24040089684231	1.33270768928373	2.41926083849925	1.61566976457972	-2.06145789478515
TRINITY_DN6998_c0_g1_i2	-2.37831588974745	-3.45487498487906	3.53964817082488	3.43436733799599	2.3140503506847	-3.45487498487906
TRINITY_DN50679_c0_g1_i4	-0.37334129878115	-2.06709904646385	1.05617072989077	1.66068292639384	1.50939337893868	-1.78580668997829
TRINITY_DN1367_c1_g1_i15	-0.908030841228697	-1.67137972598557	0.872397299916917	1.63625918661208	1.98413022273385	-1.91337614204858
TRINITY_DN61666_c0_g2_i8	-1.02905260956403	-3.09264321338535	1.58146151945547	2.93973722023461	2.35207227250095	-2.75157518924166
TRINITY_DN87657_c0_g1_i2	1.97980814248366	1.08525152408382	-2.29326009916991	-2.29326009916991	-2.29326009916991	3.81472063094226
TRINITY_DN12530_c0_g1_i3	-3.50128252635014	-3.50128252635014	4.30539597385829	4.23879502868266	1.95965657650947	-3.50128252635014
TRINITY_DN14539_c0_g1_i19	-0.979743779327991	-0.979743779327991	0.690643377645843	1.2029485181882	1.04563944214993	-0.979743779327991
TRINITY_DN8548_c0_g1_i8	1.40424147905778	1.94945799811834	-0.919098773085009	-1.46847613178389	-1.97106262650622	1.004938054199
TRINITY_DN7170_c0_g1_i2	-0.622549535162998	-1.8751737931852	1.61324433289496	1.44549795268978	1.79958166311891	-2.36060062035545
TRINITY_DN20707_c0_g1_i12	3.28404696381324	4.8643471427809	-4.37914819735831	-4.37914819735831	-4.37914819735831	4.9890504854808
TRINITY_DN5451_c0_g1_i8	-1.97095871825778	-2.89087080693509	1.23205034544146	2.47541643246155	3.33065831537331	-2.17629556808346
TRINITY_DN3390_c0_g1_i1	1.47869312551087	0.331957079528357	-0.811436339164831	-0.811436339164831	-0.811436339164831	0.623658812455266
TRINITY_DN20824_c0_g1_i8	-2.25711756269733	-2.25711756269733	1.67021004235189	3.01967684209193	1.48024471806322	-1.65589647711238
TRINITY_DN679_c0_g1_i70	1.24965261673913	1.9236598637831	-1.40631675987781	-1.40775873405172	-1.40775873405172	1.04852174745901
TRINITY_DN9605_c0_g1_i11	-1.95711512648453	-1.95711512648453	1.38856510430183	3.42696922719203	1.05581104795974	-1.95711512648453
TRINITY_DN693_c0_g1_i1	-0.997428733164698	-0.954784395756205	-0.455418377628089	1.36630304937975	2.03731521616004	-0.995986758990792
TRINITY_DN2644_c0_g1_i5	3.87700491185823	3.12899737437769	-2.27716510439992	-2.27716510439992	-2.27716510439992	-0.174506973036177
TRINITY_DN2575_c0_g1_i16	-1.1778764035246	-2.55615412680361	1.71357115595931	2.42059482621889	2.00942250530168	-2.40955795715167
TRINITY_DN1720_c0_g1_i9	0.832781395921536	0.76600947334492	-0.550715548233829	-0.550715548233829	-0.550715548233829	0.0533557754350316
TRINITY_DN5485_c0_g1_i1	5.23756273235918	4.34203888224976	-4.4030863042476	-5.46589879665262	-5.46589879665262	5.7552822829439
TRINITY_DN4478_c0_g1_i1	-2.64183031948594	-3.81751459021694	3.51421749386254	3.00895762924093	3.75368437681634	-3.81751459021694
TRINITY_DN95714_c0_g1_i1	3.3263001855795	3.53908225336511	-4.97186780159506	-3.86083648920631	-1.59752381255656	3.56484566441332
TRINITY_DN29492_c0_g1_i10	-2.52256865798583	-1.90744691641983	-0.741403259909093	4.24497280068039	3.24660664473791	-2.32016061110354
TRINITY_DN871_c0_g1_i21	2.0798063348606	2.30459199742303	-1.41327123188832	-1.546686574742	-3.50295575729017	2.07851523163685
TRINITY_DN40957_c0_g2_i1	-1.88271316547234	-1.99907792216412	0.828944284629561	3.18285946406188	1.65867639666374	-1.78868905771872
TRINITY_DN14193_c0_g1_i1	-1.29163231433128	-1.31898280247623	0.752501799565014	1.72280121499483	1.53035570036088	-1.39504359811322
TRINITY_DN20407_c0_g1_i9	0.784965549071821	2.57948546712715	-1.64022517242163	-1.64022517242163	-1.64022517242163	1.5562245010659
TRINITY_DN893_c1_g1_i5	-0.445460406319041	-1.9858824504322	1.05073853684594	1.38194590852238	1.52648628739049	-1.52782787600757
TRINITY_DN68888_c1_g1_i13	4.1969711761325	1.95944279231618	-3.17461382202246	-3.17461382202246	-3.17461382202246	3.3674274976187
TRINITY_DN1873_c14_g1_i1	-1.5003063166118	-2.08869291471269	0.732635936530535	2.68443723584517	2.49279509195534	-2.32086903300656
TRINITY_DN17231_c4_g1_i5	1.79608723765271	2.45851701088974	-1.5687004386233	-1.63040018380856	-2.48479486156166	1.42929123545106
TRINITY_DN618_c6_g1_i22	1.29850293226686	1.15173833789842	-1.33616967657779	-2.37018279336883	-2.01507069032204	3.27118189010336
TRINITY_DN8716_c0_g1_i24	2.62955443387174	2.1227090217923	-1.90612530732662	-1.90612530732662	-1.90612530732662	0.966112466315834
TRINITY_DN1819_c0_g1_i74	0.744610494107952	0.0366684447550293	-0.902934275601015	-0.902934275601015	-0.902934275601015	1.92752388794006
TRINITY_DN14909_c0_g1_i11	1.86766319568279	3.84742460243351	-2.87520535534165	-2.87520535534165	-2.87520535534165	2.91052826790865
TRINITY_DN816_c1_g2_i3	1.62969523918278	3.5639413625228	-3.6295967649652	-2.48649777832175	-2.13459096098294	3.05704890256431
TRINITY_DN13978_c0_g1_i10	2.13540185659916	3.04157182529914	-1.95950979042631	-1.95950979042631	-1.95950979042631	0.701555689380637
TRINITY_DN59721_c0_g1_i3	2.49360588571304	1.9387060748703	-1.27510777131744	-1.27510777131744	-1.27510777131744	-0.606988646631012
TRINITY_DN7005_c0_g1_i12	-0.930980977063589	-2.9675531519299	2.10281412837203	1.55197712522095	1.27229402308128	-1.02855114768078
TRINITY_DN43_c9_g1_i11	-1.08473633415053	-1.79922103447123	0.783042848108717	1.81988678427743	1.97360725660635	-1.69257952037074
TRINITY_DN2835_c2_g1_i15	1.45064235954886	1.56604791055085	-0.835413021546382	-1.48204957004579	-2.2142025570458	1.51497487853826
TRINITY_DN45203_c1_g1_i12	-1.566672378548	-1.566672378548	1.60597514306676	1.79341091736533	1.30063107521192	-1.566672378548
TRINITY_DN9265_c0_g1_i2	-1.27117033396955	-2.81398633723947	1.16810142945616	3.05231092309881	3.09273655338304	-3.22799223472899
TRINITY_DN43173_c0_g1_i1	-0.719852349658848	-2.24227998659645	0.897426722205297	1.55648054449778	1.75259289304112	-1.2443678234889
TRINITY_DN2668_c0_g1_i1	-1.29058698325308	-1.29058698325308	2.09456791363126	1.22138699852872	0.555806037599276	-1.29058698325308
TRINITY_DN3489_c1_g1_i7	-1.49389743306469	-1.37082168033894	0.517631667012902	2.27656653083895	1.53347626809447	-1.46295535254269
TRINITY_DN789_c3_g1_i2	-0.794284923920974	-1.39485763498462	0.42938348479878	1.74981856216969	2.05170622533437	-2.04176571339725
TRINITY_DN5262_c0_g1_i37	0.647056008086907	0.835802185174428	-0.753481921496822	-0.753481921496822	-0.753481921496822	0.777587571229132
TRINITY_DN168560_c0_g1_i1	-2.31396857185882	-2.31396857185882	3.25755655908754	1.92604039287625	1.75830876361269	-2.31396857185882
TRINITY_DN8158_c0_g1_i2	-1.5227150474879	-2.24320998444906	1.63118238824585	1.9690014235241	2.04394445640065	-1.87820323623364
TRINITY_DN1816_c0_g1_i12	-4.45685055103248	-4.45685055103248	8.679308304972	3.68319696220513	1.0080463859203	-4.45685055103248
TRINITY_DN4758_c0_g1_i15	-0.987741102182429	-1.009675884371	0.54782216005648	1.56021007015667	1.80783150649454	-1.91844675015426
TRINITY_DN3531_c0_g1_i61	-1.7074584163109	-1.7074584163109	0.115475631717469	2.92817990472737	2.07871971248786	-1.7074584163109
TRINITY_DN184_c0_g1_i15	0.704364757280298	1.36276601495645	-1.04720892380806	-1.53647100810863	-1.73925031994654	2.25579947962648
TRINITY_DN1698_c0_g1_i21	-1.28619855449771	-1.28619855449771	-0.179952659357246	1.43810062783233	2.59900716065884	-1.2847580201385
TRINITY_DN987_c0_g1_i3	-2.11796534746382	-2.61179855371419	0.998755308446531	3.40614117314246	3.65916407227582	-3.3342966526868
TRINITY_DN333_c0_g1_i3	-1.48874055029256	-1.48988426156335	0.882272755998864	2.87368180597007	2.30778649869692	-3.08511624880995
TRINITY_DN2378_c0_g1_i2	-4.19154568950808	-4.19154568950808	7.35056916721799	2.38154097213839	2.84252692916788	-4.19154568950808
TRINITY_DN3775_c0_g1_i18	1.01289641568164	0.850343402895678	-0.759411559276766	-0.759411559276766	-0.759411559276766	0.414994859252983
TRINITY_DN25850_c3_g1_i1	-1.5217149938786	-1.41959184592213	0.188480680497606	3.118654155892	1.06881819505555	-1.43464619164442
TRINITY_DN2516_c0_g1_i10	-1.49492861994217	-1.25447061361568	0.435806566965442	1.62817525902689	1.92513861253129	-1.23972120496577
TRINITY_DN6998_c0_g1_i16	-5.90155671418908	-4.45863126274223	4.50087200379172	5.65153849057905	5.57875910234713	-5.3709816197866
TRINITY_DN2156_c0_g1_i14	-0.706786277217641	-0.706786277217641	0.549620576576605	1.43595389489844	0.134784360177876	-0.706786277217641
TRINITY_DN12078_c0_g1_i27	-1.64147568447611	-1.64147568447611	0.423062313505838	2.09025063823967	2.41111410168282	-1.64147568447611
TRINITY_DN8252_c0_g1_i19	0.927956646518171	1.25643632624431	-1.18655523460554	-1.18516199930567	-1.23618600233014	1.42351026347886
TRINITY_DN1060_c1_g1_i15	-2.02296929655366	-2.72671409357686	0.714409618068289	3.8510378269359	4.18035727955722	-3.9961213344309
TRINITY_DN3381_c0_g1_i32	2.40120368042511	2.63017302564083	-2.85335257148438	-1.81351230695259	-1.84042639704011	1.47591456941114
TRINITY_DN2305_c0_g1_i3	1.8579745532569	0.875969355933256	-1.01583864510218	-1.01583864510218	-1.01583864510218	0.313572026116386
TRINITY_DN1055_c7_g1_i6	4.00501466854	3.50827430621911	-3.54827670912222	-3.54827670912222	-3.54827670912222	3.13154115260755
TRINITY_DN43500_c0_g1_i7	2.4885530039684	5.16425374965109	-3.59387283792253	-3.59387283792253	-3.59387283792253	3.12881176014809
TRINITY_DN9033_c0_g1_i2	-2.63370537420911	-2.63370537420911	1.05044009816542	3.65797184896691	2.94538424051518	-2.38638543922929
TRINITY_DN5213_c0_g1_i21	3.59504156378223	2.36138451974414	-1.97960494023666	-1.97960494023666	-1.97960494023666	-0.0176112628164014
TRINITY_DN6998_c0_g1_i17	-3.62630162819307	-5.1214851061014	3.6066939215694	5.22761584369365	5.03496207513283	-5.1214851061014
TRINITY_DN1209_c0_g1_i44	1.01609581654245	1.25984007246175	-0.943674338669013	-0.943674338669013	-0.943674338669013	0.555087127002839
TRINITY_DN21425_c0_g1_i1	-2.95519484427923	-2.95519484427923	2.27285420360523	3.52329166780496	2.10744498400724	-1.99320116685897
TRINITY_DN10105_c0_g1_i2	-1.75175677228423	-1.81493732339366	0.971894704218135	2.89568834556463	1.72103546495265	-2.02192441905752
TRINITY_DN394_c0_g1_i9	-0.916658859264283	-0.916658859264283	0.165362410081219	1.52747809732331	1.05713607038832	-0.916658859264283
TRINITY_DN3522_c0_g1_i17	0.833328681846879	2.75603066331312	-2.42145913786017	-1.74676516597676	-2.19193127055486	2.77079622923179
TRINITY_DN4279_c0_g1_i17	1.00943167218521	1.05967099118723	-1.11952154820079	-1.11952154820079	-1.11952154820079	1.28946198122994
TRINITY_DN14909_c0_g1_i20	2.62360536036242	3.79062248367779	-3.31696077808545	-3.31696077808545	-1.96872835884618	2.18842207097686
TRINITY_DN6915_c0_g1_i1	0.88263020673373	1.6568452826797	-1.925432057484	-1.40293997449219	-2.20700881900538	2.99590536156814
TRINITY_DN13608_c0_g1_i3	-1.9730587933775	-2.24972802652162	1.36968267783249	2.06532453200821	3.95221388560491	-3.16443427554649
TRINITY_DN816_c3_g2_i1	2.96537124794101	3.85973661679186	-2.93186228123764	-2.09717065460958	-2.76148065847774	0.965405729592101
TRINITY_DN2057_c0_g1_i32	1.51949417140604	3.34192339695248	-1.77895795746836	-3.74132188897531	-3.41708732670477	4.07594960478991
TRINITY_DN17760_c0_g1_i38	-1.7646021872912	-1.39860731094887	0.12372712021491	1.90810406376644	2.12126893263945	-0.989890618380739
TRINITY_DN9653_c0_g1_i12	-0.904127882482939	-1.62399341298258	0.70623684795708	1.80435597010556	1.47727994779633	-1.45975147039346
TRINITY_DN7142_c0_g1_i2	-2.94536788023188	-3.18853799581193	3.76337873420082	2.826780804622	2.31841928001194	-2.77467294279094
TRINITY_DN14572_c0_g1_i13	-0.85434031499064	-1.84498055008355	1.11303968407118	1.35499032116884	1.25048837711474	-1.01919751728057
TRINITY_DN3894_c1_g1_i13	2.49685612331042	2.24113613884623	-2.57352395745463	-1.24952599845197	-2.40786302561907	1.49292071936903
TRINITY_DN8584_c0_g1_i4	6.4709923746833	3.86522888356137	-4.30245017829998	-4.30245017829998	-4.30245017829998	2.57112927665529
TRINITY_DN3458_c0_g1_i6	1.46000890449065	2.62686919104217	-2.05103577399565	-2.29537765901733	-1.95418504626611	2.21372038374627
TRINITY_DN5425_c0_g2_i1	1.86096789462393	2.12403491884683	-2.02099032338973	-2.02099032338973	-1.85749159110685	1.91446942441556
TRINITY_DN4536_c3_g1_i4	-0.876745955116074	-1.24444869567153	0.520664571424875	1.93043745744082	1.24613452675325	-1.57604190483135
TRINITY_DN1461_c0_g1_i11	-0.93517474230817	-2.38479981444258	1.19794126148574	1.75279642171454	2.0773452662483	-1.70810839269783
TRINITY_DN88682_c1_g2_i5	-2.72719427862628	-2.72719427862628	0.874145679371772	3.55544938717458	3.75198776933251	-2.72719427862628
TRINITY_DN2446_c0_g1_i11	-1.41209295948739	-1.41209295948739	1.31364819701656	1.20544062398803	1.71719005745758	-1.41209295948739
TRINITY_DN21145_c0_g1_i2	-2.61924654597229	-1.73719047500366	3.61611673119781	1.32420599258653	2.0353608431639	-2.61924654597229
TRINITY_DN20433_c0_g1_i10	-2.22795510010951	-2.24364890721466	2.6134184545674	1.77968962390552	2.39259052033306	-2.31409459148181
TRINITY_DN413_c0_g1_i5	-0.987783417299957	-0.987783417299957	0.321974854124678	0.903635769546122	1.73773962822907	-0.987783417299957
TRINITY_DN1089_c0_g1_i24	3.0749552297871	2.27892165379176	-2.82675642410278	-2.82675642410278	-2.82675642410278	3.12639238872947
TRINITY_DN44076_c1_g1_i1	-0.634950267364262	-1.54748742611392	0.912353498976838	1.65375104975908	1.92289240865094	-2.30655926390867
TRINITY_DN10945_c0_g1_i11	-0.64680304020396	-0.64680304020396	0.303292053969726	0.711030438425531	0.926086628216622	-0.64680304020396
TRINITY_DN7669_c0_g1_i21	2.39701122577419	3.01931021645512	-2.88070906520796	-1.57744106460339	-2.76821183620233	1.81004052378437
TRINITY_DN15597_c0_g1_i3	-1.59885106164287	-1.85415681517776	0.617995434482153	1.90668013640556	2.2027414281059	-1.27440912217298
TRINITY_DN6003_c0_g1_i2	-1.22626759880194	-1.22626759880194	1.15722934535343	0.900044531526768	1.62152891952561	-1.22626759880194
TRINITY_DN1419_c0_g1_i7	4.76440825962002	4.82691395002599	-2.85038991005918	-2.85038991005918	-2.85038991005918	-1.04015247946846
TRINITY_DN5988_c0_g1_i7	-2.02887338581094	-2.02887338581094	0.68526220804539	2.80087471511877	2.60048323426867	-2.02887338581094
TRINITY_DN6232_c1_g2_i2	-1.85711554219473	-1.85711554219473	2.91556192823013	1.62908395037338	1.02670074798067	-1.85711554219473
TRINITY_DN14909_c0_g1_i5	1.97103074296212	3.15904889363957	-3.06595604557872	-2.52196532591387	-2.45336763888	2.9112093737709
TRINITY_DN4870_c4_g1_i17	-1.08938863052068	-1.74894972100128	0.218842889586441	2.12086277080853	2.68350561640336	-2.18487292527637
TRINITY_DN9657_c0_g1_i3	2.19896245636862	2.87854731315056	-3.22415560942999	-1.58878250967132	-2.70295477494173	2.43838312452386
TRINITY_DN1864_c0_g1_i8	-2.58627871128908	-2.58627871128908	0.928727205144647	3.16432779354651	3.66578113517609	-2.58627871128908
TRINITY_DN54341_c0_g1_i1	4.37418472483455	2.92405418809996	-2.60185807264339	-2.60185807264339	-2.60185807264339	0.507335304995671
TRINITY_DN1143_c0_g1_i50	1.49151202784745	0.607604750239771	-1.86955446094687	-1.86955446094687	-1.86955446094687	3.50954660475339
TRINITY_DN907_c0_g1_i9	-2.12341841372606	-1.64005405301271	0.913436539571308	2.4341142139246	1.98058269659516	-1.5646609833523
TRINITY_DN3922_c0_g2_i1	-0.635769022929899	-2.07680910332421	1.08356789781298	1.91504588333354	2.2137674615786	-2.499803116471
TRINITY_DN9907_c0_g1_i30	1.92460440885298	1.54152240491895	-1.62358558022559	-1.62358558022559	-1.62358558022559	1.40462992690485
TRINITY_DN137_c0_g1_i12	1.40212942562631	1.98194584134434	-0.820986425424814	-1.90568117365012	-2.19667810460108	1.53927043670537
TRINITY_DN27221_c0_g1_i5	1.65492103958849	3.91789254792041	-2.80332970904809	-2.80332970904809	-2.80332970904809	2.83717553963536
TRINITY_DN7426_c0_g1_i2	-1.59248482737015	-1.92240809445241	0.119017932554911	2.96390509187742	3.31232384130422	-2.88035394391399
TRINITY_DN1143_c0_g1_i117	-0.680665737796688	-1.68066573779669	1.99512589775052	1.65527725065932	1.07344120748074	-2.36251288029721
TRINITY_DN2330_c0_g1_i3	2.06455080714088	2.06388194165973	-1.85211691007917	-1.82213404386346	-1.85211691007917	1.3979351152212
TRINITY_DN1759_c1_g1_i13	2.96002622959374	2.32264267105316	-1.82970302178203	-1.82970302178203	-1.66106098622319	0.0377981291403615
TRINITY_DN1937_c0_g1_i2	-1.57379797256889	-1.67275645265705	4.56771053474155	0.586063944219357	-0.234463601077908	-1.67275645265705
TRINITY_DN70810_c0_g1_i17	-1.81484024060548	-1.46547496301126	0.62451693786878	2.23095217790861	2.10087185954255	-1.6760257717032
TRINITY_DN3220_c0_g1_i15	1.7489990273049	2.31244245585896	-1.77276442353216	-1.51527451075405	-1.74224860741671	0.968846058539063
TRINITY_DN4763_c0_g1_i52	-1.10806075358063	-1.10806075358063	0.098582470402768	1.5144011138021	1.71119867653701	-1.10806075358063
TRINITY_DN4307_c0_g1_i30	-2.18444271618429	-2.18444271618429	2.13690818524032	1.92031327077796	2.49610669253459	-2.18444271618429
TRINITY_DN40766_c0_g1_i18	-2.03427082601452	-1.79435526351174	3.86046433735913	1.32389370315825	0.679631412024421	-2.03536336301553
TRINITY_DN7411_c0_g1_i20	-0.825035225735315	-0.825035225735315	0.769990958330539	0.457701094541027	1.24741362433438	-0.825035225735315
TRINITY_DN2775_c0_g1_i5	4.91528222453772	4.50650570676743	-2.95155512155036	-3.74149299053056	-3.74149299053056	1.01275317130633
TRINITY_DN372_c0_g1_i1	-1.47341656539658	-1.52452665445039	0.953478292355983	1.95065922365657	1.71568717563988	-1.62188147180546
TRINITY_DN10794_c0_g1_i1	2.19046141721236	2.02139877766395	-1.89268439806487	-1.66802892521985	-2.34881691844107	1.69767004684948
TRINITY_DN8464_c0_g1_i34	-1.85513022050171	-0.957996930913424	0.491871298203499	2.184050359556	2.77010056907102	-2.63289507541538
TRINITY_DN41116_c0_g1_i4	1.62505345403933	2.19517460479356	-2.00826149901007	-1.43779856798403	-2.00826149901007	1.63409350717128
TRINITY_DN19184_c0_g1_i10	-1.29689073051723	-1.29689073051723	2.18363291587103	0.416805084326126	1.29023419135454	-1.29689073051723
TRINITY_DN8003_c0_g2_i1	-1.38204028504753	-1.70322205724255	0.0125910035694781	2.26096249148676	2.58593325483173	-1.77422440759789
TRINITY_DN103686_c0_g1_i1	2.25787913042224	4.05323469115997	-3.21723818685262	-3.21723818685262	-3.21723818685262	3.34060073897564
TRINITY_DN11258_c0_g1_i3	-1.83750728498001	-2.52097917783524	2.8941034049592	2.41117650659681	1.57418572909448	-2.52097917783524
TRINITY_DN2968_c0_g1_i8	-0.596488683370488	-0.596488683370488	1.32380461684052	0.352859480918075	0.11280195235287	-0.596488683370488
TRINITY_DN11078_c0_g1_i1	1.07781334311595	2.16586785194007	-0.873979944234918	-1.8689303260933	-2.84809534779098	2.34732442306318
TRINITY_DN1896_c0_g1_i24	-1.15738245442726	-1.03623363458364	1.12514496693845	0.968705656793961	1.22153713487021	-1.12177166959172
TRINITY_DN1497_c0_g1_i23	-1.16608130947088	-1.16608130947088	0.922399545492799	1.31754102085262	1.25830336206722	-1.16608130947088
TRINITY_DN581_c0_g1_i26	1.19924406609457	2.04619420787838	-2.14379925518036	-2.63334219082284	-2.63334219082284	4.16504536285309
TRINITY_DN9900_c0_g1_i12	3.78208574005792	3.96320489071155	-4.00946959014585	-1.84275564035436	-2.73628905889522	0.843223658625954
TRINITY_DN63362_c0_g1_i9	-2.5071721276965	-1.87676665621418	0.655360190544955	3.99413962154716	2.24161109951507	-2.5071721276965
TRINITY_DN10764_c1_g2_i1	3.3229194812797	4.98123091018385	-4.43919675147598	-4.43919675147598	-4.43919675147598	5.01343986296438
TRINITY_DN5693_c0_g1_i20	-1.51676766227561	-1.51676766227561	0.00227094732445221	2.50861555920232	2.03941648030005	-1.51676766227561
TRINITY_DN10590_c0_g1_i32	-1.12787007176738	-1.12787007176738	1.69771205826554	0.403698537047586	1.282199619989	-1.12787007176738
TRINITY_DN11158_c0_g1_i6	-1.03217234030309	-1.67952566031776	1.06131041449326	2.19087180648316	2.01405099431129	-2.55453521466685
TRINITY_DN1754_c0_g1_i15	-0.790142347250868	-0.972523460476397	0.699504174717429	1.06543530762946	1.01571513499863	-1.01798880961825
TRINITY_DN7552_c0_g1_i12	-0.990115267743523	-1.00114554391117	0.950017197136145	1.28643666319434	1.27112520888588	-1.51631825756167
TRINITY_DN1110_c0_g1_i29	1.04195741496891	2.55422260581653	-1.79860652708125	-1.79860652708125	-1.79860652708125	1.79963956045832
TRINITY_DN4016_c0_g1_i10	-1.79862133437698	-1.34973606461446	0.545735164799548	1.69648165434327	2.12351438743628	-1.21737380758766
TRINITY_DN7451_c0_g1_i65	-0.769593116542914	-1.01934183162648	1.147694890491	1.18730139235691	0.473280496947963	-1.01934183162648
TRINITY_DN5573_c0_g1_i1	-0.859430136815968	-1.8530396789474	0.622568947211304	2.0221585118732	2.00157545938332	-1.93383310270446
TRINITY_DN87657_c0_g1_i1	1.53835357631809	1.42017004531581	-2.28627621823197	-2.52506307781909	-2.52506307781909	4.37787875223624
TRINITY_DN1000_c0_g2_i5	-1.1330004336227	-2.03072129333857	0.526205421499967	1.58239281285566	2.09924343497115	-1.0441199423655
TRINITY_DN2654_c1_g1_i4	0.38368259501227	1.77022950255658	-1.21563519868596	-1.21563519868596	-1.21563519868596	1.49299349848902
TRINITY_DN10945_c0_g1_i3	0.560194378543984	0.60838017572817	-0.657656718267147	-0.657656718267147	-0.657656718267147	0.804395600529286
TRINITY_DN8629_c0_g1_i4	-0.939222996229478	-1.56834961311356	0.297816201071371	1.83862852403877	2.0591868881252	-1.6880590038923
TRINITY_DN746_c15_g1_i1	-1.21012137435715	-1.20203298628122	0.328409343604279	1.68638578077691	1.83705569083073	-1.43969645457355
TRINITY_DN8972_c0_g1_i19	-1.97590080777107	-1.97590080777107	1.11630663032601	2.27665109666824	2.53474469631897	-1.97590080777107
TRINITY_DN7982_c0_g1_i25	1.12938692071646	1.63429286170756	-1.37523347168709	-1.37523347168709	-1.37523347168709	1.36202063263724
TRINITY_DN742_c5_g1_i14	-0.888240659746695	-1.50078509569674	0.628730925312632	1.12765612779561	1.66263491049183	-1.02999620815664
TRINITY_DN4667_c0_g1_i1	-3.06427698485103	-3.06324168158386	5.36061725848129	1.81968199997492	0.662685641129898	-1.71546623315122
TRINITY_DN5406_c0_g1_i31	-1.4744262585535	-1.4744262585535	0.341149170309071	2.31624153457122	1.76588807078021	-1.4744262585535
TRINITY_DN9606_c0_g1_i4	-0.993290870411998	-0.993290870411998	0.392968270721348	2.02978701770936	0.557117322805282	-0.993290870411998
TRINITY_DN10235_c0_g1_i5	-1.18481101048611	-1.76931354147887	0.720156346089508	1.60528809071926	1.73413333402904	-1.10545321887282
TRINITY_DN7003_c0_g1_i1	-1.33369645137494	-1.60870349887481	1.07342029074491	1.72486335225944	1.4355157377583	-1.2913994305129
TRINITY_DN5466_c0_g1_i1	-2.31715008749672	-2.73581210033172	0.537052366952269	3.85260086669769	3.76872712454203	-3.10541817036355
TRINITY_DN8321_c0_g1_i25	-1.70346854604616	-1.70346854604616	0.90012812881405	1.87232782928292	2.3379496800415	-1.70346854604616
TRINITY_DN16214_c0_g1_i13	-1.28940201909074	-1.28940201909074	-0.502805657199935	2.19718365105028	2.17382806342188	-1.28940201909074
TRINITY_DN4994_c0_g1_i1	-1.9852328033785	-2.11025025258001	2.19781280985117	2.1738561843693	1.62991504187101	-1.90610098013296
TRINITY_DN12156_c0_g1_i15	-0.980127056540893	-0.980127056540893	1.97611549820292	0.671556124091216	0.272651894987291	-0.960069404199639
TRINITY_DN6118_c0_g1_i12	-2.00290708429864	-1.89460353699728	1.89028888618584	2.48054750053999	2.35411925259969	-2.8274450180296
TRINITY_DN624_c1_g1_i17	-1.75060705405887	-1.75060705405887	0.843702618921538	1.67310556499542	2.73501297825965	-1.75060705405887
TRINITY_DN98484_c0_g1_i16	-0.979238095830981	-2.12229023573742	0.815549363647216	1.99258685395196	2.25857148384567	-1.96517936987645
TRINITY_DN1916_c0_g1_i43	3.45731297654254	2.14730936387331	-3.07845695968808	-3.10985215596361	-2.77642842223842	3.36011519747425
TRINITY_DN370_c13_g1_i9	2.06221661504149	2.39638642651198	-2.12095226510555	-2.12095226510555	-2.12095226510555	1.90425375376319
TRINITY_DN2141_c0_g1_i12	-0.138490253861939	1.91871013095864	-1.17129639894518	-1.17129639894518	-1.17129639894518	1.73366931973885
TRINITY_DN4407_c1_g2_i11	-1.46207805762543	-1.93841817672467	1.48974428345579	2.65228912031853	1.64919920097839	-2.39073637040262
TRINITY_DN2161_c0_g1_i2	-1.71827663535659	-1.71827663535659	0.715751039307007	1.90722765922741	2.53185120753535	-1.71827663535659
TRINITY_DN35142_c0_g1_i3	-1.65061798467141	-2.70977455547514	0.876419789670552	2.85406667329615	2.52110209451569	-1.89119601733584
TRINITY_DN3285_c4_g1_i5	-1.64008661248721	-1.64008661248721	1.13538539994284	1.87504549638403	1.90982894113475	-1.64008661248721
TRINITY_DN13217_c0_g1_i9	-1.44069498708916	-1.44069498708916	0.0738060491851236	1.31846084671111	2.92981806537125	-1.44069498708916
TRINITY_DN12294_c4_g1_i5	-2.33107969684777	-2.33107969684777	1.2573651107941	2.98749022668081	2.74838375306839	-2.33107969684777
TRINITY_DN4322_c0_g1_i12	-2.46164008684611	-3.75192174603212	2.55446006510638	3.59569192286098	3.90003808824595	-3.83662824333508
TRINITY_DN8321_c0_g1_i7	-1.76090919562843	-1.40476538540315	0.784070687627374	2.31102504946313	1.83148803956951	-1.76090919562843
TRINITY_DN13004_c0_g1_i4	2.16819795015214	3.80970693719483	-3.05869586341925	-3.05869586341925	-3.05869586341925	3.19818270291079
TRINITY_DN7514_c0_g1_i14	1.86329472955799	3.05814752232536	-4.54707527323894	-2.83486643834014	-3.37591112960215	5.83641058929788
TRINITY_DN7496_c0_g1_i6	1.43215009280413	2.91967243859147	-3.46169746532879	-1.86762670847725	-2.34599831189721	3.32349995430765
TRINITY_DN14348_c0_g1_i3	-1.07650597797077	-1.14707980551596	0.0601027817899376	1.89993423264621	1.42229987900067	-1.15875110995009
TRINITY_DN6326_c0_g1_i8	1.08006218721189	1.17298978893904	-1.07827483995522	-1.07827483995522	-1.07827483995522	0.981772543714724
TRINITY_DN2551_c0_g1_i11	-2.5480896089848	-2.5480896089848	3.25420702324978	1.42671500071219	2.96334680299243	-2.5480896089848
TRINITY_DN562_c0_g1_i36	-1.20855244690886	-1.20855244690886	1.39266863867608	1.00058895092973	1.23239975112077	-1.20855244690886
TRINITY_DN13314_c0_g1_i20	2.05409100767706	2.90006626235241	-1.59814104693076	-2.99758561152022	-2.99758561152022	2.63915499994172
TRINITY_DN3194_c1_g1_i19	1.77648624769445	1.8918265599026	-2.00812242628707	-1.7106375105765	-2.00812242628707	2.05856955555358
TRINITY_DN1820_c0_g1_i20	-0.685679509902805	-1.42936811790865	0.708784996775371	1.34045452151377	1.31767028483693	-1.25186217531462
TRINITY_DN207_c5_g1_i7	1.33032924937863	1.98173248435114	-1.89463711562165	-1.89463711562165	-1.89463711562165	2.37184961313517
TRINITY_DN5135_c0_g1_i20	1.91703791595131	2.3406390681905	-1.46341449077686	-1.46341449077686	-1.46341449077686	0.132566488188764
TRINITY_DN2717_c0_g1_i19	1.650883493386	0.855715915731808	-1.01193838062802	-1.0973630368807	-1.0973630368807	0.700065045271614
TRINITY_DN8537_c0_g1_i11	2.0464983977968	2.60543094676014	-1.52894132880585	-2.13301265247471	-2.13301265247471	1.14303728919834
TRINITY_DN9657_c0_g1_i8	1.58752760969098	2.0518064378688	-2.14180762532215	-2.14180762532215	-2.14180762532215	2.78608882840667
TRINITY_DN2363_c0_g1_i2	-1.39177921508117	-2.28027708085176	0.630853214471937	2.32814625363867	2.62937994904813	-1.9163231212258
TRINITY_DN29967_c0_g1_i6	2.21411505657195	2.656047883095	-1.87213329900152	-3.03369855539855	-2.00796099398495	2.04362990871807
TRINITY_DN4460_c0_g1_i5	-1.08161220498298	-1.08161220498298	0.455435314421673	1.14026487609405	1.64913642443323	-1.08161220498298
TRINITY_DN3412_c0_g1_i5	2.96048258309841	2.80239114952206	-2.44101136159923	-2.44101136159923	-2.44101136159923	1.56016035217721
TRINITY_DN5963_c0_g1_i11	2.29159351536043	2.29075014227634	-1.48335163914429	-1.48335163914429	-1.48335163914429	-0.132288740203904
TRINITY_DN27615_c0_g1_i2	3.41284006754709	3.24261279272643	-1.72104272567964	-3.42781142042379	-3.45598383954046	1.94938512537038
TRINITY_DN12156_c0_g1_i28	1.40744515093618	0.889391409371457	-0.972411296708524	-1.09181421734226	-1.1492890587926	0.916678012535752
TRINITY_DN6862_c0_g1_i11	-1.72958652525026	-1.72958652525026	0.906399978495359	1.23610542397444	3.04625417328099	-1.72958652525026
TRINITY_DN73_c0_g1_i14	-1.28500977648463	-2.24989389189665	0.498294068049232	2.51580317403548	1.73112460020777	-1.2103181739112
TRINITY_DN11849_c0_g1_i2	-1.89854533159676	-1.49850479730874	1.64671266371543	3.07249289905169	2.11294019327106	-3.43509562713267
TRINITY_DN11310_c0_g1_i6	-2.9151041708034	-2.9151041708034	1.92036520101272	3.96599755062537	2.64606919442774	-2.70222360445902
TRINITY_DN32774_c0_g1_i9	-2.07529760751209	-1.41548526215279	0.983861991604146	2.55980053422556	2.4031473998508	-2.45602705601563
TRINITY_DN10240_c0_g1_i1	-1.97226324349738	-3.21288287280914	1.68455119011121	3.31518829176959	3.39828950723486	-3.21288287280914
TRINITY_DN6118_c0_g1_i7	-1.1819106356298	-1.43165935071337	1.86465120999473	1.04834720067262	1.13223092638919	-1.43165935071337
TRINITY_DN9722_c0_g1_i7	-1.72703811568003	-1.94205100665088	0.312981627194852	3.30331760123682	2.79623314440371	-2.74344325050448
