# Supplementary material for: Sex-specific differential gene expression during stolonization in the branching syllid Ramisyllis kingghidorahi (Annelida, Syllidae)
Source: BMC Genomics. 2025 Apr 25;26:405. doi: 10.1186/s12864-025-11587-w (PMC12023644; doi:10.1186/s12864-025-11587-w)
Supplement: Supplementary file 21 — Supplementary Material 21. [file 12864_2025_11587_MOESM21_ESM.txt]

Trinity_ID	SA11_S12	SA11_S9	SA16	SA20	SA21	SA23	SA25	SA26	SA31	SA32	SA39	SA42	SA48	SA4_S1	SA4_S2	SA50	SA52	SA5_S3	SA5_S4	SA68	SA74	SA7_S5	SA7_S6	SA80	SA89	SA97	SA9_S7	SA9_S8
TRINITY_DN20026_c0_g1_i1	-1.44584689055948	2.29097442688868	-0.242959057089339	-1.44584689055948	-1.44584689055948	1.52427050704602	-1.44584689055948	-1.44584689055948	-1.44584689055948	-1.44584689055948	-1.44584689055948	-1.44584689055948	-1.44584689055948	1.26542774049038	3.39255027485669	0.130433367061873	1.33698100151541	3.24563144142792	-1.44584689055948	-0.419400910255681	-1.44584689055948	-1.44584689055948	3.76886078263816	2.44897087274846	-1.44584689055948	-1.44584689055948	3.31798956833147	-0.372026657267811
TRINITY_DN13341_c0_g1_i1	-0.554923480718722	-0.73662839747002	-0.786132440697118	5.38078746164331	4.77015204582161	-0.0258534197856362	0.0941434481141818	-0.373720410825097	0.439254678218808	1.25115392860076	0.717170031261388	-1.24556405933442	-1.24556405933442	-1.24556405933442	-1.24556405933442	-0.880431465881885	-1.24556405933442	-0.566590751480245	-0.738657504753722	-0.57291243000603	-1.24556405933442	1.22197628271942	-0.273974523804353	-0.449797111552023	0.927563374146241	-0.221244380139002	-0.744762006277257	-0.403188571128127
TRINITY_DN1784_c0_g1_i4	-0.451291609471972	-1.45596557157594	1.65032947348209	0.809310330702301	-0.0446390613840553	-0.455575495856142	0.151960815329499	1.09385084763825	-0.428146272824111	1.04216790739212	0.832494412465696	1.13742504619505	-0.895396096064874	0.0254988017812221	-0.927492971429211	1.33828861085766	0.981379719719933	-1.49792344623899	-0.611527554745851	1.29559478048904	-0.377018847093346	-1.02946494453049	-1.5511050716135	-0.313081228754986	0.733335158121362	0.855940505084479	-1.63077543933913	-0.278172798336103
TRINITY_DN4994_c0_g1_i1	-0.501329185420947	-0.423326673419674	-0.343067101504214	-0.461235833938704	-0.586253283140213	-0.813994358979341	3.72180977929096	-0.454473188551746	-0.565459522840663	-0.398235692456843	-0.813994358979341	-0.813994358979341	3.69785315380909	-0.59614326216821	-0.31115460072341	-0.813994358979341	-0.298988442545612	-0.254257834546359	-0.20992303531048	-0.414549794389884	3.15391201131081	-0.0207227044812586	0.533671297321629	-0.00746406971977553	-0.382104010693161	-0.813994358979341	-0.333729236924878	-0.474856974059756
TRINITY_DN3625_c0_g1_i3	-1.14838627307881	-0.983482690925956	-0.901924579370182	3.31413980916812	3.45501550738318	-0.577248031172703	2.06637555130907	-0.0464848438395338	-0.983482690925956	-0.939633528284784	-0.274178963536656	-1.38460295323031	4.38966774057336	-1.01551503981196	-1.17845361093816	-0.253382999264624	-0.660356415357962	-1.27889965684808	-0.865965211937107	-0.922296211851772	3.80788311987638	-1.34666447057036	-0.297406169157465	-0.0446971174138893	2.22899890103904	-1.73623128233309	-1.52086331012961	-0.901924579370182
TRINITY_DN1087_c2_g1_i7	0.098877497291962	2.06455502153641	-0.0184543225698882	-0.861634212827062	-0.861634212827062	-0.296037036972837	-0.861634212827062	-0.194423300346192	-0.594997570313073	0.14914562592618	1.17715311767851	0.383861449992858	-0.861634212827062	-0.175469886765703	1.61371012431555	0.136200119954823	-0.327572610405944	1.40440268116826	0.79417554152839	-0.589013758164071	-0.861634212827062	-0.229365997327549	0.824978363988529	-0.861634212827062	-0.805050684460695	0.229896380293554	0.190781681324076	-0.66754716071076
TRINITY_DN4119_c2_g1_i1	-0.560471293650007	-0.598589628363704	0.551848248199711	0.532050191486062	-0.839316836135805	-1.43137100994371	1.56285561709908	-0.726123448606909	-1.26397081154016	0.180176276368407	0.213338023483725	-0.643708174069735	3.58064001028757	-0.407152129834651	-0.7585545164229	0.307657050679388	-0.428965085553786	-0.283087802635774	0.417733884011888	-0.232461729565806	4.55418457935684	0.525685350099707	-0.960663168407462	-0.23816705613481	-1.76417569408168	-0.435849827996166	-0.896101196518009	0.042560178388702
TRINITY_DN73_c0_g1_i14	-0.564350612231382	-0.141129588577444	-0.204403214906513	-0.492766922241448	-1.45765103765347	0.0448699158968218	1.29053692229242	-0.0910761156045465	-0.686746260979089	-0.466790949086694	-0.915003513508956	0.215440642857104	3.30804602827866	-0.931699038668906	-0.707013812479468	0.578938351298615	0.229873180453819	-0.354708597365041	0.351754908403821	0.125441324212745	2.52336745445096	-0.561711765066025	-0.369466915843713	0.563222657188053	-0.418075319668012	-2.48846464755941	0.915297001288993	0.704269924818105
TRINITY_DN8456_c0_g1_i1	-0.429885885816585	-0.544294157404478	1.11542943005385	0.92484656220998	0.8947893283538	-0.592211874009372	1.20669267475532	0.907177744264343	-1.17974099174067	1.21697355434716	1.06379920446198	0.66928310961801	-0.860281152444055	-0.605608424220263	-1.72817761643671	0.993092497576153	0.741260703370931	-0.806931727851121	-0.00605317952277007	0.696828425048225	-0.665321961230719	-0.275730438522009	-1.56931551022826	-1.22117588367259	1.16815478747323	-0.498878107725784	-0.835786590523306	0.221065479815701
TRINITY_DN9798_c0_g1_i4	-1.08756419874972	-0.416356834934901	0.310481311485227	1.87157204730642	2.81969158988464	-0.437730485727468	0.675820480090284	0.189478903035971	-0.344221034812802	0.244917141879547	-0.149600081986677	-0.329028919571112	-0.375093791914079	-0.0439450374182866	-0.339320386443997	-0.325255756469055	-0.416930357121301	-0.291208275641378	0.0847936785488728	0.0336610945581071	-1.7474887571521	-0.389092495195449	-0.197573203530148	-0.781058289845805	2.73864636243601	-0.107330602188822	-0.913182054189195	-0.277082046332773
TRINITY_DN32365_c0_g1_i1	-1.58132967546831	-1.58132967546831	-1.58132967546831	2.76619425530173	4.24948338836751	-1.58132967546831	-0.175337315792476	-0.650781556220457	-0.0943579310979055	0.531036847604251	-0.453696395742439	-1.58132967546831	4.46063605050861	0.506133165782027	-0.479679599373878	-1.01573249961409	-0.614161067935685	-1.17098857085422	-0.543596048021797	-1.58132967546831	5.15070882635935	-1.58132967546831	-1.32311228593229	-0.446451621125201	4.7835753787449	-1.58132967546831	-1.58132967546831	-1.24790594174312
TRINITY_DN8217_c0_g1_i24	-0.215844327458191	1.11757667259827	1.72370577385346	-1.15068851664603	-1.43067885773902	0.297867483449217	-2.69059858403843	0.936967977545029	-0.542213942127305	0.0305323640542761	0.981807986650992	2.09533165598517	-3.28227800097416	2.89832739444859	0.677584869448344	0.54198069562921	0.649972190355236	0.53145189350725	-0.716680825119939	1.44089826665336	-2.6114376650926	-0.208971883637647	1.36290485806385	-0.53102853614536	-1.84345288779854	0.0598500168566964	0.278314686027816	-0.401200758349544
TRINITY_DN118233_c0_g2_i2	0.205534031198954	1.19863157370327	-0.914541153242195	-1.03874517508271	-1.34327213198366	-0.184308245727414	-0.332989856706548	-0.07745591666833	1.1165168105046	0.701241105158859	0.989035813172626	0.278240813610643	-1.66078456099641	0.241362744110021	0.993906167676137	-1.13243824764265	-0.41427581709632	1.87613381486291	-0.669383024325657	-0.397852216995697	-1.89712410016479	0.393595182606168	1.51443773082947	0.380563153569457	-1.37909260756262	1.1582451113757	0.419311310845715	-0.0244923090295353
TRINITY_DN13689_c0_g1_i11	-1.36739509357596	0.815297203940232	-1.36739509357596	2.33282265440686	2.28371401715845	0.281070349451356	1.41878303522281	-0.595087118617555	-0.0983619471207211	-1.36739509357596	-0.815509990104233	-0.985558009669911	1.06770005804414	0.0418600531088795	-0.396541439235474	-1.17078804948114	-0.776673323566117	-0.375351817404301	-0.965764626991217	-1.11401085777588	2.65975895792777	-0.965764626991217	0.67629936765002	-0.276541663124845	4.41359734173727	-1.36739509357596	-1.19618826615782	-0.789180928103504
TRINITY_DN5064_c0_g1_i3	1.32757039280005	-1.95862713757126	0.99956694479776	-1.47726893133878	-2.11696416473836	-2.11696416473836	-1.20623150283545	3.47549287252972	-2.11696416473836	2.48864868996375	-0.584896612449328	2.39108411382964	-2.11696416473836	2.86493414273537	-2.11696416473836	0.290116610712142	1.90318240837342	-2.11696416473836	5.00658823043502	-1.54358963829241	-2.11696416473836	4.01180351194719	-1.82771987958172	-2.11696416473836	-2.11696416473836	0.0896790592450372	-2.11696416473836	4.91930837208342
TRINITY_DN46872_c0_g1_i1	-0.317603465949168	0.233297198698355	-0.194599511894348	-0.317603465949168	-0.317603465949168	0.51751214930905	-0.317603465949168	-0.226750035498054	1.42827922295309	-0.222691818923701	-0.199908423279413	-0.317603465949168	-0.317603465949168	-0.317603465949168	0.247993709905057	0.102474650030206	0.0959906164600072	0.243111488525311	-0.317603465949168	-0.317603465949168	-0.317603465949168	-0.317603465949168	0.0763618097110746	1.13972815953585	-0.317603465949168	-0.0985124077029712	0.93275180581388	-0.263797022253374
TRINITY_DN279_c7_g2_i2	3.74038266023393	-1.49150531940401	1.15755788416258	-0.921375735213265	-0.701568389018143	-2.57501792779395	0.235056218048019	1.62030338909198	-2.42999929470657	0.427078388661981	0.885301326254132	1.06673200682958	-1.85170801179228	1.77444047736012	-2.83172456314886	0.481954098427185	0.486888001796302	-0.4746777333387	3.63452280647047	1.57441043591109	-3.54351841870208	4.07367992253209	-0.479674849933996	-1.75823151240515	-3.61031859999846	1.15582343677649	-3.01291052571619	3.3680998286157
TRINITY_DN123561_c0_g2_i3	-0.764853194201093	-0.85608464489864	0.312474814519443	0.984995399603097	3.18221663566871	0.456257401159525	0.825225251742384	-0.51814001380727	-0.398018568285572	-0.267940896932804	-0.564222404288815	0.209943429519689	1.76504540215893	-0.710785091749666	-0.522465939210061	-0.38220805343811	-0.779016311473656	-0.936060021619236	-0.817035918476961	-0.623394848060841	0.860952956216909	-0.697273162032119	-0.867045343704055	0.699926482126387	1.99713489834119	0.055983254552421	-0.709551491810556	-0.936060021619236
TRINITY_DN1318_c0_g3_i1	1.11812516954919	0.678238585101901	0.631049810755868	-1.21764925202288	-2.51927282137847	2.85465006184607	-0.810578062554091	0.766810395863613	2.24139294641843	0.0402062814220647	1.23836192804831	-0.15724209377882	-3.99080303066471	1.91930308563127	0.760827585010164	-0.551734936977747	-0.351771754209421	-2.10079106863085	2.4673830525151	1.28045977778401	-4.66538458088478	0.909492628567147	-0.0404965192077116	0.400209518613813	-1.55443702194536	1.56340395892946	-2.34919645918053	1.43944281537894
TRINITY_DN7496_c0_g1_i14	-0.667967188770528	-0.878356053215931	-0.148912046382267	2.72938851347605	4.52879272096392	0.805115839639297	-0.878356053215931	-0.878356053215931	-0.878356053215931	-0.563369567747415	-0.878356053215931	-0.543787777549798	0.58212441682408	-0.878356053215931	-0.536939528737208	-0.512103789516367	-0.0800981205714307	-0.764655554051202	-0.878356053215931	0.281918778192663	0.112235819371653	-0.878356053215931	-0.733004667643311	0.291568948226382	4.30489224206563	-0.493201156331587	-0.878356053215931	-0.686793402515175
TRINITY_DN6587_c3_g1_i4	-0.0295842365699519	-0.526703388313154	1.32461517225885	0.649296127538843	-1.03462485327048	-0.713851376324611	-0.104076734022627	0.212695081709338	-0.681866328229845	0.693948749288883	0.957418422901175	1.68433948248906	-0.573096293797605	0.75698087143407	-0.726613538718304	0.918454099342026	0.666702404142459	-0.681866328229845	0.0024058776744853	0.0963060165559668	-1.03462485327048	-0.203558342665409	-0.793394817755037	0.0433017254145869	-0.737139937559907	0.274551334208033	-0.803192444822517	0.363178108592008
TRINITY_DN6320_c0_g1_i21	1.54408789554631	0.505724228955337	0.875523173461823	-3.06182121868841	-3.0603792445145	0.476965235973913	-3.06182121868841	-3.06182121868841	2.3175224886262	2.23324054152952	1.42971124311591	1.53672264487255	-3.05893871015529	1.01636161892286	1.10874483810366	-3.06182121868841	1.30226089411708	0.685995810223257	1.7325946476617	1.00530117427775	-3.06182121868841	1.76284481752122	-0.0746822929877706	1.0227533432371	-3.0603792445145	1.20773563276836	1.04226378632308	1.75713157037648
TRINITY_DN1283_c0_g2_i1	5.58163222423342	-2.97428360338172	3.65620923797442	-2.97428360338172	-2.97428360338172	-2.97428360338172	-2.97428360338172	4.28388666558961	-2.97428360338172	4.34117394252202	-2.97428360338172	3.82909844210096	-2.97428360338172	5.87875766378354	-2.97428360338172	1.38136701389629	1.38965838752769	-2.97428360338172	6.0821617395676	3.02025086620202	-2.97428360338172	4.70397144474974	-2.97428360338172	-2.97428360338172	-2.97428360338172	1.36278519666463	-2.97428360338172	-0.896698774086119
TRINITY_DN464_c5_g1_i1	2.85053327639193	-0.685997269084759	1.42763638693912	-0.646164313945678	-1.25763709638047	0.340065027501437	-0.582709460672737	1.02724602899199	-1.13460942835176	1.33648613987668	-0.0768185309427794	1.51969417774799	-1.43018184621086	0.313298117938652	-0.713017483018468	1.16679230251769	1.01314135619116	-0.758219307002417	-0.270607592325614	0.577271931287903	-2.30517548514383	2.06289439138825	-0.911759284672283	-0.68365104147237	-2.30517548514383	1.00821549968957	-1.47167814828399	0.590127136189479
TRINITY_DN77287_c0_g2_i1	-0.898838865893641	-0.898838865893641	0.780584932218956	2.46489291665081	3.88571746351154	1.48742027523971	-0.314838482607868	-0.898838865893641	1.18930273097538	0.196072781131826	-0.461611126980731	-0.529232795861803	-0.898838865893641	-0.898838865893641	-0.411352516545104	-0.898838865893641	-0.898838865893641	-0.763960811550529	-0.898838865893641	-0.898838865893641	-0.898838865893641	-0.898838865893641	-0.898838865893641	0.917556043275481	4.1631100991971	-0.01991738614379	-0.898838865893641	-0.898838865893641
TRINITY_DN44507_c0_g1_i11	-0.355273588629275	-0.366170844361205	0.201969125744724	0.129107697326369	0.59649211375203	-0.708635231020733	0.0697007975653334	0.166244969685164	-1.07379194496816	0.328421947371798	0.337794884879306	0.807790998772688	0.71867389084195	-0.323297965957309	-1.24556275695665	0.222196014463633	0.384615496292043	-1.57483673295327	0.0930662025848226	0.232753711925993	1.51724180677063	0.144544916465386	-1.22170167260034	-0.787324664880732	1.89087658664269	0.688541130813552	-1.31363548497843	0.440198595408006
TRINITY_DN1663_c0_g1_i12	-1.45184050065616	4.13090333071464	-0.581347684818627	-1.18712984858799	-1.24050185609372	3.40722541908347	-1.67009932669472	-1.5274421849974	2.90183136330429	-1.09597104911117	-0.736359772627427	-1.14100317045551	-1.75711077365865	-1.3980431330802	5.31948923250128	-0.762544659709276	-0.715260361817776	4.11954239139148	-0.513520350500141	-1.91462152376978	-2.69117559430216	-1.87302900689863	4.34828915412575	3.27854217384653	-1.546292305725	-1.32563175257462	-0.960796503422173	-1.41610170546628
TRINITY_DN3221_c0_g1_i6	-1.06019571225212	-1.06019571225212	0.259422221948038	0.643790891611308	2.59263492333659	0.0521708108204402	0.931122044648076	-0.343863231964136	-0.57993059019766	-0.435392946999176	0.312756385659706	0.199227440029292	2.34375365198074	-0.770951427095481	-0.775681579007878	0.230228691613176	-0.0732387497277219	-1.06019571225212	-1.06019571225212	0.396610436978351	1.0380890834713	-0.622967973339213	-1.06019571225212	-0.0841987546356798	1.50345055723194	0.525728264706478	-0.981585877555757	-1.06019571225212
TRINITY_DN4087_c1_g1_i1	2.51724850077408	-0.80532688121345	-0.136863505394377	-1.22432634664472	-1.22432634664472	-0.548058938378826	-1.22432634664472	1.08659538858563	-1.22432634664472	0.553040762805697	-0.023319880588623	2.51152072538147	-1.22432634664472	0.854283488051651	-0.299846354285693	-0.797793208528043	-0.0973534903869504	-1.14026208185624	1.7646309496532	0.340295705792265	-1.22432634664472	2.87648314500545	-0.115969168554298	-0.69625518206598	-1.22432634664472	-1.22432634664472	-1.10929310369848	3.06085390205925
TRINITY_DN6491_c0_g1_i15	3.26806299470623	-2.46200066358008	1.9953406503657	-0.84632863621724	-1.49998463787078	-0.906357276022497	-1.25244924992204	0.887001968246985	-0.53231441219384	1.30985127369058	2.46132308558262	1.22018455069624	-2.71659470661322	1.23322033416914	-2.58698196848275	0.942644865605097	0.278889812264284	-2.71659470661322	3.08308841725007	2.37040130483852	-2.71659470661322	3.03494935247588	-2.49626475173367	-0.310602346937386	-2.02863821256874	0.856901008882387	-2.71659470661322	2.84644136320819
TRINITY_DN1294_c1_g1_i2	1.89554279743548	0.647688532881104	-0.239677111253398	-1.87922864260529	-2.50183347728662	-0.0674824123883795	-0.638102593950397	0.283272401818158	-0.207925456090289	0.733498694686252	0.735040612260366	0.388692567272208	-1.20230724735528	1.40698088138272	0.562671871672039	0.457999235669721	0.396337846662622	0.0437940253236215	1.42536262477736	-1.81633478740376	-1.6049538754108	0.981357189080369	-0.0526411842638339	0.247879011895141	-1.84830464667302	0.67517699233229	-0.0218782289142609	1.19937437844588
TRINITY_DN4306_c0_g1_i2	-0.617949144128281	-1.10954573853873	-0.741056737893626	-1.10954573853873	-1.10954573853873	3.65662535057112	-0.938338911120587	-0.707915271953989	2.94547633752345	-1.10954573853873	-0.977297940240289	-1.10954573853873	-1.10954573853873	-1.10954573853873	-0.211918064259179	-0.673383899224279	-0.981252337528912	1.69285430157611	-0.825031605294484	-1.10954573853873	-0.24640019554933	-0.359368032945672	4.11322018940998	2.59598988998248	-1.10954573853873	-1.10954573853873	4.21411255248752	-0.84290909602474
TRINITY_DN1303_c2_g3_i4	4.38653979835401	-2.25337244802351	3.8569699131941	-2.25337244802351	-2.25337244802351	-2.25337244802351	-2.25337244802351	1.75346412937314	-2.25337244802351	4.51613484341273	3.99592118213723	-2.25337244802351	-2.25337244802351	-2.25337244802351	-2.25337244802351	-2.25337244802351	-2.25337244802351	-2.25337244802351	5.92891264378793	2.94967205537575	-2.25337244802351	5.09221908395119	-2.25337244802351	-2.25337244802351	-2.25337244802351	2.62775375179408	-2.25337244802351	5.45311666304309
TRINITY_DN6223_c0_g1_i1	-0.357271661149445	-0.224498577652114	0.416034262726305	1.20886257832863	0.524011224326919	0.0734381183557522	1.59912347778358	-0.579867422167821	-1.02600058576359	-0.661994685212739	-0.367781102524668	-0.922795641733473	2.33778554730332	-0.768011846960661	-0.638825366871489	-0.653356141780273	-0.686052821943019	-0.417686856433642	0.236306390414303	-0.262073331016767	2.04204348775413	0.548798622366751	-0.438400862207993	-0.476430371954731	0.248916972272463	-0.384674197632194	-0.359509975484154	-0.0100892331433888
TRINITY_DN1178_c1_g1_i10	0.855400771327737	1.32129614287705	0.98298701983881	-1.45714608726532	-3.0536042268243	0.294486522552736	-1.66679328035209	0.405827391812995	-0.274554673986843	0.81873206128034	1.00739426085957	0.538673396796163	-3.0536042268243	0.467572174903263	0.171670703045268	0.4404272965032	0.544403595637793	1.10578276738881	1.89733070149024	1.10497516826288	-3.0536042268243	1.33994926203683	0.421869819919734	-1.06591954925754	-1.8875315508776	0.640941712189352	0.502211928237338	0.650825125252175
TRINITY_DN89868_c0_g2_i1	3.72363262703498	-2.88328331479022	2.60471745604385	-2.88328331479022	-2.88328331479022	-2.88328331479022	-2.88328331479022	3.13098269974127	-2.88328331479022	2.50803761734655	3.51061333789853	3.39728332970479	-2.88328331479022	4.93961250416747	-2.88328331479022	1.77057925053595	2.9205120067481	-2.88328331479022	3.600435742246	1.16904562549651	-2.88328331479022	3.47009291186338	-2.88328331479022	-2.88328331479022	-2.88328331479022	-0.435439670428137	-2.88328331479022	4.05586096866388
TRINITY_DN2513_c0_g1_i1	-1.85520628775893	0.571874279782384	0.745874021717305	1.60950193610286	1.76499697681337	1.55405489847823	-0.00231624602702407	-0.625812906211659	2.09104466440917	-1.4354144340296	-1.0106668098053	-1.16863762650999	0.109270055805336	-1.90622628051783	2.3095294586522	-0.767212772941022	-0.803508902164012	1.53935323407147	-1.09398312170304	-1.54192614331591	1.07784660133737	-2.0062071616146	1.75279738871953	1.42367738970537	0.277824325514234	-2.0062071616146	1.07640187041871	-1.68072124731405
TRINITY_DN11964_c0_g2_i5	-1.11495198856032	-1.11495198856032	-1.11495198856032	4.19959953533285	5.17981577908624	-1.11495198856032	2.97835464581157	-1.11495198856032	-1.11495198856032	-0.62643697960251	-1.11495198856032	-1.11495198856032	3.06479789873531	-1.11495198856032	-0.96699410717322	-1.11495198856032	-1.11495198856032	-0.236815221933374	-1.11495198856032	-1.11495198856032	2.26923600079717	-1.11495198856032	-0.756555726603668	-1.11495198856032	4.49320671216031	-1.11495198856032	-0.644024731085195	-1.11495198856032
TRINITY_DN7563_c0_g1_i3	3.40011066994554	-2.39323874765019	2.12292475608567	-2.65746892233892	-2.66466442374312	-2.06344333815817	-1.67916399343823	4.14756423373983	-2.66466442374312	1.17680557572268	-0.643895558648548	3.76879583236318	-2.66466442374312	0.765085427057097	-2.66466442374312	2.16589514879114	3.16733945295804	-1.14864927673945	6.00015259847267	-2.66466442374312	-2.66466442374312	5.82403132851644	-2.3346797739847	-2.66466442374312	-2.66466442374312	-2.66466442374312	-1.8295488084849	6.19336320947891
TRINITY_DN1869_c2_g1_i5	1.38193326093324	-0.258658618451181	0.498957861157676	-1.21595147188092	-1.55811937321261	-1.03857857946727	-2.27492367281396	-0.181507605642949	-0.13548833278614	0.633754190073834	1.20757928516837	1.10980282022291	-3.41570232859676	0.337688269069231	-0.426199967734379	0.229192227840247	0.528875045344275	0.211554298330566	1.33023412700786	1.39196170927981	-3.41570232859676	2.51411233518496	1.33640397072843	0.279846139536339	-2.73223043574153	1.64961147410427	-0.000214057547060165	2.01176975848953
TRINITY_DN7926_c0_g1_i2	-0.0469879492694874	-0.60182234516368	-0.60182234516368	4.40389201882453	4.07748884357128	-0.60182234516368	-0.60182234516368	-0.60182234516368	-0.60182234516368	0.0571888260344698	1.59572856225619	-0.60182234516368	-0.60182234516368	-0.60182234516368	-0.60182234516368	-0.60182234516368	-0.60182234516368	-0.496144267269143	-0.60182234516368	-0.60182234516368	-0.60182234516368	-0.60182234516368	-0.60182234516368	-0.60182234516368	3.04710321428944	-0.60182234516368	-0.60182234516368	-0.60182234516368
TRINITY_DN6789_c0_g1_i18	0.822366392745723	-0.216166049849025	-0.160420176440205	-1.99209282909411	-1.69358959579212	-0.0026437427062711	-1.4022256509773	0.0893393960270896	0.972081397630736	1.24507115887309	0.0183814820223058	-0.0134923608421427	-3.10381791165294	0.545498930065882	1.43795757760968	-0.956764999968567	-0.57278083503378	1.05487373529749	0.726769316642381	-0.228497395045291	-2.84861149594617	2.41386681306994	2.22023986459902	-1.50270798835519	-1.55298119483641	-0.317900560948428	3.84325920040151	1.17498752250311
TRINITY_DN5621_c0_g1_i47	-1.06934947914217	-1.39372489444828	0.466534773597596	0.753432510538714	-0.740201552251472	-0.418429180289501	1.50201881434903	0.456379675068664	-0.82188534984518	0.389637480825898	-0.227342256771046	-1.20353129549998	4.23585438093556	0.0394159382607755	-0.150316499250426	-0.170632814979353	0.0193210955648651	-0.178523600598819	0.0294035034681353	-0.724713534035692	4.76794383076843	-0.267734823445082	-0.7448805672963	-1.14566847111398	-1.63006443361665	-0.212684457643628	0.0654840345164487	-1.62574282766656
TRINITY_DN1487_c0_g1_i9	-0.685889147639031	0.566284265562996	-0.685889147639031	-0.685889147639031	-0.685889147639031	3.2254189427263	-0.685889147639031	-0.685889147639031	1.29230648204262	-0.685889147639031	-0.685889147639031	-0.685889147639031	-0.685889147639031	-0.685889147639031	1.91366669490734	-0.0799207887975721	-0.685889147639031	-0.0620222857863323	-0.685889147639031	-0.685889147639031	1.64036055319843	-0.685889147639031	-0.685889147639031	1.41172164898739	-0.685889147639031	0.0145505705020617	2.42363857415933	-0.685889147639031
TRINITY_DN727_c0_g1_i23	-0.920076085645269	-0.625490238957001	0.401225635611984	0.9711257584138	0.332910129619757	-1.02602816854073	-0.418911723248238	0.0945272009363123	-0.100139602882551	0.624132598088203	0.40747716761646	-0.156661052576644	1.61686730881737	-0.0937241731302985	-0.573467361796958	0.285330684636445	0.288043793176312	-0.709586415070329	0.221655457282886	0.10379632155924	2.21756975782865	-0.749716262462756	-0.585832511765257	-0.315160412243488	-0.486565926294946	-0.136739385572003	-0.290158174832094	-0.376404318568864
TRINITY_DN1143_c0_g1_i84	-0.243313895603689	-0.243313895603689	-0.243313895603689	0.121818697848841	0.493074505099772	-0.0404260621335454	1.70116977554506	-0.12961339643896	-0.243313895603689	-0.243313895603689	-0.243313895603689	-0.243313895603689	1.80561974959423	-0.243313895603689	-0.243313895603689	-0.243313895603689	-0.243313895603689	-0.103189671694618	-0.243313895603689	-0.243313895603689	0.0786141992836736	-0.175675178728325	0.00885951759833825	-0.243313895603689	0.230732703715617	-0.243313895603689	-0.0979625100310687	-0.243313895603689
TRINITY_DN5474_c0_g1_i13	1.30381914299879	0.266815632458181	1.50539071298125	-1.7062445403459	-1.7062445403459	-0.555684863770522	-1.7062445403459	1.37048556113224	0.186729274927431	0.641137650969208	0.399768697276216	-0.642051478418411	-1.7062445403459	2.96782058138573	0.632607698799281	0.813045738690622	1.39624563071252	0.361049981122629	-0.620140169102612	0.972728767508267	-1.7062445403459	-0.713476109576979	0.483738113437663	-0.509637496251085	-1.7062445403459	0.363801247827027	-0.225462415941923	-0.161264657090099
TRINITY_DN9804_c0_g1_i7	-0.427387226939882	-0.427387226939882	-0.427387226939882	5.08613510094355	6.02593279949339	-0.427387226939882	-0.427387226939882	-0.427387226939882	-0.427387226939882	-0.427387226939882	-0.427387226939882	-0.427387226939882	-0.427387226939882	-0.427387226939882	-0.427387226939882	-0.427387226939882	-0.427387226939882	-0.427387226939882	-0.427387226939882	-0.427387226939882	-0.427387226939882	-0.427387226939882	-0.427387226939882	-0.427387226939882	-0.427387226939882	-0.427387226939882	-0.427387226939882	-0.427387226939882
TRINITY_DN669_c0_g2_i1	-0.926386691804609	-0.813012110788629	-1.00811870620394	5.54361581626854	3.47035808067375	-0.537976607484641	-0.0857197954738027	-0.778984706988436	-0.4839855893489	0.268971749813083	3.03866240086133	-0.668950161227745	0.106145142733297	-1.03063023747449	-0.704703908967903	-0.764485137293321	-0.28860208279395	-0.747933961029473	-0.792499513462917	-0.591111657075326	0.352698402077019	-0.592096095899527	0.224374305101479	-0.483072202144672	0.615732807910812	-1.14299676054705	-0.584239330173288	-0.5950534492567
TRINITY_DN89380_c0_g1_i6	-1.15321735522126	0.267938605440968	1.01510376051847	-1.15321735522126	-1.15321735522126	-1.15321735522126	-1.15321735522126	0.691971580118822	0.979359487448753	-0.325398330603936	0.537423223394438	1.23276580407655	-1.15321735522126	1.21973474269057	0.394232473922711	-0.111273525251088	1.4187021080243	0.0947101582223302	-0.158999707815261	1.16205903179368	-1.15321735522126	-0.676058144034614	0.344011773566351	0.592235127910442	-1.15321735522126	1.6063646180123	-0.554852149897611	-0.504291795768134
TRINITY_DN1039_c0_g1_i1	-0.537996658403144	-1.03539772358341	-0.987034702022007	2.60147827129312	2.36895778951475	0.617462366030824	1.71331700666102	-0.412954739232644	-0.277258822659494	-0.223510721006894	-0.511894555857563	-1.08981950583879	-0.665073919274736	0.545559247224657	0.306003860441511	-1.41922614032505	-1.13891068017195	0.0168825626294211	0.456305131138127	-0.597264538884278	-1.03050465343647	1.06280212895881	-0.0634717526363282	-1.9577510723276	2.28119661401383	-1.15021312520906	1.17832489131426	-0.0500065583509217
TRINITY_DN10514_c0_g2_i2	0.917257909170927	-1.92873386149365	0.631247332666183	2.14242813179561	0.937778532594152	-1.03420709123625	2.07036417221196	2.00096246809008	-1.92873386149365	0.652135201499223	0.171907454479823	0.0891880465036161	-1.92873386149365	0.0895442235307038	-0.909387772688834	-0.806392453967526	-1.23274004838375	-0.561362795845117	1.12646179274848	-0.957144325963584	-0.874927417797852	1.03103629371782	-1.92873386149365	-1.39666630920462	1.89052556862399	1.89144510092154	-1.77557707343223	1.62105850594022
TRINITY_DN7141_c0_g1_i5	-2.29004704036517	-1.27280399651729	-2.37807709020976	4.1197268807651	5.5264524683532	-0.76539481345317	3.75609280276086	-2.25889523264182	0.363278548695338	-0.61859531461566	-1.25472257596332	-1.99908550670875	5.63205248907207	-0.420973907158769	0.500434960167176	-1.3684647420125	-1.69745450073405	-1.68617237058167	-2.11485359006534	-2.62430364644209	5.38333818815279	-2.39519788101921	-0.645315784964926	-1.74677913528582	4.36749843675029	-2.75670218194763	0.747814231498163	-0.102849695528046
TRINITY_DN15256_c0_g1_i24	-0.847953144201138	-1.08674000378825	0.79487687025911	1.63519277542048	1.50617640574378	-0.850938237426042	0.232934319828979	0.218198355507437	-0.89523897906905	0.331548690124917	0.299330667661316	0.0465989704879526	1.68715342968925	-0.392919906685313	-0.876868250699055	-0.0536931028538774	0.277627437145205	-0.734449989133028	0.41840733257026	0.351422998095391	1.56346413305501	-0.706605246996478	-0.72127961201397	-0.484058336711884	0.521723088997764	-0.472518561212966	-1.18351357651291	-0.577878527282885
TRINITY_DN7125_c0_g3_i1	-0.846236912244969	-0.205615984209271	-0.846236912244969	1.73246032540373	2.95585288199056	-0.846236912244969	-0.846236912244969	-0.846236912244969	-0.475514637096801	-0.846236912244969	-0.482224858686354	-0.846236912244969	3.58932501228883	-0.846236912244969	-0.846236912244969	-0.846236912244969	-0.846236912244969	-0.208394851920864	-0.846236912244969	-0.846236912244969	2.88396826779544	-0.846236912244969	-0.846236912244969	-0.476630842213131	5.56967382946308	-0.496871634650755	-0.846236912244969	-0.846236912244969
TRINITY_DN134652_c0_g1_i1	1.77844666158154	-0.548873775788012	0.735993137758979	-0.781534532578287	-0.781534532578287	-0.781534532578287	-0.781534532578287	0.173034038174707	-0.624490822432707	0.392232535158419	0.446822421622761	0.680517786218146	-0.781534532578287	0.904181403412364	-0.495836406620162	-0.00585183083922758	0.479695376408759	-0.572393134739696	1.28782393064554	0.66313253426362	-0.781534532578287	0.587513110877626	-0.591235740951693	0.242075682604358	-0.781534532578287	-0.264510860513707	-0.781534532578287	0.984000213784689
TRINITY_DN8390_c0_g1_i15	-1.53912847608982	-0.42276371939804	-1.53912847608982	5.26367219956745	7.57405369061349	1.97814721711976	-1.53912847608982	0.12353277938527	-1.53912847608982	-1.53912847608982	-1.53912847608982	-1.53912847608982	-1.53912847608982	-0.690330294845635	-1.53912847608982	0.171485126292852	-1.53912847608982	-1.02917932978551	-1.53912847608982	0.224707982801127	1.41989974285387	-1.53912847608982	0.298814765801203	0.425824576810975	7.10844147609487	-1.53912847608982	-0.898507548054127	-1.53912847608982
TRINITY_DN8392_c0_g2_i2	-0.754125855269931	1.11127149292493	0.514981252972449	-0.645609731964925	-0.932629555811796	0.105579133340096	-1.07404282461281	0.452075830549776	-0.507863799571072	0.480454395381293	0.382122559799642	0.0851557702364416	-1.83756924505015	0.316838366050429	1.2925490677056	0.576401679190808	0.881865828718533	0.742103435746127	0.265009448065759	0.0311281970555473	-1.36842247157964	-1.01635547443216	0.805701949768571	-0.182062695536503	-0.993775484766677	0.322574735599574	0.762745518031311	0.183898477458793
TRINITY_DN3866_c0_g2_i1	-0.74120704425546	-0.74120704425546	-0.74120704425546	3.401042998744	3.4877655255047	-0.74120704425546	1.11039209897968	-0.74120704425546	-0.74120704425546	-0.436696002445508	-0.74120704425546	-0.74120704425546	2.12471177029675	-0.422745579087878	-0.605015657968316	-0.74120704425546	-0.136186891193051	-0.638213050932135	-0.74120704425546	-0.74120704425546	1.3174557951231	-0.74120704425546	-0.74120704425546	-0.74120704425546	3.24874937982185	-0.74120704425546	-0.591947678755838	-0.74120704425546
TRINITY_DN30252_c0_g1_i6	0.261454937742656	-0.644491088287507	0.625104474746666	-0.0235592580578019	0.329991885699423	-0.200408417656906	-0.549549128244103	0.226478799499682	-0.779063639283514	0.107170333499021	-0.0908927584756865	0.0963138814588755	1.01538224350403	-0.00850718868220701	-0.604579966597584	0.293492413558695	0.225925512804161	-0.772415263274149	-0.302868563866796	0.504828485785998	1.12982468806479	-0.210108498435674	-0.705451827125335	-0.23274539131992	1.01826091763683	0.580356247378853	-0.966166278442714	-0.323777553629776
TRINITY_DN2829_c0_g1_i11	3.15323331276881	-1.11983204673119	1.58712710047175	-1.72463747642692	-2.20593641797448	-1.93810102587687	-1.24616626276301	1.15133405770508	-2.20593641797448	1.31523998375308	3.39001473321338	0.898232476848975	-2.20593641797448	2.74616413619396	-2.0895716612827	-0.566241184574898	-1.06058503240186	-2.20593641797448	3.60869090615848	4.45220364246284	-2.20593641797448	5.97552397856566	-2.20593641797448	-2.20593641797448	-2.20593641797448	2.44471327231471	-2.20593641797448	-1.12391514862898
TRINITY_DN1873_c0_g2_i7	-0.0740622059508351	0.137403270973547	-1.27071910645928	2.05198791135219	3.26540655582578	0.770247480366109	2.2756961277367	-0.0168577958050329	-0.145188224375418	-1.08401088618513	-1.64689522144722	-0.92279580303897	1.98007604596525	-1.07491226688531	-1.32429312746286	-1.12979617395844	-1.89450675860755	-0.318576812865067	-0.899015967129269	-0.403587747801528	1.72830664811874	0.228416346151771	-0.0842961447210846	1.81108009711812	0.463972224138061	-2.42257792318628	0.445713745586516	-0.44621428745352
TRINITY_DN8981_c4_g1_i8	4.03856829172586	-0.509452630607154	2.88962456304104	-4.35925177979609	-4.35925177979609	-0.102316618324877	-2.55230911521833	3.38484202432437	2.02422788398747	2.15472841369323	-0.392729024305472	3.29525536699149	-4.35925177979609	3.30751901177317	-0.750206049120546	1.59489799129044	2.15770888010273	-0.481507529847088	3.62686899438955	3.42465662825484	-4.35925177979609	-1.15073451999055	-0.322484723354441	1.53801285186827	-4.35925177979609	3.33959176789859	-4.35925177979609	-4.35925177979609
TRINITY_DN6278_c1_g1_i18	-0.00101470398895409	-0.311877634913363	1.01909965208547	-1.14375487610504	-1.14375487610504	-0.339701317137683	-1.14375487610504	1.35806638931587	-1.14375487610504	-0.0955186904521885	1.4203793673532	0.765058031634511	-1.14375487610504	0.667305071635043	0.539717016750191	1.33003203550933	1.50907575948368	-0.0788720245201819	-0.423038633583905	0.684470484253848	-1.14375487610504	-1.14375487610504	-0.0920347596577087	0.24305607036718	-1.14375487610504	1.19680739292138	0.096254088630034	-0.337224586845471
TRINITY_DN7601_c0_g1_i28	-1.31720845767164	0.32063360265246	-1.31720845767164	-1.31720845767164	-1.31720845767164	6.23348446609132	-1.31720845767164	-1.31720845767164	7.20906384480402	-1.31720845767164	-1.31720845767164	-1.31720845767164	-1.31720845767164	-1.31720845767164	4.76300149147292	-0.992973895401114	-1.31720845767164	2.54613535303481	-1.31720845767164	-0.983784723946453	-1.31720845767164	-1.31720845767164	0.454254600694006	1.41657971095354	-1.31720845767164	-1.31720845767164	2.74335778773411	-1.31720845767164
TRINITY_DN7831_c1_g1_i18	-1.06856920981814	-1.06856920981814	0.316585687066208	5.01343076309242	5.51189288488506	0.199266182279479	1.2426432448169	0.274554309583716	-1.06856920981814	-1.06856920981814	1.43325205560277	0.117931347826359	-1.06856920981814	-1.06856920981814	-1.06856920981814	-1.06856920981814	0.0800395603870845	-1.06856920981814	-1.06856920981814	-0.177150022972057	-1.06856920981814	-1.06856920981814	-1.06856920981814	-1.06856920981814	4.15323055434037	-1.06856920981814	-1.06856920981814	-1.06856920981814
TRINITY_DN4675_c0_g1_i15	-0.112828395794382	1.12378208021803	-0.302599649250689	3.15016440443773	0.265721631565196	0.510073857967892	2.60234718909936	-0.164328438568672	-0.647824915839432	-1.39075073694127	0.0655591576122134	-1.76376437770245	-4.2286939788323	1.21709892596502	2.19404360770523	-2.31642735076585	-1.34565974317715	1.2248236003832	0.8570280921344	-1.52050674281159	-4.2286939788323	-0.508415513598973	2.30476035333248	-2.52515025909848	0.577475385306595	-0.444399400800538	4.92480485330697	0.482360342979766
TRINITY_DN57759_c0_g1_i6	-0.72742279698472	-0.978961563980685	0.493431793356775	-0.211578656327595	-0.933121487239649	-0.961600403319247	-0.444153907410872	0.664568556171025	-0.496532026754647	0.464182677000471	0.966153934863019	0.528666723373678	-0.77717583218182	0.305933005392339	-0.8605315786773	0.52497643988709	0.482902662977579	-0.256036908292175	1.60172512990598	1.04270743816422	-0.710890215866048	0.326807615477672	-0.238506983734598	-0.681221809633994	-0.0940506993428964	1.29826672343586	-0.937640504375066	0.6091026741156
TRINITY_DN3437_c1_g1_i2	-1.60338705667024	-0.322430742839187	-0.0788218355930432	2.40873461604197	3.84792297943038	-0.555848667906882	0.945789221997852	0.277494340567408	0.9184175050537	-0.0813313075092787	0.140343319374386	0.676084238974225	0.142925709755216	-1.17900238513215	-1.05150195319852	-1.60338705667024	-0.102075307426583	-0.871334983369954	-0.83107908171184	-0.6273900990538	1.08904014141946	-0.0904017218565667	-1.60338705667024	-0.479720860216423	3.76328485944152	0.0778372971093166	-1.60338705667024	-1.60338705667024
TRINITY_DN38122_c0_g1_i5	2.02344811655632	-1.7716217842262	1.79553440443068	-0.256843113918579	-0.544539573986642	-1.52650928638967	-1.37624124431537	0.695139796996	-1.49449889148705	1.25064063412486	1.49841725336488	0.475800874297533	-1.48998341036455	1.26623930248273	-1.35453062617938	-0.145687502448737	1.14228480513496	-1.84612722058983	2.79876733584718	0.81448199892208	-1.84612722058983	2.43297258154392	-1.84612722058983	-1.65962666294533	-0.0938067921301586	0.587633461375516	-1.57350676592684	2.04441675101132
TRINITY_DN3739_c0_g1_i11	-1.28372730751537	-0.332139512700612	0.452228046496897	3.12076713844341	3.79214755945976	-1.28372730751537	1.09893994522967	-1.28372730751537	-1.28372730751537	-1.28372730751537	-1.28372730751537	-0.0218956487632305	3.3124922714741	-0.127978074837422	-0.77074197270169	-1.28372730751537	-1.28372730751537	-1.28372730751537	-1.28372730751537	0.0131705501847108	4.27187414480893	-1.28372730751537	-0.852906810995596	-1.28372730751537	4.01603020432395	-1.28372730751537	0.000194464792250715	-1.28372730751537
TRINITY_DN279_c6_g1_i13	0.0783622582952439	-0.616783160176335	0.965283815155615	-0.040282238203375	0.562512364107041	-1.41782430830174	-1.43302404546553	0.61733855374222	-0.967009249466063	0.109731231936493	1.27571743057789	0.341024403762919	0.290637651954741	0.311688092333046	-1.16215866367998	1.10666864844031	1.04583926457419	-1.33459235616553	0.107106558609371	1.33673649132936	1.32492565445014	-0.419715540874371	-0.993054741595272	-0.608850300673863	-0.518935836778191	0.379958964805306	-0.922531328008263	0.581230385314619
TRINITY_DN9325_c0_g1_i6	-0.122126663145872	-1.09430621808078	0.596864802711807	0.29686687636573	0.060943169933668	-1.18769825447255	-0.151964042739341	0.682859723746776	-0.758036820596929	1.34155481366231	0.619225883753575	0.974501004190564	-0.0978431039926919	-0.0974890249527776	-0.945415126126698	1.45561512660163	1.40678040842946	-1.1417061373739	0.048198431213641	0.199080984764776	0.411266249102817	-0.410593269453134	-1.31940947604182	-0.767581831361112	0.455132458467026	0.565233732551898	-0.804093263030368	-0.215860434127706
TRINITY_DN25_c0_g1_i24	-1.16194923373292	-0.910633455431566	-0.00559778856965965	-0.269132457090063	-0.20580997505733	-0.408908104646996	2.40678007587308	0.910992715935844	0.0294541602804923	0.94155266207299	-0.261646670203505	1.03804776728345	2.65349554187243	-0.656603077451464	-0.469706592206725	0.58342292872585	0.542638431197406	-1.40127968865806	-1.20114859768747	0.534276822622958	2.95132875301589	-1.99469772022004	-1.98727070231997	0.532124991303173	0.147170996091297	0.418127502625394	-1.27948924988724	-1.47554003573725
TRINITY_DN3495_c0_g1_i6	0.1971750214385	0.497442333471269	-0.242589563742721	-0.34596730358803	-0.635866544282754	0.295578725499494	-0.276980693396722	-0.35898063122228	-0.237118586231135	0.106273096221389	-0.363742005316006	-0.174080785812431	-0.638749052815875	0.39898457463064	1.09243418875632	-0.202587213501425	0.175186017665442	0.370598119443377	-0.445923649263484	0.192317457789197	-0.638749052815875	-0.167821795340749	0.268141542792643	0.37774726708032	-0.638749052815875	0.280400310471799	1.1975790811081	-0.0819518062231324
TRINITY_DN20890_c0_g1_i3	3.24481526884944	-0.981924443563836	0.417520121025621	-0.981924443563836	-0.981924443563836	-0.981924443563836	-0.981924443563836	0.868474953206418	-0.981924443563836	1.18028559275047	0.729570463086252	0.21845435442019	-0.981924443563836	-0.00886427075975216	-0.981924443563836	1.83447046560529	-0.981924443563836	-0.90194906684324	0.760513001812429	-0.981924443563836	-0.101434816876017	4.81363472787473	-0.981924443563836	-0.981924443563836	-0.981924443563836	0.216569710075247	-0.981924443563836	0.474881705666638
TRINITY_DN6614_c0_g1_i7	-0.970086740000684	0.560091353464082	-1.17672996398408	-0.862903667593681	-1.17672996398408	-0.0926656991956045	-0.633729086581654	0.0249038971855713	0.0173570881322234	-0.811597370531549	-0.000407191343616331	-0.68205835233653	-1.17672996398408	1.38886721187015	2.55716664126342	-0.849042599808032	-0.507703198474449	0.176593327178817	0.508985972006572	-0.505889628102517	-1.17672996398408	-0.0490966842582055	1.58199960447378	0.108376287077175	-0.252249971625057	0.382027466389683	4.14854850357261	-0.530567306826186
TRINITY_DN9359_c0_g1_i11	-0.458232727115391	-0.432495165701783	0.163760504550732	2.2348638832704	-0.458232727115391	0.119981438357063	1.23508695169618	-0.11226869677252	-0.458232727115391	-0.0808312963295975	0.134403701491186	-0.371448960973325	-0.0897437264702879	-0.0741829203202318	-0.458232727115391	-0.149056539636877	0.231513711378164	-0.458232727115391	-0.344532227950663	-0.458232727115391	-0.0284828763151754	-0.409996541462544	-0.305075939053971	-0.273000472885231	2.32940868736793	-0.294733994832512	-0.275540429599201	-0.458232727115391
TRINITY_DN1069_c9_g1_i1	-0.373301360302981	-0.43792600413582	0.305704630333313	0.566686082795056	-0.554825296624955	-1.45940573154627	1.4538187977843	-0.12884733151547	-0.716106203658015	0.182140297541252	0.269167871013093	0.879446507598912	3.51204585484911	-0.0264463242701656	-0.454365114845742	-0.793103603373177	-1.12712744848934	-0.593091170169225	0.425387530997255	-0.834602966293325	4.02756601282413	0.294626586809768	-0.31666555943019	-0.925344129125154	-1.45940573154627	-0.499635576334805	-0.868683961536431	-0.347706659348852
TRINITY_DN20753_c0_g1_i5	3.27652524978256	-3.78921937534258	2.14941928313022	-2.7770082913917	-3.78921937534258	-1.29378003239129	-3.78921937534258	2.22774487094538	-0.976310476780825	0.879920805130428	0.800723838201304	1.37496350875013	-3.78921937534258	2.19839709453011	-1.25790030298779	0.393155112933227	0.894926097031953	-1.24102938626401	2.59067878818211	2.74516911290907	-3.78921937534258	4.19600779138712	0.556957468036828	0.157230777521646	-2.28892719860841	2.14482527176967	-1.56209444089265	3.75650193578782
TRINITY_DN1964_c1_g1_i2	0.235299769383364	-1.03740648329837	-0.522376369885974	3.15669835717919	2.17253853609371	-0.623339384971487	2.33835480425898	-0.220952375633084	-1.42711514850791	-0.648176069125899	-0.363252527871731	-1.16555011255446	0.613486040360832	-1.29331874847321	-0.93369762594197	-0.904110787086203	-1.08073391496247	-0.157116915813506	0.338396338950258	-1.31515735377597	0.235959858015311	0.906973705027667	-0.273810652444234	-0.667897323876896	3.02792189082673	-0.597142533472704	0.0612982796775254	0.144226747922515
TRINITY_DN7327_c0_g1_i5	1.66419649467745	0.124095561085461	-1.53672663084525	-2.55668414297157	-2.36916033317526	-1.709000661367	-1.98210078803042	-1.38660245458467	1.19181696287812	0.684920481263023	-0.315676043467779	1.18065159671634	-2.17643785950629	1.09577711846203	1.02445384123924	0.0863256431174539	0.697464766397684	0.819085719587735	2.09737436861946	0.0495102843695179	-2.48180241874044	2.95854553234892	0.810706053971761	1.41240200763877	-1.11310860048758	1.31639006739976	0.0694066690720332	0.344176764331492
TRINITY_DN2379_c0_g1_i67	1.79200855597041	2.10524123739867	0.382943731373742	-1.41875205631243	-1.53571837936007	1.12748185751107	-1.81182338535853	-0.636584911565265	-1.52040457480875	-1.0153628539363	-0.841595786199598	-1.16288453029392	-2.27102950655495	0.899385343175379	1.91583607218943	-0.568873693927568	-1.5026606265142	1.10975920663352	2.10551987931235	-1.36643729448318	-1.98656741438264	2.01538284222666	1.62405455520959	-0.72083914563074	-1.33023900630718	1.02912919048932	1.90323709727821	1.67979359686693
TRINITY_DN14729_c0_g1_i5	-0.535963812775949	0.845275400116495	1.17052783972463	-1.42411699730274	-2.18503752121654	-0.0102808375446894	-2.46961501299929	1.19925417011686	0.517228650307895	0.990668952859127	1.61787935257757	1.07145570534114	-3.34149617635478	0.712701856000752	0.305925562924867	1.65179149451032	1.6420748833161	0.18708874048331	0.856059648744608	0.67580808514187	-4.89829342294752	-0.935004271732792	0.23107203135874	1.71058972639234	-1.93334037004672	1.30688401485254	-0.258945478225455	1.2998077863773
TRINITY_DN8381_c0_g1_i5	-0.607436706639254	-0.798073736453269	-0.404659927186993	1.85804232829633	2.5829992932505	-0.893278558846944	1.0593535934674	-0.113125832186685	-0.764954461871404	-0.182950869741535	0.104482968957057	-0.137204141733033	1.90980960951761	-0.345319948482464	-0.587997995167089	0.200180293297461	0.266754397855934	-1.03578612911918	-1.00002171636877	-0.669927854485632	1.55287506480234	-0.659745579905296	-0.714681255390181	-0.714022640888494	2.09483655765953	-0.572991670553638	-0.900004422035257	-0.527150660049047
TRINITY_DN1930_c0_g1_i1	-0.754662342466077	0.507786262231975	0.700231580862549	-0.738145177876236	-1.05865275349036	0.624635437085773	-0.950780052195592	0.926879546724249	0.709061115839959	0.687590654263855	1.21922627594935	1.22668878802067	-1.45151257063783	0.137242415347635	0.301110013284092	0.851442023133219	0.58201320413063	0.20517022576612	-1.12813525911339	0.433182814088869	-1.68847779306155	-0.472376203091978	0.838158803599637	0.415972402209366	-0.961064072612274	-0.703199298768311	-0.423816898847034	-0.0355691403773204
TRINITY_DN3526_c0_g1_i1	1.64035981175336	-0.414739007948337	0.950487619677782	-0.247964827217375	-0.977408834051039	-0.977408834051039	-0.977408834051039	1.04974521745269	-0.35354197219834	0.271733069229309	0.390521307380844	0.682972201191373	0.422582516613143	0.370823585188232	-0.691710708092913	0.296405410535998	0.942884466159968	-0.572505711905908	0.4378089908378	0.0603247933954764	-0.977408834051039	0.857302381753686	-0.604456736139209	-0.977408834051039	-0.977408834051039	-0.0273137398773525	-0.977408834051039	1.38014317056705
TRINITY_DN1303_c2_g2_i2	-3.07644353248411	7.07387242501968	-3.07644353248411	-3.07644353248411	-3.07644353248411	7.84510660530473	-3.07644353248411	-3.07644353248411	5.02035594144226	-2.50016327486275	-3.07644353248411	-3.07644353248411	-3.07644353248411	-2.95476497589586	7.37182663842164	-3.07644353248411	-3.07644353248411	8.67199883144284	-2.84010399331573	-2.75336174298037	-3.07644353248411	-1.31515825912249	9.79643042596606	4.0844968184452	-3.07644353248411	-3.07644353248411	7.90281801950815	-2.33314400459585
TRINITY_DN3852_c0_g2_i1	-0.514512082454344	-0.514512082454344	-0.514512082454344	3.15224450943046	4.60989877351579	-0.514512082454344	-0.514512082454344	-0.514512082454344	-0.514512082454344	0.369890470529344	-0.514512082454344	-0.514512082454344	-0.514512082454344	-0.514512082454344	0.165362065292279	-0.00862115272438624	-0.514512082454344	-0.319164484132124	-0.514512082454344	0.00351941014782575	-0.514512082454344	-0.514512082454344	-0.514512082454344	-0.514512082454344	1.73311167374191	0.0694883008314291	-0.514512082454344	-0.514512082454344
TRINITY_DN11778_c0_g2_i1	0.740482628751083	1.43209576780148	0.855078741746461	-1.06755270286522	-1.90479144324184	-0.179576854767988	-1.27696885030059	0.520582300598658	-0.0833200187235379	0.123826384870841	0.706875381308373	0.957829153348337	-1.41360050246824	0.000301165464003272	0.417136651645525	0.697678423938561	-0.342706647542187	0.43756079367451	0.915174088817734	-0.0831193517726767	-1.85529088914558	0.438539508184713	0.589046298244333	-0.728104656381157	-1.48179642218407	0.469649668007511	0.169678966049807	0.945292416941145
TRINITY_DN4715_c0_g1_i1	-0.826624673350142	2.3774192326678	1.01081840874424	-0.572081058347228	-1.25955570374087	0.746274533581581	-2.17403212056268	-0.418556385336974	1.82135732645888	-0.203576396176697	1.19212378928359	-1.58906961984153	-3.17258870369301	1.15337329247884	1.98243187466556	-3.17258870369301	-2.68819274119035	3.43735828202348	1.35279115680345	-0.195858483015861	-3.17258870369301	1.03506992519581	3.22425579324681	-1.49406602680952	-2.66061472191121	2.01747299104611	1.71751746109813	0.531729974067818
TRINITY_DN19053_c0_g1_i24	2.18800057071136	0.14563898959526	0.58809138017254	-1.41901025878403	-2.42507425972452	-2.40801756795307	-0.686965257500926	1.40507893035648	-0.921733089796962	1.85072724534578	1.60162053247076	0.532485138771335	-3.43800043416879	1.44801311420603	-1.73003397939281	0.817877918413998	1.3552712203293	-0.189313807294961	3.2576593830973	2.61334991384419	-2.89995898083512	1.61258832734006	-0.801317817000304	0.000558572754881137	-3.43800043416879	-0.082984169949238	-2.10228852384833	3.12573734300858
TRINITY_DN7543_c0_g1_i1	-0.456287694472906	-2.79380599127948	0.942050601218595	0.837996430881448	0.106814853124504	-0.854713421810028	-0.444772084597905	1.11037794468839	-1.82437712399773	1.70690374585359	0.192942142711757	-0.289244657484228	-2.55515313995112	1.79414684858331	-1.88039899191965	-0.108864836748483	0.0389573746708587	-1.22485887769621	3.66438292520853	2.41214063969547	-2.16650288158472	2.69226061095204	-0.990040292781757	-1.93129232791424	0.331553008390301	0.424086188751319	-1.42646956695042	2.69216857445876
TRINITY_DN9648_c1_g1_i5	-0.215887531416963	0.199871135105535	-0.215887531416963	-0.215887531416963	-0.215887531416963	0.0567329232460291	-0.215887531416963	-0.215887531416963	0.95082791354946	0.414517940065361	-0.215887531416963	-0.215887531416963	-0.215887531416963	0.123249853502623	-0.0104950184272779	-0.215887531416963	0.0531456150382743	0.217071875859144	0.108347030853569	0.154834743731204	-0.215887531416963	-0.215887531416963	-0.0421204636802561	0.390080827424496	-0.215887531416963	0.0792477175838553	0.0944525891951878	0.0167732253733124
TRINITY_DN1303_c3_g1_i2	5.28771400334541	-2.53594620462068	2.06235944304032	-2.53594620462068	-2.53594620462068	-2.53594620462068	-2.53594620462068	3.19425897541973	-2.53594620462068	2.57491811951151	2.47277372839475	3.17510811719139	-2.53594620462068	6.02621606764944	-2.53594620462068	-0.25143207137643	-0.0564569336421248	-2.53594620462068	4.94832084799128	1.68523487497584	-2.53594620462068	4.21787223855287	-2.53594620462068	-2.53594620462068	-2.53594620462068	2.70230565825614	-2.53594620462068	-2.53594620462068
TRINITY_DN613_c0_g1_i3	-0.737658249482776	-0.163020837943268	1.23659654930876	-1.43771602945393	-2.74041119325631	-0.288570373837756	-0.737658249482776	2.34395055020882	0.206418147722354	2.31717147270954	1.75513847477738	1.68368735226871	-2.97675073242468	1.57624106237495	-0.375529646839736	0.6764239617628	1.85699958012201	-0.469844177843989	0.193975543706869	0.816833069860321	-2.97675073242468	-1.29552637864512	-0.379100381376571	1.19413574525508	-2.97675073242468	0.593590754513498	-0.117775118132663	1.22190056897785
TRINITY_DN14850_c0_g1_i10	-1.27453351047525	0.0628921538074343	-0.532096065098988	-0.7434640177493	-0.440226807512346	2.873342989158	0.409387470334071	0.621156879988432	2.5725614297853	-0.0943856493168251	-0.359203834462244	-0.936537046960238	-0.43699387609585	-0.591960213127675	1.67798643856259	-1.27453351047525	-0.821411063879441	0.952283254574613	-1.02721357549543	-0.263753671722011	-0.486265427608417	-0.659117213212384	1.14473569320881	2.02793177685715	-1.27453351047525	-1.27453351047525	1.42301792834101	-1.27453351047525
TRINITY_DN7541_c0_g1_i3	0.285162429743388	-0.567648402102383	1.47443404348937	0.53876994782463	0.0278467893119096	-1.22330627253405	-0.197678921751206	0.0425010040918348	-0.915824627989789	0.861782950673763	0.710560027295126	0.865290398335593	-1.53518983284309	1.15213438550774	-1.3458124687346	0.505573036068495	0.57601272947652	-0.620919706868974	1.19211463817423	1.23245537941254	-1.81265787016312	0.921469656122667	-0.663691057835167	-0.542279257629409	-1.68043894954145	0.56767853801072	-0.447087130385256	0.598748544839969
TRINITY_DN40316_c0_g1_i7	1.23762177164656	0.689250466262518	1.34873431671637	-0.484258590376209	-0.969737137044523	0.997600907761974	-2.38809332621513	0.205023253760331	0.569515349952832	0.889011567388994	-0.368051064758866	-0.100901524230613	-3.7621564090798	0.0860494989655738	-0.18142491066828	-0.130725937852624	-0.279618999443576	0.519568455153831	1.34550465319257	1.48659102169079	-3.0978382213195	0.944092590682395	0.0353225816920979	0.0294114256123414	-2.67477518864713	2.0395822649643	0.0763532216815594	1.93834796251123
TRINITY_DN3590_c0_g1_i1	-0.416392226374855	-0.293058475761076	1.522207228961	-0.257725402648795	-0.292036857608467	-1.06043395985003	-0.682546937854551	1.36269884346403	-0.753896001647091	1.14789058543287	1.39593696367201	0.885959924641766	-1.24054239097544	0.615715874740451	-1.49179962903288	1.64730244894253	1.76756472892785	-1.27780964869213	0.461715468604634	1.00669341461538	-1.21902382872088	-0.365356761973851	-1.10279999065556	-0.620960471693071	-0.668337453546843	1.20665377607778	-1.01589927489095	-0.261719946153821
TRINITY_DN8299_c0_g1_i1	-1.36525182624654	-0.290252289395823	-0.199362568423217	-0.0712771492579591	-0.837415786396137	0.474207300099487	0.644155283358606	0.39622776991502	0.0717320666886923	0.209310150248504	0.336724460001152	0.0368666232188652	2.27406707002075	-0.497730592674655	0.127242654274801	0.123027326101635	-0.0691655199659262	-0.567977930010268	-0.858620863137495	0.394917221718111	1.91217573827134	-1.163199638699	-0.426877673827826	-0.0788440135619903	1.26847222271665	-0.636005166239061	-0.276961913817871	-0.930182954979848
TRINITY_DN42237_c1_g1_i5	-1.08045587659927	-0.632612232237184	-0.767790703040875	3.43952626710228	5.13152972967595	-0.56544996016554	-1.08045587659927	-0.641098698125013	-1.08045587659927	0.531188666774392	-0.129614239050121	-0.827071640799195	-1.08045587659927	-0.664697210076771	-1.08045587659927	0.33638386531356	-1.08045587659927	-0.304773174860209	1.57397966424613	-0.425104047986715	-1.08045587659927	-1.08045587659927	-0.314921130236292	0.775135231111183	4.49464463347834	-0.548388324310239	-0.73676380742025	-1.08045587659927
TRINITY_DN2544_c1_g1_i5	-0.439646471543635	-1.14407488639973	-0.365958330824607	1.43152440637186	3.30037746623706	-1.00259686631809	-0.741563745074705	-0.985165044844959	-0.379079252558049	-0.75394082938233	-0.224143425335189	-0.552678574809898	1.23161453188555	-0.382077996187884	0.44393878579545	-0.758609749447177	-0.971550331906518	1.19465599273985	-0.870389493233751	-0.835443614125828	1.11670938766627	-1.39959470967584	0.0307063477979233	0.285524541897808	4.20323467930523	0.483357309863196	-0.689371443898558	-1.22575868399344
TRINITY_DN10918_c0_g1_i11	-0.526059378961518	-0.475565796941408	0.125231226763673	1.48482532621427	1.84747484478412	-0.839726718710207	1.76685958031359	0.202911823590259	-1.32885904907895	0.24685806873478	-0.0446173303791975	0.0107220046401171	1.25372772429806	0.0229189735549764	-0.746691928114139	-0.571429352353024	0.142556541334684	-1.29818870900383	0.0672036693447255	0.0556978437451363	0.450946085288852	-0.115471119842742	-0.720077275582903	-0.466781534655809	1.28115831999798	-0.17258948028041	-1.13988401900962	-0.513150339691461
TRINITY_DN11377_c0_g1_i6	-0.481951152139293	-0.970464347528112	-0.106442017047087	2.57331082941841	2.79456516505597	-0.82649857314848	3.91833258044952	-0.031533047443032	-0.5736708223358	0.368662980298323	0.508496047434158	-0.265139763066145	-0.786752394355724	-0.33712950499838	-0.762318176045528	-0.335490078639133	0.152626054001699	-0.910654952292809	-0.210778676861823	-0.6128502848375	-1.03685174486201	-0.248846717695342	-0.174421876568787	-0.754629642213827	1.27652543754909	-0.476520675059108	-1.00653360223563	-0.683041044833616
TRINITY_DN9009_c0_g1_i16	-0.270074234624806	0.0610576875923965	-0.270074234624806	-0.270074234624806	-0.206571292318648	-0.270074234624806	-0.270074234624806	-0.270074234624806	0.296497406001955	-0.270074234624806	-0.270074234624806	-0.270074234624806	-0.270074234624806	-0.270074234624806	1.67815280925436	-0.270074234624806	-0.270074234624806	0.428588765261079	-0.270074234624806	-0.270074234624806	0.737838847018459	-0.270074234624806	-0.233043503679839	-0.0621813829834727	-0.270074234624806	-0.270074234624806	2.12772872723768	0.0332681598625252
TRINITY_DN5731_c0_g1_i20	2.65686895040739	-1.91237001670095	-2.18379569279389	-2.18379569279389	-2.18379569279389	-2.18379569279389	-2.18379569279389	2.15783431653602	-1.12651872772064	4.03616657567276	-1.08618489616747	3.08841416833068	-2.18379569279389	3.34358747639107	-2.18379569279389	2.42080942419102	3.97167021804426	-1.98593030144015	3.18650810663245	-2.18379569279389	-2.18379569279389	4.74577045796048	-2.18379569279389	-2.18379569279389	-2.18379569279389	-0.443947590094562	-2.18379569279389	5.33666584427822
TRINITY_DN19243_c0_g1_i3	-0.202826432893074	-0.202826432893074	0.0493469803089528	2.54327131079693	-0.202826432893074	-0.0851313902233196	-0.202826432893074	-0.202826432893074	-0.202826432893074	-0.154590247240227	-0.202826432893074	-0.097148354998537	-0.202826432893074	-0.202826432893074	-0.202826432893074	-0.202826432893074	-0.202826432893074	-0.202826432893074	-0.056171210773609	-0.202826432893074	-0.202826432893074	-0.122851056172478	-0.202826432893074	-0.202826432893074	1.92183255752644	-0.202826432893074	-0.202826432893074	-0.144856364255744
TRINITY_DN12112_c0_g1_i1	0.467953720104485	-1.1283266594106	1.06733237649854	1.4197158401523	1.91627045209524	-1.50563686557394	-1.14577083505938	-0.0117888707153169	-1.73482750683945	0.144134592101076	0.758804486197842	0.408962279757921	-0.00480858639224824	0.0275626492640768	-1.0407942778416	0.33428983627857	0.109631744701137	-1.62205280979933	1.2530089020147	0.149751524450721	-0.13069302687535	1.97863780257788	-0.755220897089495	-2.30501596491996	2.08311699039608	0.416477920339755	-2.11538056673271	0.964665750319066
TRINITY_DN14303_c0_g1_i1	-1.29175142443064	-1.29175142443064	-1.29175142443064	2.87673016014201	4.76196814917386	-1.07514135568819	-1.29175142443064	-1.29175142443064	-1.29175142443064	-1.29175142443064	-1.29175142443064	-1.14249205893101	3.93668249608273	1.06776974599696	-0.403446529222148	-0.822907481455998	-1.0227182779754	-0.517755099319462	-0.105250866786141	0.98146604867286	3.6394115636252	-1.29175142443064	-1.29175142443064	-1.29175142443064	4.62353044143702	-1.29175142443064	-0.635483889636346	-0.661345952948312
TRINITY_DN1114_c1_g1_i5	7.12345058084579	1.91213457249749	2.00186105918488	-4.27790736240872	-4.27790736240872	-0.517579947912132	-4.27790736240872	0.869643564294326	0.471036834961003	1.32007067415169	-1.31535833948566	2.78484038337347	-4.27790736240872	2.9312047849906	-0.634051172633992	-2.07501952893857	0.00978655052602218	0.175873578443308	4.72313201791832	1.47406509006649	-3.13647457147942	3.85819171929228	0.969298623117409	-1.27862889032618	-4.27790736240872	-0.247659578969754	-1.65263687303402	1.62235568116025
TRINITY_DN3043_c0_g1_i22	-0.475246126466634	-0.475246126466634	-0.475246126466634	0.82575612956618	0.37515327030362	-0.475246126466634	2.28880272771964	0.595143201424764	-0.475246126466634	-0.475246126466634	1.26589722848868	0.0214718614685427	-0.475246126466634	1.05732019680088	-0.475246126466634	-0.0380183875537246	-0.0834784065106377	-0.224284552933416	-0.475246126466634	-0.475246126466634	-0.475246126466634	-0.475246126466634	-0.475246126466634	-0.475246126466634	1.99542088115825	-0.475246126466634	-0.475246126466634	-0.475246126466634
TRINITY_DN6569_c0_g1_i10	0.913839370970972	0.656434898075489	-0.524985742204653	-0.524985742204653	-0.524985742204653	-0.524985742204653	-0.524985742204653	-0.524985742204653	0.39263695952163	0.266619982499899	-0.0231644767837424	0.131281792589636	-0.524985742204653	-0.524985742204653	-0.43548759136555	0.41536896932864	0.0894885406330481	0.696582046333757	-0.0170642772473246	-0.524985742204653	-0.524985742204653	0.342119987298002	-0.0160500803402573	0.671621301890165	-0.524985742204653	-0.524985742204653	0.976326007039007	1.23927547601246
TRINITY_DN1388_c0_g2_i1	0.295530684956187	1.94275542878642	-0.645447254666606	0.841527098148267	-0.069679079819811	-0.321714731584859	0.183029618980644	-0.819746888400845	-0.604198968399089	-0.616157432707144	-0.675852308855393	-0.47037869206088	-1.73691679996682	-0.863635130613978	2.02250539248103	-0.758899219367087	-0.887510489831024	2.13995913982613	0.316229346516394	-1.25818790600866	-1.76909143104367	0.396768108347572	2.04188119567288	-0.263301636945137	0.0159035248245569	-0.755764759116544	2.93582762404927	-0.615434433201803
TRINITY_DN8065_c0_g1_i2	-0.826899835482713	0.746474690963231	-0.826899835482713	-0.826899835482713	-0.826899835482713	2.05789342706081	-0.277970066006313	-0.826899835482713	4.35336739643005	-0.490045196357248	-0.417644688797875	-0.826899835482713	-0.826899835482713	-0.826899835482713	2.962516432913	-0.826899835482713	-0.826899835482713	-0.596696822116292	-0.826899835482713	-0.826899835482713	-0.826899835482713	-0.826899835482713	1.83849293555918	1.47468781112047	-0.826899835482713	-0.826899835482713	2.4062212824371	-0.826899835482713
TRINITY_DN2057_c0_g1_i10	-0.81143174007774	-0.100377418265673	-0.81143174007774	3.83323213278972	4.71913846382479	-0.371011019320973	-0.81143174007774	-0.81143174007774	-0.18382490194809	-0.81143174007774	-0.81143174007774	-0.81143174007774	-0.81143174007774	-0.470015215599017	-0.161586387771729	-0.81143174007774	-0.81143174007774	-0.6466454619344	-0.593580643266608	-0.81143174007774	-0.81143174007774	-0.81143174007774	0.686308348531354	-0.15791306932414	5.19695205970307	-0.81143174007774	0.224192169652981	-0.614824695982922
TRINITY_DN1039_c0_g1_i4	1.43320164334012	-1.65838212989475	1.50663761358648	3.34518309710655	2.24742873880229	-0.744552611184838	1.9802839851837	1.12591819281649	-1.11108370192742	0.107522924861303	0.227975833083699	-0.0416912166263383	-2.34005627168758	0.70852868588547	-1.70128732727063	0.413762171485963	0.548443463826543	-1.2546316154349	0.814883322358145	0.718087020824713	-2.34005627168758	0.425902734358175	-1.19144750148236	-2.34005627168758	1.51961516824829	-0.449026003846657	-2.34005627168758	0.388952598650283
TRINITY_DN34809_c0_g1_i2	0.881080116443139	1.15200465699129	0.878392631889505	-1.43848712616943	-1.83241380180985	-0.247686133845925	-1.93911227094928	0.114492472646551	-0.104918732784415	0.251065525521996	0.208218398752408	0.660440818364902	-1.39362194923159	0.197736023115869	-0.515849416412903	0.348583117769876	0.577905040390644	1.09082081919936	0.497102265396689	0.0083641217852084	-0.723889345031677	0.515622710890707	0.213004595220947	0.523487836518572	-1.0469613336513	0.371545901429617	0.0555683312486082	0.697504726310478
TRINITY_DN4862_c0_g1_i4	-0.718378065358657	0.0513936738907912	-0.718378065358657	-0.718378065358657	-0.718378065358657	-0.0870409212311753	-0.718378065358657	-0.718378065358657	0.432181611216724	-0.718378065358657	-0.718378065358657	-0.718378065358657	-0.718378065358657	-0.718378065358657	2.38159035179623	-0.154731795874593	0.239907835564601	4.35488520071058	0.743674253437776	-0.718378065358657	-0.718378065358657	-0.718378065358657	0.760852495847679	1.67283974224424	-0.718378065358657	-0.718378065358657	0.785479467218773	0.313017130916878
TRINITY_DN1178_c1_g2_i2	-1.69325312319803	-1.62263276078922	0.171293934670388	1.72327462013878	2.13055677303612	-0.550173108774598	0.671303606380115	-0.222106498728399	-1.20557528612563	-0.799359868118387	0.575632371864965	-0.237354637038947	1.42592064602768	0.0100452636311661	-0.736763013751698	0.85892486461646	0.658527935453573	-0.924297414787389	-0.516515332712461	0.613472736377336	1.58849501923465	-2.53270332872014	-0.572498012333284	0.378425674276745	2.86004469531207	0.9354498655543	-1.76836075162418	-1.21977486987197
TRINITY_DN4922_c0_g1_i8	-1.13981858846557	0.0638816779858167	0.0472669641349204	0.345985660561859	0.628200886246175	-0.779716764671616	-0.375216719626786	-0.382701535589807	-0.529364261994282	-0.226951180191549	0.206631825555856	-0.056651987321672	2.89438680535647	0.246396075647515	0.509902137618252	0.434180862499376	0.324313460341438	-0.418153482818634	-0.408571678452274	0.374384615124846	1.25204579771317	-1.13243905809998	-0.355445000619768	-1.5887195396107	1.29079019500597	-0.114672940291397	-1.06867451557089	-0.041269710466737
TRINITY_DN88011_c0_g1_i11	-0.547523452834827	-0.547523452834827	-0.547523452834827	1.75347880319799	2.49108831392962	-0.547523452834827	-0.547523452834827	-0.547523452834827	-0.547523452834827	-0.547523452834827	-0.547523452834827	-0.547523452834827	1.9397056169694	-0.547523452834827	-0.547523452834827	-0.547523452834827	-0.448564972746658	-0.547523452834827	-0.547523452834827	-0.547523452834827	1.510793042756	-0.547523452834827	-0.547523452834827	-0.30141944295091	4.38812487023259	-0.547523452834827	-0.547523452834827	-0.382737174691487
TRINITY_DN1283_c0_g1_i9	-1.76806411089629	-0.0342759422711088	-1.76806411089629	-1.76806411089629	-1.76806411089629	5.13447983576336	-1.76806411089629	-1.76806411089629	4.61330579302398	-1.76806411089629	-1.76806411089629	-1.43235220057583	-1.76806411089629	-1.64241300923477	3.29841261721899	-1.76806411089629	-1.76806411089629	4.95400566450226	-1.76806411089629	-1.76806411089629	-1.76806411089629	-1.51589069769426	8.71679703994972	5.84845532733378	-0.941058101257314	-1.76806411089629	1.28955944758184	-1.76806411089629
TRINITY_DN44496_c0_g1_i2	-0.982402198639869	-0.711787124030586	1.19424657623232	-0.315918041341906	-0.974560836618289	-0.0295544115238426	2.0249642940092	0.442765016301112	-0.0483615198153711	1.04678570646193	0.416766765805211	0.0855031569468152	4.39598413422708	-0.446798666115763	-1.46191045257279	-0.186064941812	-0.207567953289782	-1.23059650728364	0.068254860148333	0.376168584955631	5.0331061831086	-0.175496644298369	-0.96965370589788	-1.57321742560646	-3.32628747878397	-1.30843597191107	-1.08745229498974	-0.0484791036648908
TRINITY_DN7063_c0_g1_i19	0.625385838853878	-0.669524705395005	-0.370801108034923	0.129777944367866	-0.777881883485423	-0.590114136439398	1.11897118941128	-0.777881883485423	-0.451344535345471	-0.777881883485423	0.610583213797731	-0.185245454878846	4.91850149373995	-0.745075738402182	-0.777881883485423	-0.777881883485423	-0.777881883485423	-0.576248022315773	-0.777881883485423	-0.777881883485423	4.17673321306021	1.8710436759677	-0.540318165167748	-0.777881883485423	-0.777881883485423	-0.777881883485423	-0.731041629282451	-0.0345823555971666
TRINITY_DN9220_c0_g1_i15	-0.887224815401721	-0.887224815401721	-0.887224815401721	4.14747512181053	5.7986312574569	-0.887224815401721	-0.887224815401721	0.202951134388486	-0.887224815401721	1.18967627215554	-0.887224815401721	-0.349183362068057	1.32907482944692	-0.887224815401721	-0.887224815401721	-0.887224815401721	-0.887224815401721	-0.887224815401721	-0.887224815401721	-0.887224815401721	1.22614230535808	-0.887224815401721	-0.887224815401721	-0.887224815401721	4.19972874948601	-0.887224815401721	-0.887224815401721	-0.887224815401721
TRINITY_DN43500_c0_g1_i7	-0.818669935641527	-0.818669935641527	-0.818669935641527	5.2637559062494	7.93945665193209	-0.818669935641527	-0.818669935641527	-0.818669935641527	0.540851234786068	-0.818669935641527	-0.818669935641527	-0.818669935641527	-0.818669935641527	-0.818669935641527	-0.818669935641527	-0.818669935641527	-0.818669935641527	-0.818669935641527	-0.818669935641527	-0.818669935641527	-0.818669935641527	-0.818669935641527	-0.818669935641527	-0.818669935641527	5.90401466242909	-0.818669935641527	-0.818669935641527	-0.818669935641527
TRINITY_DN170334_c0_g1_i2	-0.310945096927168	-0.310945096927168	0.328750136472414	-0.310945096927168	-0.310945096927168	-0.310945096927168	-0.310945096927168	-0.0419119504719313	-0.310945096927168	-0.310945096927168	-0.310945096927168	-0.0217008117705259	3.06881447252077	-0.310945096927168	-0.310945096927168	-0.310945096927168	-0.310945096927168	-0.206608437112433	-0.310945096927168	-0.310945096927168	3.25927493569929	-0.0943350281847266	-0.0733813786094926	-0.310945096927168	-0.310945096927168	-0.310945096927168	-0.310945096927168	-0.310945096927168
TRINITY_DN41462_c0_g1_i1	-0.961644681739116	-0.961644681739116	-0.273688187694634	2.23700661966341	4.10043384540355	0.701472185626987	-0.452709019874721	-0.961644681739116	-0.961644681739116	0.307986969201323	-0.295342553566021	-0.228724299630859	0.830794248325522	-0.961644681739116	-0.674763533950955	0.557897222839321	0.227389142650901	-0.961644681739116	-0.961644681739116	-0.393126083946573	-0.961644681739116	-0.961644681739116	-0.961644681739116	1.26855833162731	3.49463579977161	0.131915494423222	-0.961644681739116	-0.961644681739116
TRINITY_DN4761_c0_g1_i37	-0.388707783680574	0.769861419990567	-0.212739952273704	-0.478872422292422	-0.544944509581457	0.281114234528714	-0.752894657636185	-0.0429160896754786	1.14851476877522	-0.293222409352614	0.199336302493218	-0.216385424942103	-0.877222792638386	-0.366260873361007	0.68104484141735	-0.592708659394141	-0.276953039129382	0.658830107601823	-0.549535428462339	0.106819633458637	-0.519952316958827	-0.198249484784216	1.8342721140117	0.465331952838934	0.543394346340304	-0.497601830582678	0.506274151516979	-0.385626198227938
TRINITY_DN18227_c0_g1_i1	-1.36507596815003	4.3816130109654	-1.36507596815003	-1.36507596815003	-1.36507596815003	1.38145178896815	-1.36507596815003	-1.36507596815003	2.983014781227	-1.36507596815003	-1.36507596815003	-1.36507596815003	-1.36507596815003	-1.36507596815003	1.83687148829112	-1.36507596815003	-1.36507596815003	5.05865345603237	-1.36507596815003	-1.36507596815003	-1.36507596815003	-1.36507596815003	2.31693542265066	3.82774943540236	-1.36507596815003	-1.36507596815003	5.51522997946361	-1.36507596815003
TRINITY_DN9007_c0_g1_i2	-0.363909098229933	0.203751804888946	1.85957917962779	-1.11004717132869	-1.40699761112743	0.460050566671505	-1.11553479696712	0.847149643656441	0.171896053643802	0.81303773994816	1.06352468504057	1.85242947622935	-2.05628927397915	0.962843850118387	0.185347853112409	0.94845210526307	0.656196215359759	-0.462209078578173	-0.719452182731821	1.70915234822164	-2.16247401992568	-0.827428369176497	-0.0869548642702136	0.118669274437782	-1.85745716461711	0.683628342639494	-0.335775410884307	-0.0311800970429683
TRINITY_DN163_c0_g1_i52	-1.73284650676161	-0.110853275095488	-0.804570945149676	1.58604874293669	1.72658511187569	-1.73284650676161	-1.28711980341163	-1.20077895447258	-1.19978158489197	-0.614486780808554	-1.73284650676161	-0.364357506116508	2.49381614889956	-0.349902637192621	1.54350126625868	-0.825186678908322	-0.787238803580239	0.284006342245726	-1.22087252497981	1.24443341673831	2.75502567589635	-1.73284650676161	0.366785343252849	1.30084078110899	2.34225821544787	-1.73284650676161	2.69844214752998	-0.912361163775232
TRINITY_DN306767_c0_g1_i1	-0.313775018638866	-0.253035860781188	-0.155437991471765	1.89817166373232	2.62939617398851	-0.313775018638866	1.69736276455013	-0.313775018638866	-0.313775018638866	-0.190771064584046	-0.0233506147735664	-0.313775018638866	-0.313775018638866	-0.313775018638866	-0.254419741022445	-0.190771064584046	-0.313775018638866	-0.313775018638866	-0.137452245998403	-0.313775018638866	-0.313775018638866	-0.217513165580463	-0.209438358824131	-0.313775018638866	0.0434954570406936	-0.313775018638866	-0.313775018638866	-0.243385690747468
TRINITY_DN4196_c0_g1_i23	-0.609052833925841	2.22932133753978	0.245497668871559	-0.664831595662053	-1.80691822527958	1.72240300006612	-0.901567325698621	-0.5859692208128	0.794302860305367	-0.67467042698114	-0.759379836516219	0.353356606129014	-0.266890956022072	-0.394949714919447	0.990302319644311	0.449488628514666	0.531934013865604	1.46361071710114	-1.24034658465282	-0.261938342023776	-0.0194857607627115	-0.76357372040241	2.02738847768333	2.37513838373067	-1.80691822527958	-1.14882101992821	-0.376632952301799	-0.90079727228248
TRINITY_DN6854_c0_g3_i5	-1.93941725267771	-0.644122483121322	-0.0357200672572127	0.95767719791854	1.3984444193272	0.0483880657783198	-0.366832226664011	-0.538494919259185	0.253522315236602	-0.16580254244534	-0.221572081063962	0.137860104726292	2.55230695391557	0.180847981853253	-0.219810010565966	-0.299452157496103	0.109758146523529	0.0194021113681155	-1.12648049860813	-0.425786851919184	2.72030081147153	-1.64471338832757	-0.417179767012909	-0.0303051197279811	2.01519994801403	-0.496023844132188	-0.800925468785775	-1.02106937706842
TRINITY_DN11596_c0_g1_i3	0.261688490233566	-0.452824797762795	0.519330460100655	-0.807844306427615	-0.868583464285293	-0.386251443537917	-0.468045534701564	0.155026750897352	-0.274034914734939	0.476812911105975	0.276767921287327	0.432418791747521	-0.627353428769848	0.637307465444664	-0.133928030806288	0.826073901261793	0.637307465444664	0.0859851064677009	0.610129538156429	-0.0350861274254581	-0.663190951295608	0.266951405475896	-0.0637038560306207	-0.192316056019403	-0.640842388446165	0.508262549731027	-0.424976812809679	0.344919355698623
TRINITY_DN1511_c0_g1_i12	-0.302158495331299	-0.011734091465999	-0.302158495331299	-0.302158495331299	-0.302158495331299	1.43162967329388	0.210826839482378	-0.302158495331299	-0.302158495331299	-0.302158495331299	-0.302158495331299	-0.302158495331299	0.952435547701842	-0.302158495331299	1.59585632373546	-0.302158495331299	-0.302158495331299	0.869688818242042	-0.302158495331299	-0.302158495331299	0.0961918750146661	-0.302158495331299	-0.302158495331299	0.0209232941724339	-0.302158495331299	-0.302158495331299	0.575193131117964	-0.302158495331299
TRINITY_DN17038_c0_g1_i11	-1.42589715564579	-0.707773041666316	-0.462002334015382	1.31280105822319	3.20656983356707	-1.74032034937306	-0.155715175842564	-0.485620734050912	-1.49212179469009	-0.125519708445351	-0.236828998174678	-1.61944783767074	3.4533458150585	-0.247177716031647	-0.991586926471838	-0.40482021976343	-0.179983407952824	-0.39709172760471	1.07255945827738	-0.712146073316779	0.93926984103468	-0.0465730166462706	-0.0311271033900873	-1.00312287698877	3.71090139423597	-1.00607806724435	-0.750725730049474	0.526232594638259
TRINITY_DN2750_c0_g1_i1	-0.683972483958804	2.65218251688898	-0.535019254748558	-2.34988966533687	-3.65903615467055	1.23364134070368	-2.30391680501639	0.348823749822348	2.14949552823871	0.987194464047547	0.98409927414546	0.536552442884139	-4.63019647179057	1.37202081241388	3.11801734705116	0.398077982204604	0.739364524948781	1.51609640879866	-0.616687686191372	-0.556233461019356	-5.14476964462033	-0.0380509308080352	2.49629829176511	2.33062603730065	-3.23245054359182	0.465310441320115	1.94516156015779	0.477260379061045
TRINITY_DN48619_c0_g1_i12	0.688580207664292	-0.440432030554902	0.942471743825807	-0.717090775866183	-0.316676900959908	-0.100752753853452	1.73737149065855	1.59457650048662	-0.714100893173985	1.05164013641948	1.17013020662667	0.473560418866382	-5.44521399513839	2.38167826510617	-1.57680584643	1.02139946823398	1.00712842789997	-0.343201536430829	2.5823458742055	0.170492944274677	-7.94039747304673	2.82087948830348	0.0424649415910459	-1.62771414975547	-1.37335406256183	0.464160836197775	-0.267519591849159	2.71437905926043
TRINITY_DN30496_c0_g1_i8	-1.24413220924591	-0.856769668409916	0.0685329643124826	-1.24413220924591	1.22705525114107	-0.953707805380612	-1.24413220924591	-0.858977312361568	-0.950173230217217	-0.435129434306825	1.56404687452556	-1.24413220924591	2.83439223614316	-1.24413220924591	-0.403366871922038	2.0237031828517	1.06329631594634	-1.06525825107612	-1.24413220924591	0.284439109624846	0.780187469949501	-0.334935146254224	-1.00168213556821	-1.24413220924591	5.66894867543468	1.77876819286417	-0.698163840140619	-1.02628111243478
TRINITY_DN7345_c0_g1_i2	-1.11746952601032	-0.243265926644827	-0.546200504751782	1.64216937130108	2.06714486093436	0.0472542258473858	0.692594683305273	-0.939777641524314	-1.51220746367863	-0.770067823174487	0.0775464563948258	-0.339192836111001	4.36250705644615	-1.18090310964523	-0.983687716241123	-0.340470499699353	-0.670302622132692	0.756136477886129	-0.304285525150515	-0.858822437417462	2.85172180091538	-0.892784299820879	-0.152947421365033	-0.409858895108053	0.909832115998936	-0.840629320651493	-0.563502177396997	-0.740531302505312
TRINITY_DN96660_c0_g1_i1	-0.146547085860829	-0.285738959763533	-0.193316012407186	-0.00424049102614288	0.391910548906067	-0.773532801477691	0.545074935118059	-0.552156004991979	-0.745381761163542	-0.467325164712096	-0.352290152672139	-0.724623200996745	3.67319062416511	-0.329473332162572	-0.716630410243214	-0.809512098583258	-0.814377853755074	-0.531978123054349	0.0768311196211746	-0.453975611053076	3.60933431110385	0.502178887677713	1.09381188200507	-0.945680411649374	0.620475742161557	-0.675103065152946	-0.609145983576809	-0.381779526456047
TRINITY_DN1340_c0_g1_i80	-0.752004556985738	-0.843762879944933	0.436345039247802	-0.432261654615297	0.92825896900039	0.0671112295820828	1.21805312765682	-0.363330962695084	-0.567080977657634	-0.0729581871005651	-0.0861693243919981	-0.228103582000861	2.41783379350361	0.676036402591623	0.0772416286908975	0.0537898510842489	-0.259354515985301	-0.859639788387278	-0.963262419461436	-0.236807650881721	2.67943770671388	-1.52849851533858	-0.542593345224368	-0.174861560723881	1.2944204299681	-0.0354585040584647	-0.640251355644785	-1.26212839694153
TRINITY_DN6929_c0_g1_i8	-1.4073219070149	-0.429858795775434	-0.36118012537018	2.19935719740669	2.57836067025581	-0.0767635069840982	0.0878615708934343	-0.216391047452286	-0.135896230921966	-0.84075026638814	-0.86333118735005	-0.520576682272792	2.05773834342823	-0.362578085790503	-0.263928488321713	0.247113633830499	0.0473804211487878	-1.4073219070149	-1.10047640670062	-1.4073219070149	0.264877112100866	-0.193819087030984	-1.0761899847977	-1.4073219070149	4.19983083334032	-0.621562132587889	1.21701298243019	-0.206943109030874
TRINITY_DN5791_c0_g1_i2	-1.20297966908874	0.410149139206984	0.859097932314093	-0.738242700685687	-0.910930604423227	2.22912669598328	-0.837077526498316	0.372924914319331	2.83182639487427	0.525745553143771	-0.215107514352505	0.441824311177239	-2.14610097436023	0.282382659912634	0.901341241439216	-0.564324830812197	-0.411350601303516	0.448306726161469	-0.661635520088438	1.51288380883044	-1.77233803288871	-1.05466081418077	0.590994821064215	0.188187103315955	-1.07538099957782	0.104291514598637	0.165285324177201	-0.274238352258566
TRINITY_DN46400_c0_g1_i2	-2.17886549587316	1.05545455767602	0.359178418874492	0.383584922548029	-1.67769725145499	2.54304085813124	0.00738065263761101	0.46083891330252	1.64746780206259	0.294469906763863	0.0398632065737266	-0.0688052197720519	-3.4550643609054	-1.12221323883324	2.61289696460157	0.147226223955742	0.324300431754333	2.30363856178629	-1.0043149853679	0.230875787540579	-3.4550643609054	-1.4670159634222	3.36949985118443	3.1589534124763	-1.17826995611614	-1.2528033773434	-1.15406210487258	-0.92449415700287
TRINITY_DN2637_c0_g1_i7	0.347736889868774	-0.649225073394633	3.29040661381536	-3.61446325315216	-4.76766882027545	0.537805342555556	-4.56782388824453	2.9236631135313	1.19457656841478	1.78778070446717	2.22684586196737	3.89869784998408	-6.48926021905083	2.2519370795206	-1.07056426944878	1.24246610366496	2.24429071604435	0.0415128417765933	3.66358992723966	3.02134177252339	-6.48926021905083	1.0923847800949	1.94435860294364	1.52881752721591	-5.25659946226055	0.986918919617358	-1.85402821740554	0.533762207037531
TRINITY_DN11045_c1_g1_i1	-0.670688874116166	-0.818008444965312	0.310133650575085	-0.209292686497881	0.36541216298554	0.180279834397791	1.26454875129539	-0.37725579054485	-0.108212184686975	-0.43905824592438	0.325702453183568	-0.278224350135047	2.39916095434008	0.611356117549362	0.508701691370654	-0.131408268471289	-0.163652608826481	-0.495396230074193	-0.958023187871296	0.251566031144532	0.75780132059468	-0.594476003782195	-0.317992442495076	0.0134202269071715	0.234071977718	-0.0467825865244791	-0.547390867712454	-1.06629239943378
TRINITY_DN4670_c0_g1_i1	-2.93589442287552	2.48596789608877	-2.18358086437587	1.76112887298017	2.0269036606429	3.45489144384433	0.811736142740529	-1.84073718983518	3.09941191598762	-2.00840692265988	-1.74076020858349	-2.66580525950777	2.00827084714729	-2.02814686553055	4.45362668495619	-2.67973409813917	-2.57089760609627	3.14316723651811	-2.10341051569189	-1.51844801497073	2.2153007859238	-2.86930634203195	3.31340285827023	4.23863077428215	1.33459454513408	-1.55599872971693	-2.63208112254776	-3.0138255019532
TRINITY_DN357_c0_g1_i1	-2.36369743911606	0.616555259772565	0.395148158262597	1.7788353664711	1.65533660987316	0.445725039882673	2.61201069131862	-2.71755791836454	1.29613035717689	-2.23964246001605	-1.62930894964922	-2.47924171028986	3.36188314809312	-2.24407924990209	-0.313487612129696	0.137619141856669	-1.00068041433266	1.42764888531866	-0.546604990237563	1.50894182258854	3.41458678894194	-2.63366827993202	0.830518319340762	0.845125135549211	1.61471873118396	0.340142457457015	-1.67750160845159	-2.43545528066615
TRINITY_DN43500_c0_g1_i19	-1.37827853421256	-1.37827853421256	0.0711507798906401	6.79758534374443	9.76440867624496	2.07167894941544	-1.37827853421256	-1.37827853421256	0.867521334204881	0.690392276452539	-1.37827853421256	-1.37827853421256	-1.37827853421256	-1.37827853421256	-1.37827853421256	-1.37827853421256	-1.37827853421256	-1.37827853421256	-1.37827853421256	-1.37827853421256	1.44689651482418	-1.37827853421256	-1.37827853421256	1.02061903698991	3.45703923827164	-1.37827853421256	-1.37827853421256	-1.37827853421256
TRINITY_DN286_c0_g1_i4	3.56115859730658	-3.54291236232755	2.3578943537319	-1.35525351544536	-3.68695873194425	-1.7541416292024	-0.904550167016879	3.91315488372599	-3.68695873194425	3.66212341444684	2.74700219917693	4.25327263291183	-3.68695873194425	4.71939085467888	-3.68695873194425	1.66045889554012	2.31028850607341	-3.27336464953508	5.2291924333984	1.98704987667297	-3.68695873194425	3.43459550618114	-3.68695873194425	-3.68695873194425	-3.68695873194425	0.857031987720598	-3.68695873194425	3.32023676945995
TRINITY_DN26714_c0_g1_i11	-0.672093906579273	-0.672093906579273	0.732264288254039	2.52922629113857	1.94002264564561	0.128650717357505	-0.378134927550578	-0.672093906579273	-0.672093906579273	-0.672093906579273	-0.280326186623276	-0.411465998452574	0.3747463476237	-0.0398256910797598	-0.211613436539262	0.429556169515162	-0.0333249621623228	-0.5176403138994	-0.36524840626499	-0.672093906579273	0.649256994845344	-0.36758286476932	-0.672093906579273	-0.0900196851829431	2.16059360986026	-0.400668230486338	-0.672093906579273	-0.471715108595246
TRINITY_DN33957_c0_g3_i2	-0.472272337386652	-0.365254087504532	0.982956233730486	-0.129717591909332	-0.127443840389211	-0.472272337386652	-0.472272337386652	0.205799567725985	-0.472272337386652	0.654700518871113	0.653378764274868	0.623989515671751	-0.472272337386652	0.58083899907291	-0.320413520659647	1.13084953245334	0.581534106309141	-0.358571838221924	0.0727075458691515	-0.359905814314089	-0.164261022834475	-0.231042301871207	-0.380064899289564	-0.206835441337554	-0.472272337386652	0.177573014919358	-0.366594259492115	0.179410843245457
TRINITY_DN1927_c0_g1_i3	-1.52361394596284	-0.480269441085668	0.229990590317158	-0.366570235817258	-0.247415080930596	-0.130197745491293	-0.205152480795255	0.174604532261576	-0.496459894459111	-0.422636298238017	0.609291866048669	0.899695291279549	2.82142753162809	-0.371105997597935	-0.580255183285028	0.0094509759068	-0.323863089247001	-0.485880318516323	-0.884845001545888	-0.411914873765417	3.64113211376084	-1.20168585107548	-0.81785716391304	0.226992558872755	1.11885659135298	0.597069762839143	-0.349846878226131	-1.02894233431529
TRINITY_DN30334_c0_g1_i14	2.31345654462386	-1.1228385752155	1.58711369548432	0.69887163981917	-1.1228385752155	-1.1228385752155	-1.1228385752155	0.326590738887695	-1.1228385752155	-0.177230872034132	1.80259124602824	0.239491034956064	-1.1228385752155	0.909967569867737	-1.09285570899979	0.0981104292512747	-0.350530600257101	-1.1228385752155	3.0061146451705	-0.202164164173886	-1.1228385752155	2.70711243640947	-1.1228385752155	-1.1228385752155	-1.1228385752155	-0.125726854540331	-1.1228385752155	1.73315112209298
TRINITY_DN1788_c0_g1_i7	-0.201086059536022	-1.10060831227016	1.76562032872079	-2.24377808450062	-3.28361834903241	0.121829494675125	-3.28361834903241	1.99246882492166	0.72250011235097	1.62888781398302	1.40422619971301	1.15680237172436	-3.28361834903241	2.18968152210891	-0.635613169221917	2.52787837028298	2.96874432220041	-1.45701901875931	1.00953138770945	2.71586308925263	-3.28361834903241	-1.0735412501292	-0.557659114523222	2.02523031298988	-3.28361834903241	1.56342646545148	-1.39219916218633	1.28690530020415
TRINITY_DN2722_c0_g1_i1	5.11387915016879	-1.29715444787504	4.20089447090806	-1.43894865636004	-1.66185494948853	-1.74452875715992	-1.64991204154409	-1.23338860636204	-1.82281351410798	0.402927005832297	0.877626204033112	1.20161558665631	-0.980638448615501	0.685982690835183	1.07493074629963	-1.62281284876023	-1.16976202354466	-1.53892478023979	3.69972791124304	0.292147920874339	-1.92849159200252	3.56201436019056	-1.12526455556759	0.112400838644383	-1.92849159200252	-0.24501969914729	-0.457564334527391	0.621423961619437
TRINITY_DN21425_c0_g1_i1	-0.618216686448771	-0.827500953885972	-1.03289346687566	-1.03289346687566	-1.03289346687566	-0.24964636949754	4.19515558100881	-1.03289346687566	-1.03289346687566	-1.03289346687566	-0.196161386416521	-1.03289346687566	5.44559304520853	-0.879736678814237	-0.359337042885512	-0.640026550644857	-0.341359301956457	-1.03289346687566	-0.488902747210807	-0.630171290030052	4.02974636141081	1.46994629138027	0.396320762963928	-0.548497504372991	-0.070899789455402	-1.03289346687566	-0.496840566635447	0.106576028163139
TRINITY_DN34471_c0_g1_i8	2.09282103994003	1.78914000641828	1.15546386688793	-3.50151626024458	-4.32036682114001	0.497000616698633	-4.32036682114001	0.159316451726935	0.547974240619109	1.14276515111126	1.16602577313595	1.35824035977284	-4.32036682114001	3.77184590355856	-4.04059839954642	-0.401312826884988	0.414884554646412	2.38352291343693	2.8262171278684	-1.27964969823267	-4.32036682114001	2.74950716649197	2.39778927824525	1.38955788749306	-4.32036682114001	0.198420075113706	2.10608245252275	2.67833642492074
TRINITY_DN330080_c0_g1_i1	-1.83137324436418	1.32603141558484	-0.474501654166915	1.52357908597412	-0.507038440478726	2.35968380122473	-0.395763397141198	0.0266951788784917	2.45907487123726	0.738455674328699	0.880673171565061	-0.547206794383789	-4.01787380200868	0.588153799006731	2.57470283196352	-0.827416967435011	0.197804794599252	1.58438708524255	0.385530274476644	0.516499121930425	-4.01787380200868	-1.01643182783477	1.31751655268525	0.677451942072898	-4.01787380200868	-0.885296959338668	2.52195190748159	-1.13954081708277
TRINITY_DN9260_c0_g1_i1	-0.234882917502674	0.495850722952018	0.409967891436499	-1.10512618686411	-1.17499460928466	0.543458604459072	-1.15524488209657	0.125901113201712	0.711804925909119	0.246614978987795	0.438192579973691	0.158618497989966	-0.95843759240932	0.0932503269113969	1.12408398954563	0.608442549328379	0.63420564539346	0.820274830643451	0.308015523651939	-0.346909535236785	-1.0994537219906	-0.339090030777486	1.1578292774884	0.52061862810096	-1.07420006836521	0.50083843765507	-1.08163665720699	-0.327992321894155
TRINITY_DN2344_c0_g1_i22	-0.96027774811087	-0.670967924674325	-1.37495452853776	2.10789375453071	2.37640206843686	0.493732236784379	1.49570609814153	0.236690014835906	-1.11071837749421	0.845065801908614	-1.37351255436385	-0.0530264336503934	1.39185262276517	-0.40115959888515	-1.37495452853776	-1.37495452853776	0.658204138243242	-0.513396108965727	-1.37495452853776	1.45874519242017	1.13296693641957	-1.37495452853776	-0.304565200646358	-0.48120402681719	3.09928680588894	-0.321148084841962	-0.913425969064879	-1.31837100017139
TRINITY_DN26755_c0_g1_i3	-0.827533527012759	-0.827533527012759	0.0252643658060121	0.0513879527370914	0.988861382156362	-0.634708123460368	0.856836402000248	1.70303667688977	-0.26584080561445	-0.507915592812598	-0.437966715250034	1.93969751001112	3.33853914893395	-0.827533527012759	-0.827533527012759	0.705531394856879	-0.144960229665181	-0.827533527012759	-0.827533527012759	-0.359732370524352	1.98414300099494	-0.827533527012759	-0.827533527012759	0.0148419611935288	-0.354525959096585	-0.627154729028733	-0.827533527012759	-0.827533527012759
TRINITY_DN6093_c0_g1_i10	1.60396683660468	0.081275376521134	0.792986111904678	-1.60450553145351	-2.31430219572424	-1.01088122979	-1.21148254508404	0.0879317864089377	-0.982710557098839	0.695900929288888	0.334693727811442	1.23018548289369	-2.01563028899782	2.04504273616313	0.42320660542075	0.61624329227128	0.0162927623496811	0.0953443927049262	1.98279738381631	0.0790497308375859	-2.38014326146573	3.2966670190028	0.57993948155172	-0.810425800412143	-2.36102292684201	-0.0913128547546016	-0.743901181611622	1.56479471768293
TRINITY_DN4116_c1_g1_i15	-0.431862271695018	0.359995346640742	-2.17677760830939	2.56828056957957	4.1600342706372	-0.661134302201035	-0.9572690050238	-1.61024372400529	-2.16153704223674	-2.43066138042213	-1.47097883560962	-2.39267527921502	5.41118190155404	-1.03810789529466	1.06107633490116	-2.70024544589157	-2.02449299614643	0.400876768137127	-0.0745849718080107	-1.92339491053363	6.0665963543919	-0.868863717506406	0.713147037410206	-2.184623267764	4.85352166446665	-1.09957308859297	2.36018432967104	-1.74786883513391
TRINITY_DN8935_c0_g1_i6	-0.214322700428994	0.925903420249075	-0.18511925715105	-1.59922448173452	-1.814592453938	0.518258668134156	-0.47716678965531	0.498363087950024	1.39486091169095	1.32044983229565	0.48113057060197	-0.694904279418803	-1.814592453938	0.685699722796167	0.562253560078322	0.0489495972415808	0.388608702378613	0.496038503292593	0.123128571823794	-0.632535844927748	-1.45170181127214	-0.652382417623692	0.327494175679528	0.674436609912439	-1.13922814118885	0.213269321416511	1.23172397755148	0.785201398184244
TRINITY_DN6580_c0_g1_i21	1.1670473357715	0.638534305217968	0.312787258407496	-1.08039951964969	-1.15776807503801	-0.804864330246777	-1.14697030707177	0.734760804896717	-0.818126229655699	0.392252764617942	0.804408577880557	0.230529576288417	-0.881348463760046	0.136929375824542	-0.359733143786144	0.358550208692384	0.0798548843631217	0.481553003024968	1.11765691707551	0.202659520135036	-1.18696357471674	0.811191939575948	-0.332971326912026	-0.748462147495743	-1.10109191480279	0.409016591234154	0.256516569743303	1.48444940038587
TRINITY_DN63888_c0_g1_i1	4.93127322578868	-1.99607724690614	3.36693580932071	0.039294734726659	-5.77404741027971	-0.776275511171831	0.0208060076450449	3.06251659954427	-0.0158354139778076	3.22551610237551	3.75945056774741	2.96846523686614	-6.60754474713955	3.04190904630039	-3.87853587680169	1.59360878912781	1.78130346347812	-6.00252459407714	4.48342906162324	3.96076293046391	-6.60754474713955	5.09769624530661	-5.0336855255636	-0.0497058213112886	-6.60754474713955	4.29668417710157	-6.19286796671266	3.91253761080443
TRINITY_DN152130_c0_g1_i1	-1.06679017142373	2.26405501819969	-1.06679017142373	-1.06679017142373	-1.06679017142373	2.87675613692102	-1.06679017142373	-1.06679017142373	0.623403406401126	-1.06679017142373	-1.06679017142373	0.410369039762912	-1.06679017142373	-1.06679017142373	3.03804966634445	-1.06679017142373	-1.06679017142373	3.6810805521505	-1.06679017142373	-1.06679017142373	-1.06679017142373	-1.06679017142373	2.7178185025578	0.697471046793384	-1.06679017142373	-1.06679017142373	3.96000988791999	-1.06679017142373
TRINITY_DN7255_c0_g1_i20	-0.652416517230618	-0.445773293247223	-0.322431867472197	0.763882788249261	1.39057794638779	-0.550766441136184	-0.494079490063518	0.187543070258913	-0.652416517230618	-0.136401370226954	0.14168738132913	-0.0492946473906218	1.19878282136268	0.29842512031853	-0.412407552495548	-0.195084891745605	-0.336270774937262	-0.463382692840601	-0.390584858478482	-0.0780727633106056	2.36586156779373	-0.652416517230618	0.00110215352298126	-0.652416517230618	1.84736560291669	-0.652416517230618	-0.602785749506018	-0.455809473135801
TRINITY_DN83971_c0_g1_i1	1.1062519163061	-0.0818441797175313	0.721229745012196	1.41678492600893	4.11110977555407	0.546799822397039	1.08891176470955	-0.9207328301421	-0.610608538755763	-2.51480358699364	-0.624940705628459	-2.51480358699364	3.67349842193251	-0.805071827572947	-1.47917967726292	-2.51480358699364	-2.51480358699364	-0.813920030965369	0.381855770556569	-2.51480358699364	3.34858978638493	1.18119022611626	-0.315052730277801	0.175166438488492	3.4092962986471	-0.679283685606702	-2.51480358699364	0.258770835777669
TRINITY_DN24906_c0_g1_i2	0.598823705759862	-0.647042511879033	-1.01375430235961	2.73417808914005	2.9451394953552	1.32343909386038	-0.78181441865261	-1.22718799630241	-1.03044108163297	-2.07518490285736	-0.444313519844787	-2.07518490285736	2.74993925297747	1.71642082184719	1.91449910044037	-0.661590820448188	0.0214143043568837	-0.952843495331243	-2.07518490285736	-0.627341258495278	2.71855494799813	-0.932444730741281	-0.281081004297615	1.90465753471038	1.87891832742748	-2.07518490285736	-2.07518490285736	-1.53020501960156
TRINITY_DN21267_c0_g1_i5	-0.569969553952511	-0.845926458579102	0.781668377145891	0.743972556935921	0.16760851954401	-0.826280945946662	2.26555120567087	0.680588704949717	-1.06873101962436	0.369029373915564	0.896222033276436	0.714935161283465	-1.06873101962436	2.08620857442136	-1.06873101962436	-0.107478135566156	-0.218331622854109	-0.953697776678123	0.974263443994049	0.879869827868992	-1.06873101962436	0.6784415174111	-1.06873101962436	-1.06873101962436	-1.06873101962436	-0.0846885935273398	-1.06873101962436	0.917861947681533
TRINITY_DN22879_c0_g2_i1	-1.00889513614311	-1.03866521507689	0.261939111001428	1.48833167320096	1.08535626800956	-0.372478919081759	0.937747964605497	-0.0253581718553706	-0.0537838343592263	-0.257163720308844	-0.591131970002338	0.195298628836488	0.7774165114013	-0.239769999415376	-0.130660999157661	-0.169777129424046	-0.00671419084358615	-0.0408950378405493	-0.0633848937494457	0.339846408176842	-1.41161731298872	-0.982938903040486	-0.448883222392914	-0.578929796549185	2.62839836585916	0.347964660244838	-0.296584070042476	-0.34466706906409
TRINITY_DN44910_c0_g1_i4	1.43679854036432	-0.897780231484347	0.318852618032313	1.91741913318902	1.52138751693922	-0.667317717255478	1.75399562158661	-0.611550168343967	-0.986202982744421	-0.0747040316397487	-0.259291840505444	-0.529280978564038	3.08945717847297	-0.813466257471383	-1.31688240987018	0.088922945902195	0.125068060494397	-0.939133339228781	0.331327851375234	-0.467470402622191	3.68885782220958	-1.07440481043347	-1.45417358000873	-0.733336399239147	-1.05302235995661	-1.15121105782152	-0.461980390405285	-0.780878330971104
TRINITY_DN6488_c0_g1_i8	-1.9597345343063	-1.11931378251327	0.0130332420416615	1.3867765005006	3.23693185121361	0.530416694748848	-0.359627673881044	-0.7316889680831	0.863414980213544	-0.534818521178547	-0.00122999143985147	-0.29069356431216	2.21404710519805	-1.92673878083274	-0.206102313733282	0.221992344038611	0.235590051213624	-0.962497596951136	-3.00899896573841	-0.104256527123601	1.87531552937201	-2.66747013619514	-1.34554204130778	1.82847571476842	3.92505060793768	0.653925046769712	1.66994904043472	-3.43620531085474
TRINITY_DN5302_c0_g1_i45	-0.387821507141973	1.07423081165446	-0.387821507141973	-0.387821507141973	-0.387821507141973	0.57491258345383	-0.387821507141973	-0.387821507141973	1.01490066970363	-0.387821507141973	-0.387821507141973	-0.387821507141973	-0.387821507141973	-0.387821507141973	2.46717150961503	-0.387821507141973	-0.387821507141973	0.717186017619	-0.387821507141973	-0.387821507141973	-0.387821507141973	-0.387821507141973	0.604221769029683	0.633658220268478	-0.387821507141973	-0.387821507141973	0.670148561495357	-0.387821507141973
TRINITY_DN3624_c0_g1_i12	-1.5244490579173	2.53317450056083	-1.5244490579173	-1.5244490579173	-1.5244490579173	2.21377834244994	-1.5244490579173	-1.34302841763716	3.11657667482237	-1.5244490579173	-1.5244490579173	-1.5244490579173	-1.5244490579173	-1.45405973002591	4.21242636499097	-1.5244490579173	-1.5244490579173	4.59139572246976	-0.744559018577257	-1.5244490579173	-1.5244490579173	-1.1217268810717	4.53844975879834	0.971501879025472	-1.5244490579173	-1.5244490579173	5.65940463406009	-0.306597961106173
TRINITY_DN2749_c1_g1_i29	-2.26895222387806	-0.665673693356464	0.842531608380654	2.04574926393521	1.76652717067265	1.26398166618081	2.31563992770979	0.254309166238308	1.72604002331426	0.10743096961268	-0.671535667727491	-0.923323086826817	2.04440886136451	-0.686955181633464	-0.756899301979008	-0.561012065629353	-0.461456241439908	-1.02889392824604	-1.55287399618568	-0.666323848861333	2.81394360402287	-2.12705665815359	-1.95832544663532	2.46029046301277	1.45611478704158	-1.70554515865905	-1.35124013501603	-1.7109008772585
TRINITY_DN8216_c0_g1_i2	0.0731412364950454	-0.076174133936421	-0.530871250398823	2.61299695076328	1.29559604893634	-0.845732251848888	1.97789302233312	-0.55400524714044	-0.786943373671379	-0.486197014365608	-0.168849835984412	-0.861319160240424	-0.0782830047312544	-0.686960483863919	-0.443762595987023	-0.711438706520189	-0.702215488267335	-0.462743119431014	0.437264828541544	-1.0569509822325	-0.453878068564842	0.518605175193994	-0.125449571964936	-0.650442613049345	2.26315971953292	-0.196718005090556	0.439126251453908	0.261151674039171
TRINITY_DN6170_c0_g1_i12	-0.355325845502613	1.14812344924147	-0.778635082745	-0.778635082745	-0.425876557704363	0.426131667909614	-0.58328748442278	-0.587072432044244	0.247810897558801	-0.778635082745	0.022109541191778	-0.456706987857637	-0.778635082745	-0.111424170264129	2.37013636379133	-0.375912905899395	-0.778635082745	0.540404732817536	-0.778635082745	-0.456706987857637	-0.778635082745	-0.778635082745	1.58201011971522	0.0932085657643182	-0.778635082745	-0.778635082745	5.42386100145158	-0.715132140438842
TRINITY_DN230_c0_g2_i3	-1.29492353317973	-0.341815880131732	0.194325379933395	0.692620034395583	0.0948401952813607	-0.589455139617316	-1.02759588037963	-0.753611174985298	1.05140424108792	-0.72592462593887	-1.19432987440154	-1.02512480633979	1.6331111213435	0.175112880907461	0.690115789640974	-0.99096695838891	-0.349523975266995	1.83032825865063	-0.569513906388138	0.145074497801497	2.17493378649461	-1.27815355584449	1.10277022332456	0.98961340965259	1.31934075339843	-0.54688760211192	0.30353604183757	-1.70929970077572
TRINITY_DN9605_c0_g1_i11	-0.43159619926246	-0.43159619926246	-0.43159619926246	-0.43159619926246	-0.43159619926246	-0.43159619926246	2.9140840315239	-0.43159619926246	-0.43159619926246	-0.43159619926246	-0.43159619926246	-0.43159619926246	4.95248815441411	-0.43159619926246	-0.236248600940241	-0.43159619926246	-0.43159619926246	-0.284940977142995	-0.43159619926246	-0.43159619926246	2.58132997518181	-0.43159619926246	-0.43159619926246	-0.43159619926246	-0.43159619926246	-0.43159619926246	-0.43159619926246	-0.43159619926246
TRINITY_DN19779_c0_g1_i1	0.660834804952191	-0.320617895914098	-0.612368890168339	-0.512761602855483	-1.03782819493369	-0.654884325364703	5.99070780672042	-0.713593632663163	-1.03782819493369	-0.193844350885367	0.178160959213027	-0.689595775694423	4.90747516936846	-1.03782819493369	-1.03782819493369	-1.03782819493369	-1.03782819493369	-0.912177093272174	0.306432200051725	-0.413025429680747	3.15009787255593	-0.366081928070471	-0.887268518358312	-1.03782819493369	-0.185829357821247	-0.642765395416116	-0.447106424923853	-0.37699082723741
TRINITY_DN107667_c1_g1_i1	-0.937330040865682	7.54235677896642	-4.5250550605128	-4.5250550605128	-3.43487911072259	-4.5250550605128	2.61002828077246	-0.232567768892032	0.713655383118324	-0.00419284137775122	0.387977939439344	0.812049429929767	3.70610370608449	-0.117702309372756	-0.0823769122905089	0.207105579972771	0.108666752128215	-0.155448990480958	-0.261569882908146	0.0255993894330642	3.91846042513752	-0.379948275529797	-0.334361193975912	1.64358697504604	5.27356092188324	1.14397170499683	-4.30348727197439	-4.27409348697958
TRINITY_DN9298_c0_g1_i3	-1.11888551887118	-0.796676796129076	-0.564826046261977	3.77296290814991	2.12494721803587	-0.444038370811092	2.9495266303965	-0.267575585682486	-1.89276193267447	-1.41461396516855	0.622182009195102	0.279778226657742	-0.649088430211752	-0.812167182167868	-0.606163305491281	-0.868107272610441	-0.739657715858743	-0.772895292144264	0.310369591696677	0.00388400969612412	-0.824077082884585	-0.479142959057809	-0.0158162205194294	-0.76070202281935	2.88828840327825	-1.11812029871133	0.433913521459203	0.759463479510313
TRINITY_DN6602_c0_g1_i17	0.0737076554796077	-1.00352467661583	1.16164101748453	-1.21787456895578	-0.896207618976519	-0.129874225222373	-1.32770522323457	1.00040867159909	-0.778883314775819	-1.11217222348891	0.48727771319222	1.78212543104422	-1.36192093857248	1.34913338323958	1.21460119934802	0.149040980704896	0.178602357865736	0.850337105630252	1.18429444620688	-0.129260181782208	-1.36192093857248	-0.101895282611027	-0.507526260819382	-0.348280027903097	-1.12803287839821	-0.177323254416722	1.02129949479317	1.12993215775719
TRINITY_DN3930_c1_g2_i1	1.16067138511455	0.50743911943851	1.20710682790169	-1.30858529819149	-2.41999362076764	-0.376956361020953	-0.112637627938935	2.13116937820717	-0.0437707596053389	1.60018887194398	0.557178567437591	1.20473249942248	-3.76830148665792	1.95255613779206	-1.59461079813737	0.263351055614722	-0.00204504664107041	-0.968173908794864	1.84315912360056	0.78191926592368	-4.33862480071188	2.2268202715037	-2.57788867081318	0.22191365918498	-1.21618457682771	2.18249768584552	-1.28125661172118	2.16832571889834
TRINITY_DN11258_c0_g1_i3	-0.763967468640559	0.0348680173850227	-0.120737312740223	-0.548296732273739	-1.23176862512897	-0.287659826021012	4.18331395766548	0.106227838386049	0.714962235011343	0.0491876887020894	-0.941344221263667	-0.306528719641556	3.70038705930309	-0.796673473508869	-0.459460650170563	-1.23176862512897	-1.000336216681	-0.841100939569299	-0.690749471995407	0.0179800899546023	2.86339628180076	-0.0332744714898834	0.4792856966831	-0.0370511622353671	-1.23176862512897	-0.716762708695237	-0.580085444496857	-0.330274170081392
TRINITY_DN6856_c0_g1_i1	0.0744917030680243	-1.96945599182862	2.28382371925334	1.84127055007376	2.39129089933955	-1.19228321023781	3.12290842279199	0.723299433025554	-0.142939949237671	0.903585012112067	1.58787249358582	0.39255991149768	-2.98653681161884	-0.924392494684325	-2.67445480118683	-0.220977710628842	-0.153650429319672	-1.58805168292786	0.483507594253557	0.894326205306994	-2.95277725068199	-1.14270924722376	-1.60185974765188	-2.92811519644772	4.04515316761244	0.640821451814035	-1.00131033768795	2.09460429762898
TRINITY_DN30383_c0_g1_i7	-0.421599947889647	-0.479547297098927	0.352743256090589	0.035420000863972	-0.614425351442038	-0.407782127458643	0.869454902372066	0.254261413880097	-0.495401248299764	0.691253391800249	0.556781475976104	0.503934374511019	-0.614425351442038	0.806730609220185	-0.614425351442038	-0.131060990728689	-0.0724149959054293	-0.614425351442038	0.767411732464009	0.829181300033576	-0.614425351442038	-0.283293429224836	-0.614425351442038	-0.614425351442038	0.568266946074152	0.813180821339861	-0.614425351442038	0.157882623516365
TRINITY_DN9219_c0_g1_i4	0.065766564132371	1.73552252116347	-1.3750143931245	-0.0507127094059285	0.694334575712777	0.57875338255651	-0.207191162563334	-1.07283827874458	0.361478569484745	-1.22038271861722	-0.886298036314803	-0.529240060292286	-0.361982403240869	-1.26731941195737	1.63598315081638	-1.28359024503382	-1.42510916868687	0.551646987106129	-1.22400144874402	-0.762265951863346	-1.06071840355808	0.371409526880169	2.00521057198711	-0.419171057601681	0.780921817541427	0.782067688984281	3.45826992243905	0.124470170944304
TRINITY_DN30977_c0_g1_i16	-1.08452548879462	-0.0431937465551671	-0.272827735577194	0.0145471946260103	-0.70244369977893	0.0514719633172143	0.569952809258556	-0.0470918711663755	0.533178934230059	-0.107406662220748	-0.286893970762452	0.390985869510537	2.62508853106924	-0.51837984749346	-0.528516767779121	-0.350661200902988	-0.14980953054223	-0.789880925222575	-0.8672545695246	0.130906430811619	2.50723119292007	-0.749940693625047	0.239644225119329	0.41762919442592	-0.426150073339653	-0.943191005054059	0.128604379835081	0.258927063215585
TRINITY_DN33_c0_g1_i1	1.16861095431452	-0.678140689627144	-0.6198085445251	1.67878451731542	2.96408325079565	-0.514533470920565	0.913590314868809	-1.88969662572782	-0.607881051071297	-0.794259456740741	-0.462018000291152	-0.717364824601058	2.42721905627727	-1.54958085085474	-1.02544530973914	-1.09144271451502	-1.50614692667583	-0.241498597252866	0.343330269625273	-1.4092238331465	2.83204329656326	0.569580064261489	-0.476874047088083	0.0130109496578985	2.77998722653875	-0.946985327163734	-0.653574801419431	-0.505764828858085
TRINITY_DN6283_c0_g1_i1	-1.6684606698492	2.76117399434464	-1.64712652817033	-1.61053447499143	-1.46460916285825	3.16508905593444	0.0276326429014755	-1.67924722507544	4.85822252018823	-1.67519281011412	-0.807980539197642	-1.67249618308436	-0.843179101560593	-1.6684606698492	3.57493496185583	-1.42095741608839	-1.42662616617509	3.07343309370205	-1.39072521466898	-1.57989201247177	-1.2675971305951	-1.77145466317253	2.99169129497695	4.5599281033252	-1.4857565372144	-1.54865010212727	3.3882956032078	-1.77145466317253
TRINITY_DN615_c0_g1_i11	-1.97853428615758	-1.51333076251645	1.42507478219534	0.875549350218333	1.58532510179262	0.92602860850513	1.67530202931965	0.0188981832824133	-0.109204806883152	-0.158918425932991	0.154204008877064	0.610015098061467	2.47603851039186	-0.683952751769258	-1.07726396433722	0.156074602385014	-0.207697722936676	-1.3725200839416	-1.46509026386749	-0.224635217748103	2.56979709378784	-1.52302582900015	-1.1557243730132	0.818227681625637	1.34698069222767	0.0451274097036425	-1.37860028744741	-1.8341443768224
TRINITY_DN4189_c0_g1_i12	-0.950263727035722	-0.802305845648621	0.107013238037526	2.21081775524146	3.16917545653664	-0.395429331141529	0.074055952159691	-0.64809092729497	0.0867670039092451	-0.21647555841054	-0.303179514406769	-0.620279077277301	2.23020243418818	-0.77905689961758	-0.597505201995085	-0.481419784061085	-0.444372797305765	-0.476217127716416	-0.635277241567207	-0.743620503052327	0.0733464881469233	-0.950263727035722	-0.606571657856703	-0.950263727035722	4.2791703820643	-0.950263727035722	-0.612267263520706	-0.0674250712684712
TRINITY_DN57121_c0_g1_i2	3.0989655247213	-3.55857444863825	2.64941598459471	-1.89636894898463	-3.55857444863825	-0.73095863481652	-3.55857444863825	3.01759997359877	-3.55857444863825	3.10343161256084	3.11067913788291	2.98919924720287	-3.55857444863825	5.04731244824169	-3.55857444863825	1.8640285989263	2.4862786370379	-0.938926681707376	3.65884047091496	1.38347081127779	-3.55857444863825	3.97449047323139	-2.67886868235596	-3.55857444863825	-3.55857444863825	1.60432035073653	-3.55857444863825	3.84283416331903
TRINITY_DN3094_c0_g2_i1	1.90151942496046	1.23985942016355	0.222957171029514	-1.68518492463381	-2.1672011236414	-0.596818485082036	-1.02051358996098	0.714835539004311	-1.12925262925325	0.643471415762796	0.507700226812048	0.454548047333536	-1.91063956232631	0.380114090161888	0.472738979338308	0.637937807488222	0.999208908945753	0.583706527609523	0.790299099288854	-0.200215490875343	-1.99966271503596	1.88454487484477	0.735789325761143	-0.523821936694921	-2.5782697207173	1.14113038401814	-0.18700960472158	0.688228540420067
TRINITY_DN15423_c0_g1_i14	-0.49551628826255	0.0405366119776597	-0.341062695582678	-0.49551628826255	-0.49551628826255	0.696046362438206	-0.49551628826255	-0.49551628826255	-0.211002155018305	-0.49551628826255	-0.216936737804127	-0.373837731674298	-0.206272003105908	-0.0434480580387393	2.14602974082497	-0.0722070510201632	-0.379151531570765	1.45905228249044	0.147878165217342	-0.0561591097882933	-0.49551628826255	-0.49551628826255	1.19199237245818	-0.209818162304425	-0.49551628826255	-0.225286381024552	1.41598356059856	-0.302690884710159
TRINITY_DN5474_c0_g1_i17	0.786257181359895	-0.744601566589088	1.63618443339167	-1.21469572160796	-2.81258439677339	0.655086358391578	-2.81258439677339	3.2501201829792	0.511506119264593	2.27949615707617	2.75948670404611	-1.49701816645444	-2.81258439677339	3.88992078022467	0.946571437026882	1.98214336992187	3.03175103622949	-0.836954210492567	1.62191039624976	4.15978660146262	-2.81258439677339	-2.81258439677339	-2.5069056535311	1.24538567186394	-2.81258439677339	-2.05215052210328	-1.78613841646959	-1.24163579160006
TRINITY_DN3873_c0_g1_i22	-0.309727712693522	1.02282801803131	-0.296455355600485	-0.256070284119737	-0.423428211858251	0.60514094033852	-0.423428211858251	-0.228080613536031	-0.423428211858251	-0.423428211858251	-0.296455355600485	-0.423428211858251	-0.162800303731552	-0.136547064070089	1.31252714215401	-0.423428211858251	-0.327166358799847	0.999881025384136	-0.203098256978695	-0.312396899469507	-0.423428211858251	-0.263799026037023	0.402764324378351	-0.164005059576836	-0.423428211858251	0.221812300787015	2.08347834272244	-0.304404108715976
TRINITY_DN167_c0_g1_i6	-0.895273322258129	1.77562807032791	-0.525061636724676	-0.0843029926229111	-1.4224225865229	0.471076585263324	-0.691816451830091	0.553583501140626	-0.390453476945319	-0.508763435461943	-0.442313829697786	-0.354886691209018	-2.69145573297813	0.602503246050561	2.59981628534262	-0.763180171366198	-0.365781498857876	1.63860064804399	0.449322922804663	0.267758005806476	-0.521210168254669	-0.915773031239073	2.37566665998803	-1.70741330688111	-1.47298452223487	-0.97819983124716	4.51246972190133	-0.51513296033767
TRINITY_DN13287_c0_g1_i1	-0.948805957933211	-0.28622352146359	0.519189629016593	1.52257919033687	0.181549553306242	-0.601899665570382	0.851523471639757	-0.208029708654387	0.441491166180584	1.04573272939662	0.455173732166556	-0.516385020399621	2.33703103212598	-0.61313436188096	-0.977247925997132	-0.066922756796604	-0.11165071980181	-0.675912779057027	0.365835782875659	0.129579028895565	2.08338669467511	-0.736572485605629	-0.464590970431777	-1.24380766388885	-0.876456759539423	0.0133008886696637	-0.963721600234865	-0.655011002029945
TRINITY_DN103686_c0_g1_i1	-0.822504452922303	-0.822504452922303	-0.822504452922303	4.65261286435255	6.44796842509028	0.944726584101573	-0.822504452922303	-0.822504452922303	-0.822504452922303	-0.822504452922303	-0.822504452922303	-0.822504452922303	-0.822504452922303	-0.349496885006129	-0.822504452922303	-0.822504452922303	-0.822504452922303	-0.822504452922303	-0.822504452922303	-0.822504452922303	-0.822504452922303	-0.822504452922303	0.663952502846428	-0.822504452922303	5.73533447290596	-0.822504452922303	-0.822504452922303	-0.822504452922303
TRINITY_DN1816_c0_g1_i11	-0.944805094487049	0.55446678868204	-0.944805094487049	-0.944805094487049	-0.944805094487049	-0.944805094487049	10.2223320120694	-0.944805094487049	-0.944805094487049	-0.944805094487049	-0.944805094487049	-0.944805094487049	4.48454305923668	-0.944805094487049	1.88707214670462	-0.944805094487049	-0.944805094487049	1.01422312445665	-0.944805094487049	-0.944805094487049	2.21708258788984	-0.944805094487049	-0.538812734811212	-0.944805094487049	-0.944805094487049	-0.944805094487049	-0.944805094487049	-0.944805094487049
TRINITY_DN29492_c0_g1_i10	-0.653483181997633	-0.750662250698162	-0.837446016840228	-0.556489703009172	0.0586320385568361	-0.837446016840228	1.22467569506757	-0.524780843281834	-0.837446016840228	-0.837446016840228	1.47638027955017	-0.837446016840228	6.21105175565705	-0.295435661303619	0.493685905376974	-0.837446016840228	-0.381165535329503	-0.549382816514912	-0.709152615830411	-0.837446016840228	5.21268559971457	-0.58164318023751	-0.762940580476599	-0.619594920029097	-0.354081656126879	-0.837446016840228	-0.837446016840228	-0.401284177525778
TRINITY_DN15392_c0_g1_i2	-1.14185357898701	-0.372561268535466	-0.69676550647854	2.11924128583197	3.11414431275569	-0.636809170427254	-1.49430654088784	-1.23319811327204	-0.777274874090388	-0.99749443566007	-0.4464421523943	-1.17188360976139	1.79272334601494	-0.25959384791552	0.539122757342131	-0.186469805195401	-0.745020675085761	-0.043826211941377	0.178134974885542	-1.67884359848128	2.12327905796358	-1.45043743337715	-0.0342001876334117	0.693742894068346	3.95980989430902	-0.486901759666084	-0.0743283003387214	-0.591987453042222
TRINITY_DN15941_c0_g1_i2	0.923363170069561	-0.28748329960613	0.220408091089929	-0.485348690959868	-0.485348690959868	-0.485348690959868	-0.485348690959868	0.991810520226773	-0.485348690959868	-0.134851443875735	1.02206540805557	0.561491563243104	-0.485348690959868	0.168169979793731	-0.485348690959868	0.322830392811602	0.113016514363776	-0.485348690959868	0.213314308926016	0.17457586744251	-0.485348690959868	1.24887317526091	-0.485348690959868	-0.485348690959868	-0.485348690959868	0.277637873920708	-0.485348690959868	0.494310860755956
TRINITY_DN10774_c0_g1_i2	-0.573190999748571	-1.21566153706439	0.68544670595012	2.48788218266942	4.11865644762905	1.25448482997711	-0.273804018060953	0.38413231505785	0.377453159420223	1.02343094587751	-0.481873368439211	0.240618944446332	0.0065247702577198	-1.21566153706439	-0.397629062406298	-0.604016993690731	-1.21566153706439	-1.21566153706439	-1.21566153706439	-1.21566153706439	-1.21566153706439	-1.21566153706439	-0.928780389276231	1.29099117832485	3.59138420292804	-0.045095480272324	-1.21566153706439	-1.21566153706439
TRINITY_DN21596_c0_g1_i3	-0.485164989574853	0.192906915537785	-0.485164989574853	-0.485164989574853	-0.485164989574853	0.286298068790798	-0.485164989574853	-0.485164989574853	0.351567090884283	0.209046618193038	-0.485164989574853	-0.485164989574853	-0.485164989574853	0.246018251997348	2.48826260842946	-0.485164989574853	-0.485164989574853	1.43360285975029	-0.485164989574853	-0.485164989574853	-0.485164989574853	-0.485164989574853	1.86193368104742	-0.485164989574853	-0.485164989574853	-0.485164989574853	2.14849870729178	-0.485164989574853
TRINITY_DN3107_c0_g1_i1	1.04269446589738	-0.402032315164752	-0.737310957966625	2.31278810135928	1.30729368054101	-1.14313540865109	1.86417007664624	-0.548435854997667	-0.711742356144668	-0.0868513854620696	-0.363163744436454	-0.895922306511623	-0.0137951871772106	-0.588958415387304	-0.227668319545887	-0.974793258971565	-1.14586320005252	-0.320212678915876	0.148419983858265	-1.01728244961534	0.0268019519864735	1.50286376548242	0.103972258587109	-1.03737669925306	2.48399933095675	-0.770217668903957	0.0150251894278437	0.176733402414891
TRINITY_DN18227_c0_g1_i4	-1.59892795673893	2.00775114768266	-1.59892795673893	-1.59892795673893	-1.59892795673893	-1.1820882148261	-1.59892795673893	-1.59892795673893	5.59217074933203	-1.59892795673893	-1.59892795673893	-1.59892795673893	-1.59892795673893	-1.59892795673893	0.606777335664637	-1.59892795673893	-1.59892795673893	7.19871087485704	-1.59892795673893	-1.59892795673893	-1.59892795673893	-1.59892795673893	3.21151514710624	6.30534538150133	-1.59892795673893	-1.59892795673893	8.23837671346081	-1.59892795673893
TRINITY_DN1005_c0_g1_i25	-0.487395189455427	0.0516395135153268	-0.487395189455427	-0.487395189455427	-0.487395189455427	-0.487395189455427	3.27367728133321	-0.487395189455427	0.601424843843158	-0.487395189455427	-0.487395189455427	-0.487395189455427	1.43898383574445	-0.487395189455427	-0.487395189455427	-0.487395189455427	-0.487395189455427	1.01391655978823	-0.487395189455427	-0.0576453386552114	1.46419260535933	-0.487395189455427	-0.487395189455427	1.47422813883152	-0.487395189455427	-0.487395189455427	9.11598931087609e-05	-0.487395189455427
TRINITY_DN18831_c0_g1_i4	2.79612664448265	-2.45543661249905	2.29636914748369	-0.637434446241937	-3.73639292633011	1.10809316142769	-3.73639292633011	-1.85551152909245	2.96640311800085	3.72140654035903	1.00981233273356	0.461000713411966	-1.99008015990465	1.67085783993477	-1.35954691231379	1.16002425045358	1.46174758224264	-2.00738405599224	2.37238241211827	0.860721051465188	-3.73639292633011	1.79477016381644	1.08791669401415	-1.98922038929464	-1.84769837682056	0.858692950933137	-1.82834863610522	1.55351529437723
TRINITY_DN7831_c1_g1_i15	-0.769762881293267	-0.769762881293267	-0.769762881293267	3.86865855136941	4.27912718256005	-0.769762881293267	-0.769762881293267	-0.769762881293267	1.77595842983713	1.25065042125092	-0.769762881293267	-0.769762881293267	-0.769762881293267	-0.132848300937389	-0.769762881293267	0.0441721891880504	0.0351167269614059	-0.769762881293267	-0.769762881293267	-0.769762881293267	-0.769762881293267	-0.769762881293267	-0.769762881293267	0.777193296848145	2.72746624749434	-0.769762881293267	-0.769762881293267	-0.769762881293267
TRINITY_DN75120_c0_g1_i1	-0.807064340578596	2.33435059394333	-0.997319802765903	1.63062880025584	-0.569696922359282	1.60180514998535	-0.5301459806088	-1.35796500522612	-0.718269771826537	-1.35796500522612	-1.35796500522612	-1.35796500522612	-0.27050216397578	-0.881842585345967	3.02144802076914	-1.35796500522612	-0.643389766374494	1.99860140766025	-1.14508443888173	-1.35796500522612	-1.35796500522612	-1.13763505034656	4.13202741813719	-0.0991446083497078	-1.35796500522612	-1.35796500522612	5.87596139136059	-0.573042303663259
TRINITY_DN52373_c0_g1_i1	-0.811790367052846	1.53133315234901	-0.811790367052846	-0.811790367052846	-0.811790367052846	3.71302556130466	-0.811790367052846	-0.811790367052846	2.98252151752916	-0.445538103353283	-0.811790367052846	-0.811790367052846	-0.811790367052846	-0.811790367052846	2.35717251695408	-0.811790367052846	-0.811790367052846	0.256536494381659	-0.811790367052846	-0.811790367052846	-0.811790367052846	-0.811790367052846	1.18532135362233	2.18242728035315	-0.811790367052846	-0.811790367052846	1.66121720086333	-0.811790367052846
TRINITY_DN1324_c1_g1_i50	0.334040988260046	-1.16093369971134	1.16787892065815	-1.11039742745936	-2.30889158109844	-0.728263670641175	-1.08176664664851	1.49877245677813	-0.448127378469612	1.45653708084661	1.15329164782384	1.46615896038473	-2.30889158109844	1.84564302317934	-1.16354019552582	1.33253884279323	1.73200084954846	-1.28244560079464	1.08479918308901	1.31403876982174	-2.30889158109844	0.786188910802974	-0.761935402957029	-1.64623032562335	-2.30889158109844	1.91236684857937	-0.592120124680217	2.12707031433919
TRINITY_DN7563_c0_g1_i17	2.670087044184	-1.54986726496505	-1.71465354310839	-1.71465354310839	-1.71465354310839	-1.71465354310839	-0.625155392269283	3.59953541260392	-1.71465354310839	2.47596131710111	-0.423639441691083	1.26774686506013	-1.71465354310839	3.16127392677264	-1.54088647537168	-1.71465354310839	1.9255046118549	-0.779571019789724	3.33170654753893	-1.71465354310839	-1.71465354310839	3.81682149459189	-1.71465354310839	-1.04653441842195	-1.71465354310839	0.30647079692722	-1.501772976764	3.77350794683028
TRINITY_DN818_c0_g1_i5	-0.443505857813272	0.0419209693569694	-0.443505857813272	1.28637315431266	2.31351738869419	-0.443505857813272	2.87365347063973	-0.111227574756343	-0.325810815143518	-0.443505857813272	0.306671847779785	-0.443505857813272	-0.443505857813272	-0.328472614867032	-0.0342507111284345	-0.207166318644899	0.155811935884954	-0.443505857813272	-0.339169197998537	-0.443505857813272	-0.260813560297082	-0.443505857813272	-0.443505857813272	-0.443505857813272	0.83804403555337	-0.443505857813272	-0.443505857813272	-0.443505857813272
TRINITY_DN40766_c0_g1_i21	-0.335228498218916	0.663328084911415	0.492590526398404	-0.335228498218916	-0.335228498218916	0.819225094460957	-0.335228498218916	0.291444254387078	0.879518024463479	-0.335228498218916	-0.335228498218916	0.334705337450045	-0.335228498218916	-0.335228498218916	-0.335228498218916	-0.335228498218916	0.0554391873407517	-0.200350443875804	0.541337560532805	-0.335228498218916	-0.335228498218916	-0.335228498218916	0.031023765480648	0.757655467459569	-0.335228498218916	-0.335228498218916	0.296108645908566	0.0664019683658247
TRINITY_DN179454_c0_g1_i1	-1.19328259074092	-0.991648729571274	1.00395376417778	-0.600646162134348	-1.19328259074092	-0.757120751426475	-1.19328259074092	0.111228451069028	-1.19328259074092	0.836346976822139	-0.0862643408588044	0.630059171022219	4.85423398643035	-1.04272291416554	-1.19328259074092	1.69949698756936	0.698136596105154	-1.19328259074092	-1.19328259074092	0.172409946456608	5.19106083818057	-0.89579767503035	-1.19328259074092	-0.0742584875986505	0.321723325692805	0.638594650450748	-1.19328259074092	-0.969242316522995
TRINITY_DN4370_c0_g1_i10	-0.237451423376421	1.05366090003004	0.129844738335079	-1.04426825751208	-1.492348385567	-0.0153522639972028	-1.81966302700142	-0.773489304486971	0.380686285260159	-0.566506183274311	-0.351264971541265	-0.49473992368761	-1.85732709975525	0.427475291844138	0.348795482104686	0.385863134034957	0.125491306737129	1.61384870578855	1.61119616875972	0.501485346182734	-1.81606976227741	0.216384944602967	1.24302129692465	1.43023558626306	-0.896633222865361	1.08250279918687	0.359592531757378	0.455029307530192
TRINITY_DN8587_c0_g1_i7	-1.05282059825826	1.88075204000277	-0.774241047799833	-0.418692040733216	0.356434548426581	-0.093792379314563	-0.683214528226419	-0.843679200419665	0.845581261733936	-1.05282059825826	-0.360393400168549	-1.05282059825826	-1.05282059825826	-0.81893253808398	3.01025085158442	-1.05282059825826	-0.486248957631496	1.85426234386623	-0.889321865975377	-1.05282059825826	-1.05282059825826	-1.05282059825826	3.95822770714729	-0.546929668528299	-1.05282059825826	-1.05282059825826	5.59096345496099	-1.05282059825826
TRINITY_DN10052_c0_g1_i1	1.28737311896222	0.383659112029112	0.806079046441341	-1.16932226397655	-1.97868325130416	-0.593670629148632	-0.745956055266324	1.2058701261403	0.323436362503023	1.4466007823837	0.773483767519051	1.19085135775561	-3.05976839980346	1.39036167201283	0.691904028193089	0.456991518963306	0.495013714275748	0.459946606883639	1.39285298274963	0.187680932228601	-3.143931765537	1.42507581675421	0.465480100661369	-0.570689029029435	-3.57068902902943	-0.10442706159162	-0.661916861532575	1.2163932997624
TRINITY_DN5580_c0_g1_i12	-1.43974982203689	6.41622254881037	-2.6306771268208	-4.02690154175307	-4.45625051705736	6.34079491997753	-4.27554811714228	-2.73720821384061	7.69053629105342	-2.25663838361229	-3.29668868514808	-3.16022107877218	-1.06340635176996	-1.09212929290062	7.08808802681489	-2.38107490545184	-1.71436999694716	4.99060127405818	-2.32040749037263	-3.45183184579035	-1.89377396131126	-2.54582390242159	5.72452337373907	6.43987871072611	-3.2716489389826	-3.20088880981925	7.25727239213133	-0.732678555360096
TRINITY_DN22106_c1_g2_i1	-0.486925768275829	-0.486925768275829	-0.486925768275829	4.09779626323219	3.46940972865135	-0.486925768275829	-0.486925768275829	-0.486925768275829	-0.486925768275829	-0.486925768275829	0.216174931328331	-0.486925768275829	-0.486925768275829	-0.486925768275829	-0.324715731961522	-0.486925768275829	-0.486925768275829	-0.255493359827864	-0.0380248171307015	0.534553959134622	-0.486925768275829	-0.486925768275829	0.0159139899801022	-0.486925768275829	1.53597463383425	-0.486925768275829	-0.486925768275829	-0.486925768275829
TRINITY_DN17984_c0_g1_i18	-0.30343995822589	1.79753768949893	-0.30343995822589	-0.30343995822589	-0.30343995822589	0.25237619683575	-0.30343995822589	-0.30343995822589	0.728660884941134	-0.30343995822589	-0.30343995822589	-0.30343995822589	-0.30343995822589	-0.30343995822589	0.439859569662367	-0.30343995822589	-0.30343995822589	1.3129177387708	-0.30343995822589	-0.30343995822589	-0.30343995822589	-0.30343995822589	-0.0769314284172102	-0.30343995822589	-0.30343995822589	-0.30343995822589	1.91781847145192	-0.30343995822589
TRINITY_DN2382_c0_g1_i10	-0.77182890987464	0.167773810481404	1.57129460952721	-0.77182890987464	-0.77182890987464	0.836033992956595	-0.77182890987464	0.691793546977253	-0.77182890987464	0.787418150587273	0.255325141629087	1.0709488354208	-0.77182890987464	0.128893017689475	-0.0476152231172817	0.718227714589671	1.42383365298128	-0.288464549161291	-0.77182890987464	1.89629021481179	-0.77182890987464	-0.77182890987464	-0.77182890987464	0.272914911349757	-0.77182890987464	0.246092998122622	-0.72219814215004	-0.518444674074566
TRINITY_DN5403_c0_g1_i3	-0.431935546614524	-0.905662806041248	0.611457048898856	-0.0845367642110439	-0.476673861379809	-0.710471045988506	-1.08453676421104	1.05263883703699	-0.536593452920694	0.663924468792991	1.41269236457656	1.52190546392056	-1.08453676421104	-0.323251490849425	-0.59499382856857	0.810765857122263	0.761455006453529	-0.273065733681208	0.0509981055501456	0.901327937031489	-1.08453676421104	-0.0510256618497205	-0.914611762768732	-0.0418924268025502	0.214121551353471	1.95793247822292	-1.08453676421104	-0.276357680439573
TRINITY_DN2478_c0_g2_i1	-0.912012982930425	2.64036408816444	-0.912012982930425	0.678229725132166	-0.427617020427759	0.404132759362931	0.32064777385985	-0.770580192001129	0.728607945105273	-0.629869754148927	-0.290019751264302	-0.912012982930425	-0.912012982930425	-0.804994733048305	3.46629054430051	-0.912012982930425	-0.912012982930425	1.48414650614273	-0.912012982930425	-0.912012982930425	-0.912012982930425	-0.912012982930425	1.875001490843	-0.50058673720396	-0.912012982930425	-0.912012982930425	3.682416133279	-0.912012982930425
TRINITY_DN12383_c1_g1_i4	-0.984989741502855	-0.249626662606435	0.272696009828258	-0.0139223852917043	0.00574039340127808	-0.209848308808862	0.957194184100329	0.274498252462244	-0.295108115615701	-0.198375524364914	-0.0123520193579574	0.516495637649167	2.7933876440414	-0.520303619252276	-0.9442964237656	0.289090448078927	0.133516956740792	0.0903192673396895	0.120120304730171	-0.65348375688007	1.90886486146133	-0.53105667554915	-0.270873298338543	0.058396009440532	-1.0142366637029	-0.558295276496584	-0.445923666039062	-0.517627831701505
TRINITY_DN4537_c0_g1_i10	0.742181270848255	0.130409293542688	-0.377506645370348	-1.91897676964865	-1.63512545282029	-0.873411370412208	-0.867618464125707	1.06919751480086	0.78860905194371	0.907929154382848	1.58937435159452	1.03340886527331	-2.21941708859521	-0.14030303999322	-0.774016420138901	1.15357644248175	1.24013647197783	-0.519751473086246	1.42714622404664	-1.09545204359602	-2.30935529163853	1.50334361124561	-1.57082007707619	0.997214913665255	-1.35984115057932	1.8229634993256	0.140374326627823	1.11573029532413
TRINITY_DN3573_c0_g1_i5	-0.125248613273493	0.834645023189792	-0.195129096529967	-1.03106816574382	-1.13474418771633	0.916464414362048	-0.92747866146305	-0.335784986943568	0.822753472507146	0.206396793708829	-0.407807620993613	-0.562661366161108	-1.51836984053449	0.672353921936789	1.34406800745016	-0.334958701101457	-0.219513255156926	0.821734914302406	0.325765544091748	0.252342376121763	-1.23831710081972	0.148342434141143	1.58457000088095	-0.540345638269379	-1.23715877475116	-0.25560905365884	1.62318923492032	0.511568925503819
TRINITY_DN1324_c0_g1_i2	-1.12983787426741	2.55072547456339	-1.0564119318243	-1.30616064690787	-1.18979589021609	2.37157308692356	-0.866803468433614	-1.30616064690787	3.26460584961974	-0.889320904995041	-1.30616064690787	-0.90125752476274	-0.67762032764511	-0.947764384951217	2.76611668856364	-0.588073062947354	-0.876410796107655	2.55619155262415	-1.20585574111219	-1.18183251190567	-0.280423085494262	-1.18183251190567	3.12512800738372	1.62665645583398	-1.06127358778434	-0.78109405482966	1.57511241452138	-1.10201993012765
TRINITY_DN34124_c0_g1_i1	-0.485505784300776	-0.654713062709088	0.0151014328362756	0.963866327867772	1.27244151761175	0.263584330154753	1.01955982813885	-0.658593015852371	-0.814342248530316	-0.504002127918165	-0.436940817744522	1.17661261186668	1.68773370751548	-0.215024454832089	-0.222662831594579	-0.506330933978138	-0.261473377519013	-0.814342248530316	-0.693990308165093	-0.236128083057861	0.670053713972351	-0.364384764902312	-0.327885292761585	-0.268373879425023	0.886097469610777	0.908123775940775	-0.584139235163894	-0.814342248530316
TRINITY_DN1558_c1_g1_i20	-1.89642931909533	3.93673908304073	-1.89642931909533	-1.89642931909533	-1.89642931909533	8.23466108652417	-1.89642931909533	-1.89642931909533	4.2495333865789	-1.89642931909533	-1.89642931909533	-1.89642931909533	-1.89642931909533	-1.89642931909533	2.7141526393972	-1.89642931909533	-1.89642931909533	7.03138419150282	-1.89642931909533	-1.89642931909533	-1.89642931909533	-1.89642931909533	2.85090436790298	1.98914504527609	-1.89642931909533	-1.89642931909533	6.92206658168375	-1.89642931909533
TRINITY_DN8043_c0_g1_i14	3.46453139930574	-1.91282315601135	1.71656929652949	-2.97111794692547	-5.86273155396467	-2.43928784358606	-5.86273155396467	2.77131711629377	-2.70698232128673	2.0612317063584	1.87266199895252	2.82883750543967	-5.86273155396467	5.31280427447444	0.365355985803331	0.973369310320058	1.82534387244317	0.0774116996648999	4.25905965697804	0.90236554388806	-5.86273155396467	3.9288139399859	1.04911579221898	-1.96733198057724	-5.86273155396467	2.27978399630894	1.61588438553485	4.00674353770995
TRINITY_DN11221_c1_g2_i2	-0.377668637631957	-0.615935138316809	-0.390213890951071	1.48396883588902	3.50458622525078	-0.733562652160844	-0.517463972889882	-0.500363475867813	-0.721623038849318	0.156444721593446	-0.848595895107084	-0.111341790782754	0.239545701761934	-0.517463972889882	-0.42851777912771	0.202428107917383	-0.024846534798811	-0.646962033937433	-0.512883984786622	-0.745601901783758	0.35429193836306	0.300663470392539	-0.223793129854136	0.0932616238963563	2.51905473551488	-0.848595895107084	-0.0890139218735291	0.000202286137105268
TRINITY_DN1173_c0_g1_i9	-0.673546256145608	-0.673546256145608	0.156709068022075	-0.673546256145608	-0.673546256145608	3.21991303715529	-0.673546256145608	-0.673546256145608	4.19893779104022	-0.289496449350448	-0.673546256145608	-0.673546256145608	-0.673546256145608	1.55357867830432	2.80671886590885	-0.673546256145608	-0.673546256145608	-0.459421450792761	-0.673546256145608	-0.507473580198903	-0.673546256145608	-0.673546256145608	0.969386313212878	-0.220423809549796	-0.673546256145608	-0.0905086323489441	-0.561179733073045	-0.673546256145608
TRINITY_DN4306_c1_g1_i4	-1.32036181941976	0.935375094479954	1.19394736309994	-0.233746177113778	-0.263889050336459	2.93200460398344	-0.716644177973281	-0.548685658246441	2.39199012728713	-0.178762821840374	-1.03636318016472	-0.149477260216174	-1.24736946097775	-0.95438287473287	2.02423235787943	-0.521947687540691	-0.820065231805019	0.810538369082363	-0.91834120580775	0.20382600755978	-1.10415326970668	-1.46142126653091	0.174836300027767	1.38236502217804	-0.683549094553299	-0.478992598834452	1.9572171496391	-1.36817955941653
TRINITY_DN7628_c0_g1_i4	-0.73994184127064	1.39220155141527	1.71234959880624	-1.1810871889738	-2.26984933752151	0.952543083814937	-1.65812766471402	0.767031644013963	0.764079640320381	0.562542135473417	0.689598871788237	1.24181394056447	-2.55259039312852	1.92683483600713	0.475300889345377	1.17603033437586	1.50735261248751	0.464588538011401	-1.25884234648824	0.746499768143688	-2.52721251728491	-0.499186046948309	1.44372456006363	-0.196506589767892	-2.24584734743231	-1.89482258447097	0.588603298493227	0.612918554876367
TRINITY_DN4720_c1_g1_i10	-1.41694645544716	3.05541133763441	-1.41694645544716	-0.961717884330023	-0.619518373294849	5.95831892248913	-1.41694645544716	-1.41694645544716	5.59991753367531	-1.33560682799522	-1.41694645544716	-1.41694645544716	-0.765263274815053	-1.41694645544716	3.27475519530403	-1.41694645544716	-1.41694645544716	0.695420067625401	-1.20033638670472	-1.41694645544716	-1.41694645544716	-1.41694645544716	0.764792204241495	3.72018815024681	-1.41694645544716	-1.41694645544716	3.06783616763071	-1.41694645544716
TRINITY_DN1285_c0_g1_i25	-0.981994226021011	-1.6385099877672	-0.244142455511899	-1.56917455199199	-1.40964472191205	-0.0361863263846072	-1.39088892865297	-0.78225655482153	0.091101155259854	1.04054404781474	1.31068198975586	0.205470612815705	-1.94768617524572	4.64739970201753	3.7556083624049	1.14536687277001	0.27943875920421	-0.00357737613776044	-0.523301503707619	-1.03925752507693	-1.81149478895857	0.453124966163636	0.868913531289197	0.164680347826848	-1.80494600312963	0.825677250078651	-0.166956138769339	0.562009666687672
TRINITY_DN20407_c0_g1_i9	-0.565414315642137	-0.565414315642137	-0.565414315642137	1.85977640585131	3.65429632390664	-0.565414315642137	-0.565414315642137	-0.565414315642137	-0.565414315642137	-0.565414315642137	-0.565414315642137	-0.565414315642137	-0.565414315642137	2.63386540569449	-0.565414315642137	-0.565414315642137	-0.565414315642137	-0.565414315642137	0.94757101917154	-0.565414315642137	-0.565414315642137	-0.565414315642137	-0.565414315642137	-0.565414315642137	2.63103535784539	-0.565414315642137	-0.565414315642137	0.712570431657629
TRINITY_DN4860_c0_g1_i12	-0.382905122974825	-0.286363599264712	1.56709596475641	-0.977637665801152	-1.57172808334527	0.289750151231946	-1.24265573901222	0.775051620154036	0.375759075143111	1.02081791025346	0.821500065446765	1.86076341276451	-2.50557300018752	0.509865140459	-0.229439526046095	1.36801197305248	1.16106183484974	0.120651759303581	-0.817113132339903	1.53194675833638	-2.70418781297181	-0.0236982077555119	0.361700722815237	0.587693802361746	-0.884975161497719	0.401848531937436	-0.407646945560502	-0.719594726108603
TRINITY_DN12192_c0_g1_i3	-1.42053815973667	-0.205502473353661	0.146033147396129	2.03759075907255	1.45159424556378	0.729772318273334	0.630888157261664	-2.06319095932507	-2.96700051790376	-2.42499016236715	-2.96700051790376	0.121989074664089	1.90050063301863	-0.223270141859134	-0.333569307548131	0.656281095861364	0.833847625212257	0.469161321410688	0.250075061477046	0.695091020294691	1.88474852351229	-2.23147834060723	-1.53778628806418	0.382930855456352	2.90895151831514	0.588079380422893	0.595302971481692	0.0914891599741523
TRINITY_DN29690_c0_g1_i3	-0.578618468027354	-0.578618468027354	-0.578618468027354	-0.578618468027354	-0.578618468027354	-0.578618468027354	3.81815754276018	-0.578618468027354	-0.578618468027354	-0.578618468027354	-0.578618468027354	-0.578618468027354	5.44919908475628	-0.578618468027354	-0.547223271751819	-0.578618468027354	-0.578618468027354	-0.578618468027354	-0.578618468027354	-0.578618468027354	5.12967914594688	-0.578618468027354	-0.578618468027354	-0.578618468027354	-0.578618468027354	-0.578618468027354	-0.578618468027354	-0.541587737082387
TRINITY_DN1772_c0_g1_i14	-0.818696985807127	1.09586753768681	0.912051643609086	-0.818696985807127	-0.818696985807127	1.22009034469844	-0.818696985807127	0.0148003510527083	0.630732328296073	0.101215102870181	-0.818696985807127	-0.818696985807127	-0.818696985807127	0.282953090287308	1.0637504306246	1.36463072023767	-0.105881131369755	0.734663517528201	-0.0971055870317467	-0.818696985807127	-0.818696985807127	-0.818696985807127	0.954877436964181	0.132890809007628	-0.818696985807127	0.235804230375434	0.742995735591182	-0.278669716549619
TRINITY_DN1264_c0_g1_i45	-0.430726481566558	-1.41630108833054	-0.431400953313714	3.28493440122949	3.45779624691938	-0.808159605463693	-0.716118164309292	-1.04825222616174	-0.508654071723148	0.409344231622272	0.0923516462904401	-2.52800016052796	1.64408726206497	0.932873432283243	-0.770976914020501	-1.40433396407414	-1.05239641584336	-1.26737225240126	0.425637579145005	-0.635803450062475	2.12838179668308	1.64088251805624	-0.557146506187477	-2.52800016052796	2.51087494383709	-1.06490089317986	-0.229928425593965	0.871307675156416
TRINITY_DN2606_c0_g1_i14	0.179785373503567	-0.0897511739833989	0.602056178279622	-0.63915702863564	-1.56458000325616	0.627320608037508	-0.412221070671218	0.49901462480751	0.86635015403226	-0.177983680838635	0.784574677294999	0.24511949414014	-2.25972542172774	0.954953307625344	0.920211178497636	0.525424919153077	0.776114678771138	0.950985194561075	0.622158688172347	1.07701867028906	-1.9151936014062	-1.27554631514257	0.663121329465354	-0.0600199108296642	-2.60849512883374	-1.52488887430968	1.65570882886515	0.577644304138858
TRINITY_DN6001_c0_g2_i2	0.0615787440457063	1.04570541109563	-0.65650883991481	-0.350830096672523	-0.65650883991481	0.428235780953657	-0.65650883991481	-0.175209898367245	0.462515263227464	-0.45487497874516	-0.65650883991481	-0.113507962512385	-0.65650883991481	-0.33573536296894	0.774846681658706	-0.304880510812028	-0.02796852065205	0.894884128112644	-0.54147559696857	-0.65650883991481	-0.65650883991481	0.652667347563704	2.03859414572567	-0.185581582439684	-0.65650883991481	-0.65650883991481	2.12275088045757	-0.0831343134688661
TRINITY_DN5852_c0_g1_i49	-1.60329838389827	-1.10340832741607	-0.336936658118121	1.40476467571805	1.5697726450478	-0.994072185942863	-0.0376029953723145	-0.22143619972484	-0.857348520788331	-0.521361229255549	-0.612046435205036	0.248126550783655	1.28569937536044	0.503487028732028	0.0248610915743388	0.366590827677186	0.34904457260247	-0.510416121921005	0.108889866146433	0.52973833207443	0.896077617691305	-1.22059977393609	-0.148565562868744	-0.754897756887104	1.92986950160488	0.453529719388123	-0.607301323898498	-0.141160329168304
TRINITY_DN2038_c0_g1_i2	-1.65462189903984	5.15641235213624	-1.65462189903984	-1.65462189903984	-1.65462189903984	1.76734191700937	-1.65462189903984	-1.65462189903984	7.45577005677341	-1.65462189903984	-1.65462189903984	-1.65462189903984	-1.65462189903984	-1.65462189903984	6.79132408497041	-1.65462189903984	-1.65462189903984	2.72208522736714	-1.65462189903984	-1.65462189903984	-1.65462189903984	-1.65462189903984	3.501167803645	2.10336140187608	-1.65462189903984	-1.65462189903984	3.59497513701916	-1.65462189903984
TRINITY_DN5649_c0_g1_i2	-0.33105660941488	1.52333806833822	-0.33105660941488	-0.33105660941488	-0.33105660941488	-0.172719582247779	-0.33105660941488	-0.213361566745125	0.225740637177864	-0.196178555071768	0.283417673422821	-0.33105660941488	-0.33105660941488	-0.0692249506627429	0.255828203437305	-0.33105660941488	-0.0886065357371781	1.51734099011331	-0.33105660941488	-0.086169550291345	-0.33105660941488	-0.33105660941488	1.40142968361507	-0.0288838096741273	-0.33105660941488	0.0103599150638428	-0.134449565320062	-0.255181742439752
TRINITY_DN8289_c0_g1_i11	-0.786057981356487	3.82704993907008	-0.903753024026242	-0.903753024026242	-0.903753024026242	0.140990797198156	-0.903753024026242	-0.798074946131704	3.06120002887456	-0.903753024026242	-0.903753024026242	-0.903753024026242	-0.903753024026242	-0.903753024026242	1.75685619548567	-0.692117770699092	-0.903753024026242	3.21858838349988	-0.903753024026242	-0.903753024026242	-0.903753024026242	-0.85970869132022	2.27432417317953	2.41065348352858	-0.903753024026242	-0.539740970467627	0.419328765477491	-0.780749069971422
TRINITY_DN18207_c0_g1_i2	-0.721942208581871	-0.15147927755583	-0.721942208581871	-0.721942208581871	-0.721942208581871	2.19529857519621	-0.721942208581871	-0.721942208581871	0.945722881469535	-0.721942208581871	-0.721942208581871	-0.721942208581871	-0.721942208581871	-0.721942208581871	3.36509624818508	-0.721942208581871	-0.721942208581871	4.16074974486773	-0.721942208581871	-0.721942208581871	-0.721942208581871	-0.721942208581871	0.253321113096622	0.444130467364835	-0.721942208581871	-0.721942208581871	3.22600441901324	-0.721942208581871
TRINITY_DN5635_c0_g1_i2	-0.851724376184332	1.64712483034739	-0.636191376438676	-0.731486498842373	-0.780262013627708	2.55328408902236	-0.674304838195096	-0.797798494653228	2.43829447074829	-0.40464114997468	-0.475598986908158	-0.346905388551491	-0.805964714801649	-0.833524197371107	2.40801888750645	-0.708341162194512	-0.825200933664567	0.774897276174038	-0.885940091522245	-0.791028444496778	-0.885940091522245	-0.768245048852491	0.86252114148179	1.40241847067142	-0.788329294895823	-0.776245226696315	2.01516815149227	-0.33405498805052
TRINITY_DN42396_c0_g2_i1	-3.30900359929578	-2.44189786979313	1.2414045939215	4.75054095905365	6.73796212586196	2.68206467606459	-0.628904329438863	-3.30900359929578	0.942033744046069	1.47141149556591	-0.519691673650687	-0.765507715870008	2.41048105585622	-1.86645814319048	-0.601478808396172	0.986939779348054	0.717442381008021	-2.6646858209582	-3.30900359929578	-0.399998601143741	2.63104566309374	-3.30900359929578	-2.07757119084781	1.63365164991371	6.69004650167232	-1.07480887634197	-3.30900359929578	-3.30900359929578
TRINITY_DN87_c1_g1_i8	-1.07422914130007	-0.605245926923665	0.886432334027746	-1.63142679306332	-1.90499935874884	-0.574607275285788	-1.21451555298743	1.34117031851058	0.429892074977206	1.25914494504167	0.624516508665569	1.85532650485597	-1.90211767273261	1.3752055173848	-0.512230679910366	2.05037953763422	2.00877029654462	-0.369500742662201	-0.876640302280315	1.03413749324111	-1.55896108443622	-0.715835409433969	0.0561589150484934	1.47389259668686	-1.75299626530379	0.385855256713697	-0.176589155373382	0.0890130611094531
TRINITY_DN6262_c0_g1_i9	-1.38219907738854	-1.02813663687082	-0.0327385388298331	5.37024852059877	4.03259371066236	-1.62347413665394	4.25000204400125	-1.94193560182152	-1.94193560182152	0.12707907609366	-0.101573083163083	-0.33786427815266	3.05481467702766	-0.490394768803688	-1.94193560182152	-1.94193560182152	-1.94193560182152	-1.73030034849437	-0.0626219255106333	-1.93474010041732	2.3344866194296	2.65696551185457	-1.54577611274837	-1.94193560182152	4.04110359096708	-0.997826802713566	-1.94193560182152	-1.0060987281375
TRINITY_DN3233_c0_g1_i6	-0.870447705466723	1.06915501488932	-0.461192558781885	-0.870447705466723	-0.870447705466723	2.15900518032025	-0.870447705466723	-0.597827250803731	1.63899478761346	-0.870447705466723	0.813473275342602	0.87672483156874	-0.870447705466723	-0.870447705466723	1.1051824808141	0.0668966866835095	0.233217777298973	-0.231678761049773	-0.870447705466723	-0.870447705466723	-0.870447705466723	-0.870447705466723	0.00297179796813374	2.02930798065689	-0.870447705466723	-0.176236097698833	2.09450534743408	-0.177128026655148
TRINITY_DN71579_c0_g1_i1	-0.339762181838363	-0.382706827613991	0.278036260996227	-0.294086456897438	-0.177287484881257	-0.176068477592096	0.399113002336475	-0.0379004746529111	-0.235774723716363	0.0375940669260551	-0.0794601537927042	-0.269177881983577	0.996561746920921	-0.144730511059089	-0.34934823066756	-0.0224822129645312	-0.148311882466024	-0.316743565235633	0.0522302291025572	0.261036866933503	2.23744510156946	-0.30603705939423	-0.182173840241283	-0.419737558558959	-0.194462628689389	0.45446922731884	-0.382706827613991	-0.257527522244652
TRINITY_DN20677_c1_g1_i1	0.0639861733672984	-0.638228077643142	0.182257265343237	-0.638228077643142	-0.638228077643142	-0.638228077643142	-0.0341567539742815	2.03193243648349	-0.176699518170265	0.672693657587201	0.671530193781493	0.512331598932239	-0.638228077643142	-0.338397315820772	-0.445402674090751	-0.266390460312722	0.652196326222157	-0.638228077643142	0.41488325881642	1.25978674142362	-0.638228077643142	-0.351346929854981	-0.638228077643142	-0.638228077643142	-0.638228077643142	2.08969237692006	-0.638228077643142	0.0816124774211254
TRINITY_DN286_c0_g1_i7	0.327489171898879	-0.468277775883513	0.697794900063193	-0.0886568138278045	-0.468277775883513	-0.468277775883513	-0.468277775883513	0.951261115630272	-0.468277775883513	0.427024845449794	0.583442340563815	0.859409588292534	-0.468277775883513	0.3291503062688	-0.468277775883513	0.0467281405502167	0.273297071535283	-0.468277775883513	1.73398320767849	0.147138521379357	-0.468277775883513	0.0796655354068374	-0.468277775883513	-0.468277775883513	-0.468277775883513	-0.326844984954217	-0.468277775883513	0.0467281405502167
TRINITY_DN2252_c1_g1_i8	-0.00715536470175526	-0.385332682533785	-0.00631974635178612	-0.794587829218623	-0.794587829218623	0.739473773202495	-0.794587829218623	0.461819024575622	1.10845044089429	0.338975696522483	0.780724501468814	0.0477876589876647	-0.794587829218623	1.74395033441118	-0.24171895820732	0.721427317785042	1.51575229139353	-0.0155382763811647	-0.155818884801673	0.972643207805252	-0.794587829218623	-0.794587829218623	0.0437589073026075	-0.794587829218623	-0.794587829218623	-0.794587829218623	-0.464603179460202	-0.0469855989436802
TRINITY_DN44840_c0_g1_i2	0.693653400803316	-0.472088827782937	0.449332446512319	-0.288545956947793	-0.626542420462809	-0.626542420462809	-0.626542420462809	0.39635798164727	-0.490351034175665	-0.324369620722057	0.668004813432706	1.5485030656481	-0.626542420462809	0.158380281100052	-0.524892344368374	0.959862054432254	0.744737633559845	-0.0291304329081592	-0.0885009671291456	-0.142146457960143	-0.626542420462809	-0.12268488788538	-0.369531802256785	-0.0444681990664796	-0.626542420462809	0.938567276069025	-0.473385632401389	0.571951733176274
TRINITY_DN10835_c0_g1_i1	-1.17538927692666	2.96930974822748	-1.17538927692666	-1.17538927692666	-1.17538927692666	2.46731229490657	-1.17538927692666	-1.17538927692666	3.65461245791325	-1.17538927692666	-1.17538927692666	-1.17538927692666	-0.459935149810946	-1.05238532287184	4.11606693952783	-1.17538927692666	-1.17538927692666	2.62193504034332	-0.934159241411218	-1.17538927692666	-1.17538927692666	-0.928069341946844	4.1644251034184	2.70166781176101	-1.17538927692666	-1.17538927692666	-0.865049156314513	-0.82489202984253
TRINITY_DN45606_c0_g1_i1	-0.38952057557063	-0.38952057557063	0.41287946454421	1.36108592926496	1.63727948377309	0.0720079839022473	0.995634321313714	-0.38952057557063	-0.38952057557063	0.187726960022521	-0.121685183473015	0.118400889386698	0.658017813192731	-0.267842018982377	-0.38952057557063	-0.171669478759498	-0.278489263181886	-0.38952057557063	-0.38952057557063	-0.273155818878845	-0.38952057557063	-0.38952057557063	-0.248087784641334	-0.38952057557063	0.807086468524188	-0.38952057557063	-0.2798257107447	-0.324637723985775
TRINITY_DN8347_c2_g1_i11	-0.643003504990573	-0.954801458496303	0.388419874054567	1.44191564760629	1.36059239390134	-0.764919282849135	0.47605336045488	-0.057758648844132	-1.13726769541999	0.880816256039651	0.318362066826635	0.237843619446093	1.30261387483633	0.312258180244142	-1.23731487227032	0.553131837939911	0.139818724640494	-1.13726769541999	-0.258573991642126	0.0733140224956379	2.05005367515159	-0.628673375079655	-1.25533270732908	-0.978122532730922	1.81650512515238	-0.31887450190994	-1.41108194000703	-0.568706451800741
TRINITY_DN132701_c0_g1_i1	1.61565042317597	-1.10170656675037	0.195547507983024	-1.15562058762892	-1.15382059358271	-1.05896958395364	-0.474849532915332	1.12204846538156	-0.0776180756276514	1.09012497662739	0.0567019750899374	0.567500240003703	-1.07676516691768	0.699064949232768	-0.954221673946299	1.53271486272372	1.63269755437834	-0.994729398051674	1.57280952710875	-0.440980593419589	-0.987497828820598	1.79421158657001	-0.812594333265469	-0.533321935634796	-1.19579950197597	-0.00402280252784926	-0.864641081035064	1.00808718777844
TRINITY_DN29729_c0_g1_i2	-0.0670849040143341	0.940707923967185	-0.443705977133383	-0.526105322694198	-0.87773365179698	-0.179959832241794	-0.87773365179698	-0.28032166424233	0.0989965688801726	-0.1561422530216	-0.193363722783973	-0.0466671411919074	-0.87773365179698	0.548262669554099	1.70144649633017	-0.113897192906029	-0.0385802644071589	0.323272814259113	0.138762668099215	-0.87773365179698	-0.87773365179698	0.0299261760563092	1.38048373773904	-0.44905524184875	-0.649992575957852	-0.401611231916828	2.49075534884812	0.282541179611613
TRINITY_DN31248_c0_g1_i3	-1.11543743060494	-0.338309295979192	0.684006875109827	0.465685049108401	1.41779603746385	0.898587490281525	1.41799476947614	0.259352478668052	0.66638239934553	0.308202926848169	-0.134546253552641	0.117272281717024	2.39929392379846	-1.44197477874489	-1.44197477874489	0.576303306279461	0.472207016257381	-1.44197477874489	-1.44197477874489	-0.29727575359075	2.39717860864493	-1.44197477874489	-1.30709672440178	0.559827463889097	0.517424456027233	0.128973826428439	-1.44197477874489	-1.44197477874489
TRINITY_DN5731_c0_g1_i26	2.10252290119508	-2.47418062034039	0.615656469779234	-1.53457789998434	-2.47418062034039	-2.47418062034039	-0.538720872535097	3.87910737941628	-2.47418062034039	2.40356362960862	-1.37051513757469	2.04088839369185	-2.47418062034039	3.92499047347944	-2.47418062034039	1.22559308484394	2.48117868490261	-2.32882923476777	5.29795577097809	-1.54818120178416	-2.47418062034039	5.48009131320772	-1.78711993200049	-2.47418062034039	-2.47418062034039	-1.460539709671	-2.47418062034039	5.85874209061857
TRINITY_DN15466_c1_g1_i1	2.1287111175252	-1.63734018930238	0.497017566459052	-0.268801152123431	-3.57053510926281	-0.488854620606477	-3.57053510926281	2.13591255914183	0.030091467292876	1.31733129902445	0.310150415998314	0.678303292377438	-0.866991389528994	2.476697887199	-2.16835868428333	1.78996963707687	2.2179418025891	-0.149109813205258	3.33792956940125	0.689114011386344	-0.678532740420963	1.18258802051445	0.052043893267216	-2.31292097921327	-3.57053510926281	0.955471084073602	-1.90969774156653	1.39293901471208
TRINITY_DN1935_c0_g1_i15	-1.56583705688204	1.45297512886078	-1.56583705688204	-1.56583705688204	-1.56583705688204	2.31377069689701	-1.56583705688204	-1.56583705688204	1.26421539938952	-1.56583705688204	1.60136027698522	-0.834653815309839	-0.974157639946302	-1.56583705688204	1.17746247100622	2.26978389833752	1.26948071560216	2.79122223603481	-1.26366425714129	-1.56583705688204	-1.56583705688204	0.327913444838527	2.12759414320976	3.35459917168873	-1.56583705688204	-1.23241332315685	3.14455613528848	-1.56583705688204
TRINITY_DN154_c0_g3_i1	-1.23395650988589	3.40937511715301	-0.252409897514973	-1.989894353417	-2.2209040484178	3.14277519204188	-2.6089895390573	-0.559114922174103	3.22143724788174	-0.497318745077657	-0.480207623980354	-0.604347445745753	-2.71251607280425	-0.776575047968321	4.34956691471633	-0.412215579156216	-0.420818298685688	2.97253704821502	-0.721105272857395	-0.153766781730746	-2.58214058059853	-1.13079237379926	3.97815218452791	2.64967929681491	-1.49216406569201	0.0638420946433547	-1.9792089512625	-0.958918986168414
TRINITY_DN14963_c0_g1_i2	-0.508236276168452	3.47318111907015	-0.471774068584439	-0.688384137326881	-0.688384137326881	1.09402442760049	-0.688384137326881	-0.688384137326881	2.91651744618207	-0.688384137326881	-0.479242739488289	-0.688384137326881	-0.688384137326881	-0.506963497046739	1.96398762578949	-0.519742101768041	-0.688384137326881	1.03364464057596	-0.56273303566536	-0.514617069590174	-0.688384137326881	-0.688384137326881	1.51513027380388	1.20420117786577	-0.688384137326881	-0.688384137326881	-0.688384137326881	-0.688384137326881
TRINITY_DN7176_c0_g1_i16	2.34234284604781	-1.29735238735177	-1.29735238735177	-1.29735238735177	-1.29735238735177	-0.284426212907501	-1.29735238735177	0.467757974527814	1.23046863504326	1.69269483222202	1.40663421651166	-0.0907091633683759	-1.29735238735177	0.304819403401608	-0.923286669129233	0.636597870343653	1.08973438266414	0.607228047569546	0.0839309851520122	1.05568854838584	-1.29735238735177	-0.00869852374660174	-0.690436445526566	0.609922875647611	-1.29735238735177	2.03291916606493	-1.29735238735177	0.112988717262316
TRINITY_DN50115_c0_g1_i20	0.687149210194805	0.568693609937489	0.332115755189488	-0.438501891466715	-0.438501891466715	0.00404356463858951	-0.438501891466715	-0.0599902682129849	0.0995395618669489	1.0638287102493	-0.438501891466715	0.465307667111982	-0.438501891466715	0.393375349724958	-0.148077487601415	0.0985456279379427	0.208582321162239	-0.194832810499852	0.232338444414847	-0.00127415255380492	-0.438501891466715	0.0156740017190874	-0.238123093482688	0.635318341824957	-0.438501891466715	-0.215697330421454	-0.438501891466715	-0.438501891466715
TRINITY_DN14502_c0_g4_i1	0.0398506368324112	4.78851706183929	-1.06200185335991	-0.791937640113786	0.0661408587844203	3.8030050488921	-1.9103397822639	-1.81818993563369	4.30890290025248	-1.77339446902233	-0.919269093916065	-1.97757091862999	-0.840827739313419	-1.61093298676514	3.84630880165898	-0.851986437636869	-0.76865655001567	2.65720048729378	-1.70950689920729	-1.2496383282903	-0.731845502096414	-2.23996226894126	2.34538592755572	1.25500772533091	0.00430615972612225	-1.05045479751061	-0.626733194682346	-1.18137721076723
TRINITY_DN3868_c0_g1_i23	0.81611610186971	1.16847559583018	-0.497217224487189	-1.00096953594685	-0.62597854286121	-0.703579245908239	-2.67229715590473	-0.596205424105267	0.666791490140814	0.712502911150455	0.87640697455192	-0.407643275392635	-1.8126490419637	0.328591805267575	0.633367390202315	0.755929474780803	0.682962706186013	1.26963886917427	1.21668220248837	-0.337526554066564	-3.19325304417867	1.05460283416766	1.13030736659947	0.624177146080434	-2.30242094520513	1.16084244652437	-0.0943867004561261	1.14673137546194
TRINITY_DN145991_c0_g1_i2	-0.466868825046762	-0.305948636865659	-0.466868825046762	0.692114426113625	0.400236904455892	-0.277835000656745	-0.466868825046762	-0.466868825046762	-0.466868825046762	-0.466868825046762	-0.466868825046762	-0.466868825046762	2.78394119692994	-0.404747113138965	-0.466868825046762	-0.466868825046762	-0.305948636865659	-0.241593895177193	-0.466868825046762	-0.466868825046762	3.4267846137316	-0.220764815162846	-0.262728108266537	-0.466868825046762	2.1050506381988	-0.466868825046762	-0.385529197594823	-0.466868825046762
TRINITY_DN16810_c0_g1_i2	-0.624875278736468	1.13896118015448	-0.624875278736468	-0.125093158589156	-0.624875278736468	-0.0583036381097076	-0.216706908028362	-0.543535651284529	1.59328590835869	0.0773389722739726	-0.624875278736468	-0.536733681867451	-0.227619933142041	-0.423241417566818	1.81581120513073	-0.624875278736468	-0.624875278736468	0.956234896489081	-0.0331958618007312	-0.536733681867451	-0.624875278736468	-7.25134835208863e-05	2.61604958596009	0.814481899737789	-0.334450874871168	-0.624875278736468	-0.400835004518538	-0.576639093083621
TRINITY_DN2032_c3_g1_i1	-0.564620569144404	0.32837899989216	-0.0886153709416639	0.414080190606441	-0.247019841396838	0.561710254762494	0.456277793060156	-0.802141263920251	0.430755700723613	-0.549375193540284	-0.442864623239181	-0.418631219467037	2.20356206156596	0.0299732258319185	-0.482609853938045	-0.676302007074018	-0.131052618745137	0.168721276089545	-0.354493626325678	-0.390372959425524	2.7675012122485	-0.0391571364558776	0.301278741445584	0.431959296848712	-0.393977650784034	-1.32541751758475	-1.04661692952049	-0.140930371571869
TRINITY_DN1025_c1_g1_i2	-0.507676921881306	-0.219480569490783	0.0234709029092085	-0.204391233367843	-0.995163271229842	0.436192250343674	0.42653130995045	-0.799815672907623	0.557213799865026	-0.769888341360273	-0.153592633834325	-0.704738867364543	-0.683660155761573	0.673863494279788	2.37611678279281	-0.476124661629784	-0.551556619754228	1.7405755106825	-0.145564260078391	-0.309895864713001	-0.995163271229842	-0.300060285589364	0.791014857568924	-0.578323529317013	0.232577804609286	-0.733331612477706	2.33496483748966	-0.464093778503888
TRINITY_DN2701_c0_g1_i14	0.570325477746685	-1.61300222829812	0.761063489924422	-0.974233283881165	-1.4239684039081	-0.139994660381942	0.125117060484461	2.4161855942476	0.989169562455264	0.191051330669238	1.59332841957293	0.0887685940809295	-1.46634700617865	1.42033266703509	-0.616613481850494	0.729268046106433	1.61766193100188	-1.23671184496106	1.22554621322741	0.279583086894538	-1.61300222829812	1.9720804920007	-1.61300222829812	-1.61300222829812	-1.28072394524119	0.722423858338224	-1.61300222829812	0.501697944107366
TRINITY_DN11674_c1_g1_i6	-1.07997987011316	-0.0325388751958413	-0.80927709858097	4.59473869544676	5.43035149148461	2.15216974295015	-2.99989195879047	-1.15993237130094	-2.99989195879047	-0.31305530881439	-0.834140774776209	-2.99989195879047	1.87814668867836	-0.509321828344266	-1.14869262019717	0.20080070736425	-2.99989195879047	0.6020422143982	-1.41637287493898	-1.04234875803336	0.183276921356569	-1.49247785977503	0.460064180863657	0.724976555895929	4.52013734542172	0.43840089278868	1.68200702443365	-1.02940638585034
TRINITY_DN344_c1_g2_i1	0.819735393946071	3.26714328684313	-0.0218020698194312	-2.91240732824661	-5.54020400716091	2.17789850819196	-0.797965393739399	-0.574715924013349	0.394160877008211	-3.13452332709314	0.564361120772057	-1.95178083812514	-5.61501419021601	-0.651809265225928	0.840759020702712	2.1103772245761	1.61180754066304	3.69999128227159	2.79440497497247	0.59564652286618	-4.5410585999636	-0.343863751464381	2.42788628996428	3.02884799827822	-2.62290908831755	3.56557838646286	0.424244611169423	0.385210744697145
TRINITY_DN7879_c0_g1_i14	-0.521927364536073	0.744709277977917	-0.521927364536073	-0.521927364536073	-0.521927364536073	-0.521927364536073	-0.521927364536073	-0.169168839495436	0.891125064012455	0.350704426599177	-0.118114302919483	-0.0688049179402601	-0.521927364536073	1.01710733843468	1.07739042916215	0.524214417108648	-0.340506724255931	0.35542426191319	-0.273392528397394	-0.0815066437793055	-0.521927364536073	0.221372163352184	-0.0510001070609458	0.447453400405535	-0.521927364536073	0.714412174632301	-0.0221452443887609	-0.521927364536073
TRINITY_DN1601_c0_g1_i1	-1.60426842323949	-0.960340010239255	-0.209402448074845	0.495989319916531	0.67744065747921	-0.479170203882615	1.06344042856215	-0.866400298520929	-0.891887056707065	-0.889226357286137	-0.486362600939906	-0.897038887350015	2.45252921794227	0.79513940778159	0.773444336682271	-0.413759702662333	-0.317061707530494	-0.548845707839667	0.424446764831774	0.115258187004479	3.09714322750044	-0.247964748751113	0.740292285495514	-0.454004292273378	-0.311339283513635	0.106550938510528	-0.610753134597323	-0.553849908298569
TRINITY_DN2008_c0_g1_i4	-0.242222742714638	-0.723511323832324	0.647121462952365	1.31065672178239	-0.187583110947179	-1.39797197539258	1.26218083948379	0.0301704155857478	-0.960744236479673	0.109949489564746	-0.132535079343484	-0.459121638386519	2.8209641459431	-0.752731462747317	-1.00181248631943	0.76198006934034	0.926838628027901	-0.468938496746726	-0.384331064723196	-0.134336571824253	2.9469275186296	-1.08066790703067	-0.923925376073277	0.950543741842864	-1.39797197539258	0.132098766832502	-0.774105113539884	-0.876921238491619
TRINITY_DN36953_c1_g1_i2	3.53733012033434	-2.32378654246151	2.26904401297188	-3.31001542268891	-3.31001542268891	-2.40235559483562	0.0570760238016779	3.9688614374132	-2.32743247576632	3.12589648244948	-1.03262572387804	3.49554789979168	-3.31001542268891	2.21580289934511	-3.31001542268891	2.35443897309251	3.6053023009363	-2.25620897899312	4.73206525187167	-2.46844478529339	-3.31001542268891	5.83483907449373	-2.11466782436669	-3.31001542268891	-3.31001542268891	0.465351233547214	-3.31001542268891	5.74408959705717
TRINITY_DN3196_c0_g1_i24	-0.383224976393226	0.209411452213351	-0.383224976393226	-0.383224976393226	-0.383224976393226	0.75820781453607	-0.383224976393226	-0.383224976393226	0.479920566596173	-0.383224976393226	-0.383224976393226	-0.383224976393226	-0.383224976393226	1.29259095477904	1.09185990655556	-0.383224976393226	0.113493011541951	0.627554862360017	-0.383224976393226	-0.383224976393226	-0.383224976393226	-0.383224976393226	1.0298274521553	-0.0349925571539549	-0.383224976393226	0.750995963367408	0.195955171733924	-0.383224976393226
TRINITY_DN3858_c0_g1_i13	-0.733813660834591	-0.686111033603068	0.293079656250676	0.884776281906365	1.81758350574655	-0.271949221781088	1.10636024424666	-0.297934874491791	-0.8514037445623	0.0261321311519063	0.168485054563237	-0.276159936308693	1.44068865191625	-0.338638017345232	-0.485086290044699	0.0490325332619852	-0.219312877931384	-0.287271891428917	-0.0697441998134123	-0.632493517953159	1.06618029179197	-0.676339476860424	-0.760849000721415	-0.553071100280565	1.82263759701589	-0.169508310549649	-0.738163498423979	-0.627105294917127
TRINITY_DN40549_c0_g2_i3	-0.125453110142869	-0.478866823744994	-0.100552681162421	0.379645192199894	0.115477705576744	-0.0946399882925297	1.84844207763894	-0.515261061005393	-0.647508859303833	0.0386554667575265	-0.559367262434815	-0.504768687187751	2.59813891433292	0.0475941263366462	-0.181795539707869	-0.108474156333078	-0.578494181388652	-0.370119160492969	-0.402621800180298	-0.143651326726404	1.67066334369919	-0.170349648117192	-0.319821495127786	-0.556655428852719	0.327754462374661	-0.562084203051155	-0.578494181388652	-0.0273916942751485
TRINITY_DN461_c0_g1_i21	-0.157046050820751	-0.132590193571979	-0.123184370435502	1.54963849827093	2.78711796879033	-2.05942378101001	-0.938628988087289	-0.169600076473349	-1.18351412873465	-0.255171430128544	-0.364707902256637	-0.091378349074287	3.14537645425952	-1.02154262537288	-0.637414967619018	0.150458001857692	-0.237835132962652	-0.667781991243006	-0.51765643349131	-0.710710984101538	2.75298832825688	-0.83822386680121	-1.0550497654082	-1.16185298926947	1.45576985088278	-0.801823261226842	0.757554291835003	0.526233893935985
TRINITY_DN6210_c0_g1_i8	0.257376228777957	1.34729539071035	-0.508102794634862	-1.18901931790384	-2.11501873646007	-0.545527644501351	-1.31593143038606	0.895582096766438	1.3029012713519	0.814582918776352	-0.580459051851751	0.540791017895385	-1.68848559834339	0.0277214356560149	0.397461010459566	-0.0864495842632964	-0.707394060893458	0.646053734328574	0.636016440207795	-0.291676974696924	-1.63165437574672	1.32460440109705	1.15939203285777	0.560345576289079	-2.11501873646007	0.922187750718398	0.267925133108923	1.67450186714024
TRINITY_DN8536_c0_g1_i47	-1.09255669515664	-0.950364743285036	0.830234896969374	0.241496502643825	0.9000448525222	-0.54686634823929	1.0796213976004	0.488094653888436	-1.24517487922746	0.0900218168154152	0.803221945331655	0.598486180062528	0.0298575904354419	0.229371399730723	-0.322579382913065	0.696497410158021	0.308693852392129	-1.27626864832903	-0.226835288524525	0.240398421879747	0.549675087317162	-1.00227503050537	-1.48441297200183	-0.135150299296532	1.2835048368642	1.3947796348681	-1.53240469481222	0.0508885028116295
TRINITY_DN3687_c0_g1_i7	-0.644117584229266	-0.644117584229266	1.21744083534276	-0.233776479615179	-0.644117584229266	-0.410229524054989	-0.644117584229266	-0.434976186390674	-0.644117584229266	0.0492020945823086	0.45954789853643	0.199866259819061	-0.644117584229266	2.17371029636469	-0.54381267843358	1.11034238939621	0.929256942216678	-0.644117584229266	0.362359979841939	1.20267657524403	-0.644117584229266	0.183701440388054	-0.390733348429192	-0.385900194693248	-0.644117584229266	0.15248016981904	-0.644117584229266	0.800019372358326
TRINITY_DN12313_c0_g1_i3	-0.709677913312712	1.859580504661	-0.936186443121391	-0.936186443121391	-0.936186443121391	0.777069458609582	-0.744623792420636	-0.556565481065683	0.662178762202253	-0.826491578295462	-0.936186443121391	-0.822485943956663	-0.936186443121391	-0.8963461785896	3.05839328109436	-0.725797578675988	-0.936186443121391	1.97262646461816	-0.779142732975811	-0.822485943956663	-0.936186443121391	-0.69373636944369	4.22093813331388	-0.669549800607402	-0.936186443121391	-0.936186443121391	4.8791071818452	-0.757312484951596
TRINITY_DN4163_c0_g2_i2	0.797736478362904	-0.143592237488495	1.50984420571874	-0.927639926294925	-1.40100195792559	-0.0213321119284187	-1.6070988353366	-0.0965857825623972	-0.193268511294189	0.90646037818642	0.991873243727654	1.03232932589359	-2.05648977783374	0.719647884741411	-0.374674297181522	1.20039398531038	1.11862517412508	0.182285911103309	0.121395242762158	0.459055189681802	-2.16386133024253	0.647646109454391	0.288971698613794	0.523411015927058	-1.65021143681669	-0.299236461611017	-0.268757213754729	0.704074036662154
TRINITY_DN9220_c0_g1_i12	-0.624072091908916	-0.624072091908916	-0.624072091908916	3.30751642109365	4.44007784721243	-0.624072091908916	-0.624072091908916	-0.624072091908916	-0.624072091908916	-0.624072091908916	0.631126474510774	-0.624072091908916	-0.624072091908916	-0.624072091908916	-0.624072091908916	-0.624072091908916	1.56780635063745	-0.624072091908916	-0.624072091908916	0.026692467207986	0.759977714886244	-0.624072091908916	-0.624072091908916	-0.624072091908916	2.37231665453871	-0.624072091908916	-0.624072091908916	-0.624072091908916
TRINITY_DN3713_c0_g1_i15	-2.43356825358181	5.34706337102525	-2.43356825358181	-1.71635795456221	-1.5382656322485	6.1729368986078	-1.34068428790332	-2.43356825358181	5.24179605916734	-2.43356825358181	-2.43356825358181	-2.25596932425407	-0.858740129994362	-2.36868540199695	6.06474644859752	-2.43356825358181	-2.26492621802297	4.12632119429297	-1.979392360396	-1.49095991747014	-1.09728486571737	-2.43356825358181	3.90015958766908	4.56180319699039	-2.43356825358181	-2.22942753680158	5.62798115525337	-2.43356825358181
TRINITY_DN992_c0_g1_i10	0.397542366456281	2.10110895261624	-0.382809962171218	-0.512422700301687	-0.512422700301687	0.304791223956639	-0.343780664742848	-0.409428706978362	0.364928926147575	-0.11735990078411	-0.385449844043922	-0.200919584833418	-0.218463721272993	-0.0741298487225404	0.825573763213329	-0.512422700301687	-0.236223835269445	1.02661200266907	0.240325891105447	-0.412117794506002	-0.512422700301687	-0.512422700301687	1.04192056536108	0.0512235691823767	-0.512422700301687	-0.390744143713435	0.286664605772316	-0.394727657631933
TRINITY_DN9378_c0_g1_i24	-1.11379046635083	-0.225035210952536	0.442432138929273	0.369246150465257	0.50213838505354	1.04852636958372	-0.0521676300357492	-0.600284770477571	0.0558183279579674	-0.0525084912401441	0.554108375352399	0.336818888932805	1.8123212722678	-0.649967864877978	-0.544564012020833	0.552988531283994	-0.0772645903257154	-0.290668228434909	-0.607278458194299	0.0248120566544152	2.60918206374408	-1.06827580709846	-0.697686279377633	0.294026188100604	-0.113790466350829	-0.547924141733481	-0.907339588883403	-1.05387274197149
TRINITY_DN7421_c0_g2_i3	0.149133791437952	-1.00923926977368	1.04405374724537	-0.323021833562616	-0.387549834558562	0.139190365202782	-0.702470982057325	1.37967506008332	-0.954009749053289	0.220745169993218	0.334440915640107	0.773928962041713	-1.53029000667464	1.9459620528732	-0.214723776355696	1.11218053064118	1.13669376339201	-0.683094820085249	1.92032741705951	0.433553991687831	-1.35780249116451	-0.266654603106315	-0.720464010577193	-0.386896587981456	-0.248146777893146	0.600640863151805	-1.38885721574535	-1.01730467186097
TRINITY_DN8257_c0_g1_i13	-0.309558248574098	-0.855279117702404	-1.09883120488865	3.9365535876337	2.12506997906263	-0.780268057376098	2.64919346515838	-1.5239188076722	-1.30309007167067	-0.13910948780823	0.63777787275283	-0.955921293959398	-0.768069323133451	0.762710118252866	1.00433252724785	-0.537658864298505	-0.845419627259273	-1.2066476646487	-0.44670821392479	-1.31605555554341	-0.408651987662715	-0.905613338471563	-0.0705916027021347	-0.943064601253291	2.88368524982848	-0.855709323472966	1.76130808214555	-0.490464490059728
TRINITY_DN96_c4_g1_i7	-0.396365856090366	-1.05629041449274	0.660481041925478	0.179436645345314	1.06936068716878	-0.60000993298202	0.771122159906113	-0.103211461880237	-1.05629041449274	1.53778034235879	1.17083451995718	-0.243176223146456	-1.05629041449274	1.02436724885248	-1.05629041449274	0.940098331954876	1.2364913347351	-1.05629041449274	0.0507278353893756	-0.199503868204664	-1.05629041449274	-0.0671514071245117	-1.05629041449274	-0.488744966848998	-0.468445405238467	1.43504963238597	-1.05629041449274	0.941182657478216
TRINITY_DN7003_c0_g1_i9	-0.437970946671131	0.0577242159529375	-0.437970946671131	-0.437970946671131	-0.437970946671131	-0.0965544221924089	-0.437970946671131	-0.437970946671131	1.10354389278955	-0.165350492008139	-0.437970946671131	-0.437970946671131	-0.437970946671131	-0.0254603754213266	1.59483519841211	0.0453934140422182	-0.227582082225728	0.960379423674834	-0.177343038544433	0.231055818838499	-0.437970946671131	-0.437970946671131	0.167997412170327	0.641321820601722	-0.437970946671131	0.423587472900897	1.05976914193796	-0.337666040875446
TRINITY_DN1038_c0_g1_i22	3.37779577125398	1.37632717446709	-2.78709104803363	-2.78709104803363	-2.78709104803363	2.39766530480976	-2.29549445362319	-2.78709104803363	2.84080756783811	0.0344150938638599	-2.78709104803363	-0.312265665947299	-2.78709104803363	1.901704758991	2.46379475171134	0.436485957770075	1.44541622239649	-1.254026126164	3.34295433482541	-1.1331138693973	-2.78709104803363	-0.2582697170245	-1.62681621662504	5.36768150150834	-2.78709104803363	1.38643619008887	0.0804101028887603	2.72481970063729
TRINITY_DN6354_c0_g1_i4	-0.260839588242556	0.255271639147471	1.19744241279132	-1.12009208915168	-1.24716465134548	0.040162667790258	-1.26579447018532	1.06755923149981	-0.100288140010014	1.03569473284456	0.75283534865452	1.19002287923586	-1.65315701102132	1.30994714371423	1.03524717737614	0.160778059460001	0.897004883426114	-0.112633714583097	-0.125085846442581	0.651937999645381	-1.65315701102132	-0.747806111440358	0.534294043006009	-0.368642877777071	-1.65315701102132	0.240981677178354	-0.112633714583097	0.0512723410551605
TRINITY_DN4951_c0_g1_i5	1.20962846735458	0.745964618526877	-0.579671925623295	-0.311368556539075	-0.981302392208035	-0.155923788315104	7.91360629439275	0.229709801277476	0.267232443930643	0.297871716281011	-0.981302392208035	-0.273777601308427	-0.879652316113601	0.283534256259744	-0.422544961834273	-0.536635325366128	-0.257088705450677	-0.282639392322151	-0.443260938874372	-0.981302392208035	-0.981302392208035	1.07250405148776	-0.130103053614741	-0.981302392208035	-0.981302392208035	-0.981302392208035	-0.718267986374241	-0.160000352318506
TRINITY_DN5731_c0_g1_i24	2.27566499499397	-1.14009367152853	0.849408689333853	-1.14009367152853	-1.14009367152853	-1.14009367152853	-1.14009367152853	1.64336298283171	-1.14009367152853	1.07992665891784	-0.916053397310598	0.53436698003173	-1.14009367152853	0.575799699019076	-1.14009367152853	1.42964044157805	0.871401967309301	-1.14009367152853	3.67563544535232	-1.14009367152853	-1.14009367152853	3.27944521998526	-1.14009367152853	-1.14009367152853	-1.14009367152853	-0.729752566914441	-1.14009367152853	2.53255795779986
TRINITY_DN509_c0_g1_i2	0.856195709806272	0.924435705668494	1.35350581719098	-1.7359468066108	-1.95009495673248	-1.0474079024471	-1.47749130639485	0.795712238420227	-0.392010090789682	0.721254743063907	0.275389024168354	0.958464615769318	-3.04162554985309	1.64817678863624	0.988887102172195	0.68291558802144	0.405292315012934	0.866226521992872	2.70948998860512	0.919812568209465	-2.77738939880954	0.69735840484742	-0.374868957968288	-0.259636433988388	-3.04162554985309	0.115903290053565	-0.528134804264974	1.70721133607349
TRINITY_DN88011_c0_g1_i8	-0.744373496259703	-0.744373496259703	-0.549025897937484	1.34071118236895	2.2168793877985	-0.744373496259703	0.836254414197562	-0.466983797448839	-0.38260513684055	-0.591216708198283	-0.556605749213678	-0.744373496259703	3.14617047534144	-0.744373496259703	-0.744373496259703	-0.744373496259703	-0.744373496259703	-0.689177842017578	-0.28599149210369	-0.744373496259703	1.5210633997894	0.145489385105476	-0.744373496259703	-0.744373496259703	4.47897181953935	-0.562952855979561	-0.668498629284575	-0.744373496259703
TRINITY_DN1388_c0_g1_i6	-2.10229158370451	1.252360168567	-0.591861554771425	0.321475162240039	-0.452059372832134	0.495584371009174	0.180861203085861	0.186237190827261	0.0476516803443556	-0.265970561720748	-0.336612271477305	-0.526369070094875	-1.04507012854731	0.0980772321157031	2.52404141174625	-0.174202442026521	-0.073798735999052	1.59512004456009	-0.264823927547459	-0.853976057786253	-2.07953310548381	-1.94268953525719	1.9059031759199	-0.114839520151482	-0.922840214956898	-0.245243137188802	4.12883008429764	-0.743960505167502
TRINITY_DN2243_c0_g1_i12	-0.380446252695614	-0.930361806317569	-0.930361806317569	-0.930361806317569	-0.930361806317569	-0.930361806317569	0.55300255439578	0.649783678105811	-0.930361806317569	0.536917674142413	1.04159552909744	1.20681379493047	-0.930361806317569	2.72830669553709	-0.930361806317569	1.27721873986938	1.96494081501574	-0.930361806317569	-0.212274222357053	1.57018533110311	-0.930361806317569	0.841101252048082	-0.930361806317569	-0.930361806317569	-0.930361806317569	0.351781422463929	-0.351181658190419	0.31695812866225
TRINITY_DN6342_c0_g1_i6	-0.720946419978359	1.45797429202199	-0.496599921354292	-1.1676589823218	-1.38178378767464	1.90790315513034	-0.602734234837184	-1.0369552906772	3.12905157385531	-1.24822026193354	-0.558849739646272	-0.263424061721586	-0.358173572491998	-0.545051707215507	2.33399978455175	-0.557219575584816	-0.394826825150242	0.940144307212719	-0.90669890472586	-0.363149613535592	-0.746725957949429	-0.829898684202918	0.696826047021723	1.92957400469696	-0.73377860786415	-0.465689364736285	1.88650087884635	-0.903588529735477
TRINITY_DN9867_c0_g1_i5	0.581055101433558	-0.713750201467447	0.932807960910426	-0.396571579394111	-0.762871769274563	-1.0240903220796	-0.305754546753233	0.844924365744436	-0.862537234111687	0.977270069384606	0.698210719254383	0.828737715120978	-1.11393693946208	-0.0621525403235514	-1.17065952947402	0.683617817409294	0.762427137186514	-0.306416485301614	1.59352753342721	-0.2958617419948	-0.830764888057208	1.09898861807368	-1.04272014091944	-1.26529640361209	0.0450022011933486	0.947041067374053	-0.719028359943368	0.878802375656329
TRINITY_DN247_c0_g1_i9	0.056812312234876	0.286817917681199	0.823132626295395	-1.63918150087502	-0.843414553092632	-0.221801524902001	-1.21264836275835	0.212817336237422	-0.0237652036121541	0.486800152979691	0.710466852368266	0.679569168471314	-0.946754302785316	0.111425003960568	-0.442574456780206	0.828880422905713	0.783858752486489	0.0554758646720619	0.544146205169777	0.216409606835428	-1.12619616606135	0.126353245487953	0.082409897900356	0.492078713785839	-0.733060547877924	0.348139365054229	-0.179225361220901	0.523028535439283
TRINITY_DN13121_c0_g1_i2	-1.02791233782396	0.786022732657358	0.194273969498153	-1.02791233782396	-1.02791233782396	0.0588714283181078	-1.02791233782396	0.925539163542301	0.67297121820431	1.07743050246226	1.069024144679	1.01822944382076	-1.02791233782396	0.377535505883576	0.348933676192361	0.924793969806265	0.415694313651656	0.821686673327493	0.247690741512891	-0.242989636261098	-1.02791233782396	-1.02791233782396	-0.711766595530603	1.21758332499596	-1.02791233782396	-0.586428858241314	0.636115321896188	-1.02791233782396
TRINITY_DN22494_c0_g1_i6	-0.831673271505238	-0.831673271505238	-0.348308910791888	4.00692559186533	3.21149622335887	-0.831673271505238	-0.483440852265967	-0.63506622741042	-0.57345588196922	1.39575976653174	1.92214517166831	-0.435513782432083	-0.831673271505238	-0.3628293285306	-0.548344103453596	-0.831673271505238	-0.831673271505238	-0.831673271505238	0.171209237027884	-0.43661047198766	-0.831673271505238	-0.398713864229131	-0.831673271505238	-0.831673271505238	3.35133676525701	-0.380660028561265	-0.728679278181912	-0.410517310843014
TRINITY_DN32312_c0_g1_i12	2.17937986355118	1.12456067181044	-0.22918007558297	-1.44188826260788	-1.32744187783064	-0.161677564176602	-2.69459237299587	-0.322875958410253	-1.29026380252488	-0.171543418098766	-0.0610711381659224	0.0322409405215307	-3.14356618936695	2.31213611262643	0.934448786683889	-0.48789863801741	-0.265441791957666	-0.053598040336698	1.59856461989132	0.423684563992579	-2.81842095984873	3.28327122069767	0.573752431078379	-0.65287133456573	-1.22842638203119	0.529063451676702	0.924825719312464	2.43482942467557
TRINITY_DN7951_c0_g1_i2	3.97675386156762	0.486371545700365	0.6741073165964	-2.47042857235121	-2.47042857235121	-1.21462573574849	-2.47042857235121	0.888952032475757	-2.00054259607675	-0.166209603634855	-2.00785268430901	-0.447528170241133	-2.47042857235121	-0.889318397125662	-2.27760316879882	-0.174705547811243	-0.125032196959944	0.450436356358678	3.7608310157034	1.13447301115774	-2.47042857235121	4.96658271943198	2.08783906170452	-1.12389711032319	-2.47042857235121	0.607668850675449	0.543748158209529	5.67212271555494
TRINITY_DN862_c0_g1_i3	-0.671839307547891	1.80054582959965	0.844886515616445	-0.957780191239898	-2.25972579597626	0.898640343062179	-1.60980601256468	-0.820956718138545	1.76179069810692	0.972495851073633	-0.58291669177162	-0.436775367694449	-1.07147784134293	0.876390084138304	0.743618028211707	0.343126090677688	-0.434171783791967	1.58953889958998	1.11830448840246	-0.923468490105318	-1.04740370636407	-1.03457631239527	0.409924883033558	1.19025547162569	-1.36819537343301	-0.130166835586216	0.275509344344	0.524233900469918
TRINITY_DN10623_c0_g2_i6	-0.0625082880042405	0.200660328261846	2.04884361748496	-1.11875362999003	-1.90367633155289	0.192585521505514	-1.90367633155289	1.06717732278759	-0.107493920832885	0.739025240280343	1.1580998660338	1.65385629609777	-1.90367633155289	-0.0819661165182155	-1.07179909036122	1.26464478418683	1.42214179076784	0.487541476050007	0.766484182573744	0.331744391084551	-1.90367633155289	-0.615613131227573	-0.589850035162492	0.505578815131948	-1.2770035789469	0.416230575115116	-0.294867088877366	0.579945998770604
TRINITY_DN9643_c0_g1_i2	2.12829908914233	-0.763120097703748	0.703115464446657	-0.763120097703748	-0.763120097703748	-0.763120097703748	-0.763120097703748	-0.384608474450018	-0.763120097703748	0.589073440041284	1.20257185152096	-0.763120097703748	-0.763120097703748	0.735641367968104	-0.763120097703748	-0.763120097703748	0.0816672523753118	-0.763120097703748	2.72063120012896	0.000716361187203307	-0.763120097703748	2.54605608977477	-0.763120097703748	-0.763120097703748	-0.763120097703748	-0.228062502808906	-0.763120097703748	2.11482042393332
TRINITY_DN2481_c1_g1_i3	-1.68789135107397	-1.24534589496867	-1.68789135107397	-1.68789135107397	-1.68789135107397	8.29954747946055	-1.68789135107397	-1.68789135107397	10.0102624343596	-1.68789135107397	-1.68789135107397	-1.68789135107397	-1.68789135107397	-1.68789135107397	9.81712719722496	-1.68789135107397	-1.68789135107397	-1.10100653822179	-1.68789135107397	-1.68789135107397	-1.68789135107397	-1.68789135107397	9.88835677876928	-1.68789135107397	-1.68789135107397	-1.68789135107397	-0.223223084070528	-1.68789135107397
TRINITY_DN14361_c0_g1_i19	0.0970097307928475	3.01679364843631	-1.20188363653578	-2.85587018723668	-3.67503956938673	0.218875395535754	-3.34935186239317	1.38148274172592	-0.670479541036971	0.294963655000919	-0.511402442452594	-0.102587268808846	-4.05687665329278	1.14075288153758	2.64910124838975	0.235537014534709	0.502064407838046	2.61067490576972	1.75199745089706	-0.575836097174555	-4.05687665329278	1.54817314063544	3.04822518683717	-1.22966734695215	-3.41440611597695	1.1533173655841	3.90265589199013	2.14865270903452
TRINITY_DN4562_c1_g1_i1	-1.93011119320299	5.30596998795631	-1.93011119320299	-1.93011119320299	-1.93011119320299	3.65400948985695	-1.93011119320299	-1.93011119320299	2.74514019284727	-1.93011119320299	-1.53066662861353	-1.93011119320299	-1.93011119320299	-1.93011119320299	6.74668863536346	-1.93011119320299	-1.93011119320299	4.20958339840087	-1.93011119320299	-1.93011119320299	-1.93011119320299	-1.93011119320299	5.39375422179993	1.09491760128854	-1.93011119320299	-1.547167323634	8.66977190238797	-1.93011119320299
TRINITY_DN1872_c1_g1_i5	-0.469097723945644	1.48764359615464	-0.750286772537927	-1.2927188439902	-0.752389571463665	1.22965618799029	-2.28838986435962	-2.34385506382676	0.789077255268826	-0.479219911691367	0.3394095105062	2.01526857433683	-2.31559680378525	0.500835182924244	1.44526650285383	-0.595834281151559	-0.780008579924599	1.6352188292283	0.865455467779906	0.247347363036583	-1.64252130630888	-0.582834824108048	0.872068116655093	1.74655791629552	0.0859693265082169	-0.549239253599834	1.57744314655479	0.00477582460007353
TRINITY_DN816_c9_g2_i3	-1.2569912966986	-1.2569912966986	0.645661174497478	1.78162047006584	3.16207560802406	0.637147391501067	0.289964881442808	0.261543842283577	0.251944365165792	0.429173029362756	-0.453764260263676	0.544581272764995	0.147366898134708	-1.11425112458252	-1.07049073905411	-0.343958296746462	0.0404936190119713	-1.11817682779632	-1.2569912966986	-1.2569912966986	-0.347794233706916	-1.2569912966986	-1.2569912966986	1.2255988783021	4.33663138574201	0.75056303943967	-1.2569912966986	-1.2569912966986
TRINITY_DN33790_c0_g1_i4	3.57829470480878	-0.951242077173269	1.68036174201441	-1.11602835531661	-1.11602835531661	-1.11602835531661	-1.11602835531661	-0.679866516002159	-1.11602835531661	0.0468261728739017	0.474214352745982	1.58130066847711	-1.11602835531661	0.10492064915017	0.311577817465291	-0.662905908720796	-1.11602835531661	-0.887055785556448	4.20348119928384	-0.404974033504542	-1.11602835531661	2.67724329918147	-1.04289365068639	-0.274457717921092	-1.11602835531661	0.435364612710845	-0.675607634559842	0.529673303262226
TRINITY_DN10550_c0_g1_i4	-0.762499315527633	3.61683615568275	-1.25979617228535	0.456864230504535	0.767409051621802	0.467402590298462	1.46509074692376	-1.29071726911085	1.0825666470576	-1.0248443084196	-1.01718448420494	-1.1238736843549	0.129637947360391	-1.38690809018869	1.30556609433757	-1.06741184592499	-1.45851283099181	2.52064042680115	-0.934395885491183	-1.31796579856794	0.834073488478317	-0.66214294962801	2.34129886919938	2.28872958744151	0.408902596169124	-2.31290750874491	-0.866651278855349	-1.19920700958019
TRINITY_DN519_c9_g1_i1	-0.656430698542894	-0.768905427801306	1.02823329321581	-0.870555503895741	-0.870555503895741	-0.442949331113842	-0.870555503895741	1.45281456516553	-0.617171268095667	1.13232700463738	0.744860793367129	0.388264892980671	-0.870555503895741	3.2006923155657	-0.678992853194986	1.01189191253599	1.20805433080063	-0.870555503895741	1.52560398517741	-0.321625734419341	-0.870555503895741	-0.218872323263632	-0.870555503895741	-0.617171268095667	-0.870555503895741	-0.247625152975565	-0.870555503895741	0.71200049911832
TRINITY_DN3360_c1_g2_i1	0.217627221649517	1.18400609215802	0.638148798419387	-0.805824174876681	-1.07605815310708	0.979335810246914	-1.19375760185617	0.136505595246769	0.401789538566684	0.536892900416401	-0.322640867775416	0.76466089809802	-3.25823566142277	0.374190735313611	1.38788881551959	0.435655584138611	0.39345685339364	0.687257040133433	0.0679520446779458	0.0539662123518054	-3.89847204264886	0.655437751760407	1.29908365323086	0.852739002109992	-1.72922329034492	-0.109251853836007	1.31311764881263	0.0137514496236761
TRINITY_DN2928_c0_g1_i17	-2.048847746222	-0.545453028009638	0.845239501580489	0.0626964814983397	-0.32322483856373	0.569935759176988	1.11163122019974	-0.29363839351824	0.935999618904837	-0.234371447768736	-0.22084512200647	-0.854981023066845	2.89832266617997	0.708933829210644	0.56852013777957	-0.46787409948083	-0.361841039848438	-0.715665447530576	-0.692992531027257	1.21839020093493	3.31515502212085	-2.2552150594367	-0.739138557147303	0.00578108756416551	-0.343402720501361	-0.782738580157696	0.0055195639450516	-1.36589545480975
TRINITY_DN1087_c1_g1_i3	1.19446807695137	1.1022731253909	-0.226873501413987	-3.9542036213995	-4.15959613438919	2.23002229960266	-3.50607746363559	-0.220369556660978	3.50603113513173	-0.652182035373746	-1.21642494176181	-0.349770138291736	-4.15959613438919	0.92943584488238	3.37064631729169	-0.902585516183163	-0.889067192008469	5.18805402135994	1.5526969894957	-0.701870527278433	-4.15959613438919	0.410441697596201	4.6243253658623	2.3753992311166	-4.15959613438919	-0.544533020458503	1.7160610781627	1.60248686917849
TRINITY_DN29723_c0_g1_i4	-1.16357476533015	-1.08496493063378	0.470553792194891	2.20965581825784	2.45794967834131	-0.748897984903263	1.82665402809586	-0.532237621202668	0.189183759710488	0.160659796940382	0.208262852000271	-0.489114113769891	1.2229603048546	-0.243662676652841	-0.615631454039799	-0.358695157075477	0.10366137648226	-0.555711862498914	-1.04721000863836	-0.154944460186709	0.199315877335711	-1.04057081127533	-0.850909591771755	-0.560452895490153	2.01705051959555	-0.287794702261661	-0.499091924965467	-0.832442843112947
TRINITY_DN11626_c0_g1_i7	0.166873018320791	-2.00847565507654	-1.60908333667453	-2.38476603841359	-2.38476603841359	-2.38476603841359	-2.38476603841359	-2.01963344496107	-2.38476603841359	-0.835836268937195	2.31234053606338	3.07764625464948	-1.79212960980702	1.92368221371425	1.73575179570687	2.67108034806771	2.85436464289576	-1.98970323889602	-1.86170597661835	2.58300203009426	-2.38476603841359	0.811368842351566	3.20885664402702	0.0471243098725855	-2.38476603841359	3.32096310129902	1.8053746929509	2.29150136985229
TRINITY_DN30401_c0_g1_i11	-1.74729776567585	0.679771989534933	1.29482122304411	-0.878611000353718	-1.74729776567585	-1.16426014187919	-1.10760253227627	0.451510666374427	0.442368680974198	0.941777703869454	1.35787742658963	1.07522845336298	-1.74729776567585	-0.0539780868642781	-0.672107451520633	1.0165386932151	1.02901681944037	0.874929802877148	1.73877297805982	0.881242553586908	-1.74729776567585	-0.547546908960016	0.949586325179602	-0.165705486839839	-1.74729776567585	-0.0910302308815634	0.0380435330293298	0.645843818816775
TRINITY_DN83140_c1_g3_i4	-0.359403674478413	0.0969284391620919	0.447756617556516	-0.313812862798845	-0.442106263808662	0.811883002422124	-0.442106263808662	0.111745704372463	0.543394166496223	0.286467338750702	-0.0938738445693914	0.253887549301238	-0.442106263808662	-0.274748336070148	-0.0825850933810671	-0.0950075931863941	-0.0415683342249336	0.999377215773982	0.19758896959092	-0.216831333939093	-0.442106263808662	-0.269618748298528	0.125439183835084	0.382457948281165	-0.442106263808662	0.288207622485114	-0.230471010481513	-0.356681607555985
TRINITY_DN58889_c0_g3_i1	3.75406786854928	-1.1686606476536	1.47038483308672	-1.11740608620911	-2.36715480129268	-2.36715480129268	-2.36715480129268	3.44995677150302	-2.36715480129268	3.02560910085668	-2.36715480129268	2.53809981270471	-2.36715480129268	6.30332441916845	-2.36715480129268	0.0213102959904723	0.723529288816564	-2.36715480129268	4.80291045534964	2.04026593575915	-2.36715480129268	2.72923356881875	-2.36715480129268	-2.36715480129268	-2.36715480129268	0.960388861001591	-2.36715480129268	1.23999793906254
TRINITY_DN10616_c0_g1_i7	-1.33148955860198	0.866107434298041	-0.716915959893434	0.236311123019372	0.207756983179883	0.332373077293076	-0.286938107863353	-0.417052927935649	-0.0616717910727953	-0.703894722876987	-0.705816394877246	-0.271913625008635	1.27689402959379	0.125039591666432	0.383878736697916	-1.10602745958329	-0.808411430744982	0.216154385201993	-0.121334712371135	-0.106662029657687	2.18473305474863	-0.0402981402802283	1.01995274082159	-0.499237326278306	0.893655290269006	-0.404514489071338	-0.329636385526503	0.168958614853827
TRINITY_DN371_c3_g1_i1	-0.872392650101717	0.0120577236589061	-0.470096959857047	0.500278962226568	0.288739536422829	-0.463406568500228	-0.357819477271959	-0.787037113140955	-0.130084634260845	-0.130084634260845	0.00677657497888928	-0.496235617841501	2.0679359810916	-0.845535021676523	-0.335129812033396	-0.77318139639496	-0.528459312893363	0.241265448184202	0.187265454347486	-0.836861989475386	2.87521651466876	0.0128105978003958	-0.0464398732489846	-0.248794428671705	1.66169343447933	-0.689971377993912	0.614237699939285	-0.456747060174929
TRINITY_DN1585_c0_g1_i8	-0.698580318838698	-0.987482159231329	1.35139709110858	0.472499036587156	-0.0214366893876128	-1.14919223658599	-1.02360499152121	-0.439262604732182	-0.288252248323303	2.0828063901304	1.63517725161214	1.81173024143132	-1.09998957264694	0.747789420601817	-0.907507926598337	0.839774686798474	0.474036739859678	-1.37023255375515	0.816759777833277	1.38984293188296	-0.233087419037215	-0.643710996940825	-1.97184629502647	-0.468923805250417	-0.629487795565752	1.66471821046852	-1.75871184155112	0.404777676678214
TRINITY_DN1570_c0_g1_i4	-1.42087386606704	-0.6908137406276	-0.690158119148065	3.18117921037291	1.21158147396279	-0.301747603879751	2.02684191362824	-0.471422246095251	-0.737012356832801	-0.0949629237637075	0.0491652484443184	-0.461319036317561	1.37122421783088	-0.501588183226351	0.153535388912206	-0.584648183410672	-0.379944869765481	-0.478008617207506	0.0454959339815524	-0.956473615868217	1.28003991371288	-0.77891883340211	-0.39020187697733	-0.438383401336684	1.70947576966307	-0.362952211540266	-0.329215500310216	-0.95989388473224
TRINITY_DN1373_c0_g1_i39	1.37766686948161	3.22807551688895	-1.37764968186834	-1.53155929617277	-0.56679010186326	0.348056794883178	-2.671126761678	-1.05470237461723	-1.48388770638641	-1.99803335067817	-0.339010899568524	-0.84250797261817	-2.13546563198762	0.2905986408211	2.43943772400679	-0.284989306815356	0.20205089160899	1.97031913746195	0.669312147841405	-1.78329450188516	-3.01595525867544	0.0624837923520842	2.09695334095398	0.556328107974973	0.646364193432004	0.0995774459482481	4.50383036630274	0.593917874856444
TRINITY_DN5362_c1_g1_i12	-1.32599508746287	1.60322780824371	-1.32599508746287	-1.32599508746287	-1.32599508746287	4.4061655530227	-1.32599508746287	-1.32599508746287	6.67208755966179	-1.32599508746287	-1.32599508746287	-1.32599508746287	-1.32599508746287	-1.32599508746287	3.85016808619067	-1.32599508746287	-1.32599508746287	1.06522272014003	-1.32599508746287	-1.17413627073586	-1.32599508746287	-1.32599508746287	1.55957927690856	3.00935953440363	-1.32599508746287	-1.32599508746287	4.20223239395922	-1.32599508746287
TRINITY_DN5213_c0_g1_i18	-0.532466934035605	-1.27678519448889	0.918366953310096	1.88639617391664	-0.138803085549329	-0.418441120199743	-0.978212496267555	1.40551743067448	-0.852235746194583	1.07845335656121	0.0999026690770692	0.739901111739013	-1.40903299278733	1.18527668019308	-1.31412134576186	0.795107723992899	0.93948272444812	-0.915385658812116	0.440966266678772	2.16506851530206	-1.40903299278733	0.258177919693545	-0.279420254656857	-0.141197600689711	-1.40903299278733	-0.591000518129232	-0.969675814313069	0.722227221873537
TRINITY_DN3484_c0_g1_i3	0.514387363983705	-0.904124169478474	1.01886862386562	0.57468477892726	-0.467553508649989	-1.97517392083798	0.91897756293986	0.331012990578	-1.55297049842765	1.09103357664687	0.756033196728906	0.513857966983982	2.47712389875339	0.280036268549301	-0.937521379358582	-0.232078025313336	-0.118560279656844	-0.600325511674836	1.38614327523665	0.265853233578027	2.2473423529294	1.50118283916853	-0.694658057335758	-1.61337471779589	-1.8194104568194	-1.72975181185772	-1.78166209907805	0.550626507415032
TRINITY_DN7750_c0_g1_i1	-0.48335986762595	0.646252870504519	-0.48335986762595	-0.152227945408748	-0.48335986762595	1.73975372095415	-0.48335986762595	-0.48335986762595	2.39536547385415	-0.48335986762595	-0.48335986762595	-0.48335986762595	-0.48335986762595	-0.0113920799644345	1.90400267321005	-0.48335986762595	-0.48335986762595	0.386906202770032	-0.48335986762595	-0.48335986762595	-0.48335986762595	-0.48335986762595	1.06655568599601	-0.48335986762595	-0.48335986762595	-0.48335986762595	1.20862088297733	-0.48335986762595
TRINITY_DN670_c1_g1_i1	-0.0318292845323151	-1.95711900440097	-0.0756937734864689	0.527095355287318	0.904008388889753	-1.77954411979021	0.233090764274863	0.2606839267662	-1.6885556172775	0.536824449755248	0.648268314346086	0.502883012265502	1.07889034803728	1.6136733609549	-1.13604967668534	-0.299632610296947	0.368291339439608	-1.68836267912397	0.480275580312881	-0.205377042575129	1.9005814440904	0.946032369084608	-0.867893504369423	-0.847931094770463	1.11033983389904	0.531077723792342	-1.78861511020521	0.724587306317898
TRINITY_DN6587_c0_g1_i32	-0.356104986387032	-0.135775031507476	0.0949082565569409	-0.356104986387032	-0.356104986387032	0.474961524218041	-0.356104986387032	0.334535592228661	0.146734771868899	0.0682796851510645	-0.356104986387032	0.432163096479805	-0.356104986387032	0.999475160990327	1.05477879080855	0.483048401002789	-0.151964269606807	-0.116096021651962	-0.356104986387032	-0.0978875968510142	-0.356104986387032	-0.356104986387032	-0.137013928140835	-0.0364870521868708	-0.356104986387032	0.611063621145596	-0.107570150248353	-0.356104986387032
TRINITY_DN163654_c0_g2_i1	-0.397453289909504	-0.156223254394059	-0.210952732265009	-0.156223254394059	-0.397453289909504	-0.23009536217099	-0.397453289909504	-0.325690620609413	-0.302541642884037	-0.250798067790039	-0.397453289909504	-0.177123335029948	3.38997917460736	-0.216032649629362	-0.227528288467192	-0.397453289909504	-0.397453289909504	-0.269159888899686	0.153447374738019	-0.320210290977044	3.60011010574537	-0.397453289909504	-0.216032649629362	-0.397453289909504	0.02262482606987	-0.397453289909504	-0.256020498980208	-0.274449335854684
TRINITY_DN967_c0_g1_i27	-0.796398548623266	-0.651047163050646	-0.796398548623266	-0.796398548623266	-0.796398548623266	-0.796398548623266	-0.796398548623266	-0.796398548623266	1.20360145137673	1.56929398857427	1.51394157198888	1.63762912604033	-0.796398548623266	-0.767829396426496	2.97284424651727	-0.752354215917245	-0.796398548623266	0.0354786925684066	1.11279851436842	-0.796398548623266	-0.796398548623266	-0.796398548623266	-0.796398548623266	0.926941571627904	-0.796398548623266	-0.796398548623266	1.92672309732736	1.2179567443538
TRINITY_DN1496_c0_g2_i1	-0.198697669877178	-0.0884953944979165	1.10681492536431	-0.31587614645797	-0.959107850845198	-0.308045066065539	-0.944686327042272	0.68412385354203	0.127961438675248	0.840261359242524	0.785086525271492	0.908452573390937	-0.79788054630598	0.161164084476995	0.247268697296836	0.761938497502866	0.473934140079054	-0.293211840729103	0.432041096704958	0.442628954595689	-1.33094546817562	-0.290403674312771	-0.0517713596865714	-0.341079845309331	-0.838323139601172	0.207095985158046	-0.651972160321448	0.231724357927084
TRINITY_DN2314_c1_g1_i10	0.0483656457967259	-0.790717242127721	0.480178236604742	-0.928605330731562	-1.78151830528126	-1.21192011421228	-0.132048983848099	1.65063428492642	-0.125972422590678	1.11144892611644	0.686915903664782	1.17228355669827	-1.69837706998101	1.32461207786409	0.246856053153889	1.2449816926968	1.37278492330825	-0.613632449112542	1.43945430175145	0.610944660503014	-2.69837706998101	0.687606089316795	-1.12500254353507	0.334605346718418	-1.3237548637898	-0.00594987189130247	-1.3892008825025	1.41340545046474
TRINITY_DN10439_c0_g1_i7	-0.587282651849666	-0.573476852324636	-0.0626488569313988	1.53493697257273	1.45468064125403	0.142730181674773	1.13106726414919	-0.231235178644285	-0.772022531706716	0.0206166601486488	-0.618443583336127	-0.259816373420874	0.545167644173983	0.124965079833949	0.586063491914085	0.0125030638412882	0.201010420693015	-0.390885439046163	-0.821022750889422	0.375638064151411	0.374055727781229	-0.832851915572834	0.0737340890832414	-0.849392549455162	1.49909177362601	-0.711973047430936	-0.934085415376058	-0.431123928913305
TRINITY_DN6476_c4_g1_i11	2.00487005072496	-0.415644380819883	0.866901953483568	-1.53584484044934	-1.48224512659805	-0.308692927373459	-0.503123081525972	1.23172450268057	-0.275617100918112	1.24326160648841	1.41156515792517	1.44908020121717	-3.0377477441449	1.10090034970191	0.392779519672121	0.327044593258917	0.555069445372682	-0.347619279777811	1.20985084683361	-0.202762610313417	-3.92293161046525	2.25293226749174	-0.228051417666056	-0.137694949659722	-2.48730301641316	-0.0841814921321089	-0.761688852122736	1.68516793552913
TRINITY_DN16002_c0_g1_i14	0.920865375310047	-1.17876647470441	-0.509739709194782	-0.118027316846734	0.184124167961447	-1.17876647470441	1.54479208676769	0.394123193716168	-0.517929107008129	-0.150197322507642	-0.531682262075459	-1.17876647470441	2.95594732905039	-0.574695151035552	-0.902567609672171	-0.204237162220531	-0.26114377297813	-0.295145658418742	0.0146898910451727	0.0794509148316052	3.205076033428	-0.572798115862954	-1.17876647470441	-0.113883623119559	1.24481169627738	0.070982240379156	-0.773863352559282	-0.37388686644974
TRINITY_DN5149_c1_g1_i1	-1.07929509483184	-0.301086518433757	-0.556235033036595	0.0257124299291296	0.0317362175568998	4.58000157199205	-1.00205209589938	-0.847862686383879	4.48285572679604	-0.952322238574078	-0.652761956715171	-0.868906230386441	-0.9682637824431	-1.01717338292405	1.14597983503773	-0.838065059316399	-0.806674640168852	0.423544663424087	-1.07929509483184	0.467661083309567	-0.951001693822026	-0.980336614743675	-0.286856164767206	3.71963674003765	-0.708572819683677	-0.927436278104839	1.00204453262009	-1.05497541563643
TRINITY_DN3205_c0_g1_i8	1.95358061774597	0.372767560662906	0.673097725019018	-1.55856279833996	-2.4851861749716	-0.35344335781621	-2.14956822783349	1.19615526042103	1.09112059205847	1.85156675102968	0.329827697291737	0.484356075892121	-3.35308263896425	1.35504940491273	0.958275153407355	-0.149881482647641	-0.150194805494109	-0.795059965439012	1.18849414931413	0.646737012883642	-3.35308263896425	1.93298528553507	1.05603670548573	0.547446092075853	-2.53586871470593	1.47843996365396	-1.35128039633027	1.11927515411731
TRINITY_DN430_c0_g1_i8	-0.0834749324567501	-1.08347493245675	1.62379706428064	-1.35910937507018	-1.58968964494987	-0.757909279859148	-0.940097085625997	1.10210252457771	-0.73706998915648	0.974771118387911	0.806454557369407	1.72604630720228	-1.59544891423855	0.380181272042272	-0.507986072988212	1.62519059863831	1.39423508905918	-0.526434236323371	1.21149375033921	1.09273144434838	-0.846987681234516	0.423897174566261	-0.268911566098599	-0.92823800175768	-1.06138731181743	0.337368188503299	-1.06938010257096	0.657330037289633
TRINITY_DN16914_c0_g1_i6	-0.68373235181185	-0.534651836725476	-0.409499306913826	1.71141083359036	1.41358673558478	-0.848883125127001	0.323798699085875	-0.292038299508996	-0.652855407789953	-0.197011692123223	-0.128265525048278	-0.701968908354751	0.740587801265902	-0.268443183096539	-0.0705231631134684	-0.561224932324385	-0.275253715213432	0.0372380033231621	-0.484683377451391	-0.504997141856722	1.01662992074633	-0.618770578126136	0.169624003826116	-0.757044258061924	2.27322180715017	0.149987563628729	0.889774780131657	-0.736013345685737
TRINITY_DN3449_c0_g1_i20	-0.584764762290087	0.000197738431069072	-0.584764762290087	-0.584764762290087	-0.584764762290087	3.04319220204948	-0.404616901131658	-0.584764762290087	3.19973922063948	-0.584764762290087	-0.584764762290087	-0.584764762290087	-0.584764762290087	-0.584764762290087	1.2660346608354	-0.584764762290087	-0.584764762290087	-0.286106446725572	-0.584764762290087	0.37352113863317	-0.584764762290087	-0.584764762290087	0.546824722038048	1.79208125172623	-0.584764762290087	-0.584764762290087	0.99489813472592	-0.584764762290087
TRINITY_DN8386_c0_g1_i24	-0.652760643318071	-0.485402715579557	-0.652760643318071	3.04323316979183	3.08924556754866	0.364448646714152	0.48408696087481	-0.296616833092796	-0.652760643318071	-0.389726237484278	-0.150939377897161	-0.652760643318071	-0.652760643318071	0.567569311561484	0.597594628444976	-0.652760643318071	-0.652760643318071	-0.519197117576966	-0.652760643318071	-0.3067966129752	0.891724742918019	-0.652760643318071	-0.401799069784853	-0.652760643318071	1.99846329967181	-0.652760643318071	-0.652760643318071	-0.652760643318071
TRINITY_DN1055_c0_g1_i1	-0.774448389924093	0.61401670735906	-0.774448389924093	-0.774448389924093	-0.774448389924093	1.46403278155066	-0.774448389924093	-0.774448389924093	3.2803132797042	-0.774448389924093	-0.774448389924093	-0.774448389924093	-0.774448389924093	-0.774448389924093	3.66889303587913	-0.774448389924093	-0.774448389924093	2.20630812930692	-0.774448389924093	-0.774448389924093	-0.774448389924093	-0.774448389924093	1.33624892662084	0.658511017352013	0.773988234771949	-0.634324166015023	0.572083072103926	-0.774448389924093
TRINITY_DN1772_c1_g1_i4	-0.61345778642174	-0.597023328336095	-0.0266599623660644	1.96070782231252	2.23534782409283	-1.05577422401336	1.79373694907737	-0.056309050726022	-0.729787912551642	-0.255617858949429	0.397519294020813	-0.787224854158446	1.04015645009549	-0.351473186012395	-0.583855013720841	-0.161702576127686	-0.299263647696328	-0.789001572413654	0.161260987153583	-0.508005020583714	1.12232672291314	-0.695225642234901	-0.879801669468304	-1.05898616235131	2.71443965621902	-0.695225642234901	-0.603262019315851	-0.677838576202087
TRINITY_DN1256_c0_g1_i6	-0.221282016567258	0.116714446947758	-0.221282016567258	-0.221282016567258	-0.221282016567258	1.56112654836011	-0.221282016567258	-0.0059140443637789	0.893085008384742	-0.221282016567258	-0.221282016567258	-0.221282016567258	-0.221282016567258	-0.221282016567258	1.29321901970703	-0.221282016567258	-0.221282016567258	0.0667811837580579	-0.221282016567258	-0.221282016567258	-0.221282016567258	-0.221282016567258	0.142730036991356	-0.221282016567258	-0.221282016567258	-0.221282016567258	0.357898131559892	-0.221282016567258
TRINITY_DN14407_c1_g1_i8	-0.446614047907578	-0.446614047907578	-0.446614047907578	-0.446614047907578	-0.446614047907578	1.17115459789682	-0.446614047907578	-0.129309979545663	1.93494620686188	-0.446614047907578	-0.446614047907578	-0.446614047907578	-0.446614047907578	-0.446614047907578	-0.446614047907578	-0.446614047907578	-0.122379485637046	0.0744366889933856	-0.446614047907578	-0.446614047907578	-0.446614047907578	-0.446614047907578	1.88738207028888	1.12190454988497	-0.446614047907578	-0.0603549067742315	2.60788716827498	-0.446614047907578
TRINITY_DN937_c0_g1_i14	-1.07074753004604	-0.796066683237631	1.20649864516123	1.32372602408584	0.673871636663603	-0.550557770596689	1.04236655000542	0.724023840443422	-0.564383170491813	0.623494792908797	0.816224560074934	-0.0722099681245245	2.37473070632958	-0.656258271336547	-1.27787319472918	0.158831042789455	0.0389839106107646	-1.25029695037675	-0.983542658405843	0.946867569394802	2.46628790084123	-1.10326867234699	-1.08987584242009	-0.998758183380786	-0.778055275253312	-0.520800027114395	-0.242043523742898	-0.441169457705585
TRINITY_DN357_c0_g2_i1	-1.79798541655593	0.58201029502513	-0.0328456720889503	0.651877447076063	1.72838351738367	-0.680766164260348	3.20965261397544	-2.17356260169606	0.874752558568326	-1.56377196413097	-1.1455272867083	-1.8131718203706	4.23518770608258	-1.69280973662979	-0.677288392288831	-0.980713383238617	-1.84316656066844	1.51493448699061	-0.0683399599009276	0.750860022480951	4.01985210524742	-1.76808393084207	1.14771204936301	-0.425749625292867	1.14803880827292	0.0631466104613305	-1.48464331434644	-1.7779823919083
TRINITY_DN7294_c0_g1_i4	-0.924406923343199	-1.18450603815245	1.35154686208776	0.993683898304582	1.25131766849422	-1.08656642214206	0.182592228962438	0.538599620574696	-1.06567635520329	0.827931820186093	0.863594018509841	0.985575344520402	0.026582152648694	-0.302889164105081	-0.658437226484858	0.717779357818976	1.14891769557275	-0.64821048463761	0.232992498712645	0.66914888582237	-0.451628000448908	-1.1463097145915	-1.12454303988544	-0.713731116355713	1.07588687465006	-0.263701514759806	-1.24854041235311	-0.0470025144025108
TRINITY_DN20564_c0_g1_i2	1.75297817140809	0.168980490518843	0.369129100291599	-1.14890239231057	-1.14890239231057	-0.921161316471443	-1.14890239231057	1.35698853741939	-0.498137833193669	-0.134547099333501	0.876835169103038	-0.10906212777878	-1.14890239231057	0.650599421751025	-0.89430834927743	0.404458111024757	1.01973964324827	-0.44668814130013	1.13235074181592	0.918392129157962	-0.761539851474575	0.807897725741006	-0.918699378944149	-0.669671831104235	-1.14890239231057	-0.369012352970524	-0.26998091256072	2.27897191448212
TRINITY_DN12426_c0_g1_i5	0.205358078866001	-0.0354455541567922	-0.643989033721886	0.73950169728992	3.90652430795991	-0.284303624212804	-0.653748000184215	-0.98119466326601	0.0436756296648775	-0.959851127909894	-0.668511352855955	-0.861391992075858	0.405015122324092	-0.167272406329283	0.618369794932206	-0.654564235024029	-0.811383434548877	0.323221031160444	-0.668511352855955	-1.03970443559911	0.25835559130722	-0.532507512235749	0.182230930437812	0.38727926807584	3.79533527000041	-0.607179509591424	-0.286199828263509	-1.00910865918739
TRINITY_DN7295_c0_g1_i15	-1.18613246209374	-0.879735207623713	-0.13562057773899	2.44653170531076	1.43326124990368	-1.0142136584151	1.80225478588937	0.0590279888270695	-1.27814209473748	0.0147555984703267	0.599120712357211	-0.61854883078186	-0.846933042060489	0.474760944097615	0.349148792249997	-0.25466136990121	-0.0113130721088295	-0.684178572666656	-0.317379559324483	0.27828568660821	-0.961491926948197	0.0100400612496303	0.299907659788456	-1.44818187818645	2.73928980042139	0.350040187333644	0.286156658847951	-1.5060495787681
TRINITY_DN9830_c1_g1_i1	-0.322010397493638	-0.588594814529984	0.276147819046982	0.243172326190969	1.17164102006808	-0.661897833793181	0.104599743451109	0.478964702046669	-0.701864241110826	0.290948050760383	0.0076589831210796	0.616568225452906	-0.69254246600745	1.84220686806925	-0.857751889373668	0.170790023145575	-0.405854274028774	-1.23869668156608	0.729292923531295	1.24543740802583	-0.304390202724993	1.307922045413	-0.811948199760543	-1.38818942977902	-0.0415924788769473	-0.40281061247605	-0.854283036918899	0.787076420116928
TRINITY_DN4137_c0_g1_i4	-0.408072925219861	0.539780218167156	-0.408072925219861	-0.408072925219861	-0.408072925219861	-0.139039778764624	-0.408072925219861	-0.408072925219861	1.88794389731336	-0.0553144001792238	-0.408072925219861	-0.408072925219861	-0.408072925219861	-0.224110090377266	2.73727846035276	-0.408072925219861	-0.408072925219861	0.965436090298147	-0.408072925219861	-0.408072925219861	-0.408072925219861	-0.135452470556869	0.81596734899807	-0.0988967377413463	-0.408072925219861	-0.408072925219861	0.643647191227467	-0.408072925219861
TRINITY_DN4770_c0_g1_i15	-0.166611902904921	0.121961595416005	1.02855346547404	-1.24317099803653	-1.24317099803653	0.0607558384441698	-1.24317099803653	0.674833520561349	-1.24317099803653	0.739046848279058	0.789635147046716	1.85528224827275	-1.24317099803653	0.88380185822124	-0.0971675468976008	1.19698391064378	0.708416796778229	0.433547746081908	0.6235392016375	0.0902527356886664	-1.24317099803653	-0.238130381335995	0.273348499624571	0.289893923833112	-1.24317099803653	-1.24317099803653	0.10789190090386	0.569532578523759
TRINITY_DN5993_c0_g1_i25	-1.13570253538296	-0.893252461705259	0.0507980222615343	-0.0564097681101068	-0.275732987161934	0.696984981056571	1.769648364198	-0.301395832420053	-1.13570253538296	-1.13570253538296	0.248899922267794	0.27518124181262	4.72227845974461	-0.177416634459703	-1.11422280797251	1.41618256808876	1.08121789047392	-1.13570253538296	-1.13570253538296	0.440093839946121	4.71179334840575	-1.13570253538296	-1.10713338318619	-0.353293970455587	-1.13570253538296	-1.13570253538296	-0.912897974337699	-1.13570253538296
TRINITY_DN18818_c0_g1_i12	-0.623009727891967	-0.338495594647721	-0.147924844943184	-0.156252112165795	-0.623009727891967	-0.623009727891967	0.319598608219697	-0.623009727891967	-0.235647187055971	-0.623009727891967	-0.623009727891967	-0.23124200793597	4.11964328641124	0.316592992464077	-0.623009727891967	-0.191119379605786	0.256696038390322	-0.430184324339575	-0.623009727891967	-0.623009727891967	5.51842306303733	-0.623009727891967	-0.323178966069596	-0.153123751617503	-0.623009727891967	-0.623009727891967	-0.623009727891967	-0.224659357546002
TRINITY_DN4116_c1_g1_i3	-1.63504675867726	-1.63504675867726	-1.63504675867726	-1.63504675867726	-1.63504675867726	-1.63504675867726	-0.738193685780549	1.59331019552379	-1.63504675867726	-1.63504675867726	-0.498855372390112	-0.766359993355121	6.46146811739326	0.100475418619282	2.5202977114806	-0.932832507666815	0.207328729529032	-1.63504675867726	-1.08316165520553	-1.63504675867726	6.62592450884356	-1.63504675867726	-1.63504675867726	-0.82357572814742	6.31428973176293	0.0974395343526888	0.421883529705416	0.121122569462043
TRINITY_DN5285_c0_g1_i1	-0.130760500435424	-0.511589593769065	-0.330641177477683	2.30869447803163	2.50476354778193	-0.957097944983299	1.59344808921906	0.0178001596359949	-0.987273058922415	0.121886526653549	0.334019627436337	0.0127269410775854	-1.68723640425387	-0.215660029878122	0.446932818508208	-0.270651778777544	-0.0750138569694911	-0.779382957364318	-0.189478775172905	-0.764064094762043	-1.6236445868258	-0.451198253033955	-0.405066018604238	-0.55942838492321	1.8477663505759	-0.0632476665189197	0.873968215919953	-0.060571672167848
TRINITY_DN3058_c0_g1_i2	-2.15468540659178	-0.92351661961658	-1.85054040803521	3.77467474648741	4.69310516221133	-1.17600347047593	4.91419816193103	-0.119234926989746	0.535272393602297	0.0861859516646337	0.995848342351588	-1.0910998463271	-0.0233047111614706	-0.622595844342787	-0.561058720554691	-0.714308849292951	-0.292519084911385	-1.41968492187131	-0.268322761720605	-1.04079779235807	-2.76045063093767	-1.9619556858003	0.240579497660818	-0.0952365509905277	4.17022335504221	-1.05510458957003	-0.825395055999822	-0.454271733403362
TRINITY_DN2481_c1_g1_i1	-3.73275477486833	3.96490785860219	0.961902590678754	1.96259881160015	1.65743138176632	6.16564708512386	-3.73275477486833	-3.73275477486833	5.69269194117307	-3.73275477486833	-1.77446887394507	-2.89037928666204	-2.18333202912167	-2.85304900858604	5.72275944933969	-3.73275477486833	-2.92292877877088	5.39022847921245	-3.73275477486833	1.74479304104548	-3.73275477486833	-3.73275477486833	6.01347232227658	3.33062951987487	-0.794092595024699	-3.73275477486833	8.13873584010034	-3.73275477486833
TRINITY_DN5856_c1_g1_i7	-0.95971692439042	1.73805689516477	-0.95971692439042	-0.95971692439042	-0.95971692439042	4.73869604891429	-0.95971692439042	-0.95971692439042	-0.412760746249008	-0.95971692439042	-0.95971692439042	-0.95971692439042	-0.95971692439042	-0.95971692439042	4.48289487929892	-0.95971692439042	-0.95971692439042	1.93674869179901	-0.95971692439042	-0.95971692439042	-0.95971692439042	-0.95971692439042	1.22361078165438	2.89467775336268	-0.95971692439042	-0.95971692439042	2.59241418386336	-0.95971692439042
TRINITY_DN1043_c1_g2_i1	-0.594066875291451	1.22109863879613	-0.594066875291451	-0.594066875291451	-0.594066875291451	0.798800040939349	-0.594066875291451	-0.594066875291451	-0.214445913235743	-0.594066875291451	-0.594066875291451	-0.594066875291451	-0.594066875291451	-0.594066875291451	0.631824986398889	-0.594066875291451	-0.594066875291451	2.35957086438151	-0.594066875291451	-0.594066875291451	-0.594066875291451	-0.594066875291451	7.35496022374242	-0.214445913235743	-0.594066875291451	-0.594066875291451	-0.0560254219577877	-0.594066875291451
TRINITY_DN8075_c0_g1_i3	-1.38855045444303	-1.01030986163174	0.132788727568984	0.122627777158152	1.56888117223355	-1.45248063161146	0.555323942933502	-0.670735960621734	-0.210233696264881	-0.227066307987093	0.705425693765986	0.478211426226753	1.01870433822346	0.673932292683863	-0.269419300816877	0.935314026001312	0.682551698530667	-0.659533613392313	-1.05434402977723	-0.161635474415886	2.05728553220416	-1.03974665356427	-0.750554438061835	-0.498314020668571	2.16262373282184	-0.311800100808416	-0.721419412141046	-0.667526404145844
TRINITY_DN4344_c3_g1_i1	-0.615582066528448	0.899606891883682	0.155185930630251	0.384780192115236	-1.60907528758686	1.0361652250584	-0.233896807997251	-0.143361967990899	0.129476398933369	-0.10216873300617	-1.60907528758686	-0.0740176926920211	4.09100371170227	-1.60907528758686	-1.06508456792201	-1.60907528758686	-0.681558041388387	0.685177848857651	-0.846088722706287	-1.60907528758686	5.50004494193751	0.890706832560449	1.0817887394984	0.555067361261443	-1.60907528758686	-1.60907528758686	-0.373960967210506	-0.00975749388863711
TRINITY_DN12169_c0_g1_i5	-0.768807687127285	-0.0143612879114199	-0.373831962181415	2.54788975499723	1.72721226051411	-0.364112132069901	2.90983660245661	-0.223780717755813	-0.343501852394614	0.791829638406881	0.34434243169442	-0.22881191741762	-0.991200108463733	-0.163531607613141	-0.179272456616305	0.142412124886921	-0.280766097046652	-0.609404032929966	0.0300163774459627	-1.03349183018017	-1.15872261969074	-0.0170787402893386	-0.538975649419488	-0.409804222762769	0.264692228126041	-0.636727051222971	-0.272300699012834	-0.149748746422002
TRINITY_DN3464_c0_g1_i10	-0.437219744171447	0.632711620584884	-0.126396974441386	3.56679409130117	2.19582023369385	-0.477221413074913	2.54053369677762	-0.634549971159837	-1.24692639922321	-1.7142787750195	0.727084304512479	-1.23027631366825	0.629394044970072	-2.43181910186236	-2.19759413258894	-0.667538768969981	-0.764134349139709	-0.22143694649638	0.533262207519043	-0.458210885090302	-0.240221710405063	0.0016969359344623	0.32117333460556	-0.138964432799853	3.01564218534119	0.481014506480644	-0.578370089981128	-1.07996715362872
TRINITY_DN4116_c1_g1_i9	-0.433551002423365	0.153333810428819	-0.433551002423365	1.18421764338103	1.93967958116463	0.822251834179352	-0.433551002423365	-0.433551002423365	-0.433551002423365	-0.433551002423365	-0.433551002423365	-0.433551002423365	-0.433551002423365	-0.433551002423365	-0.105863638247318	-0.433551002423365	-0.433551002423365	-0.433551002423365	-0.433551002423365	-0.433551002423365	-0.433551002423365	-0.433551002423365	1.9033036367021	-0.433551002423365	-0.433551002423365	-0.433551002423365	3.20764818328206	-0.433551002423365
TRINITY_DN3625_c0_g2_i1	1.70670676106683	-1.54274676406855	-1.10541765149708	0.855253546520537	0.851893595677502	-1.34595080530232	2.07848952586429	1.00325068215289	-1.99046305499968	1.21818155924022	1.4099652098019	-0.570969258275016	0.429752089260456	0.550406861538308	-2.44495743776154	0.614940895206509	0.843797642664689	-2.47704836326072	1.20581133268762	-0.0903434173685955	-1.11959529647909	1.59947675256338	-1.53498462969234	-0.41259473283329	1.7622425826491	0.421616059571798	-2.57060853942306	0.653894854495245
TRINITY_DN1215_c0_g1_i3	0.869891646040218	1.56533427085933	-0.346062913493181	-1.64293111397404	-1.97989948802253	-0.0264916825825345	-0.956790499250279	-0.0130504183521323	1.00823301779219	0.427251557390887	1.03630994173204	0.960297762791289	-2.78833963711537	0.0715296394337752	0.358830722026251	0.707711484060829	0.854924474248349	0.422550745834637	0.710792313119264	-0.193147569326411	-3.51414929026219	0.43883023142635	0.553686343311541	1.65095353279621	-2.21825248526532	0.144212819433196	0.765661903710319	1.13211269163729
TRINITY_DN48619_c0_g1_i2	0.655541610227469	-0.634613297506344	0.594963255709364	-0.852638015692517	-0.303476641163032	-0.810332332392113	1.00137400836805	1.01754838578323	-0.458124455863645	0.907808506953569	0.798010077617573	-0.687868335847681	-5.01541199814195	2.13350177513852	-1.53890069420152	1.82798148604108	1.84641933255566	-0.56961909334463	2.44388846043881	1.0489319834573	-5.01541199814195	2.34008005701875	-0.584725288893654	-0.405302550925533	-2.21943730393529	0.314644382880168	-0.606224750976643	2.77139343483695
TRINITY_DN97523_c0_g1_i15	-0.428122961291225	-0.428122961291225	-0.428122961291225	2.81081671806627	3.69164820066168	-0.428122961291225	-0.428122961291225	-0.428122961291225	-0.428122961291225	0.0969436307869858	-0.428122961291225	-0.428122961291225	-0.428122961291225	-0.428122961291225	-0.428122961291225	-0.428122961291225	-0.428122961291225	-0.428122961291225	-0.428122961291225	-0.428122961291225	-0.428122961291225	-0.428122961291225	-0.428122961291225	-0.428122961291225	3.67554252147447	-0.428122961291225	-0.428122961291225	-0.428122961291225
TRINITY_DN2772_c0_g1_i1	-0.915090327059161	2.49620032065594	0.295298537386242	-0.493934366396937	0.683274878264484	1.75280179817107	0.370607798898964	-0.915090327059161	0.1394108891234	-0.915090327059161	-0.915090327059161	-0.915090327059161	-0.915090327059161	-0.915090327059161	0.886482242404437	-0.915090327059161	-0.915090327059161	2.22911923412391	0.193935849439206	-0.915090327059161	-0.915090327059161	-0.0646909302889063	1.41718795599777	1.02714264934155	-0.915090327059161	-0.915090327059161	1.10781007505092	-0.144472680402958
TRINITY_DN8093_c0_g1_i10	-0.68215170580586	-0.398885751698212	-0.190790481252921	1.32415746623562	0.0666733040394849	-1.82260897884328	1.04582839835212	1.17956736044542	-1.30339691121	0.884961336000316	-0.169212896880087	0.0958510054773769	2.17149845323352	-0.52551919022923	-0.815656218201512	-0.563354689156116	-0.375266165569603	-0.55079263019502	0.0866029286753611	0.184921668864452	2.07768421032661	0.965198968288494	-1.28888113154931	-0.377397492653777	-0.638556164466496	-0.756762529147943	-0.165156754796173	0.54144459171676
TRINITY_DN166901_c0_g1_i2	-2.28660990665172	3.28524889710128	-2.28660990665172	-1.58350920704756	-1.12375537846121	5.39612489833135	-2.28660990665172	-2.28660990665172	7.06437125162824	-2.28660990665172	-2.28660990665172	-2.28660990665172	-2.28660990665172	-2.28660990665172	6.38184255874485	-2.28660990665172	-2.28660990665172	5.19702854524092	-2.28660990665172	-2.28660990665172	-2.28660990665172	-2.28660990665172	7.22769978120807	3.05142222431798	-2.28660990665172	-2.28660990665172	6.26250474866712	-2.28660990665172
TRINITY_DN7141_c0_g1_i6	-1.67131895228404	-1.42233024347015	-0.902229155062199	2.01228249316509	4.32196417573411	-1.91725736429453	3.27810947467094	-1.61714642045417	-2.11386440838935	-0.518838224323495	-0.467240899912766	-0.846628266576939	4.80217028329128	-1.24202075988003	1.00897393755637	-2.11386440838935	-1.47324348035365	0.503669175086074	-2.11242243421544	-1.6723809288067	4.25614289727456	-0.494216641458474	-0.347481267388051	-0.163769314215663	4.38830704505005	-0.713873057725168	-0.647628846238944	-2.11386440838935
TRINITY_DN1558_c1_g1_i3	-0.632036886183939	5.62189566922151	-0.632036886183939	-0.632036886183939	-0.632036886183939	2.58891211828284	-0.632036886183939	-0.632036886183939	2.46219918366183	-0.632036886183939	-0.632036886183939	-0.632036886183939	-0.632036886183939	-0.632036886183939	-0.23149895660021	-0.632036886183939	-0.632036886183939	-0.333378570619423	-0.632036886183939	-0.632036886183939	-0.632036886183939	-0.632036886183939	-0.279278361143302	3.44392352705946	-0.632036886183939	-0.632036886183939	-0.632036886183939	-0.632036886183939
TRINITY_DN4171_c7_g1_i1	0.568914729372163	1.00205881797936	1.17343519126373	-1.38168986688703	-1.68960035940954	0.470912614340233	-1.75916395320939	0.126121066941812	0.203766792099236	0.606212380786813	0.362227775070421	1.39580959208966	-1.97483051135753	0.803638885369108	0.351118101805519	0.13702898420028	-0.10097154149061	0.846041079258354	-0.285271288623384	0.303269527031195	-2.34220157700606	0.44397655179271	0.95278669068539	1.06433509319912	-1.5732762414423	-0.108313516831779	-0.108927038015122	0.512592020987631
TRINITY_DN2835_c2_g1_i18	-1.15622722493293	-2.01813607162499	-1.03557981148559	4.22961419752127	4.25441910993281	-2.28357984585516	3.73065116353732	-3.20775465850636	-1.19425394682701	1.16333359647975	1.41799886651127	-0.548268718660284	3.39941809045578	-0.352187574439684	-2.71153571131679	-1.16794364501549	-0.876703800351627	-1.73583824325898	0.827438707845442	-1.26901310352784	2.44918124031767	0.612522643383068	-1.9900390275754	-2.21627776238278	4.13924398936957	1.21114873028322	-3.20775465850636	-0.463876531369912
TRINITY_DN1321_c2_g1_i4	-0.812596397275848	-0.812596397275848	-0.812596397275848	0.596115463753581	-0.219959968669271	0.728422755857711	-0.812596397275848	-0.610962536106198	0.134508654292026	-0.389287160033461	-0.812596397275848	-0.544761005178233	2.28938977550989	-0.46549772665358	-0.146294269102753	0.127006323080196	0.257105769354219	0.851431262444298	-0.642671395833536	-0.812596397275848	3.02049608619536	-0.335437186089207	1.22934743269432	1.21278682420207	-0.812596397275848	-0.812596397275848	-0.0805443239755591	-0.510423597535096
TRINITY_DN1263_c0_g1_i12	-2.3966842010486	-1.4140856923877	-0.389017070296945	3.79589330904044	5.01213382423778	-0.588597318021011	1.37246368306655	0.2886963468345	-1.10793488881262	-0.255516281691589	-0.282192902508616	-0.514779692007178	3.79675143586917	-0.663310593545423	-1.36563004490474	-0.742105401001949	-0.323003969343206	-1.37885720407672	-0.744141668158468	-0.758476584230842	2.58067706978942	-2.31450679266667	-1.32483132239421	-2.56789102846674	5.74813249239051	-0.50992095982941	-1.79136587704483	-1.1618986687909
TRINITY_DN1564_c0_g1_i4	2.11114076306594	-0.758364429056188	-0.404635260582747	0.865518673873885	0.51604300840628	-1.17609101586267	0.826598071664968	0.276628219765934	-1.24218020632044	0.317247202293574	0.524610210095979	-0.366309628512175	0.525133083568651	0.236961838259676	-2.2481245700697	-0.444348058381347	0.215308679118668	-2.26731281689592	1.66858085381782	0.182980473145332	-0.290742102906049	2.46585996700338	-2.45806199283322	-0.868971606489389	1.84570131305836	0.719802508181786	-2.37636555371484	1.60339237630445
TRINITY_DN1762_c0_g4_i1	-2.2547059788881	-0.436878551971761	0.501957585349843	-0.768137146559762	-1.61595141615009	1.52328807938079	-1.50335342000973	-0.543430859385067	2.80810421656893	-0.704493292117583	-0.84624113353274	-0.851069434695629	-2.32618333627432	2.66815428234047	2.04387431309451	-0.562310453228791	-0.450919934144084	1.19620897762459	0.328869673977413	1.25429037725097	-2.63206646458636	-0.361055338029735	2.66399333950263	1.07468814410797	-0.711940041821149	0.542007792062572	0.308771462945494	-0.345471442811281
TRINITY_DN137992_c0_g1_i16	-0.264854553188366	0.285262977026786	-0.316879113671197	1.2129418328575	0.832359925165832	0.297094473709028	1.14664525959998	-0.673022923896472	1.20629075241442	0.388407676601276	0.0415523149551537	-0.0842183568809217	0.217618320066972	-0.303416853864634	0.0788692145078371	-0.101588808019963	-0.304533923251368	-0.673022923896472	-0.673022923896472	-0.0576066266336019	0.00775150159598903	-0.422061350363253	-0.673022923896472	0.0291913271139688	0.0865590493370827	-0.300070825984643	-0.486522366251977	-0.496700151256009
TRINITY_DN535_c0_g1_i2	0.429758666074596	-2.00682151986256	0.487329633594583	0.226263660426354	-0.232438771922542	-2.45252453178583	1.11198498607087	1.94282236386474	-2.50263514545634	1.8897660040383	2.48536405213624	2.06040248644872	-0.606274143889808	1.8407163751106	-2.83095124317462	1.69256271983367	2.12139230604466	-2.92207513530715	0.855581433798736	1.12804404243942	-0.446592737651764	0.0097604736703123	-2.92442863508012	-1.64189805362053	0.462663763438656	1.21534821867583	-2.97110637442405	1.57798510650904
TRINITY_DN12620_c0_g1_i1	-0.44814096494859	-0.44814096494859	-0.44814096494859	2.33279899441515	4.50106710692462	-0.44814096494859	-0.44814096494859	-0.44814096494859	-0.44814096494859	-0.235260398604206	-0.44814096494859	-0.44814096494859	-0.44814096494859	-0.44814096494859	-0.44814096494859	-0.44814096494859	-0.44814096494859	-0.44814096494859	-0.44814096494859	-0.44814096494859	-0.44814096494859	-0.44814096494859	-0.44814096494859	-0.181504322434601	3.89014081351661	-0.44814096494859	-0.44814096494859	-0.44814096494859
TRINITY_DN63107_c0_g1_i1	-0.450275237714824	-0.345938577900089	-0.186039086671277	3.15888872242531	1.17452752753812	-0.450275237714824	2.25216067651198	-0.252409846361086	-0.450275237714824	-0.450275237714824	0.0216925499466916	-0.236150432361977	0.0361817180539069	-0.373032238782364	-0.450275237714824	-0.450275237714824	-0.247387404244681	-0.303620015595359	-0.450275237714824	-0.450275237714824	-0.450275237714824	-0.450275237714824	-0.359421807263711	-0.450275237714824	1.96440154271206	-0.450275237714824	-0.450275237714824	-0.450275237714824
TRINITY_DN2512_c1_g1_i2	0.706099349055945	2.42308682993322	-0.978270579957062	-0.978270579957062	-0.978270579957062	-0.978270579957062	-0.978270579957062	-0.447201087231108	0.67662317751626	-0.978270579957062	-0.195862015029689	-0.0537905875980398	-0.978270579957062	-0.333952801619485	2.35629769570907	0.0601656016990461	-0.459231970357004	1.01014144576773	-0.569015433272224	0.51024442900075	-0.978270579957062	-0.0401730188829691	1.02569138619536	-0.158602396460607	-0.978270579957062	-0.978270579957062	3.45468882731904	-0.18250363217467
TRINITY_DN9080_c0_g1_i1	4.41558409565845	-1.67863476520398	2.41524943572998	-0.309479970519843	-3.49993680509351	-1.9859408257265	-2.1253145989023	1.2991505009805	-0.654747869753431	2.87379839680715	2.09410408445978	1.90063527879808	-2.95100703561711	2.20487984024089	-3.07985868911413	1.22809252800571	1.40228151896671	-3.41315303895144	2.41668314630334	2.82618703201245	-3.49993680509351	4.72922809066922	-3.39560014527877	-0.256420043721453	-3.49993680509351	2.35513098659371	-3.49993680509351	1.68889926793702
TRINITY_DN123383_c0_g1_i1	0.624603587963064	0.533771228853312	-0.554128027572293	-0.788406229968797	-0.9987950944142	0.046647876346967	-0.778465139534645	1.25912069691002	-0.560502242835053	0.0791314842708685	1.12255192246424	0.224627455520737	-0.687291978945931	0.959119504218785	-0.164488391451292	0.459061815999569	0.854801411788312	-0.953352123653033	1.21439663229824	-0.437102373015891	-0.9987950944142	0.802777475049398	-0.790902242772867	0.346033402583241	-0.9987950944142	0.475770740124275	-0.9987950944142	0.707403893015577
TRINITY_DN312_c0_g1_i13	-1.10337077069276	1.61559356506678	0.316707345286612	-0.671480422406581	-0.232315695606132	2.51592484741226	-0.717111629559416	-0.849986534892687	-0.167533897008736	-0.764233385773176	-1.10337077069276	-1.10337077069276	-1.10337077069276	-0.584332161092703	3.94882772896994	-1.10337077069276	-0.669343096029164	1.27430828831305	-0.947621538014817	-0.689776688283587	-1.10337077069276	-1.10337077069276	2.5974018386641	-0.680061533450375	-1.10337077069276	-1.10337077069276	5.73874067533225	-1.10337077069276
TRINITY_DN10646_c0_g1_i17	-0.113837734747128	-0.532838684433314	0.865608044447609	0.0639816505020594	-0.165975358082303	-0.233712566301	0.4058470487509	1.68073858258917	-0.633508775216565	0.577898605426081	0.643905502727401	0.153025907999519	-1.07286595369082	0.765077288200205	-0.665785178240321	0.475077357599529	0.571451824646756	-0.756720211397465	0.701552150414991	0.329856223154783	-0.740587670633892	0.302868584892334	-0.353025398626554	-0.457449656427952	-0.583323018048348	0.608808188102012	-0.890173656174631	-0.945893097433056
TRINITY_DN1816_c0_g1_i8	-0.426070487715473	0.235679112095231	-0.426070487715473	-0.426070487715473	-0.426070487715473	-0.063179845049613	3.72123621106482	-0.426070487715473	0.651172511216987	-0.426070487715473	-0.426070487715473	-0.426070487715473	3.45725706806692	-0.426070487715473	-0.426070487715473	-0.426070487715473	-0.426070487715473	-0.166647335434058	-0.426070487715473	-0.426070487715473	0.736784040475037	-0.426070487715473	-0.050892008125861	-0.426070487715473	-0.426070487715473	-0.426070487715473	-0.426070487715473	-0.426070487715473
TRINITY_DN8969_c0_g1_i2	-1.02834137471145	0.767429802304081	-0.0268126100872226	0.141175682421372	0.0368526226089072	-0.0938977023359691	-1.0228453869566	0.490584513730841	0.513774870585627	-0.0794045353846342	-0.27259303540925	-0.757476440497272	-1.45032966416656	0.235279249048741	2.12733947858143	-1.07371092774578	-0.452996194467375	0.917502019408123	-0.938217728853082	-0.00241991542447861	-1.62482154031706	-0.441544550741417	1.57087747279529	-0.602105077497366	0.629882223434183	0.357025257891048	3.16905666715813	-1.08926317537224
TRINITY_DN8550_c0_g1_i1	-1.54737831533705	2.92250766093742	-1.0243182535418	-1.54737831533705	-1.54737831533705	4.53191445193581	-0.786944440666935	-1.54737831533705	3.52408404721958	-0.156710629777379	-0.283142164293499	-1.54737831533705	-1.54737831533705	-0.890195655208623	4.2406809083125	-1.54737831533705	-1.32704836045749	2.43237268220272	-1.36341548049445	-0.846051057924106	-1.54737831533705	-1.54737831533705	1.49806465542412	2.58938727793913	-1.54737831533705	-1.54737831533705	3.28454958139231	-1.32457375429179
TRINITY_DN1433_c4_g1_i3	-1.34185471873589	1.89616779908983	-0.834948164155198	-0.35854184766877	-1.34185471873589	4.86927431896827	-1.34185471873589	-1.34185471873589	5.10216625026386	-1.34185471873589	-1.34185471873589	-1.34185471873589	-1.34185471873589	-1.34185471873589	4.78872613980472	-1.34185471873589	-1.34185471873589	3.48743672875769	-1.22948819566333	-1.34185471873589	-1.34185471873589	-1.34185471873589	2.30913955060216	-0.163618134131086	-0.60114298533679	-1.34185471873589	2.05005044656303	-1.18740112605602
TRINITY_DN15988_c0_g1_i25	-1.12820997685293	0.757441822381251	-0.0667885164415249	-0.621287172432464	-0.378052565544683	2.39093652147251	-1.37745579406114	-0.617758936286855	2.26501550769788	0.302553915292989	-0.236593258221292	0.231959750384553	-1.65127003864818	-0.317846304922986	1.87492400152874	-0.249639572063438	-0.299641709545396	1.00568389456088	-0.8968100650227	0.0451689820075754	-1.65127003864818	-1.00787558516829	0.693842425487448	0.599691534885041	-0.236593258221292	-0.474947266007715	1.96143630755936	-0.916614605169173
TRINITY_DN1434_c0_g3_i1	-0.518760114129091	0.833525150911766	1.01843205190254	-0.816040518937295	-1.70838164498891	0.590816145617013	-1.78717190839094	0.536116577960621	0.460182424655395	0.732241815074585	0.772504596375164	1.27183065919865	-2.45980992745295	0.99981890190721	0.243130851772581	0.621129790216051	0.761497352771116	0.808412817322753	-0.742942772169602	1.17324537959265	-1.78377333192908	-0.973221354112657	0.772620016595305	1.50720608806844	-1.51960784407664	-0.168578629788509	-0.030873654520982	-0.593548919445177
TRINITY_DN14742_c1_g1_i1	0.560476948984755	2.0222353487602	-2.73540423050736	-0.905876225336659	-0.224116133193907	3.52084649144877	0.0777205437539861	-2.17879214268442	3.7690691928599	-1.18028022434383	0.0161981961398032	-2.53172692525682	-1.07826526673045	-1.26734764417443	2.78282163926494	-2.02248227202426	-2.16178862229274	2.35411602190803	-0.321734603750531	-2.12693571345355	-0.948982249785486	-0.0353852581013787	2.51324269525248	1.27589933308913	-0.323583291320076	-0.594573490930958	3.34593332930716	-1.60128544688231
TRINITY_DN7590_c0_g1_i28	-0.453422245618919	1.73992668642769	-0.192443819699449	-1.10204178554749	-1.09274261404568	-0.188547035144986	-0.631446309778339	0.438255856851729	1.28209737868918	0.248259456503949	-0.944983134406561	-0.431486108936634	-1.25886560974239	0.00577749682261741	0.192303050529934	-0.503592956062123	0.300110687161601	0.219219783552596	0.257118366657264	0.0263461115767818	-1.64206505657948	-0.337095134188608	1.07519474753107	1.05964113117355	-1.18713262812886	1.61901002997599	0.669555946254476	0.8330477081711
TRINITY_DN6212_c0_g1_i11	-0.662645134264599	-0.662645134264599	0.759587866418449	0.636599523531474	-0.662645134264599	-0.662645134264599	0.528285725298016	0.420738453445484	-0.662645134264599	1.29080636710166	0.157023049231857	0.981672644072978	1.03112057795318	0.078066599134502	-0.613014366539999	1.13062652023348	0.835605733263227	-0.662645134264599	-0.323507749345013	-0.662645134264599	-0.662645134264599	-0.662645134264599	-0.662645134264599	-0.662645134264599	0.579195049300072	-0.662645134264599	-0.562340228468913	1.02127584654473
TRINITY_DN4914_c0_g1_i25	-1.32543283613688	-1.07568412105331	0.148094341019883	0.449406923690451	0.208628766284243	-0.498426826497899	0.942102961931859	-0.864952366096865	0.924315878946693	1.76762021187885	-0.437907565395288	-0.460701913822125	3.94240255596074	-0.766675405763114	-0.993154553079946	0.86170145533766	1.05224622286894	-1.13639901174686	-1.0279479204263	-0.299695274723268	3.89187544224832	-0.921619774520286	-1.10758173932574	0.761690507514323	-0.838975880368145	-1.03382927810631	-1.0768979999982	-1.08420280062143
TRINITY_DN13459_c0_g1_i6	-0.00843879180874541	-0.345074895610878	1.047115909441	-0.735333175506057	-1.26794027116608	0.327736189518705	-1.63051035055078	0.774283117231256	-0.402020073661667	0.821715161190931	0.997863948844237	1.47897186534467	-1.78496394323066	-0.241468059804886	0.832334539610189	0.980995062815097	1.10664966380854	-0.132362725634138	1.13818523724165	0.42324114627379	-1.78496394323066	-0.461882153726925	-0.346138830055033	-0.233078839758933	-1.10959963048151	-0.69140376706832	-0.157824072265107	1.4039116822403
TRINITY_DN1734_c1_g1_i3	-1.06563135619895	0.161118144888208	-0.3062834895925	-0.311382176168443	-0.118272835940178	1.94023088283371	-0.0857430518747992	-0.356182647618356	1.41626665949105	-0.183067958737246	-0.526826301648823	-0.0726976317503985	0.683268041652878	-0.0065497060949038	1.28176037718874	-0.866246754282972	-0.743390006497439	0.248758145227723	-1.34283309395934	-0.0766383472322143	0.195509020245544	-1.22356429737703	0.850523664524116	0.954203825386315	-0.0593791468866096	-0.13296934714688	1.06905694334429	-1.3230375557755
TRINITY_DN25902_c0_g1_i1	-0.34645540534178	-0.446760311137465	-0.017010460337249	-0.151625062136647	0.798126747986069	-0.24136779814778	-0.00527683155482023	-0.121373896477691	-0.329065268467711	0.106108559873838	-0.446760311137465	-0.0962630640533319	1.18037955982809	0.430591315311797	-0.358618714268447	-0.26788635296767	-0.113336577412273	-0.446760311137465	-0.0782713104923615	-0.0213010063721098	1.48605679160439	-0.0593977703014695	-0.446760311137465	-0.446760311137465	1.19061808373483	0.039696644631266	-0.446760311137465	-0.343766317814139
TRINITY_DN13252_c0_g1_i3	-0.894177628841123	-0.093989800570569	-0.458655021316275	-0.31952607604836	-0.364963705977059	0.016265888259023	-1.06758680147358	-0.894509092378684	-0.128467432607744	-0.476656577492786	-0.394194417300813	-0.64045311038378	2.27158012900844	-0.369103436337983	0.134859342269687	-0.185932324799253	0.311499715209111	-0.067213094687165	-0.187149960297801	-0.221875764384931	2.74977135707882	-0.509788817439482	0.250748774335849	0.359963793257581	0.617940908558105	-0.228337314775636	1.64425043572645	-0.854299966590042
TRINITY_DN268376_c0_g1_i1	-1.53877889645437	-0.165269880936365	-1.53877889645437	-1.53877889645437	0.990542328891325	-1.53877889645437	-1.53877889645437	-1.53877889645437	7.49026256822608	-1.53877889645437	-1.53877889645437	-1.53877889645437	-1.53877889645437	-1.53877889645437	6.19240434511783	-1.53877889645437	-1.53877889645437	-1.53877889645437	-1.53877889645437	-1.53877889645437	-1.53877889645437	-1.53877889645437	5.12902809477065	6.49772443728462	-1.53877889645437	-1.53877889645437	6.17966493218769	-1.53877889645437
TRINITY_DN5718_c0_g1_i6	-0.0965330972506457	0.191153963627907	-0.321681556488784	-3.10900621070287	-2.83049692717661	-0.253320124994508	-1.1432843682075	1.23823677345397	0.0961119806917496	0.723659218137081	1.57130061195226	1.73020712071859	-2.10853798057784	1.50018172164	1.04975779585782	1.58907804719876	1.7379084161508	0.692337426764944	0.950848746590747	1.20846610229298	-2.63194389369047	-0.65540470503696	-0.481893527723109	1.74794091091038	-3.23723592348672	-0.184840101474776	0.0215696436873865	1.00541993713543
TRINITY_DN58411_c0_g1_i14	1.85885307071136	-0.200273856567744	-0.236889449644029	-0.801362574832229	-1.50711935688203	-0.519434679315265	-1.21787507172538	0.597888167878948	-0.540688889575728	0.0179472351961847	1.16824495586712	0.891504639835719	-1.50711935688203	0.430978204192067	-0.717181487901831	0.537974081462921	0.740200578097794	-0.350075646736446	0.806997074258648	0.617539633537493	-1.50711935688203	1.54059351274759	-0.173695623156835	0.624140857778837	-1.50711935688203	0.487460367333721	-0.79871137339843	1.26434370148362
TRINITY_DN15134_c0_g2_i1	-0.396770569709543	1.17126153506174	-0.396770569709543	-0.396770569709543	-0.396770569709543	0.465581629822477	-0.396770569709543	-0.396770569709543	0.286701323145684	-0.396770569709543	-0.396770569709543	-0.396770569709543	-0.396770569709543	-0.396770569709543	1.99801792710906	-0.396770569709543	-0.396770569709543	0.913569550902607	-0.166567556343122	-0.396770569709543	-0.396770569709543	-0.396770569709543	1.02438539095268	-0.396770569709543	-0.396770569709543	-0.396770569709543	2.24246159353973	-0.396770569709543
TRINITY_DN13948_c0_g1_i3	-0.625771160620668	-1.01712312964782	0.300745710624023	3.61385176883017	1.76326474480951	-0.881798777349403	2.07109819787829	0.231483048186909	-1.3667224265662	0.586451112221628	0.529249023472809	-0.793152267190147	-0.549840317324777	0.408241507792915	-0.486608412949043	-0.0778028673817139	0.154234233487388	-0.784501575994489	-0.166978213489171	-0.0245121088771945	-1.32051527309776	0.462104788051927	-0.797101612774122	-1.01160612468026	0.268609760465074	0.0863991625588159	-0.580143077488302	0.00844428705160816
TRINITY_DN5793_c0_g1_i5	0.767490657168307	0.60511905015763	0.717187611125879	-1.68375989896529	-2.01029724710524	0.608646136196594	-0.859737570529859	0.0583735635598588	0.843299259097273	0.748645469767118	0.043161684836281	0.890617851114702	-1.6575387220646	-0.156700740902727	-0.112282428038477	0.809575269659865	0.142859540956181	0.597328973740248	0.255739646890078	0.841301896129906	-2.01029724710524	-0.293525790687017	-0.685486643684756	0.500158374556524	-1.27217795832266	0.811821027624105	0.453325209746653	1.04715302507866
TRINITY_DN121_c0_g1_i14	-1.17653057118168	-0.81397736019496	-0.154758461846589	3.30930149008528	1.71078542629007	-0.741778615487026	2.71208776148428	-0.448549964880357	-0.978128038469996	-0.226183731747486	0.31746994749814	-0.3090480175752	-0.798591286057726	-0.0979448890252259	0.23232623557955	-0.505764237325444	-0.363396593081482	-0.427440528642157	0.397510643162134	-0.675379332943857	-1.40823900514785	-1.4222110802333	-0.70069991385576	-0.853843602445409	2.16108546469789	0.478606773110258	0.698255942542702	0.0850355456911922
TRINITY_DN2598_c0_g1_i13	0.0713222932700743	0.710648481842668	0.96241463359243	-0.818554892507784	-0.62181348429745	-0.0178870750017597	-1.50244463419578	0.639154516254603	0.286984759001066	0.429571901969461	0.733641852977089	1.02089690491416	-1.84402236832166	0.341095762990153	-0.222277078558794	0.65150878334605	0.594825016882315	0.62135322989036	-0.106799861138858	0.318030375158393	-1.64961193664102	-0.00310855809663257	0.364076239816486	0.6194910869524	-1.33421035724193	-0.32745931525085	-0.194985386891054	0.278159109285875
TRINITY_DN4775_c2_g1_i4	-1.99918768927606	-1.99918768927606	-0.719419267682464	6.43137776454004	5.91762928594926	-1.3875431459024	4.35651577816861	0.76103325719045	-1.99918768927606	0.234086849714875	2.3621595887447	-1.43749496787775	0.964841210726001	-0.304530323728973	-1.7123065414879	-1.99918768927606	-1.99918768927606	-1.51582332856271	-1.2558881613878	-1.99918768927606	2.28843235483601	-1.99918768927606	-1.53243007354989	-1.99918768927606	6.74417916711881	-0.934994627348567	-1.26713561597577	-1.99918768927606
TRINITY_DN151757_c0_g1_i7	-1.13787481567413	-0.113098974756123	0.157249490042976	1.89626549993024	2.25761833823994	-0.144978939340133	0.599948382537346	0.0347000683469689	-0.972432557478697	-0.185942236765508	0.181141080993733	-0.126450962889457	0.93405889715594	-0.309257514905717	-1.0767151754416	-0.0378294898531362	0.164375421920192	-0.392244807066102	-0.414324159977522	-0.194547862538984	-0.140581473830857	-1.23786346725374	-0.943785155293249	-0.219887273342732	2.28684513954642	0.149324249098232	-0.183822892707858	-0.829888808696458
TRINITY_DN12_c0_g1_i27	2.37770869109372	1.00633264266715	0.702632630447317	-2.2639061681604	-2.26237301706937	0.299159817516967	-2.62450535237398	-0.376318710947504	0.53751986182323	0.854841766417456	0.525810327837783	0.833851566325933	-3.17540601702151	0.882217541456624	0.322972516984954	0.182708880713701	0.478227294364747	0.944199165290061	0.302012275613417	0.324376103125804	-2.7013594177022	2.20303624422635	0.656572533466993	1.21574303679669	-1.7076048605331	-0.537100440214415	-0.205841058649597	1.20449214650318
TRINITY_DN905_c1_g1_i1	-0.78275636713611	-0.673486049828252	-0.467796761736647	1.47622085494031	1.22634445638498	-0.909607793972021	0.41135914495648	-0.612000531283562	-0.840889457643833	-0.633065020846162	-0.373505196181353	-0.297989661249812	2.09470950114276	0.0235296357113528	-0.32320475889165	-0.472579474214808	-0.299247871329247	-0.381645243915083	0.681267727102241	0.286605974869014	2.46259844318876	-0.432854510206762	-0.538283357220762	-0.513064313709557	1.66989967006861	-0.313637780591277	-0.738775621717139	-0.728145636690455
TRINITY_DN4808_c0_g1_i3	-0.538802557494299	0.596732312266891	-0.295133476527436	0.586187212484365	-0.538802557494299	0.157191255615602	-0.538802557494299	-0.140452187148334	1.17972346896796	-0.538802557494299	-0.538802557494299	-0.538802557494299	-0.538802557494299	-0.240144241929783	1.2792299171638	-0.139357992904841	-0.538802557494299	1.22248271586732	-0.538802557494299	-0.538802557494299	-0.538802557494299	-0.538802557494299	0.785432004776233	1.2318150891619	-0.538802557494299	-0.538802557494299	1.71820806071173	-0.398678333585228
TRINITY_DN6117_c0_g1_i2	0.338236812421921	-1.03693489496101	0.238353415899913	-0.845937669900095	-1.69191621592074	-0.929588421377591	1.65902164187799	1.56512695280382	-0.908844421460287	1.08360086565303	0.176015771203954	0.771204057897311	-2.43090017062125	2.42693157247168	-0.261295803704292	-1.52093510386328	-1.39246398896514	-1.10608956720077	3.08832719517187	0.898797518412029	-2.43090017062125	3.48067158110518	-0.473356969864146	-0.797701484247247	-2.43090017062125	1.41729709633134	-1.40445419031745	2.51863476239576
TRINITY_DN8038_c0_g1_i2	4.48570910202377	-0.833551578886498	3.18770126138028	-1.31278214009283	-0.927627243208491	-1.31278214009283	-1.31278214009283	0.0784356675100628	-1.15573842994725	0.859385309960437	1.41186813164013	1.20751437789705	-1.31278214009283	-0.683308943305886	-0.401282291231727	-0.872361419336067	-1.08012138330256	-0.917719340575257	2.54211117072813	-0.764838828802484	-1.31278214009283	2.25683046755691	-1.31278214009283	-0.208445480278099	-1.31278214009283	0.424904621317026	0.498277807647245	0.0817320018631242
TRINITY_DN12012_c0_g1_i3	-0.841573930421927	-0.439943463837187	-0.841573930421927	1.25029512487992	1.56523481805673	-0.841573930421927	1.92332419239278	-0.13581714837213	-0.841573930421927	0.152643716984067	0.0271128349002078	-0.41826469317954	0.581197288898547	-0.284776683829184	-0.448707014191128	-0.432318783737089	-0.437760868805338	-0.545263369713835	-0.275976754567702	-0.421495814442553	0.373172592260468	-0.841573930421927	-0.841573930421927	-0.336699341023463	3.31821669388667	0.723535766109907	-0.629938677094778	-0.0583268330438107
TRINITY_DN5967_c0_g1_i1	-0.0715552570018603	-1.75862904592374	0.172799668007816	1.27318297766656	0.745173449975417	-1.06273939476045	1.4816183230219	1.12572894573917	0.0999336810830425	0.947639751019552	0.0139604579731891	-0.213224204176588	-1.6315171280204	1.65670502957999	-1.56269209633706	-0.368321787941261	0.0797271277177507	-1.21069727614755	0.971518281250555	0.656408453355106	-2.0549480434696	2.22998920771965	-1.47517509885101	-1.26959096520112	1.36606670152558	0.6705757852817	-1.90385177583327	1.09191423274692
TRINITY_DN66122_c0_g1_i9	1.70149445147958	0.038492299049846	-0.199912048488748	2.80810292116431	1.86568826589589	-0.430229658844011	1.97250208726667	-0.360103319169083	-0.698689428221379	-0.64233970543653	-1.08023929502446	-1.60548971565938	-0.389193773532622	-0.731194637697712	-0.418656675025135	-1.97963523317469	-2.05728150367873	-0.190804898122366	0.783570588549461	-0.821624729638981	-0.819513098988386	2.52123187983739	0.62765043568848	-1.49701766483866	1.9933878637746	-0.782238012362255	-0.277228048175084	0.669270653371981
TRINITY_DN3_c1_g1_i41	-0.470193727823755	-0.558501421823061	-0.114274709133766	0.200311410412428	-0.751610016248444	0.267991941353851	1.04906891116513	-0.0872792768317971	0.345079493842127	-0.202408301460367	-0.00935594460282729	-0.182273165334696	2.28044937355197	0.429748950750185	0.295815329944292	-0.426823736025604	-0.405201273925602	-0.122130312335657	-1.76491665034397	0.504187495538113	2.51938827422044	-0.161711000733421	-0.023039930893447	-0.686351376968389	0.535679294399791	-0.507060560136598	-0.459552894305824	-1.49503617625111
TRINITY_DN2637_c0_g1_i19	4.0986538763854	-0.862057302011539	2.20479836502993	-5.48117681346476	-5.48117681346476	-0.419616604356783	-5.48117681346476	1.95280914684668	-0.0636955661229255	0.234881238898094	1.98474868996958	3.52688758718698	-3.89093410540217	1.47367088954042	-1.61288514469196	1.24558629890887	2.06854625711569	-0.0209912558184362	3.96429333057989	2.96955606875731	-5.48117681346476	4.37688502006836	2.14434209268681	1.61478978998259	-5.48117681346476	-0.0322098063666454	-1.17141854204012	1.61924374217777
TRINITY_DN15132_c0_g1_i4	-0.694410092456819	-0.694410092456819	-0.694410092456819	3.77397772417151	5.71762618665363	-0.694410092456819	-0.694410092456819	-0.694410092456819	-0.694410092456819	0.160782315502335	-0.694410092456819	-0.694410092456819	0.422619960553368	-0.476558995645688	-0.694410092456819	-0.694410092456819	-0.694410092456819	-0.694410092456819	-0.694410092456819	-0.694410092456819	-0.694410092456819	-0.694410092456819	-0.44466137737325	-0.694410092456819	4.95022494237074	-0.694410092456819	-0.409895959212574	-0.500323040340517
TRINITY_DN2860_c1_g1_i1	-0.662761218230655	0.227880025732789	-0.662761218230655	-0.662761218230655	-0.662761218230655	-0.263316653641198	-0.662761218230655	0.736136352971818	-0.0286326607056144	2.22417905755493	-0.662761218230655	-0.662761218230655	-0.662761218230655	0.606271928224582	0.37356627358711	0.315434411450996	0.36084899695199	0.547004047743448	1.47670827680814	-0.662761218230655	-0.662761218230655	0.714084795785665	0.248738630630453	0.141292340736698	-0.662761218230655	-0.115805040089244	-0.272093532670988	-0.00192385053437139
TRINITY_DN251_c1_g1_i1	-0.306523175745283	-0.741750834747212	0.340154622740231	3.46980349709004	4.36909493394108	-0.598259241157679	-0.171002193245756	-1.03335439277778	-0.775137003241758	-1.03335439277778	-0.378918851932377	0.145519565392019	0.0975764770486722	-0.882794716202395	-0.588687325935869	-0.490353515375351	-0.109634714028388	-0.368871552413094	0.25942735645007	-0.821719139450627	-1.03335439277778	0.362805096295378	-0.211236118048432	-0.775137003241758	1.90681235770504	-0.23841872997424	-0.177364695469296	-0.215321918119682
TRINITY_DN35823_c0_g3_i2	-0.579036163433932	0.727226076293919	-0.579036163433932	-0.579036163433932	-0.579036163433932	0.717861694266146	1.33629351257908	0.27056284771752	1.4101028439343	-0.0711146984766035	-0.457357606845679	-0.579036163433932	0.360566556922112	-0.54341225370321	-0.166525592184127	-0.481425366807509	-0.579036163433932	0.998211372159219	-0.372392939450536	-0.579036163433932	0.961982989699628	-0.43107828204683	0.727809336880351	0.414457057624484	-0.579036163433932	0.0136002651726457	-0.312399520919942	-0.470678985343513
TRINITY_DN39024_c0_g1_i1	-0.753805724277979	0.436131028633882	-0.40705296456561	-0.606021040390728	-0.26687530651735	0.950499040052474	-0.227346942330712	-0.17941246526701	0.507667745465333	-0.326534517185068	0.73604386351641	-0.762019544990037	0.0321630728502864	0.11586878955461	1.01544093247116	-0.152168965440034	-0.340524396903014	0.551884378812504	-0.492332254534667	-0.763196774790885	-0.33263840376756	-0.835648569139176	0.772246836340154	0.0253611034332075	1.45675403899563	-0.449062582193526	1.35055814618644	-1.05597852401873
TRINITY_DN67887_c0_g1_i1	-0.998854577505928	-0.998854577505928	-0.998854577505928	4.18439371777563	5.77636720139973	-0.998854577505928	2.58994998950962	-0.998854577505928	-0.998854577505928	1.88065515711074	2.17443279112714	-0.998854577505928	-0.998854577505928	-0.998854577505928	-0.998854577505928	-0.998854577505928	-0.998854577505928	-0.998854577505928	-0.0133541472010433	-0.998854577505928	-0.998854577505928	-0.998854577505928	-0.998854577505928	-0.998854577505928	4.38350141790267	-0.998854577505928	-0.998854577505928	-0.998854577505928
TRINITY_DN139_c0_g1_i14	0.240519047521643	1.29259883168033	-0.519867043451858	0.694246780819077	0.0363827058524215	0.641042476169114	-0.805108236843118	0.336385899034272	-0.0682414269585685	-0.501800035269696	-0.709760360255638	-0.878266084612616	-2.13513790317103	0.294427436707796	2.41510028085699	-1.42481206302375	-0.642721217905032	1.5048460404146	0.0632994388750827	-0.410410613371602	-2.21294333107035	0.13936621355231	1.94837526641477	-0.600841599510519	-0.349665435052676	-1.09206135536768	3.38273257499717	-0.637686287031436
TRINITY_DN5645_c0_g1_i4	-1.96790545087678	-0.608114181650474	0.98490356926231	0.94107915900341	-0.460341107596265	-0.562876527462495	2.07903460395983	0.538737336932675	-0.628194759018882	0.927205774836538	0.548396173904917	0.0254636233882959	1.96195077080634	-0.0815424137539722	-0.382942950155623	0.116614953992712	-0.0511975297575562	-0.807444313665421	0.606044914906808	0.552288507835102	2.04304270614497	-1.29724063108974	-0.542228115274828	-0.506326165239384	-2.68419884191249	0.18454086066534	-0.721590788401494	-0.207159179783847
TRINITY_DN4596_c0_g1_i10	-0.657864779222732	0.725375392136755	-0.804099674619944	-1.10041023532804	-1.10041023532804	0.143867963250108	-1.10041023532804	-0.578354486167072	0.0514485813989685	0.505084098524472	-0.557409357925611	1.26500235716291	-1.10041023532804	0.126714699121889	0.0873575117179883	0.928512475267977	0.825968789871842	0.446545942813375	0.511706316896847	0.805710717669063	-1.10041023532804	-0.405307249687558	-0.0718410831312657	1.48142303491268	-1.10041023532804	0.796055380861389	0.665548770717718	0.311016010398429
TRINITY_DN7925_c0_g1_i7	-0.499027264736485	0.596489726380192	0.108031571279095	-1.1905508834097	-1.72835100431277	0.726762167109193	-1.6437164589528	0.0286134622623484	1.10704381172952	-0.424049419638111	0.387265137973302	0.0593038309126586	-3.31977836188563	0.405751306019517	0.384513920989082	0.362888590508877	0.0398171450744496	1.90234676095249	2.14204569122661	0.395694627078017	-3.20930390224457	-0.238219995952179	0.70024101441889	0.981482256661612	-0.0771052795149654	1.72563638695396	0.42683506974161	-0.15065990662421
TRINITY_DN10235_c1_g1_i13	-0.626072208050557	-0.537067201991812	0.619468712556151	0.789114322274429	0.580219685997139	-0.607120276521732	-0.133000820533971	-0.0466845777973256	-0.484239513637597	0.306188917561602	0.304313257439258	1.20359287573214	0.340760928014244	-0.300809502041422	-0.51482011441708	0.258549930270801	0.817885080209112	-0.688198689206042	-0.435365935954462	0.00581134005809214	0.671325391839905	-0.312274688534876	-0.823836256617966	-0.677038981332496	1.06165483504538	0.372138217553069	-0.729872428132284	-0.414622299781695
TRINITY_DN68673_c0_g1_i1	-0.413712817852401	-0.244543431071937	-0.397487398010643	1.14240855498245	0.61456302505965	-0.165713740379886	-0.116193604536088	-0.218181160274022	0.224202646146093	-0.499137474105078	-0.221747775294214	-0.340800446937978	0.525182205090335	-0.386770951032515	0.0645087953789857	-0.0209422161659124	-0.0292514978306146	-0.0199069128987421	0.119101181490377	-0.00651514553063254	1.02643031479627	-0.266476717314803	0.0605990503279044	-0.499137474105078	1.15713006068921	-0.404225827079611	-0.315174639262483	-0.36820660427863
TRINITY_DN5456_c0_g1_i8	1.4811510906409	-0.677796371427199	0.852588920758989	-0.0708500509409431	0.457602563997813	-1.67611490848524	1.88241946695827	1.16973311408336	-0.711413261282903	1.14426480568372	1.03495019219689	0.727322758219514	2.58589508913439	1.10483226376048	-1.9299361361577	-1.11629744037669	-0.270138402513953	-1.60800804127034	0.682645718063378	-0.223958234475177	2.2196980919943	-0.851459131456576	-1.83682673176622	-2.01133788098338	0.630608999584209	-1.94504302854791	-1.87393072642896	0.829397271036961
TRINITY_DN22801_c0_g1_i9	-1.60235154896384	0.0373791543717465	0.627616597133577	2.666879621236	1.94443096597219	0.480424570470794	2.36788039265056	-0.153386190352427	0.324661106452218	0.322016385196654	-0.62556346616336	-0.666558008005573	1.64826168731211	-0.71417015293653	-0.370064960494481	-0.923128793835518	-0.788909045203059	-1.03734287716659	-1.21286783199696	-0.0464271734762902	1.27265030787567	-1.52492205099468	-0.219274126008884	-0.638813017522669	2.34504922541955	-1.40615226073239	-0.497411369161525	-1.60990714107629
TRINITY_DN67909_c0_g2_i1	-0.411158657092468	-0.411158657092468	-0.411158657092468	-0.411158657092468	-0.133768958281604	-0.0493902976733147	-0.411158657092468	-0.250238468911365	-0.411158657092468	-0.165054647208551	-0.203265805451135	-0.158985243890441	4.07065691652539	-0.259299840365463	-0.290806716727246	-0.243800729353954	-0.246372378949128	-0.411158657092468	-0.34765571478631	-0.411158657092468	3.51588443948433	-0.278910858794028	-0.411158657092468	-0.301463792266538	-0.411158657092468	0.0461729683925456	-0.411158657092468	-0.180955643726047
TRINITY_DN7665_c0_g1_i7	-1.80778812920811	-0.871830179800747	-0.0652006311009194	1.42003961252746	1.89220328014074	-0.0333403589901726	-1.76992749170592	-0.0749559862043374	0.17056278308918	-0.277086658287006	-0.702469326115551	-0.132632724497524	0.66871440603495	1.02915981436809	0.817791626555501	-0.204490126989035	-0.245830922369934	-0.00425363005997248	-0.762143783402836	0.248870103748209	0.207907929482942	-1.73073155457095	0.451721429159637	-0.308519166123663	2.90646201314019	0.591196540316415	0.274667286629111	-1.68809615576575
TRINITY_DN70636_c0_g1_i1	-3.06964788337099	3.71140287373651	-1.59926121492792	0.984030108621709	2.03860825358336	-1.66010479898564	0.504858338546685	-2.18413220021621	1.76514949629379	1.52877138130573	1.60256362838733	-1.73178103136218	5.43677258569866	-3.15828407288988	-2.79112206318156	2.10154804915758	1.64790986978978	-3.1295827391876	-3.50709017857923	-2.05551607153228	5.7044407558223	-3.2184423595767	-2.44179567924175	3.34644619987876	2.1037317161247	-1.34992789432402	0.0725395137962481	-0.652084583367168
TRINITY_DN11158_c0_g1_i6	0.249784018940451	-0.507255228709851	0.497974683614868	0.337846774971445	-0.309506545043218	-1.97694854301949	2.4313295297678	-0.621155853156364	-1.40232125123311	-0.131189866370955	0.433752487946025	-0.176968350273754	3.5608909217577	-1.11435844910346	-0.430569840148724	-1.18181593944092	-0.42034924364829	-0.900819661204792	0.977157163841619	-0.433778682754703	3.38407010958583	0.866855350292779	-1.04745490153686	-1.08026743676561	-1.18451609939231	1.05990789324183	-1.00674464802065	0.126451605862724
TRINITY_DN1168_c0_g1_i9	-1.6124144172901	0.647137789769737	0.187207407651061	1.81298087734778	1.21830283002664	0.747788912738119	0.375072971396353	0.472260890090844	0.502104135039815	0.165815952249039	-1.11417089993226	-0.462468443313395	0.850410980943011	0.132874321133876	-0.336220353231702	-0.512159098441697	-0.864526785102314	-1.66786881638309	-1.61158408918609	-0.254234559557588	2.64020472051383	-1.86997746836765	0.238417472883458	0.433564459432293	1.97057413678841	-1.58363356744547	-0.134005123838534	-0.371454235914379
TRINITY_DN10679_c0_g2_i1	0.303291292284801	0.969285159639754	0.288973165725707	0.655338351666683	-0.18929758647038	0.981982512728215	1.23294842226627	-1.26015181246969	1.7194897898083	-1.1424230221528	-0.862149684735857	-0.846946307139735	0.574835173631913	-1.48274767384608	0.957393851095109	-0.139052237813565	-1.31868955046894	-0.0469427132985762	-1.06522000867068	-0.570833728737279	-2.02525942810498	-0.157689778806115	2.38994011893834	-0.502464275226774	-0.0479959676186836	-0.456987728626681	3.4350676450725	-1.39369397867076
TRINITY_DN4009_c1_g1_i1	-0.524628450083639	-0.637002428963793	-0.481779032751101	1.67170098123375	4.23783299466484	-0.739996422287119	2.20804368345886	-0.375984368728504	-0.739996422287119	-0.537108588816975	0.474128383065729	-0.739996422287119	-0.263874002406967	-0.523386353544677	-0.461416871828695	-0.203943522046909	-0.739996422287119	-0.666861717656903	-0.214929830208908	-0.739996422287119	-0.739996422287119	0.980719820234013	-0.212926086774458	-0.739996422287119	2.4275220814481	-0.739996422287119	-0.739996422287119	-0.23613888970969
TRINITY_DN1454_c0_g1_i19	-1.54211558898794	0.189279669771503	0.772916551600597	2.93667505193074	3.36284051754627	-0.589274655222761	2.2658677218994	0.19600945476015	-1.91575580092679	-0.110178691837086	0.612844257175257	0.112213729499362	-1.17599458625655	-0.357819014216696	0.327253988038403	0.226028371188406	0.509062062629174	-0.862844269888344	0.124486675161199	0.311846311977758	-2.46388153346757	-1.00362355010646	0.223207392533253	0.00775952985058259	-0.699818401727638	-0.215475540651664	-1.06551506601601	-0.175994586256551
TRINITY_DN5050_c0_g1_i8	0.773940208407332	0.743672278487798	0.322278318845131	-2.03519374948029	-2.59886760614744	-0.0775500016139574	-1.58017242625906	0.00373003257562665	0.492044801034664	0.773282323626933	0.68245470024749	-0.186020856684133	-1.77116329317881	0.214762403702314	0.609902238365858	1.05709328265451	1.05312258894811	0.563009073320403	0.655637018277424	0.326502719771026	-1.90424988826875	0.282225525212914	0.091715519768468	1.54249054973335	-2.42096245982873	1.20679436666344	0.0633127498495751	1.11620958196882
TRINITY_DN3576_c0_g1_i6	-1.15912159022717	-1.15912159022717	-1.15912159022717	-1.15912159022717	-1.15912159022717	-1.15912159022717	10.2309183561775	-1.15912159022717	-1.15912159022717	-1.15912159022717	-1.15912159022717	1.5232269707634	5.15818247813474	0.676398311159761	-1.15912159022717	-1.15912159022717	-0.324814887264267	-1.15912159022717	-1.15912159022717	-0.509276237921164	3.9522019051095	-1.15912159022717	-1.15912159022717	-0.490094824717544	0.75276169917862	-1.15912159022717	-0.10531514653138	-1.15912159022717
TRINITY_DN6670_c0_g1_i19	-0.594895249807495	-0.653630826631096	0.230150655063827	2.26915787714695	2.544992490806	-1.12372432876126	2.83666967734456	0.11151635893952	0.0273202997611233	0.724880796622634	0.509103065166054	0.412045347637273	-0.5923675311742	0.391441860551372	-0.764504044116291	0.0103739663459914	0.232647593574678	-0.289890084809995	-0.926182771375474	0.871248057897908	-0.997965334566738	-1.78456169645754	-0.918247135080498	-0.0494728259793686	1.70639344356463	-1.52273003770541	-1.03095716017755	-1.6288124637796
TRINITY_DN246_c0_g2_i1	-0.319607085800014	-0.718736417999411	0.827253897575007	0.864890377561164	0.451811489561212	-0.590804378566447	0.358844425956279	0.215712498134517	-0.593005286759718	0.550492823347194	1.04788169801927	0.987790759745646	0.767033676422533	-0.362142086253915	-1.1249891431383	0.626552452872703	0.83981815189644	-0.619681455856583	-0.401461923296894	0.100584525442832	0.0492935673613328	-0.938061402456651	-1.0585989373792	-0.583492173146576	1.76288038460925	-0.323256400665456	-0.997071668217559	-0.819932368968657
TRINITY_DN26708_c0_g1_i4	0.099483627899895	1.462825333722	0.109325720462957	-0.813949813575396	-1.75404759946091	1.45342621049402	-1.63341465950049	0.546674763318117	0.847853194540816	0.281354987105935	0.212138285277533	0.0968029720764805	-2.37297903596648	-0.274899488013972	1.24972810287969	0.37987705869425	0.251235621345896	0.93466529509017	0.430921282205851	-0.418273378706721	-2.75465262989162	-0.0152684349227741	1.77641476886286	0.670260442911889	-1.73601367663065	0.114801480254016	0.831821971419575	0.0238875981070659
TRINITY_DN18227_c0_g2_i2	-0.769923638661785	2.90284112103646	-0.769923638661785	-0.769923638661785	-0.769923638661785	-0.769923638661785	-0.769923638661785	-0.769923638661785	0.792746187440917	-0.769923638661785	-0.769923638661785	-0.769923638661785	-0.769923638661785	-0.769923638661785	0.779991914960171	-0.769923638661785	-0.769923638661785	4.01400440764543	-0.769923638661785	-0.769923638661785	-0.769923638661785	-0.769923638661785	1.33340613845007	2.00596972162199	-0.769923638661785	-0.769923638661785	4.33943692074245	-0.769923638661785
TRINITY_DN97328_c0_g1_i3	2.93657998425561	-2.29753807911419	0.880060850213539	-2.29753807911419	-2.29753807911419	-2.29753807911419	-2.29753807911419	0.483191957362182	0.0142556386394546	1.44457595246489	2.29778654624291	2.03309202365964	-2.29753807911419	2.01679591480482	-2.29753807911419	0.539597834808988	0.513316283297302	-1.58120559882621	8.31578729138355	2.03423878315438	-2.29753807911419	2.04480331831735	-2.29753807911419	-2.29753807911419	-2.29753807911419	2.00185312701263	-2.29753807911419	1.59572704257929
TRINITY_DN5918_c0_g1_i13	1.74695208092623	0.718175082539806	1.07355220104339	-1.7568959430647	-1.3224391874021	-0.255461049924467	-3.66186166174873	-0.0112119714595407	-1.1116997673013	-0.126057523478425	0.0767981039595429	0.937337092794274	-1.58975586126831	1.21332862341106	0.324640292401227	0.937039451927363	0.0112424358414431	0.507341811776122	1.18898775687312	0.430091996692911	-2.8291741453092	2.38373420281948	1.33723637195688	0.0548000631584387	-1.6759969605062	-0.43119750244874	-0.4037950634374	2.23428906922783
TRINITY_DN7774_c0_g1_i2	0.110027570542705	-0.27953924122002	0.723081458939115	-0.18438200817968	-0.417042764969955	-0.417042764969955	-0.173373684003093	0.568457665334929	-0.417042764969955	0.60514747466411	-0.241997278859042	1.12447207449072	-0.417042764969955	0.869838382818206	-0.349404048094592	0.273597813645738	-0.27953924122002	-0.417042764969955	-0.215408903800305	0.625601572438538	-0.417042764969955	-0.110197264655673	-0.356303607112277	-0.417042764969955	-0.417042764969955	1.09745827130433	-0.417042764969955	-0.0541521223040951
TRINITY_DN4396_c0_g1_i3	0.527497684082405	-0.366099378114795	-0.126116356841485	-0.481132621061035	0.674616611616909	-0.481132621061035	-0.481132621061035	0.546729154293474	-0.481132621061035	0.895157762276016	0.783704027406744	0.617825859027134	-0.16614613559252	0.422676937517662	-0.397068356272561	0.439541789980583	0.71232374468855	-0.197803453009394	-0.292098796671018	0.213078986706855	-0.0926675237778815	-0.465349623820108	-0.481132621061035	-0.368766097988472	-0.481132621061035	0.0529289813600831	-0.481132621061035	-0.046037469440938
TRINITY_DN77307_c0_g1_i18	0.310990377149115	-0.933287821429029	0.714256948279937	-0.386331643287618	-0.242647242813336	-0.933287821429029	-0.0917171840335123	0.605746881541725	-0.889243488723008	0.999151365124442	0.973987441570353	1.22213761031817	-0.678693778395888	1.06923468833968	-0.933287821429029	0.552139005741212	0.443002561908022	-0.933287821429029	1.12814277906872	-0.00122665008560485	-0.734165179415429	0.703162795249948	-0.933287821429029	-0.933287821429029	-0.457165401548877	0.641540302158414	-0.933287821429029	0.650712561856743
TRINITY_DN37381_c0_g1_i5	-0.816241945332667	0.436437606892292	-0.617419442715975	-0.95870652442212	-1.23847494601571	1.93593147251403	-0.0513406545411792	-0.0526084007043808	1.47103626841626	-0.0551472399709141	-0.183973729833154	-0.95277682005759	-1.23847494601571	1.0794079368137	2.12651762753659	-0.0132000161461454	-0.357985319327895	0.430551819493916	-0.0807844324336613	-1.23847494601571	-1.23847494601571	-0.502086545312254	0.926954674408471	1.70525888361881	-0.916546851128352	-0.224834035346329	1.04099634962875	-0.415540897987343
TRINITY_DN1303_c0_g1_i2	2.82773968196942	-2.83369640310828	2.54602851574002	-1.3529142787043	-2.83369640310828	-2.83369640310828	-2.83369640310828	1.60233214336726	-2.83369640310828	2.02706779952055	3.53923828766377	2.51272868247731	-2.83369640310828	7.21519910848511	-2.49341899834203	0.710788983127808	1.46833013059687	-2.83369640310828	5.31968335622027	2.81591905595513	-2.83369640310828	3.84035459055228	-2.83369640310828	-2.83369640310828	-2.83369640310828	-2.83369640310828	-2.83369640310828	4.2589761817782
TRINITY_DN816_c3_g2_i1	-0.373462297556218	-1.14945114388626	-1.0749652966993	4.9875766058513	5.88194197470215	-0.477763528163528	-0.909656923327353	0.0165588075526715	-1.03294759527026	1.2907701665123	-1.03967868854223	-0.912742903201095	-0.0749652966992951	-0.896360100713895	-0.151272345526241	0.556856793442577	0.744193559723361	-0.881168366367657	-0.889250712665516	-0.552004672380431	-0.739275300567448	-0.486933230903377	-0.994296736824696	-0.235701126686947	2.98761108750239	-1.39919985896983	-0.941868233484813	-1.25254463685036
TRINITY_DN6413_c0_g1_i1	0.537120700513047	-1.71694003319921	1.33147081197875	2.51455508401588	2.58000269608824	-0.175170812543203	1.26875453987194	-1.36813623232046	-1.42210216158271	0.789905777605934	1.45845490860007	-0.551292795788817	2.24800261524171	-1.10017406669535	-1.42743341600423	0.385252760474895	0.911016520450488	-1.3618846387486	-1.35848606228674	-1.43338023003402	0.265546003113012	0.548329096314737	-2.70898330937087	-0.558748600707864	0.452743169023412	0.467977682718572	-0.716214878601946	0.139814871873319
TRINITY_DN4308_c0_g1_i19	-0.75193822606072	-0.158345420196124	-0.73901205161645	-0.75193822606072	-0.75193822606072	0.826275939411734	-0.75193822606072	0.0603546188125514	0.779630382754243	0.312254835866773	0.355749643253654	0.878933156951856	-0.75193822606072	-0.75193822606072	-0.75193822606072	0.5906165194166	0.311564716245438	0.817552865897996	0.0287918104156568	0.16032840200573	-0.680175556760628	0.273090568430803	1.25919955712827	-0.378986128148891	-0.706495255299553	-0.75193822606072	1.52515385644359	0.499023347472499
TRINITY_DN24529_c0_g1_i30	-2.23518500716831	-2.34140440287448	2.8420326533363	3.53275027716824	5.56563927820947	3.27847282504284	2.10813367258838	0.396180810608933	-4.04583375495096	-4.04583375495096	0.799154401731657	1.1281331403469	2.40214209514235	-3.1906413469918	-2.52830608461369	1.25655841604254	0.746813401287226	-4.04583375495096	-4.04583375495096	1.26144903610905	2.08390260919889	-4.04583375495096	-1.97647529172713	3.38214108924924	4.8636573577821	2.06363128321936	-1.16377768398233	-4.04583375495096
TRINITY_DN3992_c0_g1_i1	2.4927922547039	0.527469805008771	1.16177253806639	-1.32609406541364	-3.28904609802797	-0.174268526079902	-3.16206827037969	0.911229932414729	0.448048423612291	1.61130613455294	0.897715021709816	1.90287036559089	-4.8328012284073	1.97541548069291	1.17076795128455	0.350384293122833	0.491301535675623	0.724596829269943	1.87273543135275	0.839111949951649	-5.39110447523217	2.73856971108077	1.83268672026939	-0.945404296093113	-5.37834231283848	0.860391319088553	-0.120418552135647	1.81038212715924
TRINITY_DN15849_c0_g1_i3	2.89832825889349	-2.34701527707007	1.87192084426561	-0.799071965779724	-2.34701527707007	-0.782881033611837	-1.33695159372538	1.28699707933204	0.191771177592249	2.94650235334735	2.08981284177448	2.20935282407018	-2.02971120870816	0.950029367529544	-2.34701527707007	-0.155136834523713	-0.237320412244145	-2.3001750228671	1.79474447024382	2.86920675136747	-2.34701527707007	2.95065304528964	-2.34701527707007	-1.6644419797225	-2.34701527707007	2.41474868734528	-2.34701527707007	1.26072928962191
TRINITY_DN8341_c2_g1_i5	-1.16075908370312	-1.22257197001048	0.182948997718376	0.719363813120375	1.36478439450356	0.506974937863493	0.0230964250604795	-0.297043943401238	-0.22563877445723	-0.325613095598009	-0.698088170600582	0.318850416871809	0.036549146846153	1.28510354171286	2.50974368642359	-0.24250425802385	0.042640622290282	-1.75899018557979	-2.54379326564754	0.405646380222981	0.18018871011395	-0.918761392082078	0.149016491787021	0.0845756431718052	3.68519814534364	0.22485558562236	-0.521298627860456	-1.80447417170836
TRINITY_DN6942_c0_g1_i4	-1.03320274691985	-0.351418069456262	0.971430826820601	-1.10704381760655	-1.31745700630275	-0.066739706639086	-0.79134974788595	1.17108069266375	0.270194295560453	1.22378884895197	1.16105749694442	0.783807757432632	-2.44219120152589	0.542765445536507	0.221329686545991	1.34176364951978	1.16238141207585	-1.38595596794435	0.521192631874786	1.42633219319716	-2.03282393766446	0.513367519118892	-0.800509747171426	-0.119156861040441	-1.41182803234843	1.28462785758846	-0.394204120794429	0.658760649468622
TRINITY_DN9539_c0_g1_i10	-0.528755810020765	2.85534890533749	-2.38633876540491	3.15294414316489	1.74985262088223	1.5823049905598	0.925745496109841	0.653501499126878	1.68713874427405	-2.38633876540491	-2.38633876540491	-2.38633876540491	-2.38633876540491	-1.47867893755162	2.03515385664565	-2.38633876540491	1.07767595909998	-0.217696729846074	1.33284467507688	-2.38633876540491	-2.38633876540491	0.596974105662208	2.73832022501461	1.15344042629358	-2.38633876540491	-2.38633876540491	5.68750823974051	-1.140234755521
TRINITY_DN4051_c0_g1_i5	-1.63637515339828	4.64001801900022	-1.08374605106053	-1.86816416184097	-2.83776680940646	2.66230679372818	-1.95733467151822	-1.363924747845	2.60403657549158	-1.65245127326255	-1.63637515339828	-1.77455706800384	-3.21071890731829	-1.17826537009233	5.41453696797265	-2.06276102593119	-2.03375791522885	5.47119412733187	-0.597187254400364	-1.45540400327319	-3.03439613467783	-0.592950261513893	5.69810300523071	1.74166125697588	-3.21071890731829	-2.06145954181867	7.74484455214685	-0.728386886570915
TRINITY_DN2677_c0_g1_i1	0.416393707799034	1.06405588745478	0.172753872671935	-1.03090400744889	-1.94789256414661	0.864385106643481	-0.546672752844559	-0.037104606485955	0.76678544631528	-0.0339407121041599	0.150417970647493	0.0184874888752269	-3.28340908699902	0.917150149195597	1.36147577690889	-0.061316894490612	0.134931917687658	0.916824557114631	0.494519500594523	0.514664500086911	-2.68198451392866	0.684289369804982	1.03422069526389	0.742832995872026	-2.76971494212976	0.31930550298683	1.37683866290929	0.442606971745768
TRINITY_DN69709_c0_g1_i3	-0.778235572939717	-1.34547048111153	0.688711833622864	-0.165218341507322	-0.233705225424592	-0.608193994790066	1.2806161461931	0.485454454373612	-0.574094856159492	0.440179274822626	0.90523631991551	0.0862792638446535	2.7001009064735	0.00569723411664569	-0.799374339997867	-0.0511666339325196	0.210969505507316	-1.20274720722785	0.154100528378982	-0.0307114591897348	2.74815198082793	-0.782438620459875	-1.18247153733489	-0.467049544920811	-0.396499148028365	0.306818194659076	-1.13400170881132	-0.260936970899861
TRINITY_DN35803_c0_g3_i6	-0.358109252427333	3.21881592922841	-0.146197169963598	-0.389219784967363	0.46980007891224	0.0258177143114804	0.281791742227806	-0.176405924766863	-0.237609850004346	-0.528034253869645	-0.426384177775211	-0.217694133257495	-0.145090384300655	0.45746617643524	0.543041908141313	-0.297831240503224	-0.16851308344205	0.184781600567727	-0.0571069963945185	-0.528034253869645	-0.528034253869645	-0.464531311563487	0.106094303655395	0.0050306679999923	-0.0749118072738328	0.0769858991927642	-0.234075274840951	-0.391842867582501
TRINITY_DN17476_c2_g1_i2	-0.362364243039451	-1.53153424598577	1.88028207432698	1.86957735140869	2.41526775718135	-1.93301542178871	2.46992251643569	0.0296772679359245	-0.557262175269831	0.703544927318672	1.34234022841292	-0.327310623178332	-2.97438269073842	-0.211736938548986	-2.32957861392635	-0.827519073620852	-0.316678909906391	-0.722775015613535	0.83874907112069	0.662455222686476	-2.78396166644276	-1.27089296579602	-0.876451209496467	-2.42844075302167	4.19768553469523	0.682053785540136	-0.0898441164214407	2.45219292573224
TRINITY_DN24536_c0_g1_i13	1.15298614616091	-0.356546807186056	-0.447821349956479	-0.722200644540083	-0.480427857720811	-1.94469055515189	0.687379516681204	0.201945350334004	-1.92458534311696	0.527014135565622	1.34902867508347	1.25121024644985	-4.60962843259365	2.69012907924567	-0.568297825773023	1.30388334313725	1.01004867619311	0.0266481592314722	3.23300476447089	1.13332093640019	-3.24617697552193	2.35945296785824	-0.363372376017182	-1.62540367536957	-1.72210316185206	-0.284961817899354	-0.870968666885372	2.24113349277254
TRINITY_DN27599_c0_g1_i6	3.04660526843541	-1.0235617442737	1.07147456671873	-1.36551907629175	-1.85300542564029	-1.85300542564029	-1.54150231017202	0.807831942055994	-0.4552024637778	1.7535552454979	2.47374762034575	0.0710944600004519	-1.85300542564029	1.63692279376489	-1.85300542564029	-0.225865554674739	-0.437787600751451	-1.33799950920656	2.59252265513887	0.908067045148351	-1.85300542564029	3.50907866419309	-1.85300542564029	-1.52877086336976	-1.85300542564029	2.40671900993362	-1.85300542564029	2.46263325640703
TRINITY_DN1948_c2_g2_i7	1.59419407791944	-0.422218122835755	0.476870055074536	0.447814021790452	-0.267878585247928	-0.731819596646455	1.08351504561795	1.08786790386013	-0.625060958755889	1.24881178748372	0.513182545654434	0.600590989488141	-1.38229681433486	1.11675896815317	-1.02338418977335	-0.836077110102797	-0.513259221957228	-1.31909752682749	0.685924676873831	0.519027368129086	-1.04107883158761	2.77027957339188	-1.84896192317002	-1.48076797976178	-0.948742884029925	0.509375824493202	-1.72695712139671	1.51338802849781
TRINITY_DN3347_c0_g1_i4	0.781563325116613	-0.0530214454722024	2.03471212073351	-0.780949372061385	-2.82110490168585	-1.13081807687041	-1.33893932493716	1.39567038381152	-0.727403912073647	0.392930388000163	1.78290346598155	1.3603338719834	-4.40240728617522	1.04869241633308	-1.04878357610428	1.70245705437116	1.21304838089997	0.93361669631667	3.56308940560956	1.70849920995751	-4.36749681668366	0.943687119842897	-0.453803281969167	0.628818896969362	-3.72387851874571	0.937954092027677	-0.938109912366104	1.35873959719018
TRINITY_DN8726_c0_g1_i3	-1.87744213675755	3.36720180594012	-1.82094905665559	-1.55058415409225	-1.72791031891646	3.19859810115046	-2.17257738575837	-1.24051621441495	3.99632534459954	-1.12853305305235	-1.99370342758858	-1.26645643276127	-2.17257738575837	-1.23749486243971	4.73244852422011	-1.13414120410226	-1.57135630017342	4.46912758534923	-0.511740018062088	-2.02331802025875	-2.17257738575837	-0.780259962979611	4.54853547771852	1.42793025958741	-2.17257738575837	-1.46152306394631	4.86224358153254	-0.586172910863309
TRINITY_DN1922_c5_g1_i1	-0.909262360585397	-0.910086051753013	0.684457041321121	0.96160901222214	0.38942273378989	0.0816510674645308	-0.107092755480478	-0.00632977854556183	-0.637607472179258	0.496481387157912	0.838041648700493	0.0459960826926304	2.20002567942774	-0.25988313136847	-0.893700923434656	0.199739383073391	0.24076308341921	-0.497935180644928	-0.191194800011823	0.895030763648187	2.33805826812305	-0.853534213209732	-0.961241889017024	-0.660988170451236	-1.31772720594075	-0.587993181005624	-0.321009789930056	-0.255689247482279
TRINITY_DN43500_c0_g1_i13	-0.50180385808689	-0.50180385808689	-0.50180385808689	-0.50180385808689	6.85198696272559	-0.50180385808689	-0.50180385808689	-0.50180385808689	-0.50180385808689	-0.50180385808689	-0.50180385808689	-0.50180385808689	-0.50180385808689	-0.50180385808689	-0.50180385808689	-0.50180385808689	-0.50180385808689	-0.50180385808689	-0.50180385808689	-0.50180385808689	-0.50180385808689	-0.50180385808689	-0.50180385808689	-0.50180385808689	6.19491334753355	-0.50180385808689	-0.50180385808689	-0.50180385808689
TRINITY_DN11600_c1_g1_i1	1.16521819546093	-1.47621465380971	1.42949843747341	-0.792164939299061	-0.246992468683622	-1.67030170592601	-0.627657368517515	1.19719944499639	-0.856366635444691	0.550028248953547	1.17207378228028	1.15975075034555	1.75904644779772	0.621596490120671	-1.54200830491619	0.310089250135463	-0.0292181532139433	-1.24376856780934	1.3895726823554	0.195221253213955	0.778863450886168	1.35224365864299	-1.55526846297977	-0.661671400782568	-1.67030170592601	-0.020456353619998	-1.41934013239279	0.731328760658732
TRINITY_DN17399_c0_g3_i1	-0.202492374186673	-0.439364699121263	0.772765005596969	-0.507003415996626	-0.507003415996626	-0.507003415996626	-0.507003415996626	-0.113038140336383	-0.507003415996626	0.617986353982038	-0.339645488258112	0.0320312869741284	-0.507003415996626	1.2263509246172	-0.38003055973886	0.701513843808918	0.833273988769628	-0.507003415996626	1.34419592259667	1.34099349055832	-0.507003415996626	0.566816817295045	-0.507003415996626	-0.507003415996626	-0.507003415996626	0.162930419672335	-0.507003415996626	-0.0402458002704543
TRINITY_DN1055_c0_g1_i14	-0.620288703797184	1.85635220487234	-0.620288703797184	-0.620288703797184	-0.620288703797184	1.36046781543383	-0.620288703797184	-0.620288703797184	1.49973139181881	-0.620288703797184	-0.620288703797184	-0.620288703797184	-0.0353262030760282	-0.620288703797184	1.66037072865801	-0.620288703797184	-0.620288703797184	2.28274956631573	-0.620288703797184	-0.620288703797184	-0.620288703797184	-0.620288703797184	1.83019675606394	1.78515913991035	-0.620288703797184	-0.620288703797184	-0.454216027850479	-0.620288703797184
TRINITY_DN19325_c0_g1_i5	-0.564488891429916	0.825628462236414	-0.564488891429916	-0.564488891429916	-0.564488891429916	1.25517929206654	-0.564488891429916	-0.564488891429916	1.86606401813909	-0.0204981717650662	-0.371663487877525	-0.564488891429916	-0.564488891429916	-0.2764256911046	1.67978930714823	-0.023469738296357	-0.411332103368496	0.959073064627097	-0.564488891429916	-0.259977849619963	-0.564488891429916	-0.564488891429916	0.0649843053570326	1.2978633081021	0.490012324752644	-0.564488891429916	0.173630397352661	-0.474990740590814
TRINITY_DN6773_c0_g2_i2	-0.284468782247078	1.16601667761404	0.174962836390219	-0.284468782247078	-0.284468782247078	0.345936689235245	-0.284468782247078	-0.284468782247078	0.404382961618802	0.030517703221437	-0.284468782247078	-0.284468782247078	-0.284468782247078	-0.284468782247078	0.750451202102081	-0.284468782247078	-0.284468782247078	0.203017567101458	-0.284468782247078	-0.284468782247078	-0.284468782247078	-0.284468782247078	0.571520915061402	-0.0347200671635097	-0.284468782247078	-0.284468782247078	1.50546908673312	-0.281586273713957
TRINITY_DN2726_c0_g1_i39	-1.01685554458464	0.917699079917446	-0.163908382341062	0.444561889976506	-1.68042788000216	2.12785419088724	-0.303026449216364	-0.121670449628396	0.805771612565945	-0.599770216656933	-0.0227878747943338	-0.938853032583362	-0.898019315074785	0.192203911133092	1.53400781750595	-0.168453898220357	0.15832223833098	0.998320129961199	-0.284816631498356	-0.378840233398971	-1.68042788000216	-0.882169947357658	0.810398934910674	0.813219453973052	-0.919142606640539	-1.37591683819221	2.71908504418081	-0.0863571231506197
TRINITY_DN14026_c0_g1_i3	-0.156234201184818	-0.152378934417916	-0.848493756380335	1.30540168837921	1.88414350399578	-0.830780887583442	-0.0341542489406352	-0.671753093511496	-0.607005912196875	-0.0857398316070446	-0.118674653810126	-0.967316484399458	1.38619425569778	-0.152929056461146	0.0485612601045464	-0.0115291897317829	-0.382031485623782	0.175805769912447	0.183670268714099	-0.499552409314792	1.35538548474054	0.264994246119162	0.0384774793755158	-1.27696009950682	1.15950395758335	-0.649069971763419	0.0538152455338363	-0.411348943722374
TRINITY_DN19825_c0_g1_i7	-0.129156569489012	-0.656460301018768	0.0561163962867366	0.793081990452943	1.87661806813762	-0.0948504474516914	0.541300875893686	0.0209164968576387	-0.336201026492024	-0.321801647431408	-0.710266744714561	0.313343470468084	1.06077366972222	-0.267721288609257	-0.303185969264061	-0.0910885286554922	-0.417484995486715	-0.634391877739434	-0.631656910018195	-0.227934723967185	0.40276692058533	-0.335088265124949	-0.454463908111844	-0.336201026492024	2.06478379676861	0.0113246540608186	-0.657850850563423	-0.535221258603648
TRINITY_DN10579_c0_g1_i1	-0.272815224610734	0.879114305106849	0.715366605342278	-1.98826582076188	-1.57661436336805	-0.284040181227946	-2.23305625250914	0.966709558365991	-0.161576864089202	1.08451428310372	1.01330357276819	0.0117341792381214	-2.56647998623433	0.596213445976904	-0.371132387912114	1.09138863715651	1.49417271798791	0.218023996695234	1.82590613467262	0.0442200759004314	-2.04241631045712	1.25431167227198	1.08829923072518	0.347318978716363	-2.56647998623433	-0.511978770051773	0.691888178767244	1.2523705746611
TRINITY_DN1713_c0_g1_i1	-0.336085450268055	0.370877185782656	1.81081902813435	-1.02393402181614	-1.64809076932865	0.0475869011605465	-1.46391343761959	0.586672439815133	-0.297662772714495	1.03554384473645	0.822773420889324	1.63441073910283	-0.854932222986747	0.927867312998109	-0.242464952261974	1.32269981775468	1.42465109889797	-0.399512828199665	-0.916078032055474	1.06196108476875	-1.47053399605827	-0.561978912187946	-0.529696068526415	1.22852385894998	-1.90971319066912	0.120142155857279	-0.445382446434022	-0.294549787721497
TRINITY_DN32917_c0_g1_i1	1.14311261996664	0.692168473064264	0.228938433174398	-0.94363323024829	-1.50990873288015	-0.119497782895837	-1.01198419861368	0.352960332634887	-0.248705988720929	0.682074271503576	0.50297778840544	0.897015844119426	-2.25001574372772	-0.411000795678043	-0.276463689557436	0.24180823342544	0.377764949099271	0.87780642988399	1.12289082007762	0.4046495478967	-2.38883021263	0.85331494821958	0.258023666312684	0.0637652220728699	-1.31295534565487	-0.458660604479918	0.589731536845747	1.64265320838434
TRINITY_DN7384_c0_g1_i8	0.767502734197149	0.71199567523643	0.335548259629035	-1.5353977081938	-2.48735270604092	0.400486900887961	-0.822724247368111	0.666816075068606	0.431723803467301	0.917768384310088	0.531112092248533	0.11441387204234	-2.50417093296365	0.672399156781801	0.473500039936327	0.209867927736981	0.377218718626962	0.30989299174694	0.652165132631155	-0.235737607993328	-2.82031851402321	1.53288291677157	0.790658272316239	0.257876765341387	-1.29486666409503	0.590692850283033	0.220422032699908	0.735623778718305
TRINITY_DN624_c1_g1_i12	0.287029485683278	-1.18771270254016	-0.00931114760823082	-0.711313069519606	0.196225253511469	-0.926215531844768	2.22036535600995	0.0616857859690452	-0.973905811477032	-0.460180752742104	-0.0109413116696864	0.343510955224915	3.31634580704661	-0.489993823706647	-0.99956865673515	0.300345580062576	0.205964904833733	-0.877323020958535	0.438844615196815	-0.23964532103119	2.87247099940976	0.263960138282434	-1.17060665367046	-0.704702266562881	-0.316011788302024	0.0189225331207132	-1.50733801155811	0.0590984555752758
TRINITY_DN10680_c0_g1_i19	-0.888843539328011	-0.885268085104183	0.715871392626162	0.0496002602876877	-1.16265778391505	-0.876959657956922	-0.395426746891172	0.35990020895539	-1.01861141429834	0.257420332064327	0.907731543976351	1.06877462453292	2.28439237154214	0.638500872178651	-0.952268919469644	0.972877085846142	0.924805057335292	-0.57002135530847	-0.811029454812265	0.804879752155811	2.89652441529665	-0.720112327809743	-0.553848541239523	-0.654736318957719	-0.113724138717125	-0.878143650670802	-0.790820166584627	-0.608805815733921
TRINITY_DN1621_c0_g1_i6	-2.18192213974899	-0.837763410086255	0.653889646470146	0.648158712369924	0.088057372033747	0.381210000951332	0.857206227564822	0.804811389178807	-0.531412923409489	0.0707101284698499	0.577827333453267	0.231029981051246	2.54341601519003	0.0942578545162451	0.309339754659079	0.397535317279361	0.417391944749632	-1.90311498866596	-0.649218946889398	0.906532024986708	1.68480377637022	-2.1387432371591	-0.989815691067863	-0.273758368586348	1.47667875590067	-1.08713958403601	-1.57133910782225	0.0213721622765757
TRINITY_DN20797_c0_g1_i9	-0.952113747481857	1.94377048846964	-0.952113747481857	-0.952113747481857	-0.952113747481857	7.12647474036149	-0.952113747481857	-0.952113747481857	-0.952113747481857	-0.952113747481857	-0.952113747481857	-0.952113747481857	-0.952113747481857	-0.952113747481857	0.0870246464251012	-0.952113747481857	-0.952113747481857	-0.719452990691582	-0.952113747481857	-0.952113747481857	-0.952113747481857	-0.156346799699465	8.28699544737026	2.4499262072671	-0.952113747481857	-0.952113747481857	0.0238832101345864	-0.952113747481857
TRINITY_DN4528_c0_g1_i5	-0.600889322062112	1.18946569164873	-0.600889322062112	-0.600889322062112	-0.600889322062112	1.5158081211389	-0.600889322062112	-0.600889322062112	0.990311350870264	-0.568083176978871	-0.600889322062112	-0.600889322062112	-0.600889322062112	-0.600889322062112	1.95786810831165	-0.600889322062112	-0.600889322062112	1.62438560780746	-0.600889322062112	-0.600889322062112	-0.600889322062112	-0.600889322062112	1.31176054283509	-0.179733361399889	-0.600889322062112	-0.600889322062112	3.5751142349468	-0.600889322062112
TRINITY_DN8462_c1_g1_i3	-1.44042005795667	-0.916356382179457	-0.966373458637362	4.29753704825692	4.1888782702366	-1.01388691983999	-0.828775514583006	-1.07640800439805	-1.44042005795667	-1.44042005795667	-0.98098843931937	-0.492566914569651	3.3159627971631	-1.03878959137193	-1.07977485549645	-0.587622165137896	-0.392881669193307	-1.44042005795667	-0.0792131677179377	-1.44042005795667	2.39974100918418	-0.179190148969621	-1.05858297405062	-1.44042005795667	5.43031453601433	-0.808151842457155	-0.877750231853965	1.38739896666065
TRINITY_DN19283_c4_g1_i2	-0.417602363024408	0.698096790407178	-0.417602363024408	-0.417602363024408	-0.417602363024408	1.08625516955302	-0.417602363024408	-0.417602363024408	1.60316650207016	-0.417602363024408	-0.417602363024408	-0.417602363024408	-0.417602363024408	-0.417602363024408	1.3681574114026	-0.417602363024408	-0.417602363024408	1.85083203055198	-0.417602363024408	-0.417602363024408	-0.417602363024408	-0.417602363024408	0.182667390484596	-0.417602363024408	-0.417602363024408	-0.417602363024408	1.98047432904304	-0.417602363024408
TRINITY_DN2285_c3_g1_i1	-1.13441755886945	-1.17149202291343	0.207713505789554	1.37605224488062	1.87967297137994	-2.49207949295672	0.242228013398511	0.592865962053443	-2.30582880237263	-0.266775072712133	0.943613724184517	-0.106291204950546	0.988830816570657	-0.475124936564337	-2.19192546870344	1.91798916741134	1.55196389450456	-2.78154550459742	0.711967530605706	0.307615376841988	0.951786447130337	-0.75199871403733	-1.22050253585837	0.579437664186234	2.31388254689772	1.57853895130717	-1.85523267811276	0.609055175506244
TRINITY_DN11716_c0_g1_i3	-0.991821042567642	-0.216981282740316	-0.991821042567642	-0.991821042567642	-0.991821042567642	-0.991821042567642	-0.991821042567642	-0.991821042567642	1.23499572248222	-0.991821042567642	-0.991821042567642	-0.991821042567642	-0.991821042567642	-0.991821042567642	0.931518329064508	-0.991821042567642	-0.991821042567642	0.119878029629778	-0.991821042567642	-0.991821042567642	-0.991821042567642	-0.991821042567642	6.13996391007455	6.49724817410845	-0.991821042567642	-0.991821042567642	6.12161901130129	-0.991821042567642
TRINITY_DN742_c5_g1_i14	-1.38165808458429	-1.11390225498277	0.907871400698149	0.0995076513394375	-0.513036784610608	0.36645333039751	1.61647923639876	0.231798594336015	0.0204675534286576	0.89401573068493	0.631363621212564	1.04687469505363	2.11540443888174	-0.660638059108011	-0.517783767257987	0.580003734683294	1.10138062663936	-1.48725808317507	-1.16251792719325	0.121753470406541	2.65038322157796	-2.09184049245299	-1.00387420761421	0.0337315430557981	-0.0422478970705029	0.420657025735617	-1.23665500038637	-1.6267333160939
TRINITY_DN6262_c0_g1_i18	1.31197583052175	0.173570152469843	-0.950757982532358	5.5521772225733	3.43915294253931	-0.950757982532358	1.77389228920061	-0.950757982532358	-0.950757982532358	-0.950757982532358	-0.950757982532358	-0.950757982532358	1.2486788010265	-0.217837600424101	-0.950757982532358	-0.950757982532358	-0.950757982532358	-0.950757982532358	-0.950757982532358	-0.141755207593272	1.41940629800785	-0.950757982532358	-0.950757982532358	-0.950757982532358	2.11928780564057	-0.950757982532358	-0.515662830912261	-0.950757982532358
TRINITY_DN74201_c0_g1_i3	-0.749148303580191	4.33163725259264	-0.749148303580191	-0.749148303580191	-0.749148303580191	3.00616660046491	-0.749148303580191	-0.749148303580191	2.63683485571761	-0.749148303580191	-0.749148303580191	-0.749148303580191	-0.749148303580191	-0.749148303580191	0.928923601532447	-0.749148303580191	-0.749148303580191	3.17960100283648	-0.749148303580191	-0.749148303580191	-0.749148303580191	-0.749148303580191	0.473038003741922	0.112410115991838	-0.749148303580191	-0.749148303580191	0.314354638725967	-0.749148303580191
TRINITY_DN8987_c0_g1_i1	0.0844300511186433	2.62289432144442	-1.08171189316956	-1.9152092300294	-1.9152092300294	0.893793544909687	-1.9152092300294	0.57073275338302	-0.304509167894635	-0.771815811336211	0.55076523447467	-0.621838745824646	-1.9152092300294	-0.507040859321293	1.57600252597369	-0.330727707822746	0.497030336234	1.24651724836488	0.211102900299305	0.44374959580293	-1.9152092300294	-0.271353040254674	1.38886367996338	0.974458995052561	-1.9152092300294	0.287991926287212	3.31183866824158	0.720080824250182
TRINITY_DN10307_c1_g1_i1	-0.243377568553081	-0.100787508386598	0.570923419117386	-0.987264529372633	-1.34169526394732	-0.209061902220179	-0.495728892619745	1.49224706092579	0.49005006297701	1.29913147927882	1.27274834623757	1.32565692704034	-1.48704664951994	-0.501546219215059	-0.451422739789223	0.951512357403725	1.26119988074675	-0.352825709759311	-0.414597799450252	-1.01092422963979	-1.48704664951994	0.272961337312126	-0.20134852356182	0.780189492292465	-1.35216859517683	0.467894085569149	-0.0450320839600564	0.497360415790669
TRINITY_DN2808_c0_g1_i34	-1.16560970932768	-0.0463575799186298	-0.589189722989945	1.72095904324796	1.16396363839837	0.316162232221918	1.35161448450216	-0.430217392352161	0.390567415290564	-0.383178289644371	-1.49295314770012	-0.983073276805343	-1.19740592834784	0.127733509080592	0.154745108368995	-0.0522507650279329	-0.697981950098352	0.370714272281403	-0.695141998313391	-0.350414034052891	-0.849985043543402	-0.705820766839417	1.14586331318613	0.86357594628786	1.29364321419068	0.226146025672569	1.58811256709581	-1.07422116486354
TRINITY_DN74432_c0_g1_i3	-0.64490772421815	-0.64490772421815	-0.64490772421815	0.497832447897932	1.5626728219688	-0.64490772421815	-0.64490772421815	-0.415935154457989	-0.346249408653635	-0.0210408623654519	-0.352125974990304	-0.398803714334234	3.01273228098967	-0.555409573379048	-0.64490772421815	-0.64490772421815	-0.411019664043873	-0.474982722775838	-0.64490772421815	-0.64490772421815	3.25919096126105	-0.64490772421815	-0.26639610096442	-0.64490772421815	3.19987962586091	-0.64490772421815	-0.0427359334647709	-0.508716337931006
TRINITY_DN99090_c0_g1_i5	-2.26585235953991	-0.466001481888817	-1.05519072099289	0.431142878883783	0.343396732380938	1.3467435688325	0.634805913568557	-1.8320886029753	1.70608315157241	-0.602551109129593	-0.338911672865087	-0.307992033639318	2.0451085193597	-1.17666169460728	2.29716738430117	-0.398603719444655	-0.69587569661356	1.7011887839667	-1.07352678000229	-1.92085282161101	1.44252747025635	-1.69673675008041	1.77695325116031	0.754292244615025	-1.34801387997234	-0.233629672538796	2.38920533026921	-1.4561262332654
TRINITY_DN92777_c0_g1_i1	-0.34012916885479	-0.97915897323913	-0.449398663257292	0.413291840972474	1.38037311433186	-0.365535775853334	0.339403579591106	-0.645512927310572	0.115700213102312	0.154519461992839	-0.913446132557205	0.964425569579776	1.89065494855956	-0.185879236393248	-0.354592398166753	0.618354844315657	0.380373114331859	-0.662282140220028	-0.673570891408352	-0.932305159808521	0.843323684433072	-0.767209267614482	-0.746796263147754	0.675525713146096	1.92922490240012	0.0166328710084849	-0.781794345912553	-0.924192514021201
TRINITY_DN1808_c0_g1_i3	-1.01664651485281	-0.804930886303998	0.198079956613248	2.51468463284057	1.26851702503778	-0.633666956653388	0.373896920563306	0.747861280435205	-0.786959366207455	-0.353191705812357	0.449117352608202	0.0493037478720888	0.85919695084114	-0.179679936684669	0.0387059017325699	0.284657907908699	0.0587204891929711	-0.524586595350123	-0.220638315959816	0.281822607210561	-0.326986635464963	-0.714398228766245	-0.860229019738791	0.206078286404675	0.194064101436001	-0.175127818737958	-0.278750449812115	-0.648914730352325
TRINITY_DN7031_c1_g1_i8	-0.572619565691788	1.04647326105999	-0.710123089441723	-0.313963600368569	-0.000832453718365378	0.590293538395151	-0.295446309014837	-0.710123089441723	0.634137305543695	-0.353979279216448	-0.226758728728374	-0.503479865458328	1.23885146483805	-0.710123089441723	0.178961009156426	-0.465236030318189	-0.482382013602595	0.255568859782981	-0.615211442416256	-0.344990495989193	1.81193265971924	-0.517297685889332	0.897739813389512	1.59584743154266	-0.0438209612686283	-0.710123089441723	-0.24650063258983	-0.426793921390082
TRINITY_DN10306_c0_g1_i12	1.53949092300135	-2.78291621615863	1.4387154906646	2.38694963298285	2.49424505937794	-2.13918779839228	1.27057990738738	0.981600424387235	-2.83164225597505	0.359901107487772	0.282139667429727	-0.0469624603453718	-3.22120906773778	1.93579420756312	-3.0641653575922	-1.79199483789819	-1.46461271723606	-1.12225058764961	3.91093588880211	0.798759658351968	-3.22120906773778	4.72480237063638	-2.07520561659885	-1.42336600067224	1.41053549405398	1.32339995864416	-2.66932396426605	2.99619615748952
TRINITY_DN84797_c0_g2_i2	3.58440188926979	-2.40292914765279	1.2755664328487	0.182072316919689	-0.472004026787219	-4.40925522617772	0.0508593250360621	2.59665436045003	-2.65854823995277	1.07508517891725	1.41747530778415	1.23465731777138	-2.02285380253694	2.28348739561218	-2.71055055940738	0.91649526298202	1.19772824418979	-3.05868431394813	2.07097749291296	2.08419371998739	-3.60512420499441	2.95736865648363	-1.70031505827736	-2.22913886728219	0.826584499927572	0.50904900752221	-2.31473762739343	3.32148466579556
TRINITY_DN3519_c0_g1_i2	-1.1286711944302	0.536750141212203	1.04691867711074	-1.5337967915233	-1.51795527504396	-0.0862619650717154	-1.15070951776115	0.341217601703631	-0.297259178756411	0.247675754492852	1.06976680046948	1.11905075126095	-2.40107795546535	0.95997659692336	0.683473963043165	1.10855261512223	1.20925852782955	-0.0858827774750077	0.421986855058674	0.390721129707362	-2.78193118745679	-0.297786030268373	0.947879382259182	-0.0355861996767448	-1.56495410960543	0.906247646284815	1.64291586481028	0.249479875245954
TRINITY_DN5209_c0_g1_i18	1.78223247661343	-0.247662961573335	-0.554610789460528	-2.23898071847353	-2.23898071847353	-1.39660523026725	-1.44487681991379	0.863341472723152	-0.965763245370039	0.209391676138519	1.66203095537592	1.29744524431434	-2.23898071847353	0.571668029309111	-1.5017266141492	0.866529750354199	0.55324995535965	0.345741313034482	2.56971322738573	1.7138187594264	-2.23898071847353	1.98428735905471	-0.377025354328665	-0.401037476582508	0.503025492393202	0.979490492269727	-1.17065385703903	1.1139190188259
TRINITY_DN10126_c0_g1_i3	-0.545681303830873	0.871029855775916	1.53857647850578	-1.17420738879607	-0.591187911992706	-0.62883318301469	-1.37976236784459	0.771718185802952	0.220542831942875	0.888022192194053	0.783929602901317	1.66325147430836	-1.29779786031049	-0.232993208767312	-0.445420139073383	1.23803619002549	1.19996619850879	0.0409548572182286	-0.177122906880035	0.433869545598932	-1.89764459811763	-0.950983043338026	-0.575716503230266	1.00724977948388	-0.728907488912777	0.2883393779081	-0.417571005441593	0.0983423393757481
TRINITY_DN7460_c0_g1_i10	-0.265940842479506	-1.02104341317033	1.48520969599512	0.100610742862474	-0.905502380864138	-0.907801496953726	-1.0665527544077	1.04146285681399	-0.443566807231678	0.611251563754177	0.493073400960317	1.48052941600754	-1.0915986729776	0.728395245502125	-0.593409484124493	1.05903163911108	1.45615274864649	-1.00536627533352	1.35190548160331	1.45376689583873	-1.25565507633077	-0.943521282746346	-0.239638448798826	-0.763411587618551	-1.24495759189482	1.29373231948506	-1.30631601100116	0.499160119352749
TRINITY_DN4431_c0_g1_i1	-1.34046005876394	0.730272727060487	-1.34046005876394	2.9372271949703	2.66395144312916	-1.05950374493289	0.947898503429717	-0.126957238780027	-1.34046005876394	-1.34046005876394	-0.23277218944957	-0.86537517581516	-1.34046005876394	-0.806398456342825	-0.16286112943621	-0.376246280817004	0.613363895177224	-0.19120069326432	-0.0500356548986438	0.0589845058255143	0.995251851556519	-1.34046005876394	0.709867494794481	-0.799440905630384	3.61373625162293	-1.34046005876394	0.661342183870042	0.122115829278261
TRINITY_DN20752_c0_g1_i3	-0.911293078088083	-0.805615000193546	-0.790941137722861	2.52686667740343	2.58337853355947	-0.737526010351376	2.16252715520359	-0.851937800471662	-0.831317701367487	-0.674953538919709	-0.328255454291419	-0.878486933004841	1.31027471045033	-0.172309123387571	-0.541687008056245	-0.849171366180286	-0.850553920230404	-0.713427686734345	-0.911293078088083	-0.157688541808088	1.68421058241466	-0.911293078088083	0.0313152580235805	-0.54952471866893	3.1223061197174	-0.800261765699339	0.70553508851685	-0.858877183936944
TRINITY_DN11402_c0_g1_i2	-0.52904274533847	-0.210548396154492	1.45332888846441	-0.839830282620632	-1.03353266734607	0.0456940238045043	-0.700646275231779	0.600304176948178	-0.533523168321139	0.249806929864044	0.796905867824575	1.25760764299236	-0.78360249215297	0.880392047710997	-0.344528707515275	1.22857595899166	1.07026274502623	-0.0377696602325415	-0.612689546386021	0.892689406514382	-1.33081663513277	-0.524576193656579	-0.466306989990508	0.894358226875	-1.06237684627689	0.43203972157715	-0.433140126055308	-0.359034904182036
TRINITY_DN38500_c0_g2_i9	-1.2742754708227	5.97537844673931	-1.2742754708227	-1.2742754708227	-1.2742754708227	2.07933012051542	-1.2742754708227	-1.2742754708227	4.84335724208585	-1.2742754708227	-1.2742754708227	-1.2742754708227	-1.2742754708227	-1.2742754708227	5.01937090022069	-1.2742754708227	-1.2742754708227	1.9860513426476	-1.2742754708227	-1.2742754708227	-1.2742754708227	-1.2742754708227	-1.2742754708227	2.28827225337642	-1.2742754708227	-1.2742754708227	4.56802458169136	-1.2742754708227
TRINITY_DN260_c0_g1_i4	-1.61623079172277	-1.89551454920164	-1.58548726829166	5.50679226973679	6.75888083942289	-2.31667050986386	3.81015783845159	-1.46707149871241	-1.59507911108848	-0.318475006710608	-0.551135763500883	-1.61445625885342	5.80436561932562	-1.61800750997798	-1.73845634439141	-1.76872719857351	-1.56477837145955	-2.14802847430502	-1.58461843656357	-1.41749487938335	5.8800594680748	-1.57595877646476	-1.83847525192469	-0.754489153391992	7.26300935585381	-1.79260683408665	-2.31667050986386	-1.94483289253344
TRINITY_DN1612_c0_g1_i15	-1.552347498295	-1.38756122015166	0.607281687526228	3.62437419458605	5.19714654497408	-0.597778927542006	-0.157284698777423	0.07619282096776	-0.363313673904983	1.82185736204472	-0.122062225317219	1.55282769397048	-0.108740846819386	-1.45473670166858	-1.36078484759424	-0.013809334665196	-0.807325349257736	-1.43199555792978	-1.552347498295	-0.682081427899018	-1.552347498295	-1.25486258258443	-1.552347498295	0.534436267847066	4.90246996191823	0.639530944251361	-1.45204259249931	-1.552347498295
TRINITY_DN215930_c0_g1_i1	-0.880755620357197	-0.880755620357197	0.449802779673605	-0.156541933599839	0.680448300412723	-0.589152062326632	1.48241545676205	1.51649972523723	0.284674000066988	-0.623745002151173	-0.308350972966865	1.60878731528528	3.516842009763	-0.880755620357197	-0.880755620357197	1.01027464748373	-0.629794046823978	-0.880755620357197	-0.880755620357197	0.118522851725343	1.28306510613322	-0.880755620357197	-0.880755620357197	-0.561137686157036	0.605701335411534	-0.880755620357197	-0.880755620357197	-0.880755620357197
TRINITY_DN47111_c0_g1_i13	-0.857871780298894	-0.857871780298894	-0.419578928719747	0.0734330633517757	-0.857871780298894	3.55206218587849	-0.857871780298894	-0.857871780298894	-0.269067213283343	-0.857871780298894	-0.857871780298894	-0.857871780298894	-0.857871780298894	-0.857871780298894	3.52610893025157	0.326091054543702	0.501087045533436	2.41802922264064	-0.182507467549748	-0.857871780298894	-0.857871780298894	-0.857871780298894	-0.857871780298894	1.86350087917793	-0.857871780298894	-0.857871780298894	2.99302763208684	-0.656237919129243
TRINITY_DN6710_c0_g1_i6	0.0992078330884776	0.0845424459067265	0.107043263296987	-0.766263496928142	-1.40500048973575	-1.14561889870866	-0.85426962383389	-0.37623626012121	0.197367920444293	1.22784533004951	0.376366459858745	0.881962210017665	-2.31438063736996	0.694747426783003	-0.167732167844295	0.681502186285432	0.792214169378806	-0.175348924767905	1.47124038135746	0.085109264513719	-2.24008108275324	0.902608926315102	0.148173552094438	0.399451910698028	-0.981431591496678	0.961676249257419	0.221930002047509	1.09337364216641
TRINITY_DN2366_c1_g1_i11	1.25003214230653	0.895489683164449	0.241543406690206	-0.660937706842244	-2.09631611474183	0.203812283288074	-0.93285026402249	0.159006257058909	0.279288920630319	-0.972646960643955	1.16256930105619	0.220724141087331	-2.08759612453108	0.225796103053173	0.361021545733897	-2.71010557921441	-1.04610281632791	2.35497390978545	2.76667226242729	0.642903367462817	-2.69051485085653	0.224783136142776	0.0981547684416135	-0.226289801950157	-1.66810427293528	0.197160669316652	1.78202926597679	2.02550332844343
TRINITY_DN1055_c6_g1_i1	-0.423683955328357	2.89859341810832	-0.227009852946236	-1.49387767681435	-1.55970711851033	2.46277092668979	-1.85616836447502	-0.341928372487015	1.6518859693961	-0.316798693508255	-0.338192355700092	-0.599191410689224	-2.52192273458791	-0.823294386983919	2.87555644418228	-0.153062105044113	-0.376671249065995	1.45096298768857	0.286485945997939	-0.332759459791391	-2.02466407623911	0.440318471851628	3.00437232525682	3.04078601206732	-1.23242518253715	-0.525117189346451	-2.95286927798316	-0.01238903920071
TRINITY_DN9697_c0_g1_i27	-1.7992577144777	2.46625419496234	-1.7992577144777	-1.7992577144777	-1.7992577144777	-1.7992577144777	-1.7992577144777	-0.291843615462256	0.0443242086762945	1.32490496435816	-1.7992577144777	-1.7992577144777	-1.7992577144777	1.89127112692376	1.05593469348146	0.911796607334371	1.0619036512757	2.67997284672864	2.19387315695157	-1.7992577144777	-1.7992577144777	1.34495184670537	1.89272303612558	0.994638168071182	-1.7992577144777	1.6702375875043	1.73716824831018	0.612981851785703
TRINITY_DN1429_c0_g1_i14	-0.299793592655918	0.450268104354176	0.547135350661951	-0.587576706738472	-1.26474664555672	-0.46400202161994	-1.26474664555672	0.566725287290981	0.692425061689673	1.8303338463447	-0.229826661207558	-0.145058471037522	-1.26474664555672	-0.702076819454015	-0.95673533100454	0.651729998880999	0.798756296749441	0.0840523140553902	-0.00351673656967133	-0.0967465210388971	-1.26474664555672	1.0817848164713	0.716009873674299	0.945953917073086	-1.26474664555672	0.059487916713814	0.947822693294089	0.436580611856223
TRINITY_DN1055_c3_g1_i5	-1.26752360258754	-0.177316545066905	0.767229098721365	-0.24646641029979	-1.05321989616697	1.4523875532872	-0.969165558714308	-0.692053558114986	-0.0971578195690102	-1.64728710153071	0.819813561325306	-0.424384202495633	-2.29059737047298	0.186208898262979	1.6585079422528	-0.228234471473487	0.283053072907607	1.62618320416354	1.25936520932363	0.640648276895287	-1.62209342375895	-0.806899410341036	1.45192423032063	1.4049675660012	-1.85263871292865	-0.0114748862858312	1.33201476658544	0.504209589759815
TRINITY_DN3887_c0_g1_i10	-1.52972456682629	0.880517600553075	-0.792276546626197	1.456031715557	1.08675666296412	2.84519859316009	0.0835074593146938	-0.738659707794103	3.01021227107129	-1.1035720273493	-0.0859494026309631	-1.310264628797	-0.0624189108332787	-1.52250506031321	2.13663304703043	-0.889153159250752	-0.779670218398763	0.597627131167752	-1.89496814108897	-1.3217063942119	-1.14131844788572	-2.23114470976956	3.4224469080831	-1.30148500059358	0.164205203257215	-1.14917301194536	3.83248316818979	-1.6616298260336
TRINITY_DN24536_c0_g1_i12	-0.111764849895853	-0.527714965994305	0.906367291263777	0.998926411204732	0.829295131138755	-0.969610427657417	1.00881179779267	1.13570642730057	-1.22089824795234	0.903925196964392	1.19895903517541	0.650145102965934	-2.08562166714077	0.143458814568517	-2.71251304683148	1.16429677013403	0.962552635765285	-0.768914419498599	2.21896690626652	-0.338900931899406	-3.42278633646111	1.49787796009934	-0.688615273258605	-2.14164683134223	-0.404044905838603	1.01827389818091	-1.10918223290594	1.86465075785584
TRINITY_DN42440_c0_g1_i1	-1.26871919930863	3.70892351118766	-2.41211261800182	-2.41211261800182	-2.41211261800182	3.04193163641927	-2.41211261800182	-1.96321166685669	4.50029773580645	-2.41211261800182	-2.41211261800182	-1.93288205679548	-2.41211261800182	-1.17271457643526	6.36341206964013	-2.41211261800182	-2.41211261800182	6.12919699699845	-1.1551019997958	-2.41211261800182	-2.41211261800182	-0.987190529791132	6.48987350431828	1.78889384805427	-2.41211261800182	-2.41211261800182	7.74893106258949	0.0658236979926698
TRINITY_DN5024_c0_g1_i1	-0.796376277935381	-0.496545516113011	1.66148063247839	-0.796376277935381	-0.796376277935381	1.26228656144318	-0.796376277935381	0.128103714423641	-0.0765357228711137	1.41401258651002	-0.796376277935381	0.375471035637959	-0.796376277935381	-0.347475326790254	0.520927790426533	1.08919808643604	-0.0393530314279219	0.136440824806469	-0.796376277935381	0.609071565772154	-0.796376277935381	-0.29353651967945	0.777482943640568	0.733694464289702	-0.796376277935381	0.181086833304085	0.32795185706682	-0.796376277935381
TRINITY_DN714_c0_g1_i16	-0.269029218850964	0.323569492731235	0.588536834765602	-0.668473783440422	-0.652690786199494	0.511037266831088	-0.668473783440422	-0.668473783440422	0.337285485848263	0.779369860921663	-0.668473783440422	0.214364872326829	-0.668473783440422	1.20691312114603	1.05922888939682	-0.101902142813661	0.20887784300884	-0.3270572589617	-0.137404290714468	0.897123392413803	-0.668473783440422	-0.217460540496449	-0.454348978087575	0.0970609629225551	-0.668473783440422	-0.668473783440422	1.5577264452578	-0.273410983922844
TRINITY_DN5474_c0_g1_i14	-0.297176172633133	-0.272541960920099	2.10597354425585	-1.35905889252014	-4.10987974919342	1.50303296795758	-2.96844695826412	3.70625912237926	1.21999729698182	2.57031800054151	2.52337707168953	1.13614823133469	-4.10987974919342	3.37688288446097	0.557898862913435	2.24104175757349	2.77145450016196	-1.40722220580251	1.20162336627485	3.97066066909931	-4.10987974919342	-4.10987974919342	0.0567553653049373	1.1926220949189	-4.10987974919342	-0.0707413552864589	-1.30872109309972	-1.90073835135482
TRINITY_DN260346_c0_g1_i1	-3.4960731309569	-1.9510932477011	1.02767699044276	1.73324560714991	2.00147536892556	-0.237704965955322	0.612953045541468	0.606836904206488	-0.0990916714650294	-0.253470625027919	0.635680960027914	0.781242169532989	0.820869060401867	0.354226241891182	-1.24875319597708	0.868219139178471	1.4756083633354	-1.91351712794284	-0.473705317928445	1.88956497678802	1.33514542634072	-2.25912137236882	-1.06819882416421	-1.3098895446508	2.22141137691702	0.815357324792844	-1.5822741660062	-1.28661976532795
TRINITY_DN2273_c0_g1_i7	1.46161913713973	0.0486187675990868	0.63174798104665	-1.37601835185392	-0.751173059959726	-0.32712696733445	-1.15409441405492	-0.278305413909824	-0.714434569529852	0.407247797416792	0.846139846730022	1.19162665264916	-1.56991305745425	0.0986340037221458	-0.463020178157128	0.617134482749804	0.523860346399224	-0.257014376859213	1.0714406251173	0.108627584882702	-1.21095910558342	0.736681780895442	-0.127170752256133	0.452877827662376	-1.2818846697901	0.305464987907853	-0.677934604208694	1.68732769903336
TRINITY_DN1933_c0_g1_i3	0.842713616727557	-1.08253831668663	0.877718953275085	1.20932344685373	0.887994039458482	-1.12069549316287	-0.229953051874907	1.49892174522826	-1.34668434068834	1.18427227553979	0.848067453217466	1.22935424472854	-2.12069549316287	0.609853736076166	-1.82486403005999	0.915763032279587	1.13455299620187	-0.83939489431896	1.13096370468415	1.22187524902174	-1.22517478146187	0.673194905254104	-1.40956837652782	-1.39646338890445	0.158517268788597	-1.16445587869129	-1.89468547955756	1.23208685776243
TRINITY_DN8641_c0_g1_i6	-2.97282145138122	6.72917110235012	-2.97282145138122	-2.97282145138122	-1.50919899452933	6.41735610506183	-1.5128653117271	-2.97282145138122	6.67416379424772	-2.6314049269025	-1.55760362649238	-2.97282145138122	-2.97282145138122	-2.97282145138122	6.29887500343749	-2.07132699633365	-2.97282145138122	6.05415008376175	-2.97282145138122	-1.4593307057931	-2.97282145138122	-2.97282145138122	5.74245762741569	6.59052165740529	-2.11603490509314	-2.97282145138122	6.99774896114716	-2.97282145138122
TRINITY_DN40685_c0_g1_i1	-0.5797035865603	-0.5797035865603	-0.073812656830343	-0.338473551044855	0.212735343504338	-0.411061551001461	1.22847549721117	1.2110684513017	-0.228075257457518	-0.5797035865603	-0.236011517381281	1.57150580632459	2.96193514787584	-0.5797035865603	-0.5797035865603	0.312493123905185	-0.304696539060431	-0.5797035865603	-0.5797035865603	0.0562829171853227	1.80185666820916	-0.5797035865603	-0.5797035865603	-0.228075257457518	-0.5797035865603	-0.5797035865603	-0.5797035865603	-0.5797035865603
TRINITY_DN9720_c1_g1_i13	-0.588397888796301	1.03124987813457	-0.588397888796301	-0.047378735662742	-0.588397888796301	2.24853612252479	-0.588397888796301	-0.588397888796301	0.720778298682213	-0.588397888796301	-0.588397888796301	-0.588397888796301	-0.588397888796301	-0.542954918035134	1.64763544320953	-0.588397888796301	-0.588397888796301	0.833296692383991	-0.588397888796301	-0.588397888796301	-0.588397888796301	-0.588397888796301	1.0189916112281	0.255585955252025	-0.588397888796301	-0.588397888796301	3.42542165061607	-0.588397888796301
TRINITY_DN31724_c0_g1_i2	-0.812824794697309	2.10905892595934	0.835872292276375	-0.151988117781344	-0.502519904303128	0.468342737419599	-1.03749426919261	-0.220599781579951	1.08522899685491	0.566274775194326	-0.395604700386616	0.766849429081224	-1.69541665168199	-0.45189383123316	0.904900915757626	0.425934298772896	0.407069182389408	0.880118636698005	-0.82213783850329	0.132076200745969	-1.51401554314096	-0.637691283608924	1.03892897451802	0.579440621266828	-1.08814313095335	0.0443651355943619	0.103716941720978	-1.01784821718723
TRINITY_DN1264_c0_g1_i16	-0.553150612923399	-0.517526703192678	-0.502126609898932	2.85705479164442	1.41954204108087	-0.553150612923399	-0.37300275176497	-0.553150612923399	-0.553150612923399	-0.553150612923399	-0.481387943623308	-0.399993824861978	1.90680552673072	-0.418272558580287	-0.553150612923399	-0.553150612923399	-0.553150612923399	-0.553150612923399	-0.359063560807097	-0.553150612923399	0.717079294314599	-0.533092960582146	-0.374276654753603	-0.553150612923399	4.45825557032359	-0.247471869681111	-0.553150612923399	-0.514714431267291
TRINITY_DN1443_c0_g1_i1	2.16981509416379	-1.01818663234426	1.12870882764758	-0.52551426723597	-1.86060682132178	-1.58179602473469	-0.978507262281261	2.23713271473703	-2.38667563298937	1.51588037235526	0.494988986330978	0.864588995904884	-2.38667563298937	2.37120102675853	-1.40190402060394	0.450258378331724	1.22932911109036	-1.8036380091927	2.94119133841267	2.06980199636245	-2.38667563298937	2.07085299675744	-0.846152336551148	-0.451593109670706	-2.38667563298937	0.338192881697028	-2.14178857386583	2.27444686921007
TRINITY_DN1772_c0_g1_i1	-0.475792839503032	-0.475792839503032	-0.475792839503032	-0.475792839503032	-0.475792839503032	1.01426378496128	-0.0417651648394349	-0.372798846179707	0.949666465262323	-0.320043606825087	-0.475792839503032	-0.475792839503032	-0.475792839503032	-0.390368183250355	1.60759074820705	-0.475792839503032	-0.475792839503032	2.01323622434741	-0.408154122627669	-0.475792839503032	-0.475792839503032	-0.475792839503032	-0.0818275638427898	2.31706251285946	-0.475792839503032	-0.358097796833278	1.20812814130629	-0.475792839503032
TRINITY_DN345_c2_g2_i5	-0.797034729143376	-2.34580040072937	-0.153341065902413	-1.53229372295207	-3.15963004436672	0.147780127211076	-2.16417970137249	0.974007186268431	-0.0462158932705119	0.471377445604541	0.791133337081908	1.86656236373233	-2.85121077056677	1.93083572946143	2.14089253414302	0.299553780772551	0.260664315985845	1.46323320001677	1.01195957628264	1.22039203961422	-2.9176438938559	-0.819196925969575	0.589154264148489	1.00110505998326	-0.824138436467765	0.926817059129219	1.25283581798001	1.26238174718123
TRINITY_DN4498_c0_g1_i26	-1.70617792355171	-1.06388064184287	1.74601856699648	1.62863921172354	2.14123665162858	1.452076331471	0.647015414019702	-0.711194705747043	-0.168220272614208	0.106308420191539	-0.493889939633954	0.311336319900843	2.21877654852416	0.494213465984771	0.335414353723558	-0.639131178020026	-0.782347369291096	-0.545225217958605	-2.20772024791006	-0.157275285970521	1.61010040768164	-2.0106834008505	-0.658920076422379	0.460321864582621	0.030305331429338	-0.183503338031886	-0.307040234831363	-1.54655305518155
TRINITY_DN8461_c0_g1_i4	-1.50438362248983	-1.43240833926013	-0.0556888839895215	1.34296989279997	0.643046741165397	0.118788766539759	-0.626307700990929	-0.431334106119738	0.0290896535857774	0.007928567705207	0.145612072123747	-2.03249470036355	1.95237554479397	-0.971625920567086	-1.07954252319727	-0.024237943999605	-0.0480531932821844	-0.202207616247566	-0.739303004880023	-0.215938540703103	3.36943496961191	-1.45497206226272	-0.0482590328241912	0.0162203195430148	2.06516874396103	-0.137635872006014	1.8150383371152	-0.501280545761535
TRINITY_DN2628_c0_g1_i27	-0.507921577680731	1.18940744611299	0.0161420980964799	-0.507921577680731	0.117816484227917	-0.0835369061426342	0.0498560937141951	-0.46808131314894	-0.507921577680731	-0.507921577680731	-0.0183786420382572	-0.28511701663547	0.36864448107099	-0.419779980811713	0.102778484454034	-0.492138580439803	-0.507921577680731	0.116881187572217	-0.396890265291987	-0.0943274952715556	-0.507921577680731	-0.191775835387374	1.23106237701978	-0.369107108778449	-0.507921577680731	0.173752564112103	3.39714044586905	-0.388897474538456
TRINITY_DN2703_c1_g1_i1	-0.656844689823368	0.369601290480433	-0.656844689823368	-0.656844689823368	-0.656844689823368	1.55104816181796	0.282758030532676	-0.656844689823368	1.22325305989861	-0.656844689823368	-0.656844689823368	-0.656844689823368	-0.656844689823368	0.157090380657949	3.58071902849431	-0.656844689823368	-0.656844689823368	2.55338830027248	-0.656844689823368	-0.0320419245704208	-0.656844689823368	-0.656844689823368	0.299955428228208	0.0804094145009617	-0.656844689823368	-0.656844689823368	1.10017855668409	-0.656844689823368
TRINITY_DN10892_c0_g2_i3	-0.131839046694395	0.689323589862964	-0.124818619016623	-0.167462956425117	-0.167462956425117	0.159074391714835	-0.167462956425117	-0.167462956425117	0.0713239031619999	0.022835835201478	-0.167462956425117	-0.167462956425117	-0.167462956425117	-0.167462956425117	0.0454176099192681	-0.167462956425117	-0.167462956425117	1.41846102053348	-0.167462956425117	-0.0338994306840108	-0.167462956425117	-0.167462956425117	0.814389696864624	-0.0833986916366421	-0.167462956425117	-0.167462956425117	-0.167462956425117	-0.167462956425117
TRINITY_DN10479_c0_g1_i9	-0.921562307087158	-0.606575821618642	0.2260700197367	2.40569390849549	2.45271211927909	-0.676675247963624	0.689137755047607	0.276931846551925	-1.07757846303883	0.35135668767848	0.577454389906172	0.288202958886945	0.728512901833836	-1.16710233346168	-1.09130698291948	0.544412157416911	0.174362112911378	-0.927344659681164	-0.431505682622846	-0.699375999765045	0.938208509121585	-0.543050683833428	-1.02006785203958	-0.787341367326524	2.88342052408037	-0.753562182569338	-1.09455629744818	-0.738870009570968
TRINITY_DN2671_c0_g1_i45	-0.945911264312357	3.29554760696229	-0.945911264312357	-0.945911264312357	-0.945911264312357	-0.945911264312357	-0.118905254673381	-0.945911264312357	0.989925609371668	-0.945911264312357	-0.945911264312357	-0.945911264312357	-0.945911264312357	-0.945911264312357	2.83723104315898	-0.945911264312357	-0.945911264312357	3.01478577499195	-0.945911264312357	-0.945911264312357	-0.945911264312357	-0.945911264312357	2.83576318470587	1.02014999120923	-0.945911264312357	-0.945911264312357	5.04372733052053	-0.945911264312357
TRINITY_DN8140_c0_g1_i1	-0.878925614476008	2.03158049355695	-0.3731096669472	-0.558915288923253	-0.11182595306547	-0.99356017502891	-1.26063493768879	-0.788647147184397	-0.437512699772866	-1.17643981027236	-0.700860769058464	0.573033649101914	-0.505747435525319	-0.944266368143325	2.07310528667315	0.445768098825422	0.392733804644665	1.93343998844325	-0.0705063655232934	-0.93815206677425	-0.543644043283847	-0.522698625430859	2.79473093640824	-0.286176222696583	0.849336313502016	0.591594441684393	-0.22433450037667	-0.369365322668138
TRINITY_DN2288_c0_g1_i5	-1.0299971647065	0.623980013929841	-1.0299971647065	-1.0299971647065	-1.0299971647065	-1.0299971647065	-1.0299971647065	-1.0299971647065	0.00280898037674593	-1.0299971647065	-1.0299971647065	-0.0873888285948323	-1.0299971647065	0.472842593549436	1.11665805741297	2.84872817677361	3.48727852850309	-1.0299971647065	-1.0299971647065	1.98453666858896	-1.0299971647065	-0.090394444350452	0.222176248495531	2.84214208774626	-1.0299971647065	-1.0299971647065	2.11698383251673	-0.090394444350452
TRINITY_DN448_c0_g1_i18	-1.75520603294054	3.38620915195318	-0.837834790215867	-0.183656485953724	0.06434982942273	3.18770969697549	0.786708178549957	-0.634944165150452	2.64986621014494	-1.32858379594657	-1.07349758889978	-2.26355073973159	-3.17375406938095	-2.23562489961854	0.870377849051546	-0.776809159343161	-0.937599991257663	3.87625771318052	0.126709979478574	-0.907388946283725	-3.58951273590345	0.985799594783991	3.76455147543711	2.6681013941461	-0.988053915286094	-2.63048451695975	1.20781158136653	-0.257950821618814
TRINITY_DN4067_c1_g1_i5	0.769850209443688	-2.49566521055616	2.21507216044781	0.446345085138658	-0.434788662355197	-2.01201109920293	0.164686617981513	1.73925856327829	-1.78077680111468	1.76417920285159	1.89468239345551	2.0422336501132	-1.67830583653921	1.92221147837678	-2.86059939541194	1.82602172603693	1.66500568346425	-2.79384821780843	1.79748909468623	1.31129596285246	-1.33326185800795	1.63334219361867	-3.01299688334849	-1.55222118054122	-0.431489941263548	1.54085743593668	-3.36406126147115	1.01749488993863
TRINITY_DN1767_c3_g1_i10	1.03473659141194	1.91446835243366	-0.257346549605042	-0.808217017349038	-1.01421424306469	-0.358150802504658	-1.79620227652195	-0.693585622663463	0.0362305286282654	-0.038540416721851	0.802783780223324	0.651238974636475	-2.41397304941238	0.70707986848565	1.46883595731549	0.115960932200767	-0.168796802673192	0.538326779964088	1.00376493405275	0.172484683500826	-2.31923255944197	0.739538862139099	0.613007220414051	0.037722920445312	-1.22746101899828	0.15264928064554	0.404413924541717	0.702476767917554
TRINITY_DN21063_c0_g1_i34	0.90171783435796	-0.409637651179802	-0.161951209679444	-0.743061384904994	-0.743061384904994	-0.743061384904994	-0.743061384904994	0.856732467217248	1.43198410120592	1.40652316825314	-0.00580728058066393	0.156114245575519	-0.481229726152857	0.853873757482238	-0.548974332788691	0.19051125335603	0.482213544964576	-0.46448183444657	0.444706362141031	0.155340475087199	-0.743061384904994	0.783007426762594	-0.653563234065891	-0.608183330561882	-0.743061384904994	-0.19808150164919	-0.592501708329612	0.920055482461109
TRINITY_DN79379_c1_g1_i7	-0.167104664022465	0.481739663129513	-0.403444203190838	2.00771083376692	2.72484919781898	-0.150059967390764	-0.0282657236012259	-0.403444203190838	-0.403444203190838	-0.0643068182712526	0.297883054222102	-0.403444203190838	0.494957656801355	-0.403444203190838	-0.403444203190838	0.010149879218337	-0.185593106379707	-0.403444203190838	-0.403444203190838	-0.403444203190838	0.595834268891702	-0.403444203190838	-0.129629958603802	-0.403444203190838	-0.403444203190838	-0.403444203190838	-0.239945470907959	-0.403444203190838
TRINITY_DN93814_c0_g1_i2	-0.420164184697893	-0.420164184697893	-0.420164184697893	-0.420164184697893	-0.420164184697893	-0.420164184697893	4.92824530230807	-0.114485441455606	-0.274812799125273	-0.305130941751653	-0.420164184697893	-0.0913277204683532	2.11563995357241	-0.420164184697893	-0.420164184697893	-0.420164184697893	-0.30779766162533	-0.338824557245954	-0.420164184697893	-0.420164184697893	1.70051952410409	-0.420164184697893	-0.32390233163949	0.0897849616064174	-0.420164184697893	-0.420164184697893	-0.420164184697893	-0.355281333113039
TRINITY_DN87112_c0_g2_i14	-0.523618686885129	-0.707183591773226	-1.5655625168553	2.43506852419493	1.78125257734525	-1.5655625168553	1.17406959736532	-0.327387098277921	-1.27042726785448	3.46589989286272e-05	-0.811957980575301	-0.472678551176812	2.86190957023099	-0.200429923402766	-0.310363950435607	-1.41630315135567	-1.05055660042157	-0.693718868345979	-0.965292763346292	-1.5655625168553	2.93874006630787	-1.05055660042157	-0.577877839288536	-1.3752637252287	3.3898897874879	-1.3866885586855	3.17266488351195	0.0833630425978247
TRINITY_DN58301_c0_g1_i3	-1.43683577545911	2.55837736459685	-1.22395520911473	0.279496704828873	-1.43683577545911	1.42511958868576	-1.43683577545911	-0.0739451327932541	1.27642012627186	-0.342599705613349	-0.671301029096137	-1.43683577545911	2.15472397036869	-0.612271563369287	1.11357241775817	-1.43683577545911	-1.43683577545911	3.02338255320816	-0.00762154561952944	-1.43683577545911	2.18187273685467	-1.43683577545911	2.0671489284385	1.44228181589858	-1.43683577545911	-0.572104853144363	0.349760586431692	-1.43683577545911
TRINITY_DN14_c0_g1_i7	1.02992357823189	2.12699742697087	-1.16947771142017	0.261331689033529	-0.721852087366108	0.155989577025847	-0.0418482215185794	-0.271210238068861	-0.670608558337591	-0.876960213799917	-0.667773498838132	-1.37634208497204	-2.46946030549282	0.701817653014414	2.39315798886381	-1.96176149243242	-1.05384906868861	2.1425262944018	0.853088313325928	-1.22550679614374	-2.48311765598284	0.86202802114512	2.62762720943071	-1.0657518517591	-0.332521126105612	-0.658226912891998	3.99302618984174	-0.101246117467097
TRINITY_DN5852_c0_g1_i15	-0.0362376815960341	-0.563108347445546	-1.3200411456886	2.42273290338634	4.07835237945143	-0.695264306012112	2.14531070712161	-1.87101529911901	-1.50014315174318	-1.60010707297177	-1.32888663655532	-0.61625882193106	2.55454821852549	-0.127175623855352	-0.722591079496767	-0.707516566836131	-2.34853975217543	-0.619510984953311	1.02602279101601	-2.61517639468942	2.50927581998611	0.744766390384658	-0.343750718596486	-1.56554562696482	3.47398273722182	-1.76078171693632	0.283418946834732	1.10324003363849
TRINITY_DN10374_c1_g1_i10	-0.0799141714877392	0.365731388545796	-1.80647932189562	4.39534633725926	3.07107896429819	-2.17348020271304	4.20435224594064	-0.927221183431021	-1.64015348147881	-0.469029901180487	0.411593853781684	-1.58510057605054	-0.531999966971712	-1.24987838139416	-0.696508860685679	-1.24776264769771	-1.10251725128608	0.532338685025536	-0.670454969037719	-0.94044920889055	-0.451609288095031	0.0353338121228717	0.708050598845546	-2.13148154192095	3.90561107709219	-1.16148174572068	1.15192437484732	0.0841613621785191
TRINITY_DN19694_c0_g1_i3	-0.295914973839593	-0.627724580240919	-0.455047918531119	2.00877546922334	2.68687228941236	-0.3748478508256	1.69742243566456	-0.094067047079982	-0.329791966422535	0.260872230827258	-0.168743733374478	-0.0863817638170042	-0.523733848983383	-0.575389962394181	-0.783312696180958	0.222886528142952	0.0708070632391669	-0.622775364269186	-0.797184870762515	-0.471637158897504	-0.846815638487116	-0.600711628603199	-0.488419376530462	0.0508120357924348	2.7382670818117	-0.765476011035177	-0.230457941490425	-0.598280802348437
TRINITY_DN18950_c0_g1_i12	-0.362968196506297	-0.362968196506297	-0.00795193228674684	-0.362968196506297	-0.362968196506297	2.54161223841502	-0.362968196506297	-0.362968196506297	-0.347185199265369	-0.362968196506297	-0.362968196506297	-0.362968196506297	-0.362968196506297	-0.362968196506297	0.583388375127337	-0.362968196506297	-0.362968196506297	0.468098314098776	-0.362968196506297	-0.362968196506297	-0.362968196506297	-0.362968196506297	0.171093405914822	1.23014649997832	-0.362968196506297	-0.362968196506297	2.62016222814378	-0.362968196506297
TRINITY_DN2632_c0_g1_i12	-2.76070538274308	1.41976077848081	1.1651991185434	-2.02952214117088	-2.76070538274308	1.74810354349151	-1.90710887654057	0.765989462798891	0.901614069364356	1.07299433821484	-0.520085753431324	0.504281351034676	-1.72297175529657	1.65923794601324	1.40206859970635	1.39868161147003	0.514301664756786	0.543513585973273	-0.0991837868903236	0.768990649716449	-2.76070538274308	-2.76070538274308	1.1304221246787	1.13827684401827	-2.5478248163987	1.50870185811095	1.33479713491559	0.892583979412578
TRINITY_DN1415_c0_g2_i11	1.72275161542145	-1.48997334556865	0.789497950075821	-0.761399743009282	-1.48997334556865	0.285287946779105	-1.14628127638963	1.39988953579653	-1.48997334556865	0.489320364877083	0.793652155038394	1.03358861048837	-1.48997334556865	4.46736090185941	-1.48997334556865	-0.241438509429968	-0.299674553942052	-0.641175164324457	2.30006882090235	0.136699407037347	-1.48997334556865	2.98945125231605	-1.48997334556865	-1.48997334556865	-1.48997334556865	-0.491416762438315	-1.48997334556865	2.07355090462826
TRINITY_DN6008_c1_g1_i1	4.47399241150802	-1.5731486527795	2.34476589439822	-1.53106925598259	-3.00771016465211	-3.00771016465211	-3.00771016465211	3.70476180942093	-3.00771016465211	3.32864464199113	-0.644258707580394	2.79098843199185	-3.00771016465211	5.96096238779325	-3.00771016465211	0.525230123720767	1.45388387513581	-3.00771016465211	4.90981109997981	2.76820952578709	-3.00771016465211	3.35423360908313	-2.41794667766713	-3.00771016465211	-3.00771016465211	1.34920832258037	-3.00771016465211	2.28654297179241
TRINITY_DN4593_c0_g1_i1	-0.561703758524729	-0.520460776292847	-0.169936038568732	-0.561703758524729	-0.561703758524729	-0.330271350076764	-0.561703758524729	-0.561703758524729	-0.561703758524729	-0.561703758524729	-0.179866674618681	-0.335195228716049	4.4460299615169	-0.314383823544909	-0.488569053894513	0.0602894731413944	0.189331418143133	0.169479483047471	-0.561703758524729	-0.161165828941	4.58152637625216	-0.507897314828935	-0.561703758524729	0.197878214708826	-0.561703758524729	-0.0649857705895517	-0.39306172296589	-0.561703758524729
TRINITY_DN13608_c0_g1_i3	-0.645343927769474	-1.41070652509091	0.646898991025106	-0.350993688082807	-0.627662921226924	-0.271784857794078	2.99174778312719	0.637023921224767	-0.76244801118351	0.10293966961132	0.661122039151082	-0.624831330443762	3.68738963730291	-0.4082699512287	-1.547722404746	0.597561090892686	0.324209162044887	-1.12492918075764	-0.786294753137878	0.27654197117404	5.57427899089961	-0.611877120456182	-1.35333534586177	-1.39421840230235	-1.54236917025179	-0.607957511879365	-1.10348492901858	-0.325483225221884
TRINITY_DN648_c1_g1_i4	2.58700595784298	-1.48128885990891	-0.655381199688151	0.447968919341614	1.05990741891118	-2.75256972147959	0.192519543224644	0.229170430734684	-1.89081403859157	0.474944918190023	1.07740691236187	0.0266878412707698	1.27011708535234	0.450705412847712	-1.14312928302333	-0.859171627292077	-1.10978039468993	-1.10221090014718	0.837444712206426	-0.0526998106214234	1.69808265575532	2.55362768031997	-0.885322699600543	-3.71456339889984	2.39721912154591	1.27657292115916	-2.34663325746796	1.41418366034591
TRINITY_DN4850_c0_g1_i1	-0.627894207344251	0.761121852344258	0.694610850174632	-0.627894207344251	-0.627894207344251	0.0760923965191795	-0.627894207344251	0.523964609382754	0.839385273115731	0.487139035601989	0.518109243794673	-0.626452233170345	-0.627894207344251	0.456850413524217	0.427995550852032	0.977125945718158	0.366323440061743	1.20033115301463	-0.202434902578896	-0.627894207344251	-0.627894207344251	-0.626452233170345	-0.627894207344251	-0.515527684271688	-0.627894207344251	0.880534445187606	0.0402249173421808	-0.627894207344251
TRINITY_DN8887_c0_g1_i6	0.181704145740693	0.955459896582836	2.35952835563865	-1.90715534769613	-2.77267830683609	2.19725496786176	-1.56979047336595	0.645511641109674	-0.748713316036046	0.781173661345034	0.257657771534867	0.70201730731304	-2.3090558499842	-0.118242765990692	-0.130901095143973	0.627722997429964	0.58824776684878	2.04637670315497	1.13401991660855	-0.0375894363579152	-2.77267830683609	0.944641681979481	-0.436109265066976	-0.760824901092302	-2.77267830683609	-1.19639804921474	2.17737011554745	1.93412849176144
TRINITY_DN397_c0_g1_i2	-0.0729479050070383	0.272557441636672	-0.224459366128064	1.20037576021826	1.88853095809842	0.581540653445427	-0.319887933955823	0.0479657580013999	-0.753297550329322	0.026292708712417	-0.458780053900856	-0.49093872167523	1.57207107585057	-1.92183017215491	-2.01349798155006	-0.325902304483401	-0.374941801425146	0.414825208479005	-0.522103341678317	-1.63284122515131	1.52794224486973	-0.543844184700373	-1.23326383041792	0.36365963405769	2.24587904780302	0.528150651520995	-0.120179864255567	0.338925094119746
TRINITY_DN8745_c0_g1_i7	0.200514285371721	0.733886576955288	0.542913112378922	-1.41537278854434	-1.41537278854434	0.594690894800363	-0.930976826041669	1.18964736451807	-1.41537278854434	1.3016181058606	1.12935986738829	0.545509556140861	-1.41537278854434	-0.792442437624159	-1.41537278854434	0.902220716079136	1.92547428850608	0.574129572318046	0.444199268272912	-0.203737535217186	-1.41537278854434	0.823414071042782	0.785006009439691	0.638433655151458	-1.21123207176411	-0.541166002666537	-1.41537278854434	1.25614704889978
TRINITY_DN818_c0_g1_i13	-0.648933800585309	-0.179047824310845	-0.347931544552495	2.57433427694294	3.1352560635984	-0.499674435085686	3.21034006579217	-0.442290576601914	-0.586812088677512	-0.504887430968602	-0.304105303587868	-0.471334871257576	0.348177920089864	-0.563509144332631	-0.648933800585309	-0.648933800585309	-0.648933800585309	-0.203207097235325	-0.648933800585309	-0.648933800585309	-0.648933800585309	-0.39797222705209	-0.214906125921712	-0.179047824310845	1.39685861792878	-0.648933800585309	-0.183220480989345	-0.395549564785235
TRINITY_DN16405_c0_g1_i6	-0.611089773474477	-0.658033275084753	0.537240780759814	0.429099316641222	1.06085602884132	-0.145988436144819	1.01758058749917	-0.0656053241170308	0.10204266337247	-0.147957985994588	0.0870491619463173	0.435032272394963	2.18045944530936	-0.239491535460531	-0.513910704773949	-0.209358530658732	-0.405091790388698	-0.585507016543981	-0.638518262000123	-0.321583156279492	0.0676612067464333	-0.574869585561724	-0.564310013875438	0.329988235737965	0.0962303589432042	0.603128716416271	-0.658033275084753	-0.60702010916543
TRINITY_DN676_c0_g1_i19	0.246824319318504	0.978400729293566	-2.00837424710119	5.61001859709824	5.46333347836208	-2.00837424710119	1.57237424466259	-2.00837424710119	-2.00837424710119	-2.00837424710119	-2.00837424710119	-2.00837424710119	5.20007473122263	-2.00837424710119	-2.00837424710119	-2.00837424710119	-2.00837424710119	-2.00837424710119	0.176858007128976	-2.00837424710119	4.64069506864617	1.35801791429942	-1.35944868764806	-2.00837424710119	7.63292249673391	-2.00837424710119	-0.25476971082119	-1.13968748177905
TRINITY_DN203_c263_g1_i1	-0.86415841102536	-0.627818871856986	-0.86415841102536	2.53938200671989	2.52292835899055	-0.86415841102536	-0.86415841102536	-0.432268062739179	-0.86415841102536	-0.414200927397356	-0.86415841102536	-0.86415841102536	1.63000115268748	0.179186093851809	0.584742540119768	-0.86415841102536	-0.86415841102536	-0.692951583607218	0.511020068564253	-0.86415841102536	2.39390818728597	-0.86415841102536	0.066389708222495	-0.31522864154896	3.25395209458201	0.0350172194551531	-0.86415841102536	-0.86415841102536
TRINITY_DN10809_c0_g1_i1	0.0278450994054866	-1.4966685373668	2.25960266440083	-2.34342742057982	-4.20220416588801	-1.45074044472245	-2.61724166516686	1.86938690721314	0.995110833585804	2.34553868863794	2.86643440301989	3.17552694246176	-2.53045789902479	0.895743669646819	-1.70983820249254	2.89643856382335	2.55226916992218	-1.46668198859148	0.452689591585309	1.46685095419834	-3.24021048846776	3.03907354673728	-1.91030596984133	0.639467102417521	-3.33272753192261	2.13281094996954	-2.32760389983843	1.0133191268777
TRINITY_DN44833_c0_g1_i1	1.78427818592285	-1.03579863517467	0.197475903816268	-0.201491932211759	-1.03579863517467	-1.03579863517467	-0.340695649534188	-0.748917487386505	-1.03579863517467	1.19808942499961	-0.25171349243991	-0.160804996241699	-1.03579863517467	0.81620020193778	-0.959923768199539	-0.184599296581373	0.127700097108213	-0.924767322785923	-0.811758360956736	0.24337547331438	-1.03579863517467	4.77898247800448	-0.840451036852447	-1.03579863517467	-1.03579863517467	1.97873519812079	-0.9571888004783	3.54386426184134
TRINITY_DN4921_c0_g1_i1	-0.761877652253391	-1.19003758716627	0.736757605296333	1.42682702959716	0.512868263518858	-0.677223125392711	1.28066492692238	0.398938733012003	-0.934311094294421	0.268037075494227	0.344598075314688	-0.132738917668085	1.55289367383632	0.390079872087884	-0.766746486373364	0.062775927021872	0.293183205668738	-1.099728304308	0.237438660012044	0.472701517846315	0.84882778139013	-0.1265649594242	-0.965282171816523	-1.25119823131774	0.507333218860573	-0.828717017370942	-0.851002798145126	0.251502779651255
TRINITY_DN7786_c0_g1_i18	-0.822945273303584	-0.822945273303584	-0.295874937790924	2.52344435172477	2.65964490169712	-0.822945273303584	1.24090277007847	-0.0438957204661257	-0.822945273303584	-0.346822853423432	0.0708052284169817	-0.822945273303584	1.63805933662989	-0.465674797624025	-0.822945273303584	-0.822945273303584	-0.144873368190947	-0.75806242171873	-0.231265856367847	-0.822945273303584	1.15268491297724	-0.822945273303584	-0.638982438460989	-0.730737835206495	3.1906956373658	-0.0188917143362313	-0.7065805166118	-0.688067218960473
TRINITY_DN7141_c0_g1_i14	-0.622361046243395	0.123521642658864	-0.622361046243395	-0.189401638967289	0.687979074368756	-0.456288370296689	2.27894031571136	-0.225105700648968	-0.622361046243395	-0.622361046243395	0.326987118045168	-0.0675266503492021	0.834970579241619	0.181692512723958	0.443900396025327	-0.622361046243395	-0.622361046243395	0.097479508820873	-0.242740084187687	-0.622361046243395	-0.622361046243395	-0.523402566155226	-0.184068194664248	-0.326050485535303	3.61825858306837	-0.622361046243395	-0.227298246725817	-0.550598376943304
TRINITY_DN7590_c0_g1_i35	-1.06253766171386	-1.09488254004476	-0.187218362539046	2.62051683557424	1.18185940300476	-0.338909015259348	1.68975406013603	-0.322878215038586	-0.0967830924458903	-0.1540796215883	0.117152248646568	-0.470530469580623	-0.285027531653411	-0.320778851030632	0.0712780324826499	-0.344459695130696	-0.219716540571211	-0.312943560070823	-0.120180867020297	0.123212473641461	-0.495199604853047	-1.08192715445997	-0.416080995439051	-0.163934184460354	2.16312815364849	-0.00390262716771783	0.606438920209561	-1.08136953727615
TRINITY_DN16501_c0_g1_i2	-0.203120304140076	-0.817274517576015	1.49280947193014	-0.439286463568057	-0.897736545684294	-0.540506326345585	-0.603658233723804	0.56463568213958	-0.703892718158272	0.876519242448618	1.50329190185312	0.647508808020385	-1.16437318819828	0.476710364513782	-0.543317684898544	1.331066154753	1.40000498036678	-0.597801547571523	0.515050609914313	1.19036105177232	-1.04136923414346	0.050373334484112	-0.1737813156107	-0.483598762705822	-1.03476045006781	0.0658298251681382	-0.682041167450907	-0.187642967521131
TRINITY_DN11080_c0_g1_i12	0.308317598226865	-0.845138275378142	0.846014905896513	0.279772759202782	-0.0391360913857866	-0.115356689777336	0.337798214099877	1.01624228354861	-0.622552709247123	1.01438050107203	1.3310827867339	0.56490470476178	-1.93869845154048	0.621038072892503	-1.3365266607871	0.923058453969936	0.873799773793084	-1.3017838711846	1.02125712813508	0.672001610594285	-1.48452255835468	0.505968615301428	-1.57917728111288	-0.923629129822831	0.562103601516678	0.290581827518254	-1.11658017681113	0.134779058138489
TRINITY_DN4486_c0_g1_i18	-0.54174308292264	0.644123462388694	0.15246852484525	-0.54174308292264	-0.54174308292264	0.444485797304759	-0.54174308292264	-0.202605698003055	0.594448303364504	-0.18672681870309	-0.54174308292264	0.742771050321605	-0.54174308292264	0.727290063532597	-0.121664966943266	0.33088870821261	0.0518497229419559	0.652974379970959	0.255684999229673	0.558561822873045	-0.54174308292264	-0.54174308292264	0.253192579880896	-0.139020906077036	-0.54174308292264	-0.54174308292264	0.500901254485853	0.157808549600449
TRINITY_DN1087_c1_g1_i17	2.59124350461849	-0.564874218241874	1.68080898993296	-1.74328432431743	-3.7943083273419	-1.52079243763978	-2.30117340503639	2.86612975735149	-1.13621112199053	1.72372316526027	1.5619763641921	2.89532630466182	-3.7943083273419	3.495258742427	-2.16250557241777	1.99701087184647	2.4288052612382	-2.15925049761669	2.82257863717802	2.1058097751626	-3.7943083273419	2.23900454059949	-3.01525877450444	-0.787830763270695	-3.7943083273419	3.12206082753392	-3.55919400696554	2.59787168936591
TRINITY_DN3228_c0_g1_i12	-0.399827607904465	-0.559011070726502	-1.0679467325909	-1.0679467325909	-1.0679467325909	0.477527478249283	-1.0679467325909	-0.62965388101175	0.442002413713413	-0.108918513647204	0.124878670961494	-1.0679467325909	-1.0679467325909	-0.482022755632296	1.94551552721567	-0.706178373171744	-0.132864209272236	1.06922886865714	1.31139697472371	0.0968395455524425	-1.0679467325909	1.82347245425518	2.13384393473519	0.560126921605239	-1.0679467325909	0.504457914799434	0.500085372180382	0.5726741954448
TRINITY_DN21522_c0_g1_i5	0.0573246974916035	-0.532438789493374	-0.00937872769812431	-0.375395079347794	-0.532438789493374	-0.532438789493374	-0.220935674025104	0.180377064943998	-0.532438789493374	0.425847111429884	0.589239767094879	1.20308338780316	-0.532438789493374	1.27903224103646	-0.532438789493374	0.262496873310162	0.455245888073387	-0.532438789493374	0.621366546585662	0.103547714252249	-0.532438789493374	1.56078332104565	-0.532438789493374	-0.532438789493374	-0.532438789493374	-0.420072266420811	-0.532438789493374	0.676702608345218
TRINITY_DN4289_c0_g1_i3	-1.49542987214207	1.03741114719602	-0.0397737422042317	-0.980520445950837	-1.85944192570069	2.48864882367635	-0.824521941351527	0.260910014664535	2.75738624090425	-0.332872265202904	-0.297749204302378	-0.81749809573052	-1.85944192570069	0.516292612882469	1.9776939882225	-0.121322636918111	0.174421526165597	1.044560390583	-0.0414094510425926	0.31432514203602	-1.85944192570069	-1.28412959501325	1.62017668276873	1.10051365397487	-1.85944192570069	-0.852964361629482	1.96542773719113	-0.731808645974813
TRINITY_DN6488_c0_g1_i4	-2.39704475594157	-2.17919365913044	0.532367531959684	1.46837922237156	3.15447126168644	1.58096777899513	0.365729257183059	0.192479060797672	1.59263924735617	0.332616769933726	-0.233224029451151	-0.235479499544537	2.54959254117521	-2.11490152716007	-1.70998406760168	0.716489063650345	0.674717913358522	-2.2503895338221	-2.02409265802974	-0.153375674974706	1.52191386297604	-2.39704475594157	-2.39704475594157	2.29091173810291	4.52086431791141	0.644022961145119	-1.76570761181409	-2.28067999924978
TRINITY_DN1005_c0_g1_i7	-0.473179750677367	-0.0402203434012605	-0.473179750677367	-0.200559296014375	0.229920948926793	-0.473179750677367	4.21751669330033	-0.473179750677367	-0.473179750677367	-0.473179750677367	-0.473179750677367	-0.473179750677367	2.92831419402027	-0.350175796622547	-0.473179750677367	-0.473179750677367	-0.257811778473887	-0.100227652765538	-0.473179750677367	-0.473179750677367	1.17021470280253	-0.18511655035205	0.397086319718616	-0.473179750677367	-0.473179750677367	-0.473179750677367	-0.473179750677367	-0.23806543030101
TRINITY_DN41581_c0_g1_i1	-0.353132689379016	-0.921651287171559	1.81884458701551	0.0104098841718651	-0.413729822214231	-0.921651287171559	0.338374368789896	0.879093336765218	-0.921651287171559	0.335359331034464	1.10018374009068	0.384610952556291	-0.921651287171559	1.12239304553446	-0.921651287171559	-0.388586365301922	-0.28288234275461	-0.921651287171559	1.53594300468485	0.0550789335055933	-0.466422716054421	1.22108888494452	-0.921651287171559	-0.921651287171559	-0.199185262700468	0.930747133114993	-0.921651287171559	0.666673580740357
TRINITY_DN552_c0_g1_i28	-0.838520279945587	-0.53050896539341	0.600304833230037	-0.838520279945587	-0.838520279945587	1.84000239693791	-0.838520279945587	-0.838520279945587	2.3122018531404	1.14916439762117	0.0829160508607106	0.870329097159592	-0.838520279945587	-0.0594707271081288	1.74692303899061	-0.156846138152754	-0.838520279945587	0.104088056166076	0.0882382520408777	-0.838520279945587	-0.838520279945587	-0.838520279945587	0.0474444768083829	-0.838520279945587	-0.838520279945587	2.44035658015652	0.365620436834638	-0.838520279945587
TRINITY_DN8696_c0_g1_i11	0.56834228917591	1.06548040330209	0.219981473988523	-1.12303075900538	-1.70399589498271	0.103057092222719	-0.94452377377988	0.654861312008844	-0.0192472745610877	0.211416697994363	0.173479971551714	0.316810465741552	-2.28983921570857	0.407302819275549	0.581911987719989	0.1674281074604	0.561106323501614	0.52452220273348	0.581550817348621	0.186458397849127	-2.24405204660778	1.44324878621951	1.443049993963	0.0485938226582774	-2.77178114301433	-0.269497974444563	1.06201530627185	1.04534981111717
TRINITY_DN29693_c0_g1_i2	-0.48794515463459	-0.48794515463459	-0.48794515463459	0.572102229035349	0.799527140484476	-0.48794515463459	-0.48794515463459	-0.48794515463459	-0.48794515463459	0.0320998694052273	-0.141981124291719	-0.197520750769291	3.1789250308128	-0.186942898601776	-0.48794515463459	-0.48794515463459	-0.210555455823727	-0.48794515463459	-0.48794515463459	-0.48794515463459	3.16683406232493	-0.270094057823459	-0.48794515463459	0.382320915761392	0.247577022661947	-0.48794515463459	-0.215324699971599	-0.325735118320283
TRINITY_DN10390_c0_g2_i18	-0.860384790516563	1.12450299790178	0.178132575001589	-1.12412682102111	-2.84981186032747	1.16149316547864	-0.462183954232341	-0.0480574137839462	0.890210451520475	0.222940370360265	-0.759636853012892	-0.0246518171664105	-1.70439516422725	0.446201284992833	1.43115890374986	-0.170047938162557	-0.00902299604347734	1.31161615257987	0.0318445912765681	0.366620338082393	-0.670110357311271	-0.689730063730149	1.25326433486087	0.799011961398336	-1.13447749453813	0.506124227741555	0.937990823074975	-0.15447465394644
TRINITY_DN3112_c0_g1_i10	-0.106902508571862	1.67097952934124	-0.0735297953046601	-0.0655058867406935	-0.915905283510948	1.39006523747344	-0.440820400562165	-0.388834947998287	1.25241583222877	-0.4936722828279	-0.459624802000223	-0.915905283510948	-0.619594722802856	-0.690630353641379	0.415799932987944	-0.542953185599119	-0.915905283510948	1.1746094463773	-0.458573658025934	-0.915905283510948	-0.447061340536311	0.322270135066427	1.89618215166013	2.13355123515965	-0.915905283510948	-0.915905283510948	0.657469242934996	-0.630207157552823
TRINITY_DN4799_c0_g1_i8	-1.35132325623748	0.649771175165446	-0.953593899387171	2.81266346607659	3.08488805898462	1.13744010913305	1.06627313144001	-1.26158052022635	1.54199011608825	-1.10570252628319	-1.00458466097338	-1.69754131336073	0.344006158336947	-0.699530963435967	1.59903346345078	-1.32436200148814	-0.903885133638451	-0.355709303171075	-1.54772698599991	-1.78440779426876	0.334995038084323	-1.14583199203159	0.5533133235722	0.709770959529645	1.40078100007214	-0.547189435832523	1.74805078804353	-1.30000700164279
TRINITY_DN6417_c0_g1_i1	1.13550616217349	-0.0393545096349779	1.37506484188134	-0.582892418716876	-1.16749465097795	-0.278072153162931	-0.815409057327031	0.234925037226855	-0.330345126659995	0.0339042627046728	0.919777471118049	-0.0344188392688265	-1.58433439289078	0.453399234555733	-0.168575726368284	0.76870654284683	0.00782360923457825	-0.564276740549528	-0.218641855693249	1.17567359394129	-1.58433439289078	2.09170729448896	-0.272250131376028	-0.11757677716461	-1.58433439289078	0.563297933933077	-0.00370648243351668	0.586231663901287
TRINITY_DN393_c0_g1_i9	-0.606416457546543	0.840437589135831	1.3247004629778	-0.783761391772162	-2.47397872674689	-0.439651564309258	-1.70291993391228	0.395492185087903	1.09767317085558	-0.45171814141486	0.468875716162465	0.0578170794191886	-4.20168139958413	0.134244841344235	0.805872936554146	1.32648355713304	0.68803549203095	1.22552247871892	2.31082995177028	1.90080877147429	-4.20168139958413	0.404583145803135	0.513388279795862	0.557900573649428	-2.63901157348143	2.24976052499022	0.335925291911163	0.862468539537219
TRINITY_DN10513_c0_g1_i14	0.961286500992252	-0.130571532063614	0.261994481228536	-0.588589862804343	-0.96316246600057	-0.532903068150192	0.219618573471429	0.685458671942904	-0.562530623186702	0.423017235719138	0.377854061970233	-0.177442241549699	-1.86001553889728	1.68075570719196	-0.224493297437524	-0.164021725787377	-0.0469013475509883	-1.03057185753069	2.07638683882779	0.427456756221789	-1.86001553889728	1.21226179657424	-1.13754951442619	-1.1262273702721	-0.218931986185212	1.29476207288354	-1.11327282311954	2.11634809683548
TRINITY_DN2243_c0_g1_i11	1.19720863566955	-2.19400917193335	-0.39575123928885	-0.839557011353788	-2.19400917193335	-2.19400917193335	-2.19400917193335	3.40813291876463	-2.19400917193335	0.522103770190797	3.0702269791102	1.5774538864323	-2.19400917193335	5.31948157365477	-2.19400917193335	0.815517161461294	2.4514619321039	-2.19400917193335	2.09523511322329	2.38752285276099	-2.19400917193335	1.85125904320518	-2.19400917193335	-2.19400917193335	-2.19400917193335	2.39095332878781	-2.19400917193335	2.67087029041148
TRINITY_DN7460_c0_g1_i9	-0.494340746741277	-1.08061157714391	1.00994316669698	-0.453597052980898	-0.500106293179401	-0.92727399952203	-0.998193048381703	0.96290172511672	-0.854969210269845	0.646108120075691	0.551225896135889	1.33540728061158	-1.41397248392832	0.965946591126829	-0.911821421948449	1.06209444874808	1.4255337405622	-0.684148959006133	1.77723400579099	1.94449632944938	-1.95796320359317	0.319724050141073	-0.469962432759102	-0.581672820256119	-1.23549717912208	0.702417831649241	-0.857658297797484	0.718755540525263
TRINITY_DN38168_c0_g1_i5	-0.412150622565319	-0.528376763973019	-0.51040333023276	-0.17045155351007	-0.148902309837977	-0.400644796965729	4.73748802498727	0.0477476611386026	1.47057944359687	-0.161793192692892	-0.386705606007856	-0.0210561336911752	1.10492327786649	-0.0537223226114972	0.410525098776041	-0.376651941343933	-0.427635870062737	-0.46709215895943	-0.235964161126717	-0.151042807323942	-0.0871453241489477	-0.507657953493942	-0.405747172013244	-0.511777980208977	-0.299836344293102	-0.45249925711434	-0.533952403921185	-0.520053500266479
TRINITY_DN3250_c0_g1_i33	0.436716513196329	-1.73574302655283	1.85762065246264	1.87765716331606	2.03512186031176	-2.14391139726094	1.22401874417095	0.230154320961601	-1.92234360872253	0.263985151488591	0.334801605180786	1.4390058364125	1.69735730528241	-0.455954903216454	-1.98557437009384	0.502020779020856	0.616096589571134	-1.6108464753913	0.6675596332689	-0.414902526923073	0.24289954921128	0.195511077085698	-1.92978659190809	-1.83240828179267	2.30194770594606	-0.414467390427273	-2.01429865913047	0.537762744531897
TRINITY_DN1807_c0_g1_i1	0.665023329245757	1.0118472835316	0.0858943432199828	-1.43319938587006	-1.6669968959652	0.0654144714236793	-0.834209139570189	0.236994457883663	0.0437180809039894	0.190435213340545	0.746476708899324	0.465571603909336	-3.03186595016547	0.672940370820743	0.765561335649848	0.401430554046668	0.367778856354055	0.649754825841309	1.0767402810688	-0.190927700774374	-3.21132430166918	1.11258574504847	0.720420696324151	0.383530820718228	-1.63365436140075	0.504098839162141	0.776348033466183	1.05961188455675
TRINITY_DN1389_c0_g1_i4	-1.06816011616279	-0.601402500436621	-1.06816011616279	-1.06816011616279	-1.06816011616279	6.39265615291578	-1.06816011616279	-1.06816011616279	8.77503233931838	-1.06816011616279	-1.06816011616279	-1.06816011616279	-1.06816011616279	-1.06816011616279	-1.06816011616279	-1.06816011616279	-1.06816011616279	-1.06816011616279	-1.06816011616279	-1.06816011616279	-0.302625369799815	-1.06816011616279	-0.780096915837476	0.237518627079495	-1.06816011616279	-1.06816011616279	8.7102801061789	-1.06816011616279
TRINITY_DN3149_c1_g1_i2	0.24655614613623	-1.86092733152574	0.376612737962821	4.15508335241513	4.61137537226426	-1.90222509131525	2.59133099223281	0.228406625122327	-2.29592379009334	0.0468676977857641	0.38287761734901	-1.26997325695404	2.76810774163121	-0.708961249716066	-3.15523968704263	-1.45591761521248	-1.08108026054843	-2.64351356096312	0.493015335066287	-0.494920681279953	2.92246320116305	1.09844125855547	-2.04097329222074	-2.2952568020829	4.37266037510644	-0.390167782274668	-3.83331159215527	1.13459354059383
TRINITY_DN7993_c0_g1_i1	-0.883356994973143	1.6937131389118	0.78004496635288	-0.640792869748611	-0.409716450743602	1.78881054237152	-1.63889333683313	-0.60056521817403	0.377369098302788	-0.774120717527353	-0.275625766536231	0.140659886145392	-1.73769908623951	-0.945750664958884	1.38226985547717	0.133496708914182	-0.101129472236319	1.29954104097627	-0.0414273039004809	-0.349453094694672	-2.37488578085054	0.568822507870875	1.91340706208512	2.13364630511157	-0.862405692948819	-0.0629147519552631	-0.0962091920536872	-0.416834718145299
TRINITY_DN51646_c0_g1_i2	-0.612739810451359	0.575661114151851	0.0850340091038267	2.4694518190574	3.18489577907864	-0.612739810451359	-0.612739810451359	-0.612739810451359	-0.227584913567015	-0.302399689839209	-0.234228187197629	-0.612739810451359	-0.612739810451359	-0.412361012467333	-0.612739810451359	0.135721422552677	-0.0579054145571664	0.359585231105793	-0.180849462165179	-0.612739810451359	-0.612739810451359	0.0101905404688176	-0.171256330868714	-0.612739810451359	2.7316626310109	-0.612739810451359	-0.612739810451359	-0.612739810451359
TRINITY_DN7563_c0_g1_i9	2.88079230216766	-1.69896109228432	1.24129964178479	-1.90652216221968	-2.69896109228432	-2.69896109228432	-1.87602704425595	3.46705130938188	-2.69896109228432	1.71246515344214	-0.667565896008788	1.48245954799582	-2.69896109228432	3.70248165337478	-2.55622092016824	1.71232955543077	2.83684304598598	-1.89821646834754	5.98209806975402	-2.69896109228432	-2.69896109228432	4.68258185890026	-0.977807205276022	-2.69896109228432	-2.69896109228432	0.284534202130186	-2.42873118504632	5.61680437153316
TRINITY_DN3055_c0_g1_i7	-0.730484378351332	0.0350503680116447	-0.730484378351332	3.64976021212685	3.64358133987121	-0.730484378351332	2.45252565841091	-0.730484378351332	-0.730484378351332	-0.730484378351332	-0.730484378351332	-0.730484378351332	1.4448805354241	-0.730484378351332	-0.730484378351332	-0.730484378351332	-0.730484378351332	-0.730484378351332	-0.730484378351332	-0.730484378351332	-0.730484378351332	-0.730484378351332	-0.730484378351332	-0.730484378351332	4.8448582098846	-0.730484378351332	-0.730484378351332	-0.730484378351332
TRINITY_DN2432_c0_g1_i4	0.114840850477081	-0.124556517876827	1.10640105197875	-0.842486489523624	-1.50625055795238	-0.57372637683346	-0.943080747652542	0.715648718603712	-1.22890642320812	-0.0827817558881292	1.17322280705239	2.57506786494578	-1.06031100717836	1.16631012761328	-0.533426008440771	2.10318093836268	1.94329502058563	-0.745189288168709	-0.940280303471587	-0.45239091410388	-2.00318185963178	0.233266831535177	-0.300421070524373	1.0881151231323	-1.44410239859702	-0.0146736019318801	-0.293852497318999	0.870268484015646
TRINITY_DN236_c2_g1_i3	-0.205188003870076	-0.686855155440287	1.0195178231621	-1.72508972580971	-4.07416958496968	2.53874594201353	-2.42657051046536	0.279409101301913	1.90433065814237	-0.310075099041442	-0.910265120549798	-0.960270926427032	-4.38912250894071	2.10028020412641	1.54182394378933	0.10828654434891	-0.0647031624350349	1.98562346874695	2.40006514336552	0.801908927534265	-3.80841860394554	0.576643220038823	1.77846504730391	0.880237223693499	-0.467310266321514	2.46405665012599	-0.946765658774048	0.595410429296723
TRINITY_DN5598_c0_g1_i12	0.174875776200658	-0.0218841744220155	0.018323982063976	1.78452028755394	0.15275630712159	-0.64954740281646	1.67657444626387	-1.35951285397404	0.394454026709823	-0.34641719636236	0.30552781338954	-0.855723356857526	1.10137972179153	0.303913673480694	-0.0282600969932023	-0.241676363680185	-0.732298693420692	0.0850929942766769	0.449303025211841	-0.624741473220749	0.694989065962368	-1.27024551587696	-1.35513441346347	-0.453109573026766	2.1688709906962	-1.34352312309318	0.174623446503313	-0.203131320018418
TRINITY_DN10803_c0_g1_i14	0.720214761531927	-0.925248490153884	0.742527661817359	-0.797114471576628	-0.914125111682173	-0.855497381711465	-0.852309104080417	0.452317976849742	-0.616782655073084	0.860894672492223	0.617412067880728	0.893229810375431	-0.74789838204431	0.716283223003271	-0.388733607188622	0.880829710545276	0.88656608009442	-0.907492019349726	0.56908389023825	0.56987636212903	-1.29485456018572	0.526447479703808	-0.525082820936274	-0.212151970855472	-0.213514932733783	0.773128269998581	-0.810458597683055	0.852452138594572
TRINITY_DN398_c0_g1_i1	-0.44592754224199	-0.277285506683151	-0.44592754224199	0.84449686162331	-0.44592754224199	1.21764479317553	-0.44592754224199	-0.44592754224199	-0.44592754224199	-0.44592754224199	-0.44592754224199	-0.44592754224199	-0.44592754224199	-0.44592754224199	0.554793625001664	-0.44592754224199	-0.44592754224199	-0.334896229853246	-0.44592754224199	-0.44592754224199	-0.44592754224199	-0.44592754224199	1.83502877158907	-0.44592754224199	-0.44592754224199	-0.44592754224199	5.52469607222861	-0.44592754224199
TRINITY_DN441_c0_g1_i7	-0.420458405871474	1.5135346968272	-0.339386795224157	-0.650772906520966	-2.1372298622897	1.23474711220489	-1.90948878645057	0.156729116738997	2.13680810797677	1.10537264363928	0.663721792578179	0.52520353327165	-1.5513058853311	-0.24970459154811	1.42140513459302	-0.536484364327614	-0.911954932420128	-0.223430897339001	-0.855679968923056	0.542869407567219	-2.1372298622897	-0.530313920464492	0.73776377664327	0.913794140734769	-0.690444300146575	0.00942535982976755	1.67588432905659	0.506626327485027
TRINITY_DN333_c0_g1_i3	-1.87123123107384	-1.61646105838355	0.367690305289948	2.58379511025915	2.58265139898836	-1.28332865384935	4.95480841655057	-0.566141222808461	-1.65121203768175	-0.187761537279572	-0.253792316318623	-0.925203673712039	6.94621746652178	-1.36402273748023	-2.15396507916986	-0.399364024945559	-0.773438910441326	-2.17822718919363	0.0710334502289838	-0.298920400939428	6.38032215924863	-1.01951123847617	-2.52861521153297	-1.53559488185142	0.987419411741757	-0.669367060731284	-2.61173284426729	-0.986046408692842
TRINITY_DN34564_c0_g1_i19	-0.878112436293841	-1.07753558531706	-1.10858816743635	0.113631775563959	0.195605135127543	-1.13662621588222	0.866754982096651	0.324594792182478	-0.198240857903863	0.0517811903306458	-0.168991741547559	0.47717895965306	1.84291847416317	-0.267313989918955	-0.413265219272692	-0.186087735370867	-0.49928422426533	-0.368487064967204	-1.36559878564238	-0.00889153270699583	1.83242382197489	-0.112214549842303	-0.85970785591242	-0.510406377683223	4.11953818528311	0.0250688999172901	-0.189276013001914	-0.500867863327626
TRINITY_DN15588_c0_g1_i2	0.526565078370952	1.47478744813418	-0.886994703846516	-1.23094910506388	-1.94403517769194	-0.159037093522159	-1.89766820536097	-1.03952303441064	0.375103990275599	-0.525059310053484	-2.04500565498209	-0.0901999218102878	-1.86937916092954	2.0053817347287	2.04095712675245	-0.371830867736904	-0.636354208439168	1.85053202617825	2.40351858059621	-0.983705819776768	-1.38901921335132	1.88432621782676	0.438866586063944	0.0045593007695981	-1.27073438226711	1.04418807434736	0.910933203476434	1.37977649172236
TRINITY_DN11608_c0_g1_i2	-0.195100232339998	2.10118409116213	-0.883951976205879	-0.532323647103096	-0.883951976205879	2.50781574375012	-0.883951976205879	-0.883951976205879	2.5296421062033	-0.883951976205879	-0.883951976205879	-0.883951976205879	0.280190672642428	-0.656210900366751	4.09849406881645	-0.420329519353985	-0.883951976205879	-0.883951976205879	-0.580609581718548	-0.406792765019237	0.0121260791911858	-0.714026974763566	2.56428824901019	-0.568965490737363	0.463713680095092	-0.883951976205879	-0.883951976205879	-0.759623841203677
TRINITY_DN45473_c0_g1_i18	-0.731930102339502	-0.835088285797121	1.28089393801808	-0.243263222752476	-0.494150111676605	-0.863507360490283	-0.0322967344984262	1.03314223352902	-0.745971040817198	1.27395267649861	1.03391283536745	1.40303066676958	-1.26205673698056	0.157387863821067	-1.18352333443387	1.07267754191227	0.527898637000163	-0.586667155131459	0.397053465673496	0.73951877375906	-0.133638731577977	-0.439647469200665	-0.60015409178838	-0.270911534866699	-0.192508385528531	0.564980550938746	-1.02746537914863	0.158330493740841
TRINITY_DN5962_c0_g1_i11	-0.450112220918411	0.0769885559860644	-0.0185864675330247	2.47847827514704	3.15510755343353	0.656101199133507	-0.216032988725841	-1.01506055873885	0.59316789198344	0.128905979670234	-0.665955730817425	-0.344865344399076	0.725476918280916	-0.0403770935251071	0.519194461074922	-1.06048930639407	-1.06211328727963	-0.723901319907336	-1.1278790803531	-0.577059931578065	0.368837807088645	-0.957748697280975	-0.413463856681969	-0.116756724130362	1.50103157421989	-1.09288833076229	0.137667187616168	-0.45766646460883
TRINITY_DN1914_c0_g1_i6	1.90555723777268	0.152521058448215	0.585383319300787	-1.5582758282772	-2.61326407403978	-0.143860440583458	-1.75736061553108	1.59189309552812	-1.33550713350914	0.53859711464257	0.142231433347639	0.332833799442911	-4.46926998832901	1.46938530024732	0.429894821671875	0.100446573248302	0.750400792984927	1.26514331632669	3.03698360825642	1.13182253956374	-4.98825282849678	3.04986629880346	1.07756953192944	-0.941948107560063	-3.41419723163654	1.86812278859883	0.289905356129665	1.50337826171945
TRINITY_DN9123_c0_g1_i12	-0.098906493378194	-1.0254736074988	0.911376479883667	-1.30369130363312	-0.94072482500402	-1.16111489342932	-0.536129072446823	1.13888303291676	-0.62324263514785	1.00028514892252	1.44311236738638	1.27391809672749	-1.58227085409154	0.23780596700597	-0.403396895921748	1.10232349664407	1.15303468606353	-0.569344679647273	1.44293516477719	1.29055790544334	-1.58227085409154	0.0340868429051469	-0.242563346642947	-0.000196632695214083	-0.981049768506597	-0.373129456252952	-0.947213024366329	1.34239915407821
TRINITY_DN461_c0_g1_i2	-0.250263024900657	0.815945126187229	-0.126430604146768	-0.342605085390426	0.207960407550219	-0.954249628764088	-0.954249628764088	-0.954249628764088	-0.552619162179347	0.0593912819052984	-0.155991696119588	0.355508642660547	2.92907792701831	-0.165981545897251	-0.309931850426511	-0.136217154105993	-0.0312906645279158	-0.58464355873225	-0.954249628764088	-0.619681353097955	1.83485358873729	-0.731445067718827	-0.655591313199573	-0.954249628764088	2.57607086591395	0.528598654304377	0.0974704876832397	0.0290632423030329
TRINITY_DN122220_c0_g1_i1	-0.424978167196544	-0.424978167196544	-0.424978167196544	4.88866676534069	6.16076558176946	-0.424978167196544	-0.424978167196544	-0.424978167196544	-0.424978167196544	-0.424978167196544	-0.424978167196544	-0.424978167196544	-0.424978167196544	-0.424978167196544	-0.424978167196544	-0.424978167196544	-0.424978167196544	-0.424978167196544	-0.424978167196544	-0.424978167196544	-0.424978167196544	-0.424978167196544	-0.424978167196544	-0.424978167196544	-0.424978167196544	-0.424978167196544	-0.424978167196544	-0.424978167196544
TRINITY_DN13159_c0_g1_i2	-0.719823451075184	-1.13897164585436	0.828362165225313	1.94667703146053	1.82463238335356	-1.91098072637789	-0.527375734935705	0.213453237700744	-1.70443372050952	0.447678711205423	0.592282810276067	-0.147016041099412	2.10702128906496	0.0497362244410109	-0.810051817527111	0.108355758719708	0.212129815944472	-1.67597483378349	0.940596641246552	0.380343598871317	2.8481729774739	-0.212816684256456	-1.35000917222324	-1.47607329956945	0.638952556324315	0.229894384762272	-1.80133865026113	0.106576191402804
TRINITY_DN1586_c1_g1_i14	-0.597567423080537	-0.108965612781773	-0.117293906651198	3.00379337517563	1.43333613657516	-0.479084721132569	2.19945397932599	-0.348555584113611	-0.7065017946337	-0.24959811608755	-0.0377657552515833	-0.419597874080408	-0.51983611984797	-0.513967221462596	-0.0425799818048702	-0.888505995768654	-0.943852231105089	-0.0233793939535554	0.241423622790014	-0.780409325992574	-0.992833701446324	-0.189587910251118	0.022066625375329	-0.823242428406286	2.0448359722669	-0.184917849545408	0.672500319054359	-0.649367083165996
TRINITY_DN2988_c1_g1_i1	-1.30516948406276	-1.42954389711404	1.13403240453049	0.89011243536392	1.89842479993062	1.44366357223819	1.67106331091151	-1.08162059369373	0.162547179568426	0.0865417990493216	-0.296518478483255	-0.356994306716351	2.5414770359142	-1.24845246964073	-1.28107620375302	0.0234532633986138	-0.425765557876602	-1.35340104199234	-1.62363094923034	0.967809115562021	2.61996197394935	-1.12589086062125	-1.55049624460012	0.967330292112259	0.886064892703047	0.840514507460846	-1.43080554567795	-1.62363094923034
TRINITY_DN6035_c0_g1_i5	0.269544285805407	1.99897120700541	-0.398413703093158	-0.805628222405893	-2.17215029189479	0.788400734176881	-1.38344612749519	-0.794755292630501	0.4906295670562	-0.311336695152243	-0.85224629139748	-0.755519716540282	-2.68339805228097	0.154343575297421	2.89693501486386	-0.830222653732599	-0.754696401422983	2.55165756240618	0.249823452306647	-0.571299400282603	-2.1451425307958	1.96451353737437	3.28652162422432	-0.770753181127434	-1.0842995216365	-0.300602217786308	2.8002706673361	-0.837700928178069
TRINITY_DN1248_c0_g1_i10	0.572193852858782	1.46744777328589	0.256870083629995	-0.917070395374531	-0.226823776315791	0.715671015900576	-1.47778534984901	-0.654851301820638	0.842988127096861	-0.87561355909563	0.219988469706176	-0.57166439685191	-1.18618179181844	0.338199877352034	2.04100154640471	-0.89860520172186	0.485688774125876	1.18783481421737	0.252093662276925	-0.988242414206536	-1.12955293060974	-0.687847480868815	1.02097611582284	-0.175027634210974	-1.47778534984901	0.00247977220545326	1.53817601112348	0.325441686585918
TRINITY_DN8898_c0_g1_i8	-0.636368690806447	-0.789868614793055	0.786191767187407	0.342533025201906	0.488476336716889	-1.02619484195788	-0.13014768356839	0.0871698627352195	-0.671194925464866	0.660305685225341	1.55658803145507	1.72849904884639	-1.263584114493	0.0850542521568274	-1.39578261705991	1.66729211554145	1.52416159631183	-0.725328362598345	0.0427002392531901	0.423701414532618	-1.23914401635536	-0.384849871339202	-1.35664216920069	0.11172441838124	0.884871429621835	0.643152421097123	-1.4791885755804	0.0658728389532075
TRINITY_DN6998_c0_g1_i8	-0.999977187959329	-0.601626817613364	-0.999977187959329	-0.395905864290468	1.46599727654474	-0.999977187959329	3.1753877258161	-0.999977187959329	0.0683496734751764	-0.999977187959329	-0.164053113704954	0.296920669740748	4.06395711779477	-0.701318872394814	-0.508380593548881	-0.999977187959329	-0.999977187959329	-0.999977187959329	0.484418774543337	-0.452033876668979	4.51559650753886	-0.771004618199168	-0.390222225786886	-0.999977187959329	1.64940834122219	-0.999977187959329	-0.735741036915782	-0.999977187959329
TRINITY_DN10787_c0_g1_i2	0.720516840842597	0.249623226094463	-1.19809783460268	3.00425409445092	1.40983368018653	-0.892875429746143	2.64709709026239	-0.610654344377769	-1.30597902117389	-0.618110149296816	0.106929175787399	-1.09470468538225	-0.139932712521247	-1.05906511588609	-0.469974371606745	-0.988115131249278	-1.18041097394864	-0.209141615642698	0.43148450636308	-1.02820348933786	-1.31612365351012	0.936213603421789	0.240109494796091	-0.787464248835833	2.64619934397445	-0.520396721342719	0.637321489064779	0.3896669532163
TRINITY_DN2188_c0_g2_i12	-0.509485034596123	0.0345056850687265	-0.509485034596123	-0.509485034596123	-0.509485034596123	0.917584720614663	-0.509485034596123	-0.352441324450543	0.336907986256237	-0.509485034596123	-0.133194651259072	-0.509485034596123	-0.509485034596123	1.19759795717558	3.31894345072486	-0.509485034596123	-0.509485034596123	0.0065301124075412	-0.270698175009007	0.96300273686662	-0.509485034596123	-0.509485034596123	1.19759795717558	0.334498809452203	-0.509485034596123	-0.138762759447956	-0.279282021229702	-0.509485034596123
TRINITY_DN25313_c0_g1_i1	4.45377105835681	-0.999355551223438	0.573251299320002	-2.17090979625041	-2.40969665583753	-1.90380572610757	-1.75893209672062	1.56032868325147	-0.514394034504218	1.56235261489954	1.41323739219085	0.777912753389004	-2.40969665583753	1.64584609212476	-1.20743567227552	0.863371585816043	0.59929212738973	-2.40969665583753	2.32088896025964	1.57935149885642	-2.40969665583753	3.73498197829959	-1.36146047018468	0.422990860602007	-2.40969665583753	0.808309494446902	-1.96821317625488	1.61710340350619
TRINITY_DN20938_c0_g2_i1	-0.306967272360519	-0.258107870910211	-1.24506483343461	-0.278634366128314	2.76687800017475	-0.832554262184807	-1.24506483343461	0.859942691326362	-1.24506483343461	-0.587882173306189	-1.24506483343461	-1.24506483343461	3.99555479587715	-0.856599736151459	0.848833329150939	-0.881052779875998	-0.886668571477958	-0.569700520685467	-0.740190244036148	-0.575130997765651	5.22490252000325	-0.964108519603556	0.35472901868763	-1.24506483343461	3.6096290448396	-1.24506483343461	-0.173988671423653	-1.03342958010746
TRINITY_DN9774_c0_g1_i10	0.0901504896901937	0.148124539679091	0.739467194915293	-1.25513775356214	-1.15037814984213	0.0702326163856539	-0.999221068235239	0.64105501216008	-0.0897939239904204	0.861921870861699	0.917019288393071	0.870941494122179	-2.09150226645278	0.105702778539966	-0.293948299486577	0.807503793447099	0.81242240172044	0.136678123916628	1.2742811415891	-0.663171865103224	-1.71456937219944	1.18625337393383	0.430126080826553	0.203684526948847	-2.34703505035057	1.88632020717985	-1.36965795931124	0.792530774224184
TRINITY_DN105453_c0_g1_i3	0.0589765830797532	0.0147679835622149	-0.240127077461562	-0.485014136585097	-0.485014136585097	0.244429870248566	-0.485014136585097	-0.485014136585097	-0.485014136585097	-0.485014136585097	-0.485014136585097	-0.485014136585097	-0.485014136585097	-0.344889912676026	1.80009211447616	0.163911422868024	-0.485014136585097	1.71818701973151	-0.342273964469015	-0.485014136585097	-0.485014136585097	-0.198132988796935	1.58949129977853	-0.485014136585097	0.0500434583097456	-0.256041566824936	2.42206880553939	-0.375319271759167
TRINITY_DN8259_c0_g1_i1	-0.747808514517535	-0.400188449061384	0.266061967525004	1.96992033848433	1.86656632015811	-0.193063122368983	1.56452258912796	0.365555597769416	-0.454807318519163	0.353735006931305	0.288933127045068	0.0649535443335871	0.693865836826903	-0.939887718735912	-1.03199526275251	0.356896646418012	0.503778360377175	-1.16643504422698	-1.08249211417871	0.086143571154583	0.826787610780368	-1.03285703629279	-1.59948902034982	-0.262422115393446	1.2439968520325	-0.170696791300849	-0.51398013423815	-0.85559472702807
TRINITY_DN34866_c0_g1_i1	-0.994721539296926	-0.994721539296926	-0.994721539296926	3.85737720398508	4.78949450406134	-0.994721539296926	-0.994721539296926	-0.994721539296926	-0.994721539296926	0.282668159513937	-0.994721539296926	-0.994721539296926	2.57172832922249	-0.994721539296926	-0.994721539296926	-0.994721539296926	-0.994721539296926	-0.994721539296926	-0.994721539296926	-0.994721539296926	3.43643337113243	-0.994721539296926	-0.994721539296926	-0.994721539296926	5.65810909629179	-0.994721539296926	0.29334166102839	-0.994721539296926
TRINITY_DN3072_c0_g1_i1	4.65136895852938	-0.66964792517456	0.435013895075906	-3.20659604547618	-4.84397444034848	-3.04530176139067	-0.0655030061486421	3.0079931746671	0.786285402918386	3.19983483180992	4.09468773949516	2.31216932647956	-4.84397444034848	2.79449767632555	-3.46435347829277	0.680151938127352	1.0633729363698	-4.84397444034848	3.94428385291797	4.36364026754055	-4.84397444034848	5.01040621085759	-4.50940616468234	0.234763468833385	-4.84397444034848	4.4361142516223	-4.84397444034848	3.0100710916861
TRINITY_DN1755_c0_g1_i2	2.64135609235436	0.513660005755615	0.342916420613728	-2.27060855819697	-2.56777508478646	0.888135280032219	-1.9851147018309	0.613605723221037	2.34806576067247	1.02719025276535	1.01788430274222	-0.779697483703279	-2.88818788078275	0.320891397768286	0.257895214276249	0.125520927580131	0.785818682069361	-1.71319443483692	1.26800664261281	0.693114282604759	-3.58227676677145	3.12641380819649	-0.796997361309639	1.55571874096938	-1.16948532460592	-0.0453136832645251	-1.58354469863061	1.85600244448496
TRINITY_DN19087_c0_g1_i5	-1.90872846783201	-1.52617648775219	0.992942966516998	0.881565719783989	0.250638341911728	-0.647887322337282	0.118255973266816	0.166483243516233	-0.349287641357759	0.621352681608546	0.130738970446519	0.208654899099475	2.62745397894813	-0.473266553352732	-0.641317518972896	0.401732841829808	0.221756294322712	-0.730146604259243	0.0269277120031157	0.0882627822956534	2.80545979889497	-1.17673068118827	-0.751213101549484	-0.161430590380982	-0.795333562595879	0.212114186312305	-0.123439487127988	-0.469382372050277
TRINITY_DN3502_c8_g1_i28	0.767594261658263	0.346551133067315	-0.450876949084998	-0.450876949084998	-0.450876949084998	0.0911334064516111	-0.450876949084998	-0.450876949084998	-0.450876949084998	-0.450876949084998	-0.450876949084998	0.465981815614756	-0.450876949084998	-0.226836674867068	0.389888388238876	-0.450876949084998	0.586856678361517	0.298442775489082	-0.0232707763030987	-0.450876949084998	-0.450876949084998	0.114720226769227	0.803717093948143	0.301871642322136	-0.450876949084998	0.714552671339187	1.27508228542419	-0.0448845894091613
TRINITY_DN22528_c0_g1_i1	-1.33276385382948	1.71878226574845	-1.33276385382948	-1.33276385382948	-1.33276385382948	5.70325586304506	-1.33276385382948	-1.33276385382948	7.10849136468279	-1.33276385382948	-1.03176159779666	-1.33276385382948	-1.33276385382948	-1.15261599267105	5.3309223261366	-1.33276385382948	-1.33276385382948	2.68248391986946	-0.710770622163356	-1.08180228029626	-1.33276385382948	-1.33276385382948	0.0143348167927895	0.198804754985484	-1.33276385382948	-1.33276385382948	2.54409684293836	-1.33276385382948
TRINITY_DN13233_c0_g2_i2	-1.5516705051882	-2.53135893515884	1.40806562459807	4.29181972140866	6.23309257204674	0.975287934722943	-0.137686232768067	0.100679631061932	1.6441577870373	2.19337928384093	1.1683504893494	1.57020212853371	-1.08797911841131	-2.81350216394034	-2.81350216394034	1.44365935589658	1.23717365637678	-2.81350216394034	-2.81350216394034	0.821787890339244	-2.81350216394034	-2.81350216394034	-2.81350216394034	2.47067879620496	5.81224685488232	-0.740367459310121	-2.81350216394034	-2.81350216394034
TRINITY_DN579_c1_g1_i15	-1.42925134377923	-0.911219851177059	-0.917277361997427	3.12484629405611	3.82367895262619	-0.0032550224281489	0.038549812709179	-1.02652916693362	-0.631823261626915	-0.651884234328815	-1.0946830681131	-0.760224578269597	1.10331497948828	-0.0793199704191134	-0.814777060941527	-1.11310560148587	-0.617780313249392	0.239321672696661	0.440225290186173	-0.669669370545673	0.833783062054566	-0.464298290878429	0.224267326974372	-0.785856890299336	3.67659432371193	-0.105593052752983	-0.945886983065878	-0.482146292211354
TRINITY_DN120280_c0_g1_i5	-0.284244205094124	-0.198033916097328	-0.131593478631739	0.0481950396742628	-0.249500820380676	-0.546353509876091	1.49736786755323	-0.267682473001398	-0.23690863908534	0.0736914500005099	-0.461242676277928	-0.484444412373054	1.21394933577246	-0.119985524875149	-0.390803530708703	-0.323644047544875	-0.254931297460861	-0.340864749844049	-0.0849055456402895	0.0297034376231726	2.7542208104773	0.650447197557615	0.213294012099649	-0.450818533810516	-0.167841886622362	-0.0897495178716036	-0.728258089035004	-0.669062296527103
TRINITY_DN651_c1_g1_i1	-0.576097912987215	0.387376210987671	-0.576097912987215	-0.453093958932396	-0.573215404454094	1.47388128972058	-0.576097912987215	0.302823566762635	0.255779328204458	0.338466610506724	0.540932140022972	-0.576097912987215	-0.574655938813309	0.528909611773758	1.00501226223833	-0.576097912987215	0.0645230150484825	0.369509790194157	-0.576097912987215	-0.576097912987215	-0.576097912987215	0.375489881827539	0.196210061971188	1.02274366514607	-0.576097912987215	0.0598885907584077	0.44039840690898	-0.576097912987215
TRINITY_DN5731_c0_g1_i10	3.36076866261555	-1.95729370478844	1.83874302498038	-1.3629768267913	-2.71517036453633	-1.90534436843888	-2.35677410257968	3.40372919118575	-2.71517036453633	1.89476185104568	-1.05023248709458	2.10163411029654	-2.71517036453633	3.92336691467885	-2.71517036453633	1.15706740910612	2.45703709758247	-2.2123306062804	5.81632416764665	-2.39439688759046	-2.71517036453633	4.54973194817577	-2.56851514241687	-2.71517036453633	-2.71517036453633	0.620541545784127	-2.71517036453633	6.40552111917342
TRINITY_DN6416_c0_g1_i24	0.0728862187493609	0.290674640151068	-1.06264865101183	-1.06264865101183	-1.06264865101183	-1.06264865101183	-1.06264865101183	-0.773404365855186	0.00292366058179327	0.991157792683965	0.952420670705819	1.25668025282758	-0.918602281395122	1.45689325356661	0.656753860921432	-0.165795578115122	-0.114795507624812	-0.027728666662669	1.14055250530478	-0.530581098722798	-1.06264865101183	-0.0376198565203063	-0.11180701346268	0.470914697202683	-1.06264865101183	0.463921009485955	0.387308832616175	1.97578753064428
TRINITY_DN23109_c1_g1_i1	-0.465369985328682	-0.465369985328682	0.217203312018896	-0.312213197267261	-0.465369985328682	-0.177306785003366	-0.465369985328682	-0.29544498388637	-0.349005228636897	-0.465369985328682	-0.246278927082485	0.0272523432457637	3.33351002208258	-0.465369985328682	0.0221163640198542	-0.465369985328682	-0.465369985328682	0.179870527316583	0.167828701045322	-0.370458338303215	3.76290999845376	-0.465369985328682	0.192727220022689	-0.349005228636897	-0.465369985328682	-0.465369985328682	-0.219265975444765	-0.465369985328682
TRINITY_DN39774_c0_g1_i1	-0.429075321301421	2.53955707126962	-0.527717777380265	-1.88185089564841	-2.0232403150686	2.02823200892384	-2.55506114480101	-0.446976381255087	1.05605364377612	-0.538173217370588	-0.888333215446861	-0.296888394927249	-2.17254164438506	-0.332322088421834	4.1130872829313	-0.259829976628773	0.0197543522052497	3.10803158525869	0.378994218969864	-0.952011967065806	-2.40645948953861	0.702984780314119	3.53687351572244	3.90523887390241	-2.06928768258804	-1.20406436192249	-2.47712249570853	0.0721490361849932
TRINITY_DN9491_c0_g1_i1	-0.988568779139806	-0.775809345122981	-0.425678538499816	-0.898122079450645	-0.893220902552325	-0.286980692681383	1.43177943150781	-0.631818372999209	-0.286062655716973	0.183346146812321	0.123457838594305	0.0395317563681596	4.17080116485683	0.0387992379259747	-0.334118056944781	0.133441927166927	-0.0676087982268625	-1.12637102844022	-0.404104188705176	0.352939684717073	3.90416414623285	-0.935061636633296	-0.89182361911052	0.179031169356263	-1.26963710780386	-0.242224852657738	-0.126371028440221	0.0262891795873073
TRINITY_DN3494_c0_g1_i1	-1.58271550635231	0.511182656233238	0.260464383904861	-1.30413595589389	-1.58271550635231	-0.210320541114289	-1.58271550635231	0.591690912177436	-0.241868429301899	0.457475565485982	0.446914061210751	0.364389545215561	-1.58271550635231	-0.460374098826194	-0.0993511456389635	-0.132230046491193	-0.0601575134818764	1.24103385395596	1.99827411779392	0.874090642878161	-1.58271550635231	-0.353127583611661	1.70874071010218	1.0220674978576	-1.58271550635231	0.411864217863434	1.07583875429858	1.39383143349618
TRINITY_DN6152_c0_g1_i7	3.97199339598415	-1.46644821916629	2.92807587010103	-0.227956887831531	-3.97418837795259	-0.902501184878606	-0.226701310631175	2.17190916140899	-0.0343607944134918	3.08222680471908	2.08715729512537	1.78760500826094	-4.51520753108615	2.79365022986959	-3.37508330717708	0.634661501158144	0.834299291275497	-4.51520753108615	3.34569941462682	3.15688538696778	-4.51520753108615	3.654887778468	-4.36205074302473	-0.772662297220095	-4.00931660135619	3.37449111077139	-4.51520753108615	3.58855759925959
TRINITY_DN5770_c0_g1_i6	0.424850810393745	1.50260717070684	-1.46345408481474	-1.46345408481474	-1.46345408481474	-1.46345408481474	-1.46345408481474	0.351711429272835	0.705508799192186	1.42426613154445	1.24031109397867	1.61361796855903	-1.46345408481474	-0.0433759688353683	-0.276319793340207	0.430296416905824	0.981742897566967	1.40661466696767	1.8127447802175	1.02300287095399	-1.46345408481474	2.32345587234757	0.969772463475161	-0.145571201985329	-1.46345408481474	-1.46345408481474	-1.11069555977411	-1.46345408481474
TRINITY_DN313_c0_g1_i1	-0.128306248747394	-0.348818036005966	0.978439933649421	-1.24003844760247	-1.78274511052667	0.823619866926706	-1.9174287277717	1.1530562410121	0.963053417775042	0.390602518927249	0.453525648634494	0.404155007395475	-3.1020619919575	1.54544197483237	0.548457447203818	0.422690470321016	0.424446090717359	-0.772328494581335	1.02012242053862	2.21042712062429	-3.81445397025401	-0.0746858595172721	1.24116589830705	0.669540901423098	-2.05743072374655	2.52687293388549	-1.16539210818462	0.628071826721888
TRINITY_DN36344_c0_g1_i5	-0.0349715775492399	-0.410729089166272	-0.155120535729645	-0.167887831803523	-0.353353684141613	-0.646916887775614	-0.332669529969876	0.231955993826048	-0.455868594767548	0.270320515746261	1.0037663492229	1.05881641055255	0.0897933395360643	-0.100773635944986	-0.823239660416077	0.774649014749349	0.64560428255856	-0.563816508134662	0.829820356688487	-0.0585538078939436	0.416769304318993	-0.13886973140307	-0.692308790589628	-0.455868594767548	-0.823239660416077	-0.196566907810084	-0.823239660416077	1.91249912149627
TRINITY_DN3777_c1_g1_i6	3.28472526706802	-2.57247754701551	1.97771953554497	0.360596980396668	-0.977387986313804	-2.06818490491547	-1.91652576070101	0.376950821853154	-2.18452214921088	1.42079943914485	3.05841805298134	0.372206670781328	-2.17338159160568	2.01826608677671	-1.67218744857713	0.738801496971313	1.52363941630794	-2.50110132430281	4.7901666333919	0.941455234426558	-2.24446468966717	1.89579617416925	-2.49646615552562	-2.12071601292532	-0.98751504629435	1.1757550074092	-2.81492762069321	2.79456142052476
TRINITY_DN436_c2_g1_i5	0.0919455482669376	3.01733134965926	-0.526084113898647	-1.91342362443891	-2.33673286168129	1.31690044970496	-1.80866169710256	0.00582188379602755	2.14049112422939	0.136794315475466	-0.841037699057223	-0.621718111770399	-2.33673286168129	0.138870883003307	2.16177332750739	-0.895780663651656	-1.40391575893944	2.95818190973968	0.71045650203116	-0.506883301836602	-2.33673286168129	-0.58913063140635	0.73862862113295	1.086979757373	-2.18357607361987	0.906174460441699	2.0713675583384	0.818692570065905
TRINITY_DN3094_c0_g1_i2	-0.0277751748701258	1.61841412510148	-0.818547212732126	-0.818547212732126	-0.818547212732126	-0.818547212732126	-0.818547212732126	0.126311233075413	-0.818547212732126	0.481283549090244	-0.818547212732126	0.584174964113479	-0.818547212732126	0.979710719912375	0.121807498801167	-0.299508603132067	0.693932534187507	1.18000937039821	0.327456238406799	0.748024427894635	-0.818547212732126	0.0310517984193258	0.710024106138632	-0.818547212732126	-0.818547212732126	1.2064815817594	0.279737582991297	0.242883387765622
TRINITY_DN11495_c0_g1_i22	-0.0298631482322784	-0.324998397233096	0.0254988498510367	-0.324998397233096	-0.324998397233096	-0.158925721286391	0.138624059618797	0.055731051270452	-0.324998397233096	1.94343599634329	-0.118355173249701	1.12865086881019	-0.324998397233096	0.797343010293023	-0.324998397233096	-0.324998397233096	-0.183565606303801	-0.324998397233096	0.682914684410168	0.197057351927868	-0.324998397233096	-0.0898840768567393	-0.324998397233096	-0.324998397233096	-0.324998397233096	-0.152510881722962	-0.324998397233096	-0.0111721008426987
TRINITY_DN3315_c0_g1_i29	-1.0473047052161	0.900174440750579	-0.24077441595653	-1.0473047052161	-1.0473047052161	0.851870925264418	-1.0473047052161	-1.0473047052161	-0.132740181722156	-0.0654520519263546	0.693407028183006	-1.0473047052161	-1.0473047052161	0.359776070234405	2.19971134455125	-1.0473047052161	-1.0473047052161	1.50900207900888	1.11167854594429	-1.0473047052161	-1.0473047052161	1.07603040803699	1.64311239031637	-1.0473047052161	-1.0473047052161	0.360863665492011	4.39560562484818	-1.0473047052161
TRINITY_DN1582_c2_g1_i2	-0.0817719813852866	2.75563351390195	0.580757946837112	-1.63923903347898	-1.15453370142276	1.43206803938032	-2.45142171812611	-0.398407490342307	0.806398020307263	-0.564114294880729	0.138100759561367	0.462544079112444	-2.0935159142619	0.727608869769112	1.6097752195575	-0.108847903968424	-0.734338890351922	2.53943175822018	0.415149246922476	-0.244191941903188	-3.29138130561564	0.464147251897584	1.7449022223728	1.33172468741756	-2.5031132227488	-0.493123372971141	0.422314509227718	0.327444646971799
TRINITY_DN19312_c0_g1_i2	-0.167893987689951	-0.447662409283546	-0.13267592381503	1.62787022188381	3.08826611533342	-0.0211292711668725	-0.447662409283546	-0.211322870115172	-0.447662409283546	-0.0691507860298157	-0.447662409283546	-0.177432502045548	-0.447662409283546	-0.21009869096587	-0.381400967014824	-0.447662409283546	-0.447662409283546	-0.447662409283546	-0.346012333189111	-0.193068366250405	-0.447662409283546	-0.447662409283546	-0.388307131667124	-0.119975045107498	3.31245206129518	-0.447662409283546	-0.315414610985106	-0.370419410351085
TRINITY_DN9070_c0_g1_i5	-1.05967101886364	-1.27897052172737	0.464836243577017	0.931238245065503	0.73441824638465	0.369961765944965	-0.518564672374018	-0.100338895464127	-0.0875787853867163	0.0621358014929787	0.344165331549294	0.486409071111675	2.05817435586833	0.199279642973395	-0.223604800164509	0.359833995038258	0.0489585025499668	-1.84376613000309	-0.708321115111137	0.699372370229553	2.51045165983411	-1.6410132039061	-1.27897052172737	0.301060285613092	1.09974396942248	1.07807963339477	-1.27897052172737	-1.72834893359458
TRINITY_DN3026_c1_g2_i5	-0.212408663517389	-0.231283111508703	0.212847299290467	-0.512239425339759	-0.13372780208603	-0.360380608612754	0.341357080862753	-0.353902398172659	-0.365584203220294	0.258378221316444	0.42208835297561	0.275193039177109	2.03989168291402	-0.212408663517389	-0.243206278884522	-0.020642830929311	0.304974498918567	-0.512239425339759	-0.374735901589824	-0.399872902267196	2.32287618991846	-0.439104720709544	-0.42953683600951	-0.365584203220294	0.175717068704722	-0.278351365165482	-0.512239425339759	-0.395874668647975
TRINITY_DN49872_c0_g1_i2	-0.731870700920517	-0.576121468242572	-0.0475007719075099	2.76356864203077	1.45937608879575	-0.731870700920517	1.69573547186138	-0.580011884193512	-0.731870700920517	-0.572241515099289	0.283912296320411	-0.420367585452247	-0.348926831351526	-0.144985888068332	-0.444989553132355	-0.430868444887702	-0.731870700920517	-0.416884215452001	-0.404183336744469	-0.421530580308366	0.903187128804697	-0.494306982602841	-0.416884215452001	-0.731870700920517	3.05618852272903	-0.374600225240957	-0.506595771050947	0.0983846232471662
TRINITY_DN557_c1_g1_i10	-1.44820643613524	-1.44820643613524	-0.758459997641684	2.78575829584523	3.38220102023606	2.30261442053804	3.95649236238757	-0.44316581943471	6.50216865707686	-0.828089271106556	-1.44820643613524	-1.44820643613524	2.80328544250996	-1.44820643613524	-1.44820643613524	-1.44820643613524	-1.44820643613524	-0.388159052465301	-1.44820643613524	-1.44820643613524	-1.44820643613524	-1.44820643613524	-1.44820643613524	1.35357304548947	1.1817329733043	-0.126855534710623	-1.44820643613524	-1.44820643613524
TRINITY_DN5433_c0_g1_i2	-1.87899372265643	0.624231524700899	0.0840504896489702	2.24209535213157	1.80550445161564	-1.02765882612429	-1.65688307769605	-0.804290701026308	-1.69500311002457	-1.31555696906027	-0.487568780599537	-1.12341245032288	1.10458049419165	-0.236045049586469	0.55045520905987	-1.20110672708296	-0.629458171427758	-0.460939384253999	0.108005032484138	-0.372901416070653	1.80162597873504	0.260368785700177	0.882925554091785	-1.67474686481071	3.85666466913005	-0.0665762141120716	1.66199832036641	-0.351364397001226
TRINITY_DN828_c0_g1_i8	-0.960649467272657	0.143640039411463	-0.581939356129971	-1.68042228527535	-2.36059031435663	0.705977947689645	0.294352253303244	0.0896142705373233	1.77939563772927	0.428724566480312	-0.0345821418917831	-0.402977484868165	-2.00500902650844	0.888284109698139	2.66862336725496	-0.795874205792034	-0.837578319028562	0.496551797261688	-0.147959060438968	-0.725281314207054	-2.07790957355588	1.48605819843995	2.49848888064184	2.25968760735653	-2.25216455304227	-0.48782464022214	1.02033263952595	0.591030427259607
TRINITY_DN8012_c0_g1_i3	-0.525460063036076	-0.525460063036076	-0.525460063036076	-0.0216025304586472	0.281070226223489	-0.525460063036076	0.60810346270503	-0.23267831380823	-0.0871672114569295	-0.24450374920502	-0.525460063036076	0.330529634272404	2.42594122863823	-0.413093539963513	-0.525460063036076	0.148096360954068	-0.094639566516305	0.624449604498848	-0.525460063036076	-0.525460063036076	1.54767464159414	-0.525460063036076	-0.525460063036076	-0.525460063036076	1.85665379689785	0.102146775093574	-0.525460063036076	-0.525460063036076
TRINITY_DN3327_c0_g1_i1	-0.638245084044731	0.640726444627423	-0.657686524222648	0.480632311807188	0.231755100629654	0.448791715650234	1.89858448770959	-0.544029742427081	0.229111187169672	-0.00761300433484546	-0.404745705275892	-0.727016035971024	1.19790210463247	-0.72359732574356	0.0956596853703362	-0.219992664124321	-0.639049934855502	0.793790197066819	-0.464124252354824	-1.18431001154293	0.108183994764531	0.0732313959301065	0.597647674888196	1.1319678344477	-0.363590519240832	0.168304987202102	-0.406800338959348	-1.11548797879849
TRINITY_DN1774_c0_g1_i1	-1.03507816746395	2.18653016407157	-0.999227789538915	-0.382771259712646	-0.538000657240004	0.957940524631845	1.12892547398819	-0.909054933997489	1.0050888904442	-1.07531018236974	-0.144658229060479	-0.516627006447437	1.72271412224062	-0.824188138380978	0.271403547890704	-1.31151257654282	-1.09102026545841	1.73749074665239	-0.0649310365897451	-1.13376991291774	1.14186452969568	-0.508399802655632	0.739712746812349	0.893540257901043	0.0433685787571438	-0.327965442423539	-0.0989399287546437	-0.86712425353157
TRINITY_DN9046_c0_g1_i1	-0.202414802149589	-0.693698548574689	0.2466020125374	0.134562879611067	0.986787909471249	-1.11309245289767	3.84562135851262	-0.321334385891083	-0.869253055085287	-0.268546971531648	-0.0225910784245205	-1.98336627973945	3.81161364863703	-1.58078890144908	-0.881862668302044	0.290751876407098	-0.546342755434542	-0.648030797687505	-0.342017192163516	-0.496589720237443	3.13728238096466	0.235984618950671	-0.227385147358748	-0.599230460949003	-1.54111559377099	0.969495384631794	-2.00119957282677	0.680158314749985
TRINITY_DN12411_c0_g1_i7	-0.0158137817582564	-1.04594949973158	1.29281921639154	-1.14541720018342	-1.29233141695567	-0.219686115123907	0.152868052833424	1.13786588949418	-0.691650682487586	1.11719232122943	1.00729941751302	0.708232907338982	-0.758693982498992	0.014618114455704	-0.491765660560707	0.779240051524775	1.21593454224232	-0.873066856226527	1.27692992723173	1.30032447478443	-0.490470020562635	-0.251705111284621	-0.0383563504093447	-0.944891995827639	-0.821655041150753	-0.400115243356663	-1.16802399530141	0.646268038380184
TRINITY_DN2081_c0_g1_i10	-1.67936056142521	-0.740901150036757	-0.35424816325015	0.878087850445075	2.13831013833424	-0.0285870599016178	-1.80888361393454	-0.756324240213938	0.635995256643694	-0.248890056390552	0.0883198249090036	0.0388271765625312	0.871788967246249	-0.413665212174729	0.0262980356300284	0.0105652204150912	0.141299950541571	-0.296326508723376	-0.337893391165211	-0.0266683549852287	2.52591057438844	-1.51205315691341	-0.407803725275738	0.343336287572062	1.82950911137173	0.923385517588365	-0.823411473279718	-1.0166172439779
TRINITY_DN19736_c0_g1_i2	-1.48446769996563	0.440518161917028	1.33645424090265	-1.54050449723211	-2.26706599553266	-0.132444980315842	-2.20782679215798	1.3326192290127	0.731313302135259	1.49925902123792	0.928702797336752	2.38309239930538	-3.85491100478693	1.19880856881756	-0.199101250431481	1.82861703170813	1.89282547838366	0.248166941810639	-0.572916086983812	1.48472524966543	-1.89217691419113	-1.11355188746811	0.762563807121484	0.769189889841181	-2.0599753419834	0.803471877094725	-0.121882120814158	-0.193503424427249
TRINITY_DN581_c0_g1_i49	-0.414556619560985	-0.414556619560985	0.125470649696523	2.21538278987856	3.20038874737589	-0.414556619560985	-0.414556619560985	-0.414556619560985	-0.414556619560985	-0.362140725409846	-0.414556619560985	-0.414556619560985	1.066225504843	-0.326415022691967	-0.414556619560985	-0.414556619560985	-0.414556619560985	-0.414556619560985	-0.414556619560985	-0.131227451509343	2.50344789903689	-0.414556619560985	-0.414556619560985	-0.414556619560985	-0.414556619560985	-0.414556619560985	-0.414556619560985	-0.414556619560985
TRINITY_DN7786_c0_g1_i34	-0.57931988953017	-0.57931988953017	-0.0633047425265052	1.37226790528458	2.44801112548692	-0.57931988953017	2.14990656546098	-0.57931988953017	-0.57931988953017	-0.196376019961179	-0.265493593139772	-0.57931988953017	1.21103512418067	-0.542289158585203	-0.57931988953017	-0.57931988953017	-0.406832374020036	-0.57931988953017	-0.57931988953017	-0.232221218907902	0.315982731803137	-0.481709092903748	-0.57931988953017	-0.57931988953017	3.3808210907806	-0.57931988953017	-0.57931988953017	-0.57931988953017
TRINITY_DN22427_c0_g1_i3	1.00173020357575	-0.415878896532729	-0.538823268907004	1.37428776460206	2.5521152721995	-1.15635363208459	0.0455029826127094	-1.33619410239199	-0.92364615513884	-0.743513688509993	-0.790452911468548	-0.869844512416891	3.38123808919511	-1.16885094115969	-1.47535685006361	-0.490040895820724	-0.673752848993112	-1.4891187513081	-0.512819541083259	-0.232628937269908	4.44844826364553	-1.03027388370502	-1.11096172927058	-0.722228979917462	3.84414950332782	-0.711434353867555	0.085048546413566	-0.340345745662453
TRINITY_DN30836_c0_g1_i11	-0.280057871585835	-0.329345834261683	0.95014981827128	-0.211323859904714	-0.327455014802442	-0.49986222535806	-0.938155076937207	0.405536992241812	-0.564089358714669	0.823130196424413	1.15641882104285	0.979467624789076	-0.938155076937207	0.0575103327989021	-0.742807478614988	1.16315882414909	0.795633091687975	-0.791499854817742	-0.0144353981878181	0.387231337722567	-0.637152820904393	0.65448135166937	-0.433280487538742	-0.564089358714669	-0.365750429546875	0.14045475775916	-0.647730673071907	0.772017671342455
TRINITY_DN1216_c1_g1_i25	-1.8245036061463	-0.174198577226272	-0.261345475743492	0.156983761651962	-1.8245036061463	0.557056648623162	1.54076899361823	-0.146882613692713	0.460898612715948	0.0908260698667096	-0.804445953805046	1.36294744788103	4.31582515961457	-0.727567123643343	-0.0175609415685374	0.621223097203684	0.565338502829529	-1.03958090458344	-1.64690467681857	0.244167204518799	4.79533487218157	-1.8245036061463	-1.13565186228042	1.42736694255564	-0.553077930053365	-1.14643170103366	-1.47513832855209	-1.53644040582098
TRINITY_DN4322_c0_g1_i12	-0.845516295527335	0.187221482738157	-1.31029597185482	-0.252119965030894	-1.5424016242169	-0.923725127878032	4.7639801869216	-1.2890981905437	-0.0671868279115733	-0.718799643693143	-0.159959474368111	-1.07805327426933	5.8052120446762	-1.18675953371183	-0.306457313162044	-0.8755344404315	-0.443534949073937	-0.496488206669545	-1.26737799392011	-1.17972007525201	6.10955821006117	-1.48921776440096	0.283466073366001	0.380584855463072	-1.62710812151986	-0.221276364654037	0.468841185618311	-0.718232880754843
TRINITY_DN1683_c0_g2_i16	0.119078117811566	-0.280366446777892	-0.280366446777892	-0.280366446777892	-0.280366446777892	-0.280366446777892	-0.280366446777892	0.0147688022229262	-0.280366446777892	0.54582608945871	0.69782918290376	0.588320318544243	-0.0850188484556726	0.306518366074293	-0.280366446777892	0.29203820061244	0.0542018288882411	-0.280366446777892	0.611052740068187	0.351901768721621	-0.280366446777892	0.254691148116951	-0.280366446777892	-0.280366446777892	-0.280366446777892	-0.280366446777892	-0.280366446777892	0.454288986701113
TRINITY_DN6199_c0_g1_i7	-0.337540201579493	-0.552908173782973	0.726265934706074	0.84270307472083	-0.552908173782973	-0.552908173782973	0.453569390288232	1.11702566188599	-0.552908173782973	-0.552908173782973	0.912282714143009	-0.101894930839	-0.552908173782973	0.347813753781142	-0.552908173782973	1.60251725796422	0.555449004307445	-0.552908173782973	-0.552908173782973	0.813903599344154	-0.552908173782973	0.603488442814692	-0.48526945690761	-0.552908173782973	-0.552908173782973	0.0204663526629715	-0.552908173782973	0.117025661885988
TRINITY_DN4263_c1_g1_i7	0.0690758466038621	0.727920476037427	-0.372258396383209	-1.31201432075164	-1.63047578591923	0.0664083049362274	-0.408289478597115	0.428533314121235	-0.412624689108096	0.739130284112611	0.712363374549825	0.719455587440887	-1.63047578591923	-0.219592008723647	-0.658150744362076	0.316255074221082	0.0774906688567487	0.45766581094979	0.616540263848118	1.5187835795804	-1.63047578591923	0.42610774244714	0.582093552931579	0.362655085510035	-1.08846543038262	0.279489280838741	0.713500474148308	0.549353704932075
TRINITY_DN8888_c0_g1_i2	1.68406598837284	-1.91016717168047	1.98561939499349	-1.01828478853579	-1.56213758063785	-2.29404585924867	-0.55513985451303	1.24471620262902	0.112715654556471	2.72524179488466	2.84653795132241	0.549873079181285	-2.86547997512518	2.15817459178106	-2.29501704409914	0.140458901389493	0.873720065105712	-2.21379679449307	2.86958180935525	2.96068713267524	-2.12822587080085	0.616335598492683	-2.52520257035893	-0.476463915436671	-2.86547997512518	3.1723854072986	-2.33042238023034	1.09975020824695
TRINITY_DN1539_c1_g1_i12	0.239789551638082	-0.667626520224976	1.18408839273781	-0.480287969522602	-0.874987328369611	-0.15818679623051	-1.21754207384693	0.263756867700634	-0.53676764835447	0.530060156428012	1.21888631420562	0.939501636298649	-0.948508927391694	1.05179035588723	-0.00403925386301496	0.711870214054322	1.20469092683612	-0.290024827648455	-0.618224280148705	0.125012671630389	-0.910696573532649	1.34170498661498	-0.459665414099035	-0.44861673828318	-0.87157804350406	-0.161652315650649	-0.534968776499353	0.372221413138046
TRINITY_DN203_c9_g1_i6	-2.06714350844878	-2.15114500324497	1.15315501550865	1.54733145772598	1.66843521851227	-1.44262436843166	1.67321820055531	1.62157972753452	-0.770332090630565	-0.577314463934417	0.294612638592255	0.66048082441559	2.04702537928968	2.46286311340903	-2.26532906925158	0.128930300508316	0.1170090278255	-2.53076596530068	-0.312604778205517	1.63691309656067	0.857561358498068	-0.307961404255416	-2.23916240727011	-0.359238859261863	1.2631299172482	0.582100943362505	-1.82943870788774	-0.861285593423251
TRINITY_DN2934_c0_g1_i6	-0.993300035251086	-0.670311524997431	-0.182161489097488	0.520543649620415	1.23693236926374	-0.86522987675577	-0.039103724864211	0.0297204333148005	-0.505223629666895	0.122585126478337	0.229849905158102	-0.133856602045028	1.62982834200533	0.452080034459857	-0.473432562751815	0.368901661974766	0.82650337202964	-0.461459921085739	-0.672433135734035	-0.262979754726892	1.55200517822732	-0.787291227663292	-0.724310906279671	0.224158793080247	0.934652175885262	-0.157435391082233	-0.738688208502287	-0.460543050993939
TRINITY_DN9061_c0_g1_i1	0.638369258300933	-0.9940079426597	0.1017386412781	0.42474132230821	0.370137991650547	-1.74796660773921	-0.360977001770554	0.4292836578318	0.347384581546625	1.62699044273455	-0.260831438106608	1.02911857364919	-1.13665621769071	0.472959908264454	-1.54326412924966	0.920386292637974	1.18571938638937	-1.06392433331005	1.07798938254583	0.419677452451862	-0.911921239865003	-0.00486042479538362	-1.17674416364436	-0.194881801741595	0.0201131655849522	1.25927991826458	-1.49656459556973	0.56870992070359
TRINITY_DN12062_c0_g1_i2	-0.819013035718182	-0.98577596457214	0.109608065708307	0.711105934155763	0.392598981589839	0.372988898495594	-0.0135813302320067	-1.68532759709523	-0.000508859542006856	0.0310048831927578	3.1353109117808	-0.109531221766148	4.7562056801037	-1.68532759709523	-1.22589597845793	-0.663847869684778	-0.823769177523201	-0.0984427842430449	-0.976036961371872	-0.45328088374512	5.91108581536168	-1.68532759709523	-0.811908093660373	-0.592443631416745	-0.349615686774768	-0.646891415439121	-0.995581158601674	-0.797802326353642
TRINITY_DN54341_c0_g1_i1	1.08182356989892	-0.876833537778186	-0.876833537778186	6.09920925969976	4.64907872296517	-0.876833537778186	-0.876833537778186	-0.594690308996687	-0.876833537778186	0.615276014874427	1.79491272908504	-0.876833537778186	-0.876833537778186	-0.563007241387788	-0.730178315658721	-0.876833537778186	-0.876833537778186	-0.768476359687767	-0.147389530944522	-0.876833537778186	-0.876833537778186	-0.282284988227832	-0.747220799647716	-0.511700944325656	2.23235983986088	-0.876833537778186	-0.728875656391084	-0.876833537778186
TRINITY_DN11967_c0_g1_i11	-1.10122618832624	-1.15288312606379	-0.0341572187264583	2.47141262750596	3.17424331907707	-0.787680077415003	2.87463166010447	0.182389094930001	-0.216661949587764	0.287200903792568	0.745941344799202	-0.630083587162251	0.29099647304548	-0.413856538631517	-1.0096722504368	-0.362272041066585	0.272685978191514	-1.04368628270186	-0.992961310228877	0.124431695796889	-0.866661441910251	-1.15391472785311	-0.733469529987757	-0.441301629923867	3.34958688376266	-0.801355014312079	-1.15908383062729	-0.872593236044321
TRINITY_DN106880_c0_g1_i2	-0.30567182099731	6.92224497733651e-06	-0.30567182099731	-0.30567182099731	-0.30567182099731	0.0402922093455616	-0.30567182099731	-0.30567182099731	0.0266064620596192	-0.30567182099731	-0.30567182099731	-0.30567182099731	-0.30567182099731	-0.30567182099731	1.446220317407	-0.30567182099731	-0.30567182099731	0.93616836256736	-0.30567182099731	-0.30567182099731	-0.30567182099731	-0.30567182099731	2.30573666002765	-0.30567182099731	-0.30567182099731	-0.30567182099731	1.66407730729135	-0.30567182099731
TRINITY_DN2485_c1_g1_i41	-1.08695014118439	3.5997184571841	0.676886317706557	-1.08695014118439	-1.08695014118439	0.552745092215188	-1.08695014118439	-1.08695014118439	1.77520365429851	-1.08695014118439	0.643363745109382	-1.08695014118439	-1.08695014118439	1.06068218563946	1.28600195672743	-1.08695014118439	-0.403478248329167	2.60100635286009	-1.08695014118439	-1.08695014118439	-1.08695014118439	-1.08695014118439	2.64997938515494	-0.255883630579322	-1.08695014118439	0.209360419523698	0.902188866183839	-0.0804725771131896
[truncated: 3,378 more rows]
