# Supplementary material for: Sex-specific differential gene expression during stolonization in the branching syllid Ramisyllis kingghidorahi (Annelida, Syllidae)
Source: BMC Genomics. 2025 Apr 25;26:405. doi: 10.1186/s12864-025-11587-w (PMC12023644; doi:10.1186/s12864-025-11587-w)
Supplement: Supplementary file 23 — Supplementary Material 23. [file 12864_2025_11587_MOESM23_ESM.txt]

Trinity_ID	SA11_S12	SA11_S9	SA16	SA20	SA21	SA23	SA25	SA26	SA31	SA32	SA39	SA42	SA48	SA4_S1	SA4_S2	SA50	SA52	SA5_S3	SA5_S4	SA68	SA74	SA7_S5	SA7_S6	SA80	SA89	SA97	SA9_S7	SA9_S8
TRINITY_DN6227_c0_g1_i10	-1.04673997747637	0.281354954332494	1.61521274448545	-0.438392341374732	0.435298568627899	0.814812017534798	-1.08008251204081	-0.420487115693609	1.47673241006303	1.94973653623453	1.41636999960277	2.02753524608529	-1.83923658902891	1.44583012999674	0.429386885269603	-0.747093864339161	-0.992165037825809	-1.31541609937249	-1.72165665041417	1.54871323843671	-2.11781613948733	-0.194476767855178	0.948789744717108	-1.53381575620156	-0.893775865269398	-0.888228216746677	0.225591682810485	0.614018774929298
TRINITY_DN5845_c1_g1_i16	-0.601210534035993	-0.601210534035993	-0.601210534035993	-0.601210534035993	-0.601210534035993	-0.601210534035993	0.812924998948459	1.56678959048183	-0.601210534035993	-0.601210534035993	-0.601210534035993	-0.601210534035993	0.235521546423143	-0.601210534035993	-0.601210534035993	1.9248582776316	1.13474481997627	1.24798811772871	1.36817023090562	-0.601210534035993	0.374052787642501	-0.601210534035993	-0.601210534035993	0.633290786526218	-0.601210534035993	1.52344845638353	-0.601210534035993	-0.601210534035993
TRINITY_DN5425_c0_g2_i1	2.13127131214514	-1.51270028861648	3.18746196149012	2.36925792939718	2.63232495362008	1.11490654951317	-1.51270028861648	-1.51270028861648	-1.51270028861648	0.597662954743936	3.15780017643052	-1.51270028861648	-1.51270028861648	-0.0433352349116387	-1.34149346119834	-1.51270028861648	-1.51270028861648	-1.49264263627523	-1.51270028861648	-1.51270028861648	-1.3492015563336	2.84808535629124	-0.461676285592015	-0.999714953802806	2.42275945918881	-1.51270028861648	0.460359884187602	1.40587676588714
TRINITY_DN6998_c0_g1_i16	-0.819290852734537	-1.63579082685462	-0.938533759553981	-1.93971066923792	-0.496785217791068	-2.01710281192809	8.46271804874288	-0.460013957235378	-1.41185507618903	-0.977082098540994	-0.426904663062326	-1.04132228444296	9.61338453553021	-2.81496492733175	-1.80420652519548	-0.455517825693299	-0.913652387626994	-1.14158002759898	-0.273114779932245	-0.82943541014008	9.54060514729829	-0.998996874969435	-0.568705532584521	-0.43711798736132	-1.40913557483544	0.412816723435122	-1.9867809252598	-2.23192345890627
TRINITY_DN45045_c0_g2_i2	-2.26031902871632	-2.26031902871632	-2.26031902871632	-1.42925251811125	-2.26031902871632	-1.629913557234	-2.26031902871632	-1.0129990937365	4.90130668804102	4.48921523895294	-2.26031902871632	-2.26031902871632	3.78315671973982	-0.650091439171629	-0.76053690856901	6.18207298691341	6.23341635768901	-0.946492732325924	-0.998487369964185	-1.68210486324387	2.51799469654963	-2.26031902871632	-1.26827575254466	6.58822567233336	-0.330149420566241	-2.26031902871632	-1.7173181513139	-1.92689529499113
TRINITY_DN50354_c0_g1_i1	-0.299191977360414	-1.09770975801501	1.39775593986459	1.08952265515413	-1.61069509282868	-0.471880623926402	-1.61069509282868	-1.61069509282868	-1.61069509282868	0.292728873060055	1.39739732812004	-1.61069509282868	1.88179905885075	-1.61069509282868	-1.61069509282868	1.86957002922578	1.85227334749227	2.82693215549026	2.35693466063751	-1.61069509282868	2.32627256735939	-1.61069509282868	-1.61069509282868	2.15186633722021	1.98182174403075	-0.227751223259693	-1.61069509282868	-1.61069509282868
TRINITY_DN4875_c0_g1_i19	-0.571957050434991	-0.571957050434991	0.795414015213538	1.06820110452829	-0.571957050434991	0.866335801144156	0.231269985999937	1.13689232667019	-0.571957050434991	-0.571957050434991	-0.571957050434991	-0.571957050434991	-0.571957050434991	-0.571957050434991	-0.571957050434991	1.51040491912248	1.48115428602457	-0.169234873589386	-0.571957050434991	-0.571957050434991	1.56324944899568	-0.571957050434991	-0.571957050434991	1.81153989372037	-0.571957050434991	-0.571957050434991	-0.571957050434991	-0.571957050434991
TRINITY_DN4794_c0_g1_i6	1.68822323796526	-0.443366246362878	1.28084744039448	-0.443366246362878	-0.443366246362878	-0.443366246362878	-0.443366246362878	-0.443366246362878	-0.443366246362878	-0.443366246362878	-0.443366246362878	0.0410297161397883	-0.443366246362878	0.294753042419699	1.13533099128583	-0.443366246362878	-0.443366246362878	-0.443366246362878	-0.443366246362878	0.318769923538234	-0.443366246362878	2.17675091866581	0.42847740214644	-0.443366246362878	-0.443366246362878	0.615989031253543	-0.250540842810487	-0.192404672829659
TRINITY_DN14288_c0_g1_i1	-1.69916087682488	-1.69916087682488	-1.69916087682488	-1.69916087682488	-1.69916087682488	-1.69916087682488	-1.69916087682488	-1.69916087682488	-1.69916087682488	-1.69916087682488	-1.69916087682488	-1.69916087682488	-0.10748145988914	2.35507983888313	2.64140139220154	1.94192267588719	1.61799845162812	2.70506105401392	2.63139752320592	0.85935167617566	1.07061086242457	2.26496046511108	2.65147780401662	1.55664195977784	-1.69916087682488	1.61466541956552	-0.736426786229075	-0.977569478049497
TRINITY_DN5079_c0_g1_i2	-0.580874298368809	-0.549479102093274	-0.500898921648213	-0.383008907015071	-0.580874298368809	-0.443370774618874	-0.18033636878508	-0.521519020752388	-0.425125065690864	-0.293993150580647	-0.580874298368809	-0.18033636878508	1.8882302234995	-0.536829965662788	-0.522904229731479	1.85261934147807	2.29333248750899	-0.319042639616672	-0.535431327607642	-0.284563737660716	1.78117471371943	-0.580874298368809	-0.580874298368809	2.43115795756313	-0.580874298368809	-0.0759997089703444	-0.463179255699054	-0.545250388638088
TRINITY_DN1159_c3_g1_i5	-1.04224990783341	-1.04224990783341	-1.04224990783341	-1.04224990783341	-1.04224990783341	-1.04224990783341	1.55182084901813	0.729213150532244	-1.04224990783341	-1.04224990783341	-1.04224990783341	0.702341778708977	-0.171983837437425	-1.04224990783341	-1.04224990783341	1.21988253170599	1.24107926021823	2.58009481489083	2.5050765243947	0.432834975115375	1.42346341176256	-1.04224990783341	-1.04224990783341	1.18549116800572	-1.04224990783341	0.463132941228897	0.507665645788548	0.221385495734922
TRINITY_DN1362_c0_g1_i5	-2.91336812340648	-1.53036100543498	0.327224201852848	-0.612275708769372	-0.821178780305902	-0.55129698749584	2.56679776019923	2.05167633264088	-2.11086740002938	-1.63245834295966	-0.0818907707472949	-2.31406569612868	1.55807661459974	2.74438888318451	2.68307082497933	1.35034858543155	1.42596445330192	0.364870315904655	-0.655219696827054	0.385259097742333	0.0966985322720362	-2.6455194727065	-0.341826138447646	1.09163255765189	-3.92271030710229	1.43523352570045	1.76442054851227	0.287376196387432
TRINITY_DN1185_c2_g2_i1	-1.83195356697894	-1.56052789088601	-1.83195356697894	-1.83195356697894	-1.83195356697894	-1.83195356697894	-1.03286626090494	-0.97516702069086	-1.83195356697894	-1.83195356697894	-1.83195356697894	5.9256431221927	2.97132514098913	-0.790009737008774	-1.14938026963136	5.56929289886512	5.66180583279284	-1.83195356697894	-1.83195356697894	-1.31190854293912	2.36544007276313	-1.83195356697894	-1.59929281018867	5.38615917290257	-1.83195356697894	5.69626609900321	-1.34138343653274	-1.83195356697894
TRINITY_DN2289_c1_g1_i4	1.25649676749158	0.566096872800477	-0.822744015642944	-0.299703866242007	-0.844131443060344	-1.46706179398052	-1.13592987176332	-1.08855017072679	0.241787583124658	1.55566110028056	-0.633564457120686	2.38473721003501	-0.434960950813497	-0.62871505745929	-0.328247325078239	-0.542581801621498	-0.729807689656191	-0.631946178722303	-1.08080265284717	0.66978581021236	-0.729807689656191	1.42591202129281	1.11790070674064	-0.853530141062594	-1.46706179398052	0.6815469762247	1.88724930621849	1.93197254501282
TRINITY_DN4883_c2_g1_i41	2.114407407219	-0.349015221311312	5.09428280376838	5.23927782949219	5.56237382629693	4.82079386842557	-3.62417129985732	-3.47361162328194	2.36153404416723	-0.917309258394785	-0.292036262100704	0.967867070853657	-3.62417129985732	0.431891932161196	4.01301144144957	-3.62417129985732	-3.62417129985732	-3.62417129985732	-3.62417129985732	5.61229261740876	-3.62417129985732	1.65607982092701	4.96691714446497	-3.62417129985732	-3.62417129985732	1.88720185544252	-3.45424629841501	-3.62417129985732
TRINITY_DN2434_c0_g1_i10	-0.0743019370827553	-1.33891638927432	-0.980064986685548	2.25684612475905	1.32185983767601	-1.29707040300387	7.71606035955387	-0.472270346486852	-1.70510451454495	0.415469148776755	-1.18727469238448	-0.515519236351609	5.82027251445125	-1.69581923685588	-1.62361301646379	-0.469795315787371	-0.975142308116503	-1.39041384017076	-0.584530851223245	-0.469795315787371	5.00602146925014	-1.36076203126986	-1.837957929383	-0.532981760475896	-0.149153706942766	-1.55484908338616	-0.799534179341066	-1.52165837344902
TRINITY_DN597_c4_g3_i1	-2.59179413998432	-2.81008368548714	-2.66432873970727	-3.02047254993255	-2.38448604618692	-2.77436854004863	-1.67394108790453	-1.01543193323202	-1.85761802174204	-1.35280745988114	-3.02047254993255	6.85093528021956	4.58644339189266	-1.18616584696964	-0.75263715783493	6.41228020653553	6.46543321756831	-1.69912164850793	-2.42687974406795	-1.66489240255519	3.90737650830551	-2.84798503442241	-2.27115282535846	6.57239555947699	-1.67791780445523	7.04114435928119	-0.620207883924004	-1.52324342114494
TRINITY_DN1527_c0_g1_i34	-0.904870244417249	-0.904870244417249	1.09115687900783	0.853432932714652	0.21747116310887	0.612153427647331	-0.904870244417249	-0.904870244417249	1.02074946758569	0.785770334198444	-0.120785101682492	0.981094512336721	-0.904870244417249	2.70677429895641	2.45605582926762	-0.904870244417249	-0.904870244417249	-0.901987735884128	-0.904870244417249	1.00931155058502	-0.904870244417249	-0.474049747897478	0.0104594315957605	-0.904870244417249	-0.904870244417249	0.788003263046749	-0.177167571580011	-0.904870244417249
TRINITY_DN70033_c0_g1_i1	-0.892241578620657	-0.892241578620657	-0.892241578620657	-0.892241578620657	-0.892241578620657	-0.892241578620657	-0.892241578620657	-0.892241578620657	-0.892241578620657	-0.892241578620657	-0.892241578620657	-0.120778520255006	2.99372317813331	-0.892241578620657	-0.892241578620657	2.07640217734406	1.4417545395758	2.51143516750087	2.30168782774988	1.04585598245344	3.7463536203826	-0.892241578620657	-0.892241578620657	0.956156020907536	-0.892241578620657	-0.892241578620657	-0.892241578620657	-0.892241578620657
TRINITY_DN4282_c0_g1_i22	-0.473037484754507	-0.473037484754507	-0.473037484754507	-0.473037484754507	-0.473037484754507	-0.473037484754507	-0.0273107814045224	-0.473037484754507	-0.473037484754507	-0.473037484754507	-0.473037484754507	-0.473037484754507	-0.473037484754507	-0.473037484754507	-0.473037484754507	2.6403296360053	3.22017066415551	0.374157701834888	0.13008438508549	-0.473037484754507	1.1900793826116	-0.473037484754507	-0.473037484754507	2.40627619155638	-0.473037484754507	-0.473037484754507	-0.473037484754507	-0.473037484754507
TRINITY_DN38039_c0_g1_i2	-0.52743034758186	-1.05450068309452	1.2025099351115	1.47407063577624	0.826772378334728	0.228235637181821	-1.05450068309452	-0.570104720591854	-1.05450068309452	-0.177149056645258	0.991990377099513	0.786264654229353	-1.05450068309452	1.86274010068356	1.19948858313627	-0.553698630037363	-1.05450068309452	-1.05450068309452	-0.67155681352553	0.59534466921149	-1.05450068309452	0.0986561049668997	-0.824297669728099	-1.05450068309452	-1.05450068309452	1.73668825840884	0.586120244941177	1.22586180687926
TRINITY_DN3775_c1_g1_i3	-1.60796304335251	2.52798218424655	0.898435788174945	0.39743694439008	1.18030503951433	0.921108256476601	-1.60796304335251	-1.60796304335251	1.31404446332699	2.07651910088561	1.28501077192082	-1.60796304335251	-1.60796304335251	1.48947920428828	2.5790128407608	-1.60796304335251	-1.60796304335251	-1.60796304335251	-1.60796304335251	-1.60796304335251	-1.60796304335251	-1.60796304335251	-1.60796304335251	-1.60796304335251	0.236422609650061	2.87681957972536	1.92584945347516	2.80305637009954
TRINITY_DN7550_c0_g1_i15	2.80254754378218	2.21503746153926	2.9790189742612	2.57516187998757	2.2926574480071	2.54200541084528	-0.700292214473754	-0.700292214473754	-0.700292214473754	-0.700292214473754	-0.700292214473754	-0.700292214473754	-0.700292214473754	-0.700292214473754	-0.700292214473754	-0.700292214473754	-0.700292214473754	-0.700292214473754	-0.700292214473754	-0.700292214473754	-0.700292214473754	-0.700292214473754	-0.700292214473754	-0.700292214473754	-0.700292214473754	-0.700292214473754	-0.700292214473754	-0.700292214473754
TRINITY_DN1711_c1_g1_i10	-1.37949370104487	-0.836937230332338	-1.51871223990485	4.78597620061924	5.32838082652623	-2.33323097835623	-2.18293622737354	-1.08545323859987	-2.08785173464838	-0.756512471729979	-0.720400034607505	-1.40170083588273	6.35615365651079	-1.0009067392684	-1.70804811805222	-0.694582050451773	-0.793552106264498	-0.978851896646515	-0.226095599690583	-0.95968938194289	7.95730900447791	-0.721020415197967	-1.1495654208051	-1.36973253362609	6.09876861405078	-2.05854536513635	-2.57536048875278	-1.98740949386949
TRINITY_DN597_c4_g2_i1	-2.93483451555675	-3.33201918584421	-2.928663491613	-3.22660063993386	-3.64235930645636	-2.89389807345232	-0.912045420162581	-0.998964852976465	-1.54609745339795	-0.696377120458894	-3.47500137871784	7.02100933153261	5.12531204242762	-1.32303040261695	-0.839338974662645	6.53856553094159	6.42400843721423	-1.36765036724165	-2.16054373283849	-1.24811957154657	4.20049384955848	-3.02977089975764	-2.047810756906	6.93571141582019	-2.12684868648735	7.36315086111598	-1.02835626159145	-1.84992037639172
TRINITY_DN2654_c1_g1_i11	-0.937036650760826	1.91915230005821	2.36689018571987	1.98096786783705	-0.937036650760826	2.80798549827644	-0.937036650760826	-0.937036650760826	1.1261211078995	1.57519023575313	1.27584391558356	1.11746456542173	-0.937036650760826	1.94031497568844	0.756729061456956	-0.937036650760826	-0.937036650760826	-0.937036650760826	-0.937036650760826	-0.937036650760826	-0.937036650760826	-0.937036650760826	-0.937036650760826	-0.937036650760826	-0.937036650760826	-0.937036650760826	-0.937036650760826	-0.937036650760826
TRINITY_DN5012_c0_g1_i18	0.615810065995738	0.281880709708145	3.20871830063447	1.41588549020589	0.552915559362866	2.96581699542072	-0.0495151189355023	-0.595361489390273	2.68507380166184	3.17932100057066	1.87191338991283	-1.77678212967041	-1.77678212967041	-1.77678212967041	-1.33423667356511	-1.77678212967041	-0.542280809108204	0.0587377717165212	-0.247710829841303	2.90004942635259	-1.77678212967041	-1.77678212967041	-1.77678212967041	-1.77678212967041	0.938452325569601	-0.905727054583785	-1.00870369465396	-1.77678212967041
TRINITY_DN752_c9_g1_i1	-1.2073354966896	-0.716765366243403	2.89128618053935	2.06826758264724	0.578005802015578	1.86253849094238	1.57758720487326	2.70579327113013	-1.2073354966896	-1.2073354966896	2.62474435598206	-1.2073354966896	-0.157704728965004	-1.2073354966896	-1.07245744234649	1.72037136573322	1.34627075999627	-0.925192267908106	-1.00444766321946	-0.928755946231182	-1.2073354966896	-1.2073354966896	-1.2073354966896	1.61865359950705	-1.2073354966896	-1.2073354966896	-0.907504734867234	-1.2073354966896
TRINITY_DN4361_c0_g1_i13	0.495718024191032	0.379163766750272	1.85987228400834	2.49032476542081	1.68937209742404	0.448663503097597	-0.926514976492016	-0.926514976492016	0.0821153286514243	0.44921956209114	0.489784328987864	-0.926514976492016	-0.926514976492016	0.844525437944763	-0.595383054274814	-0.926514976492016	-0.926514976492016	-0.926514976492016	-0.926514976492016	0.276999434638743	-0.926514976492016	-0.926514976492016	0.391946488675567	-0.926514976492016	2.09069431354021	-0.582822907312997	-0.926514976492016	0.307986344070195
TRINITY_DN5084_c0_g3_i1	-2.04331442165551	-2.42341261297214	0.427187591125761	-0.837699880803559	0.680705883095428	-1.9754534383567	3.97593185097182	1.84280368577881	-2.61750566851333	-1.85543429188186	-1.16884530373937	-2.07420343725735	3.53956835799944	1.98988848037476	1.92660634184031	1.7492405262198	1.33465374888015	0.771025338952732	0.191258943566178	-0.0269737368126082	1.79351548016079	-1.54959173632637	-1.49790698058663	1.64077686011038	-4.36639621115924	0.358908690415202	0.593559368516317	-0.37889342794321
TRINITY_DN7276_c4_g1_i2	-1.88504464238741	-1.88504464238741	-1.88504464238741	-1.88504464238741	-1.88504464238741	-1.88504464238741	0.4092084940571	-1.88504464238741	-1.88504464238741	-1.88504464238741	-1.88504464238741	-1.88504464238741	5.94014312966928	-1.88504464238741	-1.88504464238741	5.83561004572892	6.12884745863464	3.38630632718137	4.17742250111329	-1.88504464238741	5.18118450423328	-1.88504464238741	-1.88504464238741	6.64217038713038	-1.88504464238741	-1.88504464238741	-1.88504464238741	-1.88504464238741
TRINITY_DN1375_c0_g1_i8	-1.53438432299024	-1.53438432299024	-1.3529636827101	-1.53438432299024	-1.53438432299024	-1.18275599388746	-1.53438432299024	-1.53438432299024	-1.53438432299024	-1.53438432299024	-1.53438432299024	-1.53438432299024	-1.53438432299024	5.3002131350411	6.6674455432121	-1.53438432299024	-1.53438432299024	4.13693735955581	5.20950758794633	-1.53438432299024	-1.53438432299024	-0.271349917156449	-0.106778150208343	-1.53438432299024	-1.53438432299024	1.8145562369597	2.37558074376773	3.49414062831371
TRINITY_DN842_c1_g1_i13	-0.781571302043489	1.0212422954888	1.7184658689382	1.98820043720596	1.68178958377317	1.46240236987582	-0.781571302043489	-0.781571302043489	-0.781571302043489	-0.781571302043489	1.11179090872038	1.01751600403051	-0.781571302043489	1.11295546821391	0.567227657568619	-0.781571302043489	-0.781571302043489	-0.781571302043489	-0.781571302043489	-0.781571302043489	-0.781571302043489	-0.781571302043489	-0.781571302043489	-0.781571302043489	-0.781571302043489	-0.781571302043489	0.834315771872568	0.77080576905138
TRINITY_DN6171_c1_g1_i5	-0.565547319502255	-0.565547319502255	-0.565547319502255	-0.565547319502255	-0.565547319502255	-0.565547319502255	0.512379259182814	0.999074732934726	-0.565547319502255	-0.565547319502255	-0.28577889790866	-0.565547319502255	-0.565547319502255	-0.480122663249577	-0.565547319502255	2.82731959672854	3.32917345264354	-0.565547319502255	-0.565547319502255	-0.565547319502255	0.450949000393941	-0.565547319502255	-0.565547319502255	3.95795190931977	-0.565547319502255	-0.565547319502255	-0.565547319502255	-0.565547319502255
TRINITY_DN1089_c0_g1_i5	-0.864447723054719	-1.28668072373777	4.95963234621739	4.66486044755214	5.28197467066419	2.8751263588994	-1.28668072373777	-1.28668072373777	1.61036603849814	4.07122311481473	3.13487922116406	-1.28668072373777	-1.28668072373777	-1.28668072373777	-1.28668072373777	-1.28668072373777	-1.28668072373777	-1.28668072373777	-1.28668072373777	-1.28668072373777	-1.28668072373777	-1.28668072373777	-1.28668072373777	-1.28668072373777	-1.28668072373777	-1.28668072373777	-1.28668072373777	-1.28668072373777
TRINITY_DN2831_c1_g1_i2	1.07686822051771	-0.573896338599196	-0.0220112351274716	-0.573896338599196	0.749185450904536	0.390317439347743	-0.573896338599196	-0.573896338599196	2.0667245894365	1.99632369402727	0.274100567955754	-0.573896338599196	-0.573896338599196	-0.573896338599196	-0.573896338599196	-0.573896338599196	-0.573896338599196	-0.573896338599196	-0.573896338599196	1.82418035346825	-0.573896338599196	1.14944378165197	-0.573896338599196	-0.573896338599196	-0.573896338599196	0.825001232603277	-0.573896338599196	-0.573896338599196
TRINITY_DN1324_c1_g1_i10	0.432976839872661	0.564952406883753	-0.54741411618881	-0.54741411618881	-0.54741411618881	-0.54741411618881	-0.54741411618881	-0.54741411618881	-0.54741411618881	-0.54741411618881	-0.54741411618881	2.42307145675131	-0.54741411618881	0.417538936711989	-0.100628554045688	-0.54741411618881	-0.54741411618881	-0.54741411618881	-0.54741411618881	0.544116476931806	-0.54741411618881	-0.20485937071149	0.265700075157479	-0.54741411618881	-0.54741411618881	3.05428240029215	1.53562901251299	0.373260294852808
TRINITY_DN11876_c0_g2_i1	1.46206578271825	-0.792830553671865	-0.792830553671865	-0.792830553671865	-0.792830553671865	-0.792830553671865	-0.792830553671865	1.85517462613863	-0.792830553671865	-0.792830553671865	-0.792830553671865	-0.792830553671865	-0.792830553671865	-0.792830553671865	-0.792830553671865	2.46055368212821	2.98063837423333	2.78827962155368	3.18362473703001	-0.792830553671865	-0.792830553671865	-0.792830553671865	-0.792830553671865	1.91910480330706	-0.792830553671865	-0.792830553671865	-0.792830553671865	-0.792830553671865
TRINITY_DN7886_c0_g1_i22	3.11470034297162	-0.0113458884250746	3.80233975989491	3.2840987285791	3.52119926476855	3.5300397852042	-1.84200686282484	-1.84200686282484	-1.84200686282484	-1.84200686282484	-1.84200686282484	3.48388319821495	-1.84200686282484	-1.84200686282484	-1.84200686282484	-1.84200686282484	-1.84200686282484	-1.84200686282484	-1.84200686282484	2.76384300437014	-1.84200686282484	-1.84200686282484	-1.84200686282484	-1.84200686282484	2.41039365703502	-1.84200686282484	2.25602522013569	3.15893959527314
TRINITY_DN11779_c0_g1_i20	4.83156880174832	-0.595532097115336	3.18739612868407	-1.08507503275781	-0.725553862330214	-1.08507503275781	-1.08507503275781	-0.688915543684655	-1.08507503275781	-0.148484202933871	0.534572734173066	0.48392989406037	-1.08507503275781	0.49699918863852	1.17344389195349	-1.08507503275781	-0.868464964015368	-1.08507503275781	-0.994221602306696	0.258048486644042	-1.08507503275781	3.36771805396604	-0.35389179118561	-0.470600749920109	-1.08507503275781	0.114675823958027	-0.237879846168415	0.40086695065461
TRINITY_DN1330_c0_g1_i8	-1.02066853200655	-1.02066853200655	3.05349434350045	2.76320714502317	2.51960677215931	2.37439426751102	-1.02066853200655	-1.02066853200655	1.97969209667696	2.77655201291734	2.58719437082468	-1.02066853200655	-1.02066853200655	-1.02066853200655	-1.02066853200655	-1.02066853200655	-1.02066853200655	-1.02066853200655	-1.02066853200655	2.35922963151814	-1.02066853200655	-1.02066853200655	-1.02066853200655	-1.02066853200655	-1.02066853200655	-1.02066853200655	-1.02066853200655	-1.02066853200655
TRINITY_DN100604_c0_g1_i1	6.63384663696916	-0.316759161926613	-1.7819500498526	0.636509787728396	-1.7819500498526	-1.7819500498526	-1.7819500498526	-1.7819500498526	-1.7819500498526	-1.7819500498526	-1.7819500498526	-1.7819500498526	3.37901046354313	-1.7819500498526	-1.7819500498526	3.06714849470318	2.08880919903959	3.50348916071594	5.70727976695178	-1.7819500498526	0.826622666051206	-1.7819500498526	-1.7819500498526	2.09971456946775	2.6674792642506	-1.7819500498526	-1.7819500498526	-1.7819500498526
TRINITY_DN13196_c0_g1_i2	-1.7680861982586	-2.02795895290179	2.91099116356832	1.882409990115	1.63188943094439	2.16474614005964	1.03185629162283	1.16174633584481	-1.3496310011045	-0.23582875848054	0.334767604856621	-1.18127143956422	2.19055979551291	-0.971464066668776	-1.55126486227415	0.0449401096845583	0.149401320829477	1.68823138082222	0.940784505743586	-0.07877709081141	2.1106440862567	-1.64869901317978	-1.30612936246792	-0.266013639805458	-1.95944869051194	-0.285625898233335	-2.14028143270859	-1.47248774889004
TRINITY_DN13973_c0_g1_i2	-0.328702303889104	-0.328702303889104	-0.328702303889104	-0.328702303889104	-0.328702303889104	-0.328702303889104	-0.328702303889104	-0.328702303889104	-0.328702303889104	-0.247362676437165	-0.228397398093418	-0.245999714558854	-0.127068442719453	-0.241918537747037	-0.252827436913976	1.23005512648466	1.21082876758505	1.49871027050975	0.899038771950025	-0.328702303889104	0.277266054952355	-0.148554442730675	-0.328702303889104	1.21726606521619	-0.328702303889104	-0.328702303889104	-0.328702303889104	-0.239204153050001
TRINITY_DN14364_c0_g1_i1	-1.60700116978075	-1.60700116978075	-1.60700116978075	-1.60700116978075	-1.60700116978075	-1.60700116978075	-1.60700116978075	-1.60700116978075	-1.60700116978075	-1.60700116978075	-1.60700116978075	-1.60700116978075	3.04686139554543	-1.60700116978075	-1.60700116978075	2.95963135304554	2.49330373601494	4.74087704871508	4.03078294051058	-1.60700116978075	1.73669089939827	4.6233555752754	4.63805708508385	2.26346219224507	-1.60700116978075	-1.60700116978075	-1.60700116978075	-1.60700116978075
TRINITY_DN4914_c0_g1_i25	-1.32543283613688	-1.07568412105331	0.148094341019883	0.449406923690451	0.208628766284243	-0.498426826497899	0.942102961931859	-0.864952366096865	0.924315878946693	1.76762021187885	-0.437907565395288	-0.460701913822125	3.94240255596074	-0.766675405763114	-0.993154553079946	0.86170145533766	1.05224622286894	-1.13639901174686	-1.0279479204263	-0.299695274723268	3.89187544224832	-0.921619774520286	-1.10758173932574	0.761690507514323	-0.838975880368145	-1.03382927810631	-1.0768979999982	-1.08420280062143
TRINITY_DN16558_c0_g2_i11	-1.16234542164951	-0.866575523561186	-0.631271737473419	-0.718525021741636	-0.669496685814271	-0.894473810811718	1.56331058210042	1.9217645530129	-0.22106246910195	-1.1526871760994	0.115052272722359	-0.0271562940155405	1.56861158979854	-0.219801371957937	-0.738251426585646	1.75091078557265	1.75348128966628	-0.623746796989536	-0.807602893026331	1.44961777435867	2.03596662500958	-0.796280179256081	-0.494606746174228	1.7686500452955	-1.41451883485154	-1.41451883485154	-0.415240362768995	-0.659203930806438
TRINITY_DN9001_c0_g1_i7	-0.454424381926197	-0.454424381926197	-0.454424381926197	-0.454424381926197	-0.454424381926197	-0.454424381926197	0.343003700226116	1.46663103929614	-0.454424381926197	-0.454424381926197	2.11652422324713	-0.454424381926197	-0.454424381926197	-0.454424381926197	-0.454424381926197	1.93100665526732	1.98759018363369	-0.454424381926197	-0.454424381926197	-0.454424381926197	0.76466667632	-0.454424381926197	-0.454424381926197	0.93348954245975	-0.454424381926197	-0.454424381926197	-0.454424381926197	-0.454424381926197
TRINITY_DN4395_c0_g1_i6	-0.281803426010385	0.0131289028856689	1.67963427331335	0.756284433171073	-0.0263994613009685	2.31092960602304	-0.689971796718491	-0.689971796718491	0.194430756265196	-0.689971796718491	-0.689971796718491	0.214608638202826	-0.689971796718491	0.538385157482557	0.120676951064155	-0.689971796718491	-0.689971796718491	-0.689971796718491	-0.689971796718491	0.390685866626734	-0.689971796718491	-0.222170640230084	0.869275263743422	-0.689971796718491	-0.689971796718491	-0.689971796718491	2.07407705746779	0.337889978636018
TRINITY_DN2047_c1_g1_i19	-1.14978046177874	-0.826698672275004	-1.14978046177874	-1.14978046177874	-1.14978046177874	-1.14978046177874	-1.14978046177874	1.00532109634697	-0.454677476138257	-1.14978046177874	-1.14978046177874	1.19135136708172	-1.14978046177874	0.618721485655523	-0.397031870371602	0.175605952881037	0.201282437161649	0.388260991554928	-0.210177741422692	0.670704881207643	-1.14978046177874	0.522871167549649	3.62205230848461	1.38602367649157	-1.14978046177874	2.59060747068962	1.11685618073525	1.04651182393349
TRINITY_DN817_c7_g1_i3	-0.839565195659054	-0.839565195659054	-0.839565195659054	-0.673492519712349	-0.839565195659054	-0.725864696494326	-0.243107056100069	-0.744653548633587	-0.839565195659054	-0.839565195659054	-0.839565195659054	0.466697044068796	1.99938657129289	0.334201872077652	0.769244047016469	0.739614952468096	0.460265566163316	-0.305503593237936	-0.766430491028839	2.17193044317878	2.42752109468182	-0.369679219384591	0.564792999174257	2.1697819766002	-0.839565195659054	0.12094651445997	-0.839565195659054	-0.839565195659054
TRINITY_DN958_c0_g1_i2	-1.19051797906917	-1.19051797906917	-1.19051797906917	-1.19051797906917	-1.19051797906917	-1.19051797906917	-1.19051797906917	-1.19051797906917	-1.19051797906917	-1.19051797906917	-1.19051797906917	-1.19051797906917	0.80948202093083	1.42607497190943	1.76311976060379	3.34373042432429	3.21083943082111	0.808399593689189	-0.82538538561664	1.14433629026246	1.99376231535021	-1.19051797906917	-1.19051797906917	3.66272918817298	-1.19051797906917	-1.19051797906917	1.06256364633842	0.648635408320651
TRINITY_DN1794_c0_g1_i4	-1.14814525494244	-1.2435861536163	-1.08227960528116	-0.706522093664129	-1.35728665278103	-1.35728665278103	-1.35728665278103	-1.15439881931089	-1.08705674554303	-1.14067658403859	4.22662349909065	3.55794740135682	-1.35728665278103	-1.25832817269286	-1.23826254963876	-1.14814525494244	-1.15189413979135	-1.11605661726559	-1.35728665278103	-1.35728665278103	-1.35728665278103	1.44200792217357	1.78054471895143	-1.08825350632579	5.96623654136862	3.49526158266766	1.02538059996401	2.57060980094779
TRINITY_DN18726_c0_g1_i6	1.0162455300908	0.0848002603085533	2.24348300817246	1.57633336217293	1.30100881002163	1.35035214535182	-0.685421491434293	-0.918082248224568	-0.111551958965002	-0.547359973076401	-0.752009572277863	0.156423188139062	-0.918082248224568	-0.276536219137045	-0.419320782552716	-0.784518722483462	-0.787151378398119	-0.691573718415888	-0.819123768136399	1.01246587102329	-0.918082248224568	0.116133467113345	1.91541508863527	-0.748157246782256	-0.918082248224568	0.483548218360172	-0.507741143610481	-0.453413981221124
TRINITY_DN333_c0_g1_i3	-1.87123123107384	-1.61646105838355	0.367690305289948	2.58379511025915	2.58265139898836	-1.28332865384935	4.95480841655057	-0.566141222808461	-1.65121203768175	-0.187761537279572	-0.253792316318623	-0.925203673712039	6.94621746652178	-1.36402273748023	-2.15396507916986	-0.399364024945559	-0.773438910441326	-2.17822718919363	0.0710334502289838	-0.298920400939428	6.38032215924863	-1.01951123847617	-2.52861521153297	-1.53559488185142	0.987419411741757	-0.669367060731284	-2.61173284426729	-0.986046408692842
TRINITY_DN4883_c2_g1_i9	-0.677491839949303	0.10407770486667	-0.677491839949303	-0.677491839949303	-0.677491839949303	0.472417827585621	-0.677491839949303	-0.677491839949303	-0.677491839949303	-0.677491839949303	-0.677491839949303	1.31455143622235	-0.677491839949303	1.23362446642892	4.03884064033868	-0.677491839949303	-0.677491839949303	-0.677491839949303	-0.677491839949303	-0.505004324439169	-0.677491839949303	-0.677491839949303	1.87734255594489	-0.677491839949303	-0.677491839949303	3.95186478013031	0.384629871958494	-0.677491839949303
TRINITY_DN7159_c1_g1_i7	-0.489735147101253	-0.489735147101253	-0.489735147101253	-0.489735147101253	-0.489735147101253	-0.489735147101253	-0.489735147101253	-0.489735147101253	-0.489735147101253	-0.489735147101253	-0.489735147101253	1.56546050714087	-0.111223523847523	-0.489735147101253	-0.413860280126125	0.885443332488359	0.868098331528237	1.57273199639945	1.13600291480739	-0.489735147101253	0.0797559448574633	0.0403355951238309	1.07634934341421	0.250112955598074	-0.489735147101253	0.886555236235798	-0.489735147101253	-0.489735147101253
TRINITY_DN7353_c0_g1_i23	0.479740950017465	-1.05780362194711	-1.05780362194711	-1.05780362194711	-1.05780362194711	-1.05780362194711	-1.05780362194711	-1.05780362194711	3.02020838143768	2.77204593789758	-1.05780362194711	3.76899906233872	-1.05780362194711	-1.05780362194711	-1.05780362194711	-1.05780362194711	-1.05780362194711	-1.05780362194711	-1.05780362194711	2.22077592851131	-1.05780362194711	1.58096532246984	2.14210424571092	-1.05780362194711	-1.05780362194711	-1.05780362194711	2.68323183972461	1.43019714888696
TRINITY_DN27435_c0_g1_i1	2.09488780136057	0.206944182024043	2.25473731587	0.562534988329857	-2.34666207466183	0.54922216128967	-2.34666207466183	-0.996730701301715	-2.34666207466183	-1.49146966670268	2.71351504193755	-2.34666207466183	-2.34666207466183	1.57277335790354	1.05141461740562	-1.485897872033	-1.5067024871723	-1.07344460155833	-0.574354099703427	2.30415991543937	-2.34666207466183	2.89136044316389	2.28286940694649	-2.34666207466183	-0.610273673958369	-0.400305503028196	3.03295888739388	3.04843500902635
TRINITY_DN24482_c1_g1_i1	-1.09323695334631	11.5462540229458	4.95307930834319	7.39232137260484	8.56717154606629	4.77891901513467	-0.39436265380813	-2.13377874720916	-2.13377874720916	-1.71802008068666	-2.13377874720916	-0.366547710185283	-2.13377874720916	-1.97156871089485	-1.92214349388201	-2.13377874720916	-2.13377874720916	-1.97673503706358	-1.56428765525044	-1.71046950996677	-1.14900713482373	-2.13377874720916	-1.78215041810638	-1.25015793092349	-1.1330575799655	-1.29381915971963	-1.28979490316083	-1.68593510284707
TRINITY_DN10689_c0_g1_i15	1.27818436774283	0.315456915935506	-0.442415700390251	-0.413980621428174	-0.27720862564501	-0.38084423042043	-0.519658699322712	-0.519658699322712	-0.33823805904257	-0.0824309604098018	-0.269909984239143	0.849947370709126	-0.519658699322712	-0.439683322602116	-0.519658699322712	-0.463075170956344	-0.458919541465033	-0.491089547125941	-0.392685843064946	-0.185090423656579	-0.519658699322712	1.16964046121318	1.82573767606856	-0.519658699322712	-0.519658699322712	2.77430027970598	-0.0178374339018013	0.0777532882319384
TRINITY_DN260_c0_g1_i4	-1.61623079172277	-1.89551454920164	-1.58548726829166	5.50679226973679	6.75888083942289	-2.31667050986386	3.81015783845159	-1.46707149871241	-1.59507911108848	-0.318475006710608	-0.551135763500883	-1.61445625885342	5.80436561932562	-1.61800750997798	-1.73845634439141	-1.76872719857351	-1.56477837145955	-2.14802847430502	-1.58461843656357	-1.41749487938335	5.8800594680748	-1.57595877646476	-1.83847525192469	-0.754489153391992	7.26300935585381	-1.79260683408665	-2.31667050986386	-1.94483289253344
TRINITY_DN3083_c0_g1_i3	-1.44678104921224	-1.44678104921224	2.92742381112748	2.65082974741418	2.65680051446314	1.09720967045261	-1.44678104921224	-1.44678104921224	-1.44678104921224	2.75751620150628	-1.44678104921224	3.36664102654729	-1.44678104921224	2.82606331631919	1.40601684360653	-1.44678104921224	-1.44678104921224	-1.44678104921224	-1.44678104921224	-1.44678104921224	-1.44678104921224	2.55601146805111	0.702803503945899	-1.44678104921224	-1.44678104921224	1.64796173317432	-1.44678104921224	-1.44678104921224
TRINITY_DN3889_c1_g1_i18	-2.51897567397051	2.96851067537803	4.91731111619676	4.12002489845382	2.20692904412773	5.47875706335136	-2.51897567397051	-2.51897567397051	-1.89043535470775	-1.3217393190518	-2.51897567397051	-2.51897567397051	-2.51897567397051	7.00404124813833	4.93467359207278	-2.51897567397051	-2.51897567397051	-2.51897567397051	-2.51897567397051	-1.62755648712443	-2.51897567397051	5.35291108721979	2.66855455982912	-2.51897567397051	2.97265298567394	-2.51897567397051	-2.51897567397051	-2.51897567397051
TRINITY_DN8550_c0_g2_i1	-0.481873654033809	-0.493747754322101	-0.616751708376921	-0.616751708376921	-0.616751708376921	-0.542246272013291	-0.616751708376921	-0.616751708376921	-0.534049119046672	-0.616751708376921	-0.536776331656325	-0.616751708376921	-0.306411587764771	-0.375521672861476	-0.497727605234647	2.46407647621912	2.36692598632115	2.79250343830792	1.74220711745541	-0.616751708376921	-0.263993183336284	-0.517793228288752	-0.459707998231341	2.25961789159586	-0.616751708376921	-0.616751708376921	-0.0366062239535407	-0.411359195387236
TRINITY_DN8196_c1_g1_i4	-1.74306677122838	-1.74306677122838	-1.74306677122838	-1.74306677122838	-1.74306677122838	-1.74306677122838	0.57481611160103	-1.25147017681794	-1.13047836452967	-1.74306677122838	-0.769271841575778	2.17741709698249	0.164977518996505	1.88372277514743	1.65870020432565	1.82788183394494	1.48836563721958	1.24024609983874	1.20179167457916	0.940629683078132	0.152623619235302	2.58008709356529	2.44089606361421	0.93860737056445	-1.74306677122838	-1.74306677122838	-0.162921286805003	-0.269020171909078
TRINITY_DN1419_c0_g1_i7	3.09382255283748	-2.12243828432757	4.68333137878977	5.49235988535163	5.5548655757576	3.87053403051659	-2.12243828432757	-2.12243828432757	-2.12243828432757	-2.12243828432757	2.29027550725935	3.08974192571686	-2.12243828432757	-1.58837668190645	-1.83319399917093	-2.12243828432757	-2.12243828432757	-2.12243828432757	-1.66195781428756	-1.77874621514855	-2.12243828432757	4.48991421442509	3.98919819851585	-2.12243828432757	-0.312200853736847	-1.78787000866144	-2.12243828432757	-2.12243828432757
TRINITY_DN26846_c0_g2_i5	-0.333548916840206	0.252313861626788	-0.428460563865673	-0.428460563865673	-0.428460563865673	-0.326810487771239	-0.113474078397158	0.549002547373793	-0.428460563865673	-0.176287150663646	-0.428460563865673	-0.428460563865673	0.155539819420099	-0.158230656627676	-0.264961831582794	1.10759233637454	1.23511177155185	0.944491534046156	0.167043096637069	-0.428460563865673	0.543864477691478	-0.359445885950493	-0.281805341746208	1.39202477912071	-0.428460563865673	-0.321442313983553	-0.301487707607908	-0.281805341746208
TRINITY_DN39358_c0_g1_i7	-0.206298376726206	-0.206298376726206	-0.206298376726206	-0.206298376726206	-0.206298376726206	-0.206298376726206	0.923314361404263	0.239428326623778	-0.206298376726206	-0.206298376726206	-0.206298376726206	-0.206298376726206	-0.206298376726206	-0.0648655857969104	-0.206298376726206	0.713613711951102	0.443546975579805	0.366106270664126	0.135118147752516	-0.206298376726206	0.0805827710619556	-0.206298376726206	-0.124958749274267	0.879805994517085	-0.206298376726206	-0.0846198201379534	-0.206298376726206	-0.206298376726206
TRINITY_DN6809_c0_g1_i21	0.429334308343131	0.124747413064831	0.368131623521701	-0.0781048218759719	0.268200203145952	-0.114133131060186	-0.498182937855346	-0.498182937855346	1.03587866456577	0.685779896987249	-0.498182937855346	0.951774545772658	-0.498182937855346	0.215512876988013	0.165389397562177	-0.498182937855346	-0.498182937855346	-0.498182937855346	-0.498182937855346	-0.498182937855346	-0.498182937855346	0.376023848022453	0.153500242776763	-0.498182937855346	-0.498182937855346	1.28254709862103	-0.092190578179509	0.205803666008085
TRINITY_DN9420_c0_g1_i13	-0.578364429356142	-0.578364429356142	-0.578364429356142	-0.578364429356142	-0.578364429356142	-0.578364429356142	-0.578364429356142	-0.578364429356142	-0.578364429356142	-0.578364429356142	-0.578364429356142	0.702591884474914	1.51485768118288	-0.578364429356142	-0.578364429356142	1.61698316896608	2.42523780732405	0.498194665775462	1.4456005614439	-0.578364429356142	1.55289578530472	-0.578364429356142	-0.578364429356142	1.81092703265083	-0.578364429356142	-0.578364429356142	-0.578364429356142	-0.578364429356142
TRINITY_DN1055_c7_g1_i6	2.22003496153717	2.33627907167032	2.50904804554841	5.25869906631997	4.76195870399908	3.32930380668364	-2.29459231134226	-2.29459231134226	1.53373461507256	2.26489950186278	-2.29459231134226	2.17542386619044	-2.29459231134226	-1.35123354866445	-0.378880211194233	-2.29459231134226	-2.29459231134226	-2.29459231134226	-2.29459231134226	-2.29459231134226	-2.29459231134226	-2.29459231134226	-0.0460574752035767	-2.29459231134226	4.38522555038751	3.12585640458194	-2.29459231134226	-2.29459231134226
TRINITY_DN4365_c0_g1_i7	-1.92300471046055	-1.24493280534791	1.93128132201345	2.19980020055582	1.68469374139872	1.87960115238923	-1.03419858919584	-1.21145810079682	0.242548712882585	0.895146857240379	3.21422939885634	-0.662229811808878	-1.17631850653226	0.483370987875945	0.895338922080027	-0.729344007667415	-0.489292919834461	-1.92571654404264	-1.89217958432341	1.35113443264064	-1.3853178216489	-1.65884187669211	-0.58357286793388	-0.904163276085731	2.1858142039247	1.66432647034852	-0.281371847881716	-1.52534313195385
TRINITY_DN2324_c0_g1_i2	-0.591230571609779	-0.591230571609779	2.19808135403531	0.282188931825078	-0.591230571609779	1.26036857162537	-0.591230571609779	-0.591230571609779	1.20328926901452	0.120704785369142	0.844931267704671	-0.591230571609779	-0.591230571609779	-0.591230571609779	-0.591230571609779	-0.591230571609779	-0.591230571609779	-0.591230571609779	-0.591230571609779	1.29824297092133	-0.591230571609779	1.81693779909833	1.9217547632039	-0.591230571609779	-0.591230571609779	-0.591230571609779	-0.304349423821618	-0.591230571609779
TRINITY_DN20095_c0_g1_i1	-2.04844168421724	-2.04844168421724	-2.04844168421724	-2.04844168421724	-2.04844168421724	-2.04844168421724	-2.04844168421724	-2.04844168421724	-2.04844168421724	-2.04844168421724	-2.04844168421724	-2.04844168421724	0.466564232216489	2.14761448763381	1.7404527949432	3.60582198786502	1.89716601896413	-2.04844168421724	-2.04844168421724	2.64838678037147	3.24220388447757	2.48686480139518	2.20198938920304	2.92512367411574	-2.04844168421724	3.20671910691106	1.54048278265634	2.61723532250555
TRINITY_DN8391_c0_g1_i46	3.03671639327144	3.53317884540525	2.82417635072825	2.0549740501415	1.92578924282931	2.80782310300988	2.20426033761227	2.90382783360199	-1.28116648955797	-1.28116648955797	-1.28116648955797	-1.28116648955797	-1.28116648955797	-1.28116648955797	-1.28116648955797	-1.27684488360788	-1.28116648955797	-1.28116648955797	-1.28116648955797	-1.28116648955797	-1.28116648955797	-1.28116648955797	-1.28116648955797	-1.28116648955797	3.04709553905144	-1.28116648955797	-1.28116648955797	-1.28116648955797
TRINITY_DN42673_c1_g1_i1	-1.99217366598924	1.11835662363327	3.11952540620818	2.47484490570055	4.2894318629398	3.61885113131812	-1.99217366598924	-1.99217366598924	3.18147349192395	1.17855261014232	1.19749278066082	2.69963963118214	-1.99217366598924	-1.99217366598924	-1.99217366598924	-1.99217366598924	-1.99217366598924	-1.33316249479109	-0.191429042052458	0.602374883561119	-1.99217366598924	-1.99217366598924	-1.99217366598924	-1.99217366598924	3.8598751250728	2.07460440834978	-1.99217366598924	-1.99217366598924
TRINITY_DN1306_c1_g1_i8	-0.519109534504801	2.55378952808155	1.77520781363427	4.18209818740257	3.20891720910447	2.61783518414823	-1.36434353876452	-1.62921929142248	-0.454022037755731	-0.707006858489794	-1.75505170868163	1.07927664332592	-0.801633844890495	-1.65599862253808	-0.492218361316681	-2.01326909821764	-1.80412770037905	-1.59534909040568	-1.85105906190334	-1.62370228645492	-2.01326909821764	3.78566273665185	3.02876231378569	-1.32084190012794	-2.01326909821764	-2.01326909821764	3.32611774303134	0.0690928713398291
TRINITY_DN54944_c0_g1_i13	-0.778263629088395	-0.88260028890313	2.38283660714597	1.26958313015192	0.251620650857504	1.07791142121589	1.70308337906168	2.01192648135426	-0.88260028890313	-0.693566464513113	2.345140786936	-0.88260028890313	-0.641370253387685	-0.846976379172409	-0.747722234560018	1.25424731528975	1.27670596573804	-0.848384573565217	-0.88260028890313	-0.88260028890313	-0.606401423870888	-0.88260028890313	-0.88260028890313	1.03311181124489	-0.88260028890313	-0.766235532211345	-0.789040112740792	-0.827404634661005
TRINITY_DN4022_c0_g1_i9	0.426540634348578	1.39639661021589	1.62404944852578	1.15049586442217	0.838201300438177	1.76243213557012	-1.84009600816541	-1.84009600816541	2.83379956758139	1.41570682843731	1.7746138359498	0.93136705020024	-1.84009600816541	1.76231336102258	1.54505888871893	-1.07541015564328	-1.84009600816541	-1.84009600816541	-1.84009600816541	-1.84009600816541	-1.84009600816541	-1.84009600816541	-1.84009600816541	-1.04432906038302	-1.84009600816541	1.50430643329685	1.39716176273496	1.99835158438305
TRINITY_DN45702_c0_g1_i5	-0.310328585273671	-0.310328585273671	-0.25097330765725	-0.310328585273671	-0.310328585273671	-0.310328585273671	-0.310328585273671	-0.310328585273671	-0.310328585273671	-0.310328585273671	-0.310328585273671	-0.310328585273671	0.0127532042300614	-0.310328585273671	-0.310328585273671	1.04355925101124	1.42649273217449	0.210722151627292	-0.0353215377738015	-0.263488331070699	0.0581604153714323	-0.310328585273671	-0.310328585273671	0.873634249568924	-0.310328585273671	-0.0104978234513008	0.973593187033946	0.926623173314409
TRINITY_DN5485_c0_g1_i1	-3.80585953833581	4.41879945581435	2.84826844360473	6.06897040898797	5.17344655887855	3.00978339065916	-3.57167862761881	-4.63449112002383	2.92330952208838	2.90219126731734	3.83633854925896	-3.47938956189812	-4.63449112002383	-3.51148716596901	-2.67657652139084	-2.89896894272729	-2.90548224968596	-2.49273137270993	-2.45211663174802	2.52524905669802	-4.63449112002383	4.70404249116007	3.12597602183949	-3.29478361257523	6.58668995957269	3.79627920772304	-3.10541982019472	-3.82137692867754
TRINITY_DN1362_c0_g2_i1	-2.19774198042123	-2.60501886367132	5.56808454368385	4.68911276651895	4.61992266759566	4.86349593332845	-0.59299505081185	-1.03082897792658	-0.700028344836467	0.0276487690624374	3.37241830393735	4.10138599718593	-2.38705596697173	-2.19122026102584	-2.42590425396142	-1.5278639028403	-1.83258038778195	-1.94251016278363	-2.82534881855088	4.20417032543781	-1.58900927938251	-2.28234794114845	-0.925399832361207	-2.45909655485132	3.34701868073395	-1.16177648313336	-2.19961075664223	-1.91692016838209
TRINITY_DN117750_c1_g1_i1	-0.819778867739808	-0.819778867739808	-0.819778867739808	-0.819778867739808	-0.819778867739808	-0.290707567910697	-0.0738961788375485	-0.0206915616658042	-0.241564702267354	-0.819778867739808	-0.819778867739808	-0.819778867739808	1.48034485682921	-0.468150538637025	-0.819778867739808	2.43692989984457	1.83808975565103	1.84992825384982	1.21619687592532	1.37241529754354	0.888629115743789	-0.819778867739808	-0.819778867739808	1.85603706343246	-0.819778867739808	-0.819778867739808	-0.366656421143995	-0.819778867739808
TRINITY_DN6232_c1_g2_i2	-2.18276881927328	-2.18276881927328	-2.18276881927328	-2.18276881927328	-2.18276881927328	-2.18276881927328	2.58990865115158	3.48719335315072	-2.18276881927328	-2.18276881927328	-2.18276881927328	-2.18276881927328	1.30343067329482	-2.18276881927328	-2.18276881927328	3.1053682271883	3.4954157919869	5.02251616012948	5.05032353037926	4.47407073687614	0.701047470902112	-2.18276881927328	-2.18276881927328	3.59217633523144	-2.18276881927328	4.28561899735505	-2.18276881927328	-2.18276881927328
TRINITY_DN1952_c0_g1_i84	-0.629263389580073	1.67950210465198	-0.678894157304674	-0.678894157304674	-0.291531616468678	-0.678894157304674	-0.678894157304674	-0.678894157304674	-0.678894157304674	-0.678894157304674	-0.678894157304674	3.63927804569835	-0.678894157304674	-0.678894157304674	-0.678894157304674	-0.678894157304674	-0.678894157304674	-0.678894157304674	-0.678894157304674	2.92030459723833	-0.678894157304674	1.52712384671622	1.1296968308353	-0.678894157304674	-0.678894157304674	-0.458564202425118	1.67668599007269	1.02686262474512
TRINITY_DN6272_c0_g1_i21	-0.334867561985971	-0.334867561985971	-0.334867561985971	-0.334867561985971	-0.334867561985971	-0.334867561985971	-0.0233644465177011	0.215047991635985	-0.334867561985971	-0.334867561985971	-0.334867561985971	0.80198004220691	0.493764019702048	-0.334867561985971	-0.334867561985971	0.0546992497767548	0.250094938735185	-0.140780509869669	-0.334867561985971	1.29507184745357	0.601723267837968	0.282430920854876	0.993394466623442	0.533819203336164	-0.334867561985971	-0.334867561985971	-0.334867561985971	-0.334867561985971
TRINITY_DN10670_c0_g1_i4	-0.712239930668559	-0.553902903501458	0.730305525436745	0.21147974808083	-0.712239930668559	-0.33151048216501	-0.116736270165817	-0.381108008451357	-0.712239930668559	-0.378816196943367	-0.712239930668559	-0.712239930668559	1.45992751938471	-0.120560513732822	-0.560381113941554	1.98486664380842	2.38385321572522	0.0609124663454936	0.361580302623113	-0.393778465500976	0.162753708264409	-0.712239930668559	-0.574736406918624	2.83001811909836	-0.712239930668559	-0.712239930668559	-0.712239930668559	-0.364007511429288
TRINITY_DN121165_c0_g1_i1	-2.00165950859002	-1.63764745503141	2.05752269062167	0.874906550161698	0.956812007649141	1.56296254384696	2.66589205047247	3.58537537708234	-2.00165950859002	-0.690156393121753	2.59807484481932	-1.065822634906	0.00338110811050729	-1.69598076534774	-1.81262568420001	2.46627203743626	2.46261666844202	-1.28884365415265	-1.07414226239155	-1.62093006008647	0.63664606821707	-1.67052758637282	-1.50801217461481	2.12712878524069	0.856520465234629	-1.56763183392643	-1.81136071696343	-1.40711095903967
TRINITY_DN903_c0_g1_i7	-0.656361197719739	0.0713414751174994	0.182792189670082	-0.293470555053879	-0.656361197719739	0.136077732344899	-0.656361197719739	-0.656361197719739	2.02103428554372	1.67448399190368	1.70203506423692	0.718261008471469	-0.656361197719739	0.258968478293271	0.47456967210671	-0.656361197719739	-0.656361197719739	-0.656361197719739	-0.656361197719739	1.08521364969906	-0.656361197719739	-0.647730892576299	1.58974281216418	-0.656361197719739	-0.656361197719739	-0.392125046676192	-0.0484982948885039	-0.656361197719739
TRINITY_DN7639_c0_g1_i12	-0.131839642928964	1.07614452141476	-1.30624606145871	0.664607592881771	-1.30624606145871	-0.669331481102834	-1.30624606145871	-0.944477702039559	0.0283222142074206	1.59775625482498	1.60621219774847	0.760704182465914	-1.30624606145871	0.713811590882541	1.53048601900042	-1.30624606145871	-1.30624606145871	-1.30624606145871	-1.02054793550059	0.385734689144564	-1.30624606145871	0.637862737649243	1.0288941448555	-1.30624606145871	0.808120963493288	0.426240231571232	1.89020361202882	1.36731036253143
TRINITY_DN22154_c0_g1_i3	-0.987109749222404	1.75984789319124	2.00783196095457	1.15954547289706	1.849420372107	0.883945325864226	-0.987109749222404	-0.987109749222404	1.11923857028274	1.10204938268883	-0.987109749222404	1.80553740701578	-0.987109749222404	1.30655501240119	0.113867898502417	-0.987109749222404	-0.987109749222404	-0.890847896164	-0.987109749222404	-0.987109749222404	-0.987109749222404	0.85888202144217	0.470747161191365	-0.987109749222404	0.272915906739052	-0.987109749222404	-0.987109749222404	-0.987109749222404
TRINITY_DN4507_c0_g2_i4	-1.71354227185766	-1.33742781621315	-1.3945232562467	6.1795737110913	6.89051624858702	-1.32468870438247	1.43816239156937	-1.80016205752329	-1.22293520558174	-0.344241501803872	1.43792879457389	-1.8067900709004	3.55024874499076	-1.80016205752329	-1.56663392314032	-1.68782510174929	-1.80457734801128	-1.37223224563732	-1.08966867471827	-1.75566774753034	4.15808158386388	-0.757806658286672	-1.73866967117844	-1.486412903796	7.3074836180613	-1.52505481938892	-1.98073430316511	-1.45223875410298
TRINITY_DN3083_c0_g1_i21	-1.41634888236487	-1.41634888236487	2.9528383880005	3.09909865931714	2.24483063997333	0.446796660624525	-1.41634888236487	-1.41634888236487	0.479341508098811	2.74142246126123	-1.41634888236487	2.62471883472181	-1.41634888236487	2.9787824846792	1.48823155255644	-1.41634888236487	-1.41634888236487	-1.41634888236487	-1.41634888236487	-1.41634888236487	-1.41634888236487	1.07627344620957	0.82823377860564	-1.41634888236487	-1.41634888236487	1.70101370378978	-1.41634888236487	-1.41634888236487
TRINITY_DN336_c1_g1_i1	-1.60901627405152	-1.60901627405152	-1.60901627405152	-1.60901627405152	-1.60901627405152	-1.60901627405152	-1.60901627405152	-1.60901627405152	-1.60901627405152	-1.60901627405152	-1.60901627405152	-1.60901627405152	3.72951510871703	-1.60901627405152	-1.60901627405152	2.41050773854224	1.52306697391416	4.62283849711387	4.21895513988068	-1.60901627405152	3.2159551914047	4.54602454967498	4.09563440118883	2.20881160654243	-1.60901627405152	-1.60901627405152	-1.60901627405152	-1.60901627405152
TRINITY_DN12752_c1_g1_i2	-0.965416838588267	1.17372518055742	0.591380408004476	0.839049804144511	-0.965416838588267	-0.310981297742868	-0.965416838588267	-0.965416838588267	-0.965416838588267	-0.965416838588267	-0.57364911863227	2.62972872940259	-0.965416838588267	-0.154768090805621	-0.0967300732661319	-0.965416838588267	-0.965416838588267	-0.965416838588267	-0.965416838588267	1.76163229175042	-0.165500635599253	-0.0123378859757596	2.00580480326624	-0.567066468242302	-0.147384363930173	1.39297942336839	1.67265699859245	0.581045519578825
TRINITY_DN2775_c0_g1_i8	-0.807806084051292	-1.03531977353382	-0.382230224978521	5.38559281727525	5.05447222625221	-0.423772487221704	-0.764053134002929	-0.81522900765661	-0.836650262982112	0.828074237979631	1.4753162234467	-0.782642160497204	-1.11945834212623	-0.594812360717094	-1.08700769285454	-0.7589317404782	-0.211605395707356	-0.832340491170991	-0.34722107824459	-0.278186617173911	-0.713639372876768	-0.732589666618128	-0.911957659234358	-0.390918806098626	3.56228045283943	-0.857299358067413	-1.01441969289793	-0.607644548602884
TRINITY_DN5406_c0_g1_i31	-0.49055150701561	-0.49055150701561	-0.49055150701561	-0.49055150701561	-0.49055150701561	-0.49055150701561	1.32502392184696	-0.49055150701561	-0.49055150701561	-0.49055150701561	-0.49055150701561	-0.49055150701561	3.30011628610911	0.286815602434802	-0.49055150701561	0.66260528104581	1.20633258383984	0.195612819045749	-0.49055150701561	-0.49055150701561	2.7497628223181	-0.49055150701561	0.0847608236718264	-0.49055150701561	-0.49055150701561	-0.49055150701561	-0.49055150701561	-0.49055150701561
TRINITY_DN8122_c0_g1_i6	-1.10524206746783	-0.918296277041427	-0.933824008890189	-1.14615001104804	-1.5855071895223	-1.5855071895223	-1.10214282880895	-0.882406489918138	-0.699542432768328	-1.5855071895223	-1.22261654685644	-1.5855071895223	3.13887023208392	0.302797705686189	1.19669166611756	4.77959040022917	4.74741552143665	-0.668648424822544	0.0555763631897672	-1.5855071895223	2.92323836472218	-0.577594107879033	-0.954170045394817	5.27990441570998	-1.5855071895223	-0.847387900739721	-0.920114418480407	-0.932905971925778
TRINITY_DN1146_c0_g4_i1	-2.42176112887956	-2.77345315453375	-2.74395464461965	-2.56799602427678	-2.86430658498487	-2.86430658498487	-1.09962073246273	-1.14665757681155	-2.11155799357773	-1.9104826310437	-2.74794182829308	6.82471645196706	4.58764629357339	-0.899353532084069	-1.03770725471177	6.38227251761734	6.4798450462129	-2.70467739916364	-2.54932009951635	-1.28078750113338	3.85278030304471	-1.54468865078471	-1.79804514271615	6.32823035722105	-1.97912271866452	7.03178358326302	-1.03770725471177	-1.40382611494486
TRINITY_DN80493_c0_g1_i9	-0.65744014792877	-0.65744014792877	-0.65744014792877	-0.65744014792877	-0.65744014792877	-0.587050820037372	-0.65744014792877	-0.65744014792877	-0.65744014792877	-0.537088207563548	-0.439589051117639	-0.533112012926568	1.00567671943733	0.980401912395335	0.285168188182894	1.70909189760836	1.40675291399872	0.631804137227872	0.0798139563955599	-0.593937205622612	1.5319100222669	-0.274496278359779	-0.00943496811827671	0.986416041845955	-0.65744014792877	0.00065705742260147	0.120768428469318	0.153208599853876
TRINITY_DN1159_c3_g1_i3	1.0836407260417	1.03337115045716	1.35702107575607	0.667664333344138	1.24640904896906	1.05582459413824	-0.247451648033427	-0.485885947372588	0.556967678507435	0.368806637670603	0.449534694452156	-1.05319740697636	-1.28835816678171	0.89836361087526	1.16941613399281	-1.57976164963813	-1.78903765393973	-0.421982730911905	-0.591056213058022	-1.67550870830931	-2.92354453625731	1.80991811886093	1.27232871341465	-1.41103088560585	0.731790958510079	-0.758314954452963	0.0683937122788478	0.455679314068176
TRINITY_DN14862_c0_g1_i1	-1.35656756398136	-1.03003021584141	-1.35656756398136	2.79228521384235	0.579646337025044	-1.35656756398136	-0.819520044576707	-1.04506444851309	-1.35656756398136	-1.35656756398136	1.00856502947117	-1.12145324360501	2.21826055960608	-1.35656756398136	-1.35656756398136	0.504990855590664	1.1717536994176	1.10522289892164	1.86019769166392	-0.580884862242305	1.6188792016596	-1.35656756398136	-0.959312218386937	2.14932336574859	5.46938338401383	-1.35656756398136	-1.35656756398136	-1.35656756398136
TRINITY_DN56230_c0_g1_i3	-1.49133175699036	-1.49133175699036	-1.49133175699036	-1.49133175699036	-1.49133175699036	-0.923786309346609	1.7081050265685	1.67538368797607	-1.49133175699036	-1.49133175699036	-1.49133175699036	-1.49133175699036	2.36784269887608	0.577682920924825	0.261844870331768	4.23585355245198	4.22815289816165	-1.49133175699036	-1.10617686010601	-1.49133175699036	1.69817656009951	-0.213942058179492	-0.375632603558769	4.68754220117944	-1.49133175699036	2.05759801248604	-1.49133175699036	-1.49133175699036
TRINITY_DN30465_c0_g1_i10	-0.667043240675827	0.749406865237846	0.99318183596518	-0.50064007717644	-1.01867156977861	0.741762304891502	-1.01867156977861	-0.430826560524332	-0.0193930976960687	-0.682959659458147	0.965006124919458	0.63484710097499	-1.01867156977861	1.45433599813756	0.917165303905416	-0.417450484193663	-1.01867156977861	-1.01867156977861	-1.01867156977861	1.14095761604262	-1.01867156977861	-0.355099234361087	1.13901894380344	-1.01867156977861	-1.01867156977861	0.780001109179194	1.26702655617952	1.45874672285632
TRINITY_DN323_c0_g2_i25	-0.473327573247941	-0.470445064714819	-0.473327573247941	-0.473327573247941	-0.473327573247941	-0.473327573247941	-0.473327573247941	-0.473327573247941	-0.473327573247941	-0.473327573247941	-0.473327573247941	1.20924572409964	-0.473327573247941	-0.473327573247941	-0.048942901709844	1.56651269128385	0.690171159034939	-0.16298745263579	-0.473327573247941	-0.473327573247941	-0.473327573247941	-0.0662467977974398	1.40677017647403	1.44353119145181	-0.473327573247941	0.370656270800386	1.02287909267554	0.612097083004737
TRINITY_DN4699_c0_g1_i3	1.84951676236179	0.816862019507018	2.16526728337679	1.71457999539683	1.42226558009947	1.73773620160019	-2.0671364936598	-2.04466804270163	0.0610965948879429	1.07695086057652	2.54877438594694	1.70407774015844	-2.01233464431822	0.963052372156969	1.09370222486584	-1.87430272535756	-1.60994817756108	-2.58235679228814	-1.53704763051363	-0.892466790470344	-3.58667839823823	1.27135234413649	1.1274571956181	-0.969144814762811	-0.100865186641931	1.11065062555549	-0.552462682900321	-0.833929806831101
TRINITY_DN2886_c0_g1_i38	-0.641154639353554	-0.0590804179572241	0.103867509683711	-0.211404788553338	0.0778096964059849	0.376054650678669	2.20262825824401	2.7075027060213	-0.259317555447506	-0.641154639353554	-0.641154639353554	-0.364955774321312	0.13115333560485	-0.54489278629515	-0.641154639353554	0.193152063609354	-0.641154639353554	1.31117892701613	1.38174576275653	-0.406040318977196	0.238551126928734	-0.641154639353554	-0.37812023351976	-0.0882857683422507	-0.641154639353554	-0.641154639353554	-0.641154639353554	-0.641154639353554
TRINITY_DN11493_c0_g2_i1	-0.514785059255329	-0.514785059255329	-0.514785059255329	-0.514785059255329	-0.514785059255329	-0.514785059255329	-0.514785059255329	-0.514785059255329	-0.514785059255329	-0.514785059255329	-0.372044887139247	-0.514785059255329	0.548717883050829	-0.472140721846835	-0.514785059255329	2.55491710737474	2.51572759276996	1.40931482638541	0.17137926680603	-0.514785059255329	1.30120016794572	-0.514785059255329	-0.417174262628907	2.02623409387823	-0.514785059255329	-0.514785059255329	-0.514785059255329	-0.514785059255329
TRINITY_DN306_c0_g1_i23	-0.445161009724274	-0.617648525234408	-0.617648525234408	-0.617648525234408	-0.617648525234408	-0.617648525234408	1.47015373374268	1.56599678016025	1.24073039984766	1.80108115150212	-0.617648525234408	-0.617648525234408	0.566314309608187	-0.52544108713732	-0.617648525234408	1.52998380158945	1.56694915892135	-0.0471855942083675	-0.328404240077766	-0.617648525234408	-0.617648525234408	-0.617648525234408	-0.617648525234408	1.48735899952657	-0.617648525234408	-0.617648525234408	-0.617648525234408	-0.617648525234408
TRINITY_DN6825_c1_g1_i12	-0.768084928315973	1.09426727121605	-0.073873320548083	-0.768084928315973	-0.768084928315973	-0.0239238327455633	-0.768084928315973	-0.768084928315973	2.27280750233093	1.39959413354538	0.150301306130375	0.489529201733568	-0.768084928315973	0.80674319527147	2.02497859013026	-0.768084928315973	-0.768084928315973	-0.768084928315973	-0.768084928315973	1.95896420202271	-0.768084928315973	-0.768084928315973	1.48105697496437	-0.768084928315973	-0.768084928315973	-0.768084928315973	0.3595483514099	-0.41871965072176
TRINITY_DN38831_c0_g3_i2	2.28862244017335	2.55276985863517	-1.85770693326243	-1.85770693326243	-1.85770693326243	-1.85770693326243	-1.85770693326243	-1.85770693326243	-1.85770693326243	-1.38469936534626	4.14820949357177	4.4722239157076	-1.85770693326243	-1.33665619636147	-1.60553352006041	-1.85770693326243	-1.39722646322242	-1.68650010584429	-1.01372308921411	-0.507209686178301	-1.85770693326243	5.77984535361765	5.31973253819933	-1.28142667564108	-1.85770693326243	3.31366004235378	1.13125036303548	1.64143736246099
TRINITY_DN70636_c0_g1_i1	-3.06964788337099	3.71140287373651	-1.59926121492792	0.984030108621709	2.03860825358336	-1.66010479898564	0.504858338546685	-2.18413220021621	1.76514949629379	1.52877138130573	1.60256362838733	-1.73178103136218	5.43677258569866	-3.15828407288988	-2.79112206318156	2.10154804915758	1.64790986978978	-3.1295827391876	-3.50709017857923	-2.05551607153228	5.7044407558223	-3.2184423595767	-2.44179567924175	3.34644619987876	2.1037317161247	-1.34992789432402	0.0725395137962481	-0.652084583367168
TRINITY_DN5_c3_g1_i2	1.33511621669864	-1.16032312625264	3.93154592904921	2.58459141920144	2.6288844490947	3.28811534851703	-1.1275169811694	-1.07218152938362	3.34028774429998	3.21485535333697	-1.16032312625264	-1.16032312625264	-1.16032312625264	-1.16032312625264	-1.16032312625264	-1.16032312625264	-1.16032312625264	-1.16032312625264	-1.16032312625264	-1.16032312625264	-1.16032312625264	-1.16032312625264	-1.16032312625264	-1.16032312625264	-1.16032312625264	-1.16032312625264	1.11319276344948	0.48860243320048
TRINITY_DN6216_c0_g1_i1	-1.46890076907701	-1.46890076907701	-1.46890076907701	-1.46890076907701	-1.46890076907701	-1.46890076907701	-1.46890076907701	-1.46890076907701	3.64937588821094	3.85608980004456	-1.46890076907701	-1.46890076907701	0.799533624499376	-1.46890076907701	-1.46890076907701	2.29843621991995	2.24962525738525	3.21524470329752	4.29467015171508	-1.46890076907701	0.246992601470597	-1.46890076907701	-1.08264162794366	2.41911181632582	3.02487463938369	-1.46890076907701	-1.46890076907701	-1.46890076907701
TRINITY_DN127206_c0_g1_i1	-0.676466691574949	-2.09168451646379	5.44728037098767	3.75751413530092	3.73142792050144	2.96351113777834	-2.09168451646379	-2.09168451646379	1.26910112844394	3.57677504045159	4.54110716274233	-0.737232355884226	-2.09168451646379	-0.176354840450778	-2.09168451646379	-0.0931279333334563	-2.09168451646379	-2.09168451646379	-2.09168451646379	-2.09168451646379	-2.09168451646379	2.43369534403267	-2.09168451646379	-2.09168451646379	4.52492313661503	-2.09168451646379	-1.2785703251175	-2.09168451646379
TRINITY_DN25463_c0_g1_i1	-3.55420430185032	-2.61234678284688	4.42722598173424	4.01553740500754	1.78749686207707	4.24999772271078	4.2440665934214	3.86345415328307	-3.55420430185032	-2.34756107786693	-3.55420430185032	-2.58851235262562	3.07217642495849	-3.55420430185032	-3.55420430185032	4.1299622148176	3.98972457256574	3.13965896179578	3.94980424542189	-3.55420430185032	2.87031474262513	-2.32461637910967	-2.70460529069887	4.38026502123248	-3.55420430185032	-3.55420430185032	-3.55420430185032	-3.55420430185032
TRINITY_DN270_c0_g1_i10	-0.641913869499234	-0.595035177083294	0.0345026194353416	-0.222251284836586	-0.582279169658841	-0.308910379016422	-0.676743853662333	-0.425964599735182	-0.131184174776222	0.181611138885581	-0.47817880417612	0.639205839206099	-0.63267847876033	1.27605212170473	0.772296159128368	-0.312066111315634	-0.289082793314795	-0.593754488991302	-0.684902377049497	0.594964885737294	-0.609198294355856	0.505781184559613	0.824000703561155	-0.141439239248489	-0.207484574127674	1.79593935197043	-0.141439239248489	1.05015290466769
TRINITY_DN4883_c2_g1_i19	2.13219231521363	-1.24542116006806	4.14300024348937	4.26911991360718	4.40067437053794	4.06398675886594	-1.87302799819771	-1.87302799819771	1.58980960323132	-0.667635485208024	-0.11685867005841	-0.580246248969863	-1.87302799819771	-0.962295336294796	1.54029528270135	-1.87302799819771	-1.87302799819771	-1.87302799819771	-1.87302799819771	2.93499659111101	-1.87302799819771	-0.408882541506523	0.919202675635475	-1.87302799819771	-1.87302799819771	0.464397666084979	-1.87302799819771	-1.87302799819771
TRINITY_DN1417_c0_g1_i26	-0.347548575141804	-1.8544551297225	2.13104530058239	0.00750023442237224	1.83696736717227	1.54348470373451	-1.8544551297225	-1.8544551297225	1.02093177486396	2.79567753763054	2.48518112472987	3.63229141723671	-1.8544551297225	-0.0724660138577935	0.0919014419111366	-1.8544551297225	-1.8544551297225	-1.8544551297225	-1.8544551297225	2.62509881145087	-1.8544551297225	-0.97946149078953	-0.804824361997897	-1.8544551297225	1.74319522132561	-1.8544551297225	0.877162593118124	1.81286934055613
TRINITY_DN5840_c0_g1_i11	0.0854743262862356	3.00359240908014	-1.60024160970442	-1.60024160970442	-1.60024160970442	-1.60024160970442	-1.60024160970442	-1.60024160970442	1.60076485635168	2.05511021890814	-1.60024160970442	4.53949390477461	-1.60024160970442	4.80631206689619	3.50048379655794	-1.60024160970442	-1.60024160970442	-1.60024160970442	-1.60024160970442	-1.60024160970442	-1.60024160970442	1.21307784521779	2.35822990653475	-1.60024160970442	0.939041298865383	3.10252673550222	-1.60024160970442	-1.60024160970442
TRINITY_DN1217_c0_g1_i55	-0.429920400225179	-0.405600721029766	-0.429920400225179	-0.428478426051273	-0.429920400225179	-0.429920400225179	-0.429920400225179	-0.399937534009465	-0.429920400225179	-0.428478426051273	-0.429920400225179	-0.429920400225179	1.32667595027654	-0.397114255141938	-0.428478426051273	2.93226891772662	3.54470068383349	-0.242152653179154	-0.380289632500579	-0.429920400225179	-0.429920400225179	-0.429920400225179	-0.428478426051273	2.11233764954174	-0.429920400225179	-0.428478426051273	-0.359531072333781	-0.429920400225179
TRINITY_DN27258_c1_g1_i1	-1.14834686002601	0.735729358696344	0.412731298692796	-0.976292788732901	0.67359786784388	1.33901236396073	-1.50336312424556	-1.50336312424556	3.8182403277339	0.250669194110478	0.896354859285468	-1.50336312424556	-1.50336312424556	-0.476917143941761	-1.33343812280325	-0.896447182420357	-1.50336312424556	-1.15399784665135	-1.25118971104353	-0.644188668379126	-1.50336312424556	-1.50336312424556	3.85584175431889	-1.50336312424556	1.91117836335608	2.03988527739885	2.71719900535878	1.25728364720659
TRINITY_DN4507_c0_g2_i3	-2.57662510756014	-1.64945264251452	-1.0369602418601	6.61209606027255	7.26101726598219	-1.70208091770222	2.05188877049276	-1.96791063340564	-1.30597208464746	-0.219294679500506	2.32131902710867	-1.70794829182467	5.0088749315782	-2.21800598353193	-2.36358280781755	-1.48697794555742	-2.21478927084839	-2.01917510564324	-2.10233060732577	-1.02564270948552	5.37078225706251	-1.12479594823043	-1.35505873551101	-2.21029788839667	7.12388111080386	-0.971435024058433	-2.44115000428152	-2.05037279359761
TRINITY_DN22446_c1_g1_i5	-0.576333308497192	-0.576333308497192	1.18452632832471	0.560514295695689	0.841046667475831	1.32593326058588	-0.576333308497192	-0.576333308497192	-0.3037128538342	-0.00392866110686041	-0.576333308497192	-0.424474491770187	-0.576333308497192	1.8472448624846	1.38566036892306	-0.576333308497192	-0.576333308497192	-0.576333308497192	-0.576333308497192	1.30023275025453	-0.576333308497192	-0.40640830705488	0.320519764399515	-0.576333308497192	0.177271227782803	-0.576333308497192	-0.0472620086680809	-0.264830193028922
TRINITY_DN2298_c0_g1_i3	-0.595871865838964	-0.264541931913504	-0.850465908872105	-0.421787498923875	-0.850465908872105	-0.850465908872105	-0.850465908872105	-0.742108730781686	1.44672550769375	2.2824399031394	-0.850465908872105	2.49592371615625	-0.850465908872105	2.9144322139426	1.85263479073206	-0.850465908872105	-0.738099385799542	-0.69471667619416	-0.850465908872105	-0.850465908872105	-0.850465908872105	-0.529692431926235	-0.802229723219257	-0.850465908872105	-0.850465908872105	1.15565255251127	1.25554732875001	1.59128313813713
TRINITY_DN17573_c0_g1_i23	-0.827762931569146	-0.827762931569146	-0.827762931569146	-0.753257495205516	-0.827762931569146	-0.827762931569146	-0.731501078510742	-0.827762931569146	-0.827762931569146	-0.827762931569146	-0.827762931569146	3.23530851827353	0.958415197229621	-0.679805050182044	-0.786519949337264	2.70754355404328	2.95653164646262	-0.804862529459067	-0.794956786485904	-0.827762931569146	0.387605040634334	-0.827762931569146	-0.827762931569146	3.41392473917326	-0.827762931569146	3.30801816690109	-0.827762931569146	-0.827762931569146
TRINITY_DN2008_c0_g1_i4	-0.242222742714638	-0.723511323832324	0.647121462952365	1.31065672178239	-0.187583110947179	-1.39797197539258	1.26218083948379	0.0301704155857478	-0.960744236479673	0.109949489564746	-0.132535079343484	-0.459121638386519	2.8209641459431	-0.752731462747317	-1.00181248631943	0.76198006934034	0.926838628027901	-0.468938496746726	-0.384331064723196	-0.134336571824253	2.9469275186296	-1.08066790703067	-0.923925376073277	0.950543741842864	-1.39797197539258	0.132098766832502	-0.774105113539884	-0.876921238491619
TRINITY_DN1269_c0_g1_i5	-2.43941178660763	-2.51617615249988	5.20070823554556	4.52378907379207	4.24251018978785	5.12299023429749	-2.28649090649226	-2.57691531035756	-2.57691531035756	-2.27943039464699	-2.57691531035756	-2.57691531035756	3.45765258246065	-2.26773912287905	-2.34057577118919	4.99043999224946	4.96664243688078	-2.48606187990645	-2.57691531035756	-2.57691531035756	4.11516311243928	-2.39041475271307	-2.36528005703041	4.92332108771965	2.63588745540758	-2.38156771203534	-2.45656336999234	-2.50790063244238
TRINITY_DN14234_c1_g1_i7	1.11946427538486	-2.28011700515266	3.80793976472583	4.1951138265215	4.14080324578465	3.94261028866494	-2.28011700515266	-2.28011700515266	1.08333445191905	-0.115974356304358	-0.264690801543057	-2.28011700515266	-2.28011700515266	0.102826864416326	2.91833785887079	-2.28011700515266	-2.28011700515266	-2.28011700515266	-2.28011700515266	3.44739508170269	-2.28011700515266	1.07659024778272	4.489786939828	-2.28011700515266	-2.28011700515266	1.97810038438335	-2.28011700515266	-2.28011700515266
TRINITY_DN3894_c1_g1_i13	0.422330038184832	1.37432783909875	2.41926371210818	1.91245899263398	1.65673900816979	2.36807040546163	-3.15792108813107	-2.12060572610122	-1.65207391997321	-1.21321060345805	-0.626679590462145	-2.07466800428476	-1.83392312912841	1.40337302583162	1.36372585052964	-1.47955792887341	-1.84910187229681	-0.889911087006567	-0.679316228018658	2.48705319708559	-2.99226015629551	1.32040501726288	1.17751094946786	-2.23039621868899	0.908523588692596	-0.985811317150207	2.56242691808375	2.40922832725792
TRINITY_DN523_c0_g2_i2	1.9257484922488	1.68515798138265	0.955570288569506	0.244402929158118	1.73690112383935	0.378790692645343	-1.49068594132006	-1.49068594132006	1.4953608609061	2.46815673392318	0.975027378275906	-1.49068594132006	0.295073833106953	-1.49068594132006	-1.49068594132006	1.76541893548912	1.74657182958031	-1.49068594132006	-1.49068594132006	-1.49068594132006	0.875006595877474	-1.49068594132006	-1.49068594132006	1.06390291035758	0.780141974233606	-0.503001263753297	-1.49068594132006	-1.49068594132006
TRINITY_DN1100_c0_g1_i23	-1.29577301301917	-1.29577301301917	0.737385653761826	-1.29577301301917	-1.29577301301917	-1.29577301301917	-1.29577301301917	-1.29577301301917	0.744768780843675	2.11903904754667	-1.29577301301917	-1.29577301301917	-1.29577301301917	3.28352783747499	3.75006308051319	-1.29577301301917	-1.29577301301917	-1.29577301301917	-1.29577301301917	1.84990444217646	-1.29577301301917	4.34186621200556	3.85027118243372	-1.29577301301917	-1.29577301301917	3.94286101060818	-1.29577301301917	-1.29577301301917
TRINITY_DN9379_c0_g1_i8	-0.969631191090851	0.656106870817797	-0.421687879800501	0.149392912051423	-0.969631191090851	-0.969631191090851	-0.969631191090851	-0.969631191090851	2.48901328828482	2.34332435079717	-0.969631191090851	-0.517562960867041	-0.969631191090851	-0.150780630195418	0.707538747727394	-0.969631191090851	-0.969631191090851	-0.969631191090851	-0.969631191090851	0.330785436746023	-0.969631191090851	1.41275939178262	1.78696515941086	-0.969631191090851	-0.969631191090851	0.853710570672292	2.30582290337047	1.629448514474
TRINITY_DN2255_c0_g1_i10	-1.40758950666772	1.07008782089758	1.14134026280868	0.41248731442979	0.0901505819413695	2.12435332592891	-1.40758950666772	-1.40758950666772	1.8195354277822	0.962853798153578	1.21838228469318	-1.40758950666772	-1.40758950666772	0.0783524767446957	1.08605782730749	-1.23382243893102	-1.26093428454826	-1.40758950666772	-1.40758950666772	-1.40758950666772	-1.40758950666772	2.6050685503762	1.62979271533536	-1.20470167319758	-1.40758950666772	-1.40758950666772	2.73089733760708	2.21358324601571
TRINITY_DN4936_c0_g1_i61	-0.548990892003047	-0.548990892003047	-0.548990892003047	-0.548990892003047	-0.548990892003047	-0.548990892003047	-0.548990892003047	0.357130060994053	-0.548990892003047	-0.548990892003047	-0.548990892003047	-0.548990892003047	2.37833671304617	-0.548990892003047	-0.548990892003047	1.62509588654735	1.91358499603916	0.0879236883528309	-0.238650771390897	-0.548990892003047	2.36250895685806	-0.548990892003047	-0.548990892003047	0.530984484717549	-0.172700508665996	-0.548990892003047	-0.0687257699485842	0.5573574275021
TRINITY_DN13426_c0_g2_i1	-0.623618566284218	-0.528706919258751	-0.623618566284218	-0.623618566284218	-0.623618566284218	-0.513923701458288	-0.536834800142152	-0.576778312081246	-0.561496854376421	-0.415725714642885	-0.56287940842654	-0.623618566284218	1.78726521091136	-0.471759749557213	-0.384831706697102	2.87079704411328	2.95519941413904	-0.589402850946305	-0.587994656553497	-0.346228867473354	1.96062240651948	-0.623618566284218	-0.603560913942965	2.9256809511864	-0.473058889708837	-0.454976530725379	-0.55322923839282	-0.596464514780492
TRINITY_DN8799_c1_g1_i3	0.0182021191572386	-0.215515153476752	1.44742174667339	1.21056326349362	0.139259289543205	0.940275313347618	-0.819565111957041	-1.296250268283	1.36266574005729	1.83603154591085	0.506092764802071	5.12273155784717	-1.64900879332363	-0.774015154390665	-0.955689114512058	-0.747514338276057	-0.875012468212459	-1.26717170941758	-1.64900879332363	0.0483202304700872	-0.744428358402315	-0.178081535848505	0.407227891660637	-1.19272831181291	-0.410221933736515	1.03041500478896	-1.07466503940362	-0.220330383375402
TRINITY_DN42489_c1_g1_i3	-1.42019899558254	-1.42019899558254	-1.42019899558254	-1.42019899558254	-1.42019899558254	-1.42019899558254	2.11933207589161	2.16452303592548	-1.42019899558254	-1.42019899558254	-1.42019899558254	-1.42019899558254	-0.679487262183437	1.84328618202211	1.95831262767119	-1.42019899558254	-1.42019899558254	2.48177807916006	1.4165330848766	1.25109437689904	-1.42019899558254	1.93086390335785	1.92064808146788	-1.42019899558254	-1.42019899558254	1.30554216092141	1.94002479748637	1.65053379024189
TRINITY_DN314_c1_g1_i11	-2.5241714969248	1.72230568987572	2.68080861229285	2.480248177049	2.49249499558341	2.22692212512543	-0.787468234796939	-0.899538850773626	-0.163934932065644	0.852194666834104	3.40652283865472	-0.358332626187407	-0.885149869252826	-0.70859606806223	-0.772201478143629	-0.241866491735462	-0.367716041646043	-0.764821947778031	-2.31571099033187	1.34291625630157	-1.39683837220696	-2.66167502067474	-2.10782305249361	-0.193613096894	1.33489450329845	2.37921740997216	-1.60717380449218	-2.16189290052743
TRINITY_DN29823_c0_g1_i8	-0.803296339050893	-0.803296339050893	-0.280236277255643	-0.803296339050893	-0.803296339050893	0.135553997955171	1.7235236806737	1.82827362925863	-0.803296339050893	-0.803296339050893	-0.803296339050893	-0.803296339050893	2.20712546643562	-0.803296339050893	-0.803296339050893	2.61893666163215	2.6183982421294	0.244242049712468	0.212486658190035	0.165347416913824	-0.803296339050893	-0.803296339050893	-0.803296339050893	2.18238623821982	-0.803296339050893	-0.803296339050893	-0.803296339050893	-0.803296339050893
TRINITY_DN14539_c0_g1_i19	-0.545079837108349	-0.545079837108349	-0.545079837108349	-0.545079837108349	-0.545079837108349	-0.545079837108349	1.12530731986549	0.0273248102819829	-0.545079837108349	-0.545079837108349	-0.545079837108349	-0.545079837108349	1.63761246040784	-0.545079837108349	-0.121770599865962	1.06703671511653	2.19000903336983	-0.545079837108349	-0.254655433243049	0.496163145123533	1.48030338436957	-0.545079837108349	-0.545079837108349	1.89268055643158	-0.545079837108349	-0.545079837108349	-0.545079837108349	-0.273654161015414
TRINITY_DN3266_c1_g1_i2	-0.872228085533175	-0.872228085533175	-0.872228085533175	-0.872228085533175	-0.872228085533175	-0.872228085533175	2.64982766362779	2.36288623484318	0.338784107952337	-0.872228085533175	-0.872228085533175	-0.872228085533175	1.48982092655507	-0.872228085533175	-0.872228085533175	2.4133220944636	2.358282374833	-0.872228085533175	-0.872228085533175	-0.872228085533175	2.01158820464222	-0.872228085533175	-0.575917524825083	2.80302330051708	-0.872228085533175	-0.151511843012043	-0.872228085533175	-0.872228085533175
TRINITY_DN5644_c0_g1_i12	-0.456771823188064	-0.456771823188064	-0.456771823188064	-0.456771823188064	-0.456771823188064	-0.456771823188064	-0.456771823188064	-0.456771823188064	-0.456771823188064	-0.456771823188064	-0.456771823188064	-0.456771823188064	-0.456771823188064	0.724648817092078	1.30281015004549	-0.456771823188064	-0.456771823188064	-0.456771823188064	-0.456771823188064	-0.456771823188064	-0.456771823188064	1.93691894099939	1.55758346978901	-0.456771823188064	-0.456771823188064	-0.456771823188064	2.88079656207618	1.64622217013526
TRINITY_DN18778_c0_g1_i6	0.856695987315589	0.0012058563266234	0.536970560772687	0.0519629084556562	0.0556255025550374	0.929961598015606	-0.924034049160787	-0.924034049160787	0.316585580150973	0.393270019201128	-0.394962749331676	0.4992751880816	-0.924034049160787	0.539065218187316	1.06546831170159	-0.646644350349923	-0.423231996103629	-0.724911407147186	-0.924034049160787	0.240752228982553	-0.924034049160787	0.773294974632932	0.628834821850516	-0.134930831659406	-0.924034049160787	0.558297971586589	0.16614190062942	0.255477001110723
TRINITY_DN4322_c0_g1_i12	-0.845516295527335	0.187221482738157	-1.31029597185482	-0.252119965030894	-1.5424016242169	-0.923725127878032	4.7639801869216	-1.2890981905437	-0.0671868279115733	-0.718799643693143	-0.159959474368111	-1.07805327426933	5.8052120446762	-1.18675953371183	-0.306457313162044	-0.8755344404315	-0.443534949073937	-0.496488206669545	-1.26737799392011	-1.17972007525201	6.10955821006117	-1.48921776440096	0.283466073366001	0.380584855463072	-1.62710812151986	-0.221276364654037	0.468841185618311	-0.718232880754843
TRINITY_DN203_c0_g4_i1	1.34917742337079	-0.254386483772531	2.09532476762837	2.19615829467649	1.69033789979332	1.1576878996007	-2.37462791890139	-1.78878572605488	-0.125658723272748	-1.05666509002165	-0.95399155043481	-0.395568221462914	-1.90122480343025	-0.159797800509358	2.34775310689289	-1.43976356125089	-1.62047390347948	-1.09312309208279	-1.45259376635279	3.84322005680872	-1.40059912871452	2.05237335877902	3.59399408519607	-1.57010421716936	-1.080957503862	1.36403609861307	-1.78395698415167	-1.2377845164354
TRINITY_DN4741_c0_g1_i1	-1.39820395115127	-0.609100733649893	-1.39820395115127	-1.39820395115127	-1.39820395115127	-1.39820395115127	2.32677367263261	2.34488010439831	-1.39820395115127	-1.39820395115127	-1.39820395115127	-1.39820395115127	1.69468001452721	3.79592250971002	3.46072194846472	2.49903647442353	2.34853876462646	1.57172932354658	0.81933698871125	0.0438106144086137	-1.39820395115127	-1.39820395115127	-1.39820395115127	2.07493353662098	-1.39820395115127	-1.39820395115127	-1.39820395115127	-1.39820395115127
TRINITY_DN15127_c0_g1_i2	3.59490550189403	-0.993124798337534	1.37142417187815	0.312276285829669	-1.24892763494025	1.54184440292175	-1.24892763494025	-1.24892763494025	6.20660508284217	5.02799701140709	3.2035360167033	-0.753232472316183	-1.24892763494025	-1.0573649842395	-0.786351746898047	-1.24892763494025	-1.24892763494025	0.942635015760504	-0.881556569291722	-1.24892763494025	-1.24892763494025	-1.24892763494025	-1.24892763494025	-0.244606028990158	-1.24892763494025	-1.24892763494025	-1.24892763494025	-1.24892763494025
TRINITY_DN2855_c0_g1_i3	-2.49352037301221	1.68527392885959	-1.79930876524432	0.56531560708554	-1.13737656278693	-1.65034048275503	5.20959417303043	3.62236601237661	2.06847776470091	2.79996047225903	-1.26208796456424	-1.70608790849534	1.43494470518994	-1.63753067570373	-1.13906821243264	0.871192119964395	1.92365703889418	-1.95250121987865	-2.17969407662181	-1.43001743070605	2.16851418108272	-2.49352037301221	-1.27257136854543	0.854286994898415	3.34439764671707	-1.22089991834921	-0.806907796196615	-2.36654751675444
TRINITY_DN93_c2_g1_i2	-2.39980450094452	-1.26648964263641	-0.251029719549996	-1.60992555506441	-0.880392129318894	-0.263683388024917	1.96964131387087	-0.0495650275763291	-1.11078344473149	-1.41674598065123	-0.719731382422316	0.153735143365197	0.918256989574237	1.79411089961771	1.72355097724963	1.0555882570422	0.924914266223948	2.63163531079352	1.80078414585324	-1.15551381745142	-0.164210016421237	-0.462348566953291	0.386029614101818	1.07781087488955	-3.21209734581779	0.538080359775271	0.413056226741665	-0.424873861534628
TRINITY_DN14088_c0_g1_i18	-0.23825388986792	-0.23825388986792	-0.23825388986792	-0.23825388986792	-0.23825388986792	-0.23825388986792	-0.23825388986792	-0.23825388986792	-0.23825388986792	-0.23825388986792	-0.23825388986792	-0.0479550982413251	-0.23825388986792	0.19897384904499	0.229547266620487	0.398660690487958	-0.23825388986792	1.40097827338136	0.0427024239631366	-0.23825388986792	-0.23825388986792	0.396803939857294	0.294811032001718	-0.23825388986792	-0.23825388986792	0.87677935307832	0.497268287428618	-0.23825388986792
TRINITY_DN41576_c0_g1_i2	-1.03257747906531	3.7707528985853	1.52813747540917	1.86388813712412	1.4646516497223	1.99581486143434	-1.03257747906531	-0.597482327445209	2.27965203239076	1.93532889122484	0.416851835037893	-0.717590993596791	-1.03257747906531	-1.03257747906531	-1.03257747906531	-1.03257747906531	-1.03257747906531	1.74710248454945	0.834132720608719	-1.03257747906531	-1.03257747906531	-1.03257747906531	-1.03257747906531	-1.03257747906531	-1.03257747906531	-1.03257747906531	-1.03257747906531	-1.03257747906531
TRINITY_DN9324_c0_g1_i1	-0.598753478303585	-0.598753478303585	-0.598753478303585	-0.598753478303585	-0.598753478303585	-0.598753478303585	-0.598753478303585	-0.598753478303585	-0.598753478303585	-0.598753478303585	-0.598753478303585	-0.598753478303585	2.91486359231775	-0.598753478303585	-0.598753478303585	2.59407192524881	2.93717504631338	-0.598753478303585	-0.598753478303585	-0.598753478303585	3.63827478944798	-0.598753478303585	-0.598753478303585	1.68694464765454	-0.598753478303585	-0.598753478303585	-0.598753478303585	-0.598753478303585
TRINITY_DN2264_c0_g1_i14	-0.604496401249694	-0.604496401249694	-0.604496401249694	-0.604496401249694	-0.604496401249694	-0.604496401249694	-0.604496401249694	-0.604496401249694	-0.604496401249694	-0.604496401249694	-0.604496401249694	-0.604496401249694	-0.0118599726431162	1.80258437420081	0.857555917546739	-0.387886332507252	0.0572531985610111	0.893754466278132	1.18000758167987	0.762315371877433	-0.00517860755146715	0.751083746127666	1.28536648011549	-0.0156918342341432	-0.604496401249694	0.571187869481304	0.296998053797881	-0.179037096484338
TRINITY_DN1628_c0_g1_i40	-0.426927610093487	-0.426927610093487	-0.426927610093487	-0.426927610093487	-0.426927610093487	-0.426927610093487	-0.426927610093487	-0.426927610093487	-0.426927610093487	-0.426927610093487	-0.426927610093487	0.108129984801355	-0.426927610093487	1.35212194274397	1.86791366131265	0.31292049260584	0.187546672744214	0.331801958364376	0.145477037296845	-0.426927610093487	-0.426927610093487	0.0564367506198624	-0.0741690850528502	-0.426927610093487	-0.426927610093487	2.27882917195631	-0.0832355409144681	0.347068715017686
TRINITY_DN2654_c1_g1_i4	-1.36751988973953	2.5413890664033	1.57565130288785	0.231797903958698	1.618344811503	2.27506616945976	-1.36751988973953	-1.36751988973953	2.36951783737541	1.74951016327066	1.65892609056427	2.19074774431621	-1.36751988973953	2.45836747567819	1.86989086297965	-1.36751988973953	-1.36751988973953	-1.36751988973953	-1.36751988973953	-1.36751988973953	-1.36751988973953	-1.36751988973953	-1.36751988973953	-1.36751988973953	1.34110880743545	-1.36751988973953	-1.36751988973953	-1.36751988973953
TRINITY_DN3252_c0_g1_i17	3.1990653583056	2.3954201943657	-0.937373101922781	-1.91630087830418	-1.91630087830418	-1.91630087830418	-1.91630087830418	-1.91630087830418	-0.231033471787338	-0.516856313714722	-1.91630087830418	0.47271518138433	-1.91630087830418	0.32949899011326	1.34568117868014	-1.91630087830418	-1.05712642243774	-0.450065316153775	-0.589188407557095	2.07936453143193	-1.91630087830418	5.35356449603007	3.28392095998422	-1.91630087830418	-1.91630087830418	1.32034480304909	2.25642663970867	2.82495036186643
TRINITY_DN7751_c0_g1_i53	-0.00729727990625584	-3.10050378090772	-1.77215253291278	-2.80553191033671	-3.03660901381577	0.46370169919547	-2.44839811309371	-0.818251007705499	-0.642898523900752	-1.52984664643242	-2.74873859281543	1.68910080163514	-1.52278299191354	3.32047815890103	4.53173423613354	0.914495841176973	2.30467058461806	1.05364884614714	1.92399520721148	2.11011189246804	-1.89819113804987	0.125469419236167	3.7774567045772	1.67534663116846	-1.85346550984041	-1.03234698696161	-1.01752827225006	2.34433227837384
TRINITY_DN4043_c0_g1_i58	-0.0820043786610677	-0.42342090313979	-0.42342090313979	0.902541093032062	-0.42342090313979	0.817809132375655	1.86020459746725	-0.42342090313979	-0.42342090313979	-0.42342090313979	-0.42342090313979	-0.42342090313979	-0.42342090313979	-0.42342090313979	-0.42342090313979	1.17922600536558	-0.42342090313979	0.925378056472318	0.0905750762272226	-0.42342090313979	0.544485467150357	-0.42342090313979	-0.42342090313979	1.80678211022663	-0.42342090313979	-0.42342090313979	-0.42342090313979	-0.42342090313979
TRINITY_DN4049_c1_g1_i2	-0.240271296885486	1.3322310828472	-0.943371996489646	-0.943371996489646	-0.943371996489646	-0.943371996489646	-0.581603637070493	-0.746764952394828	1.18788821817122	0.808091724675913	-0.943371996489646	0.525993057215198	-0.52437253105838	1.90342216298365	2.40853896461343	-0.943371996489646	-0.943371996489646	-0.943371996489646	-0.791513179762641	0.127017331401752	-0.943371996489646	0.286831016876776	2.72508756042574	-0.943371996489646	-0.943371996489646	2.61305741895993	0.286831016876776	-0.943371996489646
TRINITY_DN4768_c0_g1_i13	-0.763255887733794	-0.763255887733794	-0.763255887733794	-0.763255887733794	-0.763255887733794	-0.763255887733794	-0.763255887733794	-0.763255887733794	-0.763255887733794	-0.763255887733794	-0.763255887733794	-0.751760248895965	-0.763255887733794	2.51428259621007	2.84768035268436	-0.763255887733794	-0.763255887733794	-0.763255887733794	-0.763255887733794	-0.763255887733794	-0.763255887733794	2.20594066025795	2.82866284164189	-0.763255887733794	-0.763255887733794	0.953515568684429	2.47660037046068	2.19019561363247
TRINITY_DN16674_c0_g1_i15	4.43988893259162	-1.18443339576633	2.59804767301496	-1.32062478205348	-1.32062478205348	-1.16099559623225	-1.32062478205348	-0.494432245816876	-1.32062478205348	0.661227871236263	0.696228066953859	1.92471875391009	-1.32062478205348	0.607271671675343	0.649124346235182	-0.7308612950685	-1.05999687392678	-1.32062478205348	-1.32062478205348	0.401841242417613	-1.32062478205348	3.50322645990032	0.0428266750182353	-0.488747540861804	-1.32062478205348	1.078272789149	-0.447205278618621	0.849620782669987
TRINITY_DN19866_c0_g1_i1	2.8470356072311	-0.869632572701882	2.24436023771305	2.3990564012615	0.437562147281055	2.02083492885491	-1.45074274792743	-1.45074274792743	1.61276019437873	1.98528579854811	0.628891364441274	0.944320051590146	-1.45074274792743	-0.95096062778012	-1.45074274792743	-1.45074274792743	-1.45074274792743	-1.45074274792743	-0.964285792158701	-1.45074274792743	-1.45074274792743	-1.45074274792743	-1.45074274792743	-1.45074274792743	-1.23413267918499	-0.0452949042198967	2.46468254362333	3.88843027625157
TRINITY_DN9484_c0_g1_i25	-0.540610814942901	1.37815703438225	0.769147456481734	0.475885504953295	0.237597761455187	0.584378955035763	-0.540610814942901	-0.540610814942901	0.802512704458951	0.937584442996265	0.922488452405202	-0.540610814942901	-0.540610814942901	-0.540610814942901	-0.540610814942901	-0.540610814942901	-0.383567104797321	1.78678913115452	1.67940951550347	-0.540610814942901	-0.540610814942901	-0.540610814942901	-0.540610814942901	-0.540610814942901	-0.540610814942901	-0.540610814942901	-0.540610814942901	-0.540610814942901
TRINITY_DN11330_c0_g1_i24	-1.48279977955343	-1.48279977955343	-1.48279977955343	-1.48279977955343	-1.48279977955343	-1.48279977955343	-1.48279977955343	-1.48279977955343	-1.48279977955343	-1.48279977955343	-1.48279977955343	2.66629696462596	-1.48279977955343	2.00815536046875	2.37617583473859	-1.48279977955343	-1.48279977955343	1.94077839142836	1.94400169205995	2.88799222974855	-1.48279977955343	2.23001607488394	2.35211365014761	-1.48279977955343	-1.48135780537953	1.73536140754173	3.02086697502259	2.04439569756844
TRINITY_DN9591_c0_g1_i5	-0.412499766826565	-0.804576867268077	1.63700611551475	0.098158530160926	-0.972050865697202	1.49206742980365	-1.71859901023659	0.177509985730218	1.88963855245992	0.599096752929281	0.783559470474964	0.291009778349923	-2.45345308548816	0.988368292257876	0.749021462543744	-0.64346310326259	-1.63396672191867	-1.23068393218956	-1.10590661243199	1.99896824204626	-1.76149165413462	1.01004887286598	1.16611085449845	-1.0090450731794	-1.08124455819772	-0.317228901214306	0.983830492387215	1.2798153200223
TRINITY_DN170138_c0_g2_i1	-0.27220787599931	-0.221183872974843	-0.204569159123947	-0.184066279130292	-0.27220787599931	-0.27220787599931	0.338492186135455	0.576590305244879	-0.27220787599931	-0.27220787599931	-0.27220787599931	-0.27220787599931	0.896434159559529	-0.27220787599931	-0.27220787599931	0.84282536694693	1.04914302542531	-0.16518962611719	-0.233771694343202	-0.27220787599931	0.142468904427576	-0.27220787599931	-0.103565840440471	1.32377310296631	-0.27220787599931	-0.27220787599931	-0.246470314585702	-0.27220787599931
TRINITY_DN21239_c0_g3_i1	3.23613643372401	1.96900537615173	2.37164549152799	1.37543151032553	2.52889068712016	1.82830723223821	-0.500706685376045	0.0559479085445385	2.8753849144765	2.10559744751632	1.81746076977322	-2.32200872526558	-2.32200872526558	-2.32200872526558	-2.32200872526558	-2.32200872526558	-2.32200872526558	-2.32200872526558	-2.32200872526558	-2.32200872526558	-2.32200872526558	4.36720655521326	2.16862558057891	-2.32200872526558	-2.32200872526558	-2.32200872526558	2.00840625858728	1.97877394805087
TRINITY_DN15750_c0_g1_i1	-1.89288845710686	3.66813212072241	2.68659342800524	3.58106076480085	2.38308701712142	2.67708863621771	-1.89288845710686	-1.89288845710686	2.97742693872602	3.25657415926881	2.95209969957575	-1.89288845710686	-1.89288845710686	-1.89288845710686	-1.89288845710686	-1.89288845710686	-1.89288845710686	-1.5356179814273	-1.89288845710686	-1.89288845710686	-1.89288845710686	-1.20851852809386	-1.89288845710686	-1.89288845710686	-1.89288845710686	1.63079894523873	2.53525393387147	2.7893477225757
TRINITY_DN7633_c1_g1_i3	-1.12902912297099	-0.185898185103589	-0.0530606609758895	-1.78773060491299	-1.42634593161429	-0.489579499931099	0.449759726075992	1.90625589568786	-2.36606832027184	-1.74588743366478	-0.738381756916692	1.71462769613189	0.382417948872047	0.961467022316477	0.335295521169522	1.84304396925933	2.03073436085322	0.77764902729987	0.640713087625491	1.31281078149907	-0.391375420714261	-4.62970372384017	-0.135416131104667	2.72009499075321	-1.62484282623559	0.216288046824403	0.427096539303273	0.985065004585199
TRINITY_DN705_c2_g1_i22	0.336407181493773	1.87003478418431	1.90069099996584	-0.294332339431021	-1.46681985494115	-0.164647055200403	-1.46681985494115	-1.15415468138276	2.57591202198625	0.374750782454362	2.7180158257026	1.84424724731444	-1.46681985494115	2.33713041460135	2.11778192692804	-1.46681985494115	-1.46681985494115	-1.46681985494115	-1.46681985494115	-1.46681985494115	-1.46681985494115	-1.46681985494115	-1.46681985494115	-1.46681985494115	0.318102846621706	0.599786029263282	1.26696831368403	0.955143961108051
TRINITY_DN3497_c0_g1_i7	0.890611368082574	0.468091937883274	-0.0971376503174715	1.34690419796319	0.111418204173467	0.581384151902743	-1.94793707344295	-1.62024970926691	-1.3505250858883	-0.806504282513659	-0.359612205531039	0.292682555868805	-0.917954207227241	0.0596172626953186	0.857148973252492	-1.46354111094029	-1.3419687146015	-0.68010168134534	-0.387711251043305	1.00532816557189	-1.0975376766727	2.11625598848454	1.26245179100245	-1.52355240190486	1.51607765106193	0.282880768418128	1.28962664487472	1.51385338946005
TRINITY_DN2491_c0_g1_i15	-0.710561092995144	0.372182662076197	-1.26455601977045	5.28833355592941	5.54347652645369	-1.06796261351162	3.43985700431051	-0.839875792803832	-1.6197029027373	-0.820599183657067	1.34798784909903	-1.27351456886208	2.57161402638732	-2.58722853936003	-1.71920457812537	-1.07414536928692	-1.13645362615774	-1.14464883895937	-1.20015066605473	-1.38883578045978	2.41399258063624	-1.25935577454877	-1.13135515799052	-1.09649280080472	5.65133029289346	-1.39289742458644	-2.71665699660361	-1.18457677051038
TRINITY_DN10869_c0_g1_i2	-1.49184054365165	-1.67326118393179	-1.67326118393179	-1.67326118393179	-1.16331203762748	-1.0169936491375	-0.752586772890174	-0.622237180907325	-0.824463002687603	-0.671819209757886	-0.606310940007166	0.413182924753522	-1.67326118393179	2.60984569475228	2.2349752990651	-0.77022291381888	-1.09988665748585	1.69801887009086	3.23141558157687	-0.955173599971276	-1.67326118393179	3.88876749185702	2.48798157441072	-0.484227359541775	-1.67326118393179	-0.110103053528985	1.27925876510605	2.76529782299188
TRINITY_DN72914_c0_g1_i1	1.13672063307812	2.54557023099091	-0.259152253502981	-0.635656881245155	-0.0755312629883844	-0.366239125082819	-1.62987452865115	-1.62987452865115	0.449418238621705	0.178716459488827	0.394799751760475	2.26610662027798	-1.62987452865115	0.15713994512228	0.897696308181671	-0.470245342829921	-1.62987452865115	-1.62987452865115	-1.62987452865115	-0.096809606781511	-1.62987452865115	1.07366919108267	1.34024286895435	-0.802868519012172	0.562003913895213	-0.339450124785849	1.55154611162899	1.90144454370364
TRINITY_DN28444_c0_g1_i2	0.905037309058315	-0.779781428494907	1.810700830426	2.06078251355526	0.452265284855203	2.19327874430918	-0.779781428494907	-0.779781428494907	2.02509817975977	2.2468416021915	-0.779781428494907	-0.779781428494907	-0.779781428494907	-0.779781428494907	-0.779781428494907	-0.779781428494907	-0.779781428494907	-0.779781428494907	-0.779781428494907	-0.779781428494907	-0.779781428494907	-0.779781428494907	-0.779781428494907	-0.779781428494907	0.386291247451799	-0.779781428494907	1.3587054157799	0.597064585521413
TRINITY_DN7840_c0_g1_i11	-0.391086071734086	-0.391086071734086	-0.391086071734086	-0.391086071734086	-0.391086071734086	-0.391086071734086	-0.391086071734086	0.220558471639575	-0.391086071734086	-0.391086071734086	-0.125649175684988	1.55676707165293	-0.391086071734086	0.0461416671788233	-0.0304408692738704	1.24814609151519	0.0756715439920851	-0.0959508227332684	-0.391086071734086	0.705175781324317	-0.391086071734086	-0.146199012610552	0.302233607077488	0.88987024209697	-0.391086071734086	0.0714898163081179	0.200593345201651	0.165711174858657
TRINITY_DN413_c0_g1_i28	0.715768542239974	-0.532766293898705	-0.532766293898705	1.50602103660686	1.35943041656678	0.492971267514903	-0.532766293898705	-0.532766293898705	0.439558747658447	0.316832717252747	0.893230027452374	-0.532766293898705	0.981229685468308	-0.532766293898705	-0.532766293898705	-0.529883785365584	0.68198022878369	0.149807003448874	-0.490121956490211	-0.532766293898705	-0.44870202911023	-0.532766293898705	-0.532766293898705	-0.175495818219145	0.996305005930406	-0.495735562953738	-0.532766293898705	-0.532766293898705
TRINITY_DN1025_c2_g1_i2	-0.790005471077071	1.68664374067174	-0.450483844649308	0.786356952910514	-0.334026274451716	0.615188721600613	-0.550339507205936	-0.442923253048554	-1.24318328962403	-0.431656141859055	-0.349364040610037	3.60805145194801	-2.51640076272752	-0.311008249737838	-0.144005797489498	-1.10064209620502	-1.11422433774804	-2.51640076272752	-2.51640076272752	3.05293842022295	-1.12628340906119	0.652722518749235	3.63310250038744	-0.694282487998178	-2.51640076272752	2.61300590849298	2.28806588000526	0.211955156686821
TRINITY_DN11876_c0_g2_i5	1.39360622672763	-1.39278103377273	-1.39278103377273	-1.39278103377273	-1.39278103377273	-1.39278103377273	2.26520188512547	3.36461564314657	-1.39278103377273	-1.39278103377273	-1.39278103377273	-1.39278103377273	-1.39278103377273	-1.39278103377273	-1.39278103377273	1.96040108658514	3.09759655334856	3.74730227828582	3.68698106218807	-1.39278103377273	0.165976396601036	-1.39278103377273	-1.39278103377273	1.5175678816082	1.38142619624941	-1.39278103377273	-0.413853257391328	0.117674587889038
TRINITY_DN1295_c4_g1_i9	-1.87822360137978	-1.87822360137978	-1.87822360137978	-1.87822360137978	-1.87822360137978	-1.87822360137978	-1.87822360137978	-1.87822360137978	-1.87822360137978	-1.87822360137978	-1.87822360137978	-1.87822360137978	6.99435586550376	-1.87822360137978	-0.67220559735888	7.35018386242686	7.12491197750843	-1.87822360137978	-1.87822360137978	-1.87822360137978	6.10114442808249	1.02982068884511	1.93077917355931	7.70548162902841	-1.87822360137978	-1.87822360137978	-1.87822360137978	-1.87822360137978
TRINITY_DN1743_c0_g1_i15	-0.663407464180736	-0.663407464180736	-0.663407464180736	-0.663407464180736	-0.663407464180736	-0.663407464180736	1.50459266033708	1.88132519175189	-0.663407464180736	-0.663407464180736	-0.663407464180736	-0.663407464180736	-0.66196549000683	2.59133773344848	2.29320682337649	0.817891477366829	1.6384727886583	-0.663407464180736	-0.663407464180736	-0.147392317177072	-0.66196549000683	-0.663407464180736	-0.663407464180736	0.178163173214781	-0.663407464180736	1.84426034010941	-0.663407464180736	-0.663407464180736
TRINITY_DN8332_c0_g1_i18	-0.513928693345203	-0.513928693345203	-0.513928693345203	-0.513928693345203	-0.513928693345203	-0.513928693345203	-0.513928693345203	-0.513928693345203	-0.513928693345203	-0.513928693345203	-0.513928693345203	-0.513928693345203	0.932327536544361	-0.513928693345203	-0.513928693345203	1.69302703904208	1.60973750310862	2.06428547212725	1.34126371461395	-0.513928693345203	1.05556239861351	-0.513928693345203	-0.513928693345203	2.09629889619949	-0.513928693345203	-0.513928693345203	-0.513928693345203	-0.513928693345203
TRINITY_DN6663_c0_g1_i1	-0.948156044354995	-0.948156044354995	-0.948156044354995	-0.948156044354995	-0.948156044354995	-0.948156044354995	-0.948156044354995	-0.948156044354995	2.47636300012046	2.42131043929573	-0.948156044354995	-0.948156044354995	2.28511849463594	-0.948156044354995	-0.65655248632443	1.94753434610869	1.37434901316389	2.03314864600828	2.65401574639838	-0.948156044354995	0.548561943580182	-0.948156044354995	-0.948156044354995	1.98295965540279	-0.948156044354995	-0.948156044354995	-0.948156044354995	-0.948156044354995
TRINITY_DN2962_c0_g2_i2	-1.03602816450302	-1.03602816450302	-1.03602816450302	-1.03602816450302	-1.03602816450302	-1.03602816450302	-1.03602816450302	-1.03602816450302	-1.03602816450302	-1.03602816450302	-1.03602816450302	-1.03602816450302	2.89508753525477	-1.03602816450302	-1.03602816450302	2.63401901484679	2.79046947801386	1.51733233883231	1.26321649329306	-1.03602816450302	2.74428193454036	0.723979822329053	1.43567956096025	3.68046894748688	-1.03602816450302	-1.03602816450302	-1.03602816450302	-1.03602816450302
TRINITY_DN11626_c0_g1_i9	-0.434474786555864	-0.333604707748637	-1.16304838911523	-1.16304838911523	-1.16304838911523	-1.16304838911523	-1.16304838911523	-1.16304838911523	-0.421473541696433	-1.16304838911523	-0.414587156111193	1.49115798882906	0.71115839676257	0.668018121489844	0.969199409183211	0.548886967863693	1.08821623977902	-1.16304838911523	-1.16304838911523	1.00847871692359	0.182347986276039	0.432455271387513	1.93135660468611	-1.16304838911523	-1.16304838911523	1.37051495909928	1.92780504133588	2.06807676876382
TRINITY_DN31045_c0_g1_i26	-0.701251851405743	-0.701251851405743	-0.701251851405743	-0.701251851405743	-0.701251851405743	-0.701251851405743	-0.701251851405743	-0.701251851405743	-0.701251851405743	-0.701251851405743	-0.701251851405743	-0.701251851405743	-0.701251851405743	-0.701251851405743	-0.553293970018641	1.89162373095868	2.06237218091619	3.44524045557145	2.04398548072401	-0.701251851405743	0.0429092441646675	-0.701251851405743	-0.701251851405743	5.79345175720425	-0.701251851405743	-0.701251851405743	-0.701251851405743	-0.701251851405743
TRINITY_DN27615_c0_g1_i2	-2.6473737004199	-2.45556375711205	5.78149877674605	4.81529085873526	4.6450635839146	5.01812201853115	-0.318591934491474	-1.22876251826124	-0.164197727610179	0.285989106549811	3.4390363707193	4.1349311925949	-2.02536062923562	-2.88656136429933	-2.86421087792318	-1.07551072423916	-1.72278110307792	-1.98682122177286	-3.03593898833755	4.20971866207047	-2.05353304835229	-2.1604482522688	-1.12347989961366	-2.08873028185318	3.35183591655855	-1.46478228714143	-2.26197918668914	-2.11685898372112
TRINITY_DN635_c0_g1_i1	-1.33515871697185	-0.91260831491449	-1.05421699047899	4.5759498138421	5.59004758902232	-0.996315586605842	5.4133061424932	-1.63990904623004	0.072437899968925	-0.0328594288334196	2.10071883674387	-1.91923531343374	1.61239027371318	-1.44371086702566	-1.64319661705843	-1.03970283344568	-1.17828986835498	-1.13213846357891	-1.24665369187146	-1.80928684681585	0.141570074275292	-1.5022065163358	-0.977520258718331	-1.14528560130268	5.56742750871294	-1.5497444076182	-1.35568611922843	-1.16012264994906
TRINITY_DN2749_c1_g1_i29	-2.26895222387806	-0.665673693356464	0.842531608380654	2.04574926393521	1.76652717067265	1.26398166618081	2.31563992770979	0.254309166238308	1.72604002331426	0.10743096961268	-0.671535667727491	-0.923323086826817	2.04440886136451	-0.686955181633464	-0.756899301979008	-0.561012065629353	-0.461456241439908	-1.02889392824604	-1.55287399618568	-0.666323848861333	2.81394360402287	-2.12705665815359	-1.95832544663532	2.46029046301277	1.45611478704158	-1.70554515865905	-1.35124013501603	-1.7109008772585
TRINITY_DN4338_c1_g1_i8	-0.794921276240913	-1.07695664400476	-0.497047371009892	-0.320202058571916	-1.10111869467875	-0.724087517979654	7.66628009604266	-1.17478184306266	-1.08200987173105	-0.205471384527443	-0.82320005175898	-0.432696959599834	6.3464678482973	-0.921678418526852	-0.846659024582969	-0.825316992771081	-1.07948104542031	-0.453829771862739	-0.815815125003926	-1.02372376114125	6.08085843357006	-0.912647434164411	-0.816867802935263	-0.586673767108058	-0.72112814249911	-0.884784554987719	-1.01644965308792	-0.95605721065255
TRINITY_DN4824_c0_g1_i1	0.721377548064383	0.55774602595759	1.71905195969984	1.45688178150434	0.783110013825329	1.62458977565527	-0.398310626454813	-0.398310626454813	0.402433997481965	-0.398310626454813	-0.398310626454813	-0.398310626454813	-0.398310626454813	0.0303677834934173	0.0757359728644927	-0.398310626454813	-0.398310626454813	-0.398310626454813	-0.398310626454813	-0.398310626454813	-0.398310626454813	-0.398310626454813	-0.398310626454813	-0.398310626454813	-0.398310626454813	-0.201703582359995	-0.398310626454813	-0.398310626454813
TRINITY_DN63362_c0_g1_i8	-1.17085898732335	-1.0346654167877	0.00412483738432146	-0.719963403084458	-1.09260381419343	-0.904228331083415	2.56018325466951	-1.09374113789513	-0.334645807278011	-0.74654944487889	1.60652352776248	-0.590705474524591	5.46065403744434	-0.977913879216432	-0.989510321229323	2.24818626086567	1.5787734383452	-1.37555672551477	-1.43629588337245	-0.499705053548507	3.70292801171554	-1.06780688272734	-1.27408584705814	2.63623871635051	-1.43629588337245	-0.787370323919324	-1.195065847857	-1.07004361967288
TRINITY_DN7142_c0_g1_i2	-0.635284907862658	-0.853607664890058	-0.45389096489497	-0.401460217938746	-0.644630333518802	-0.706897377023496	6.30728639649395	-0.619074680681398	-0.788711862663227	-0.76304045506103	-0.829427852394932	-0.646976179630597	5.37068846691513	-0.854962944502069	-0.814848357210702	-0.852253657244083	-0.71425808197475	-0.716720019502044	-0.72785102659873	-0.493447852397199	4.86232694230507	-0.631795921782778	-0.588317285115897	-0.614476445582751	-0.230765280497813	-0.944461095341172	-0.472493307679656	-0.540648033724582
TRINITY_DN29602_c0_g2_i5	-0.566225823789098	-0.566225823789098	-0.566225823789098	-0.566225823789098	-0.566225823789098	-0.566225823789098	0.71769594851852	0.571933321440373	-0.566225823789098	-0.409182113643518	-0.373400420236707	1.54213135430132	0.750499197789652	-0.201093230336568	-0.221397326791657	2.15405264144423	2.0799368333688	-0.50964229542273	-0.449861067097313	-0.566225823789098	0.190797422718362	-0.566225823789098	-0.498587106913735	2.01705255011925	-0.566225823789098	-0.566225823789098	-0.566225823789098	-0.566225823789098
TRINITY_DN99176_c0_g3_i3	0.375252253102491	-0.561338576721448	-0.477274311932973	0.764047837938326	-0.561338576721448	-0.242877111553865	2.29783587914499	3.21497600839477	-0.561338576721448	-0.561338576721448	-0.561338576721448	-0.561338576721448	-0.561338576721448	-0.561338576721448	-0.561338576721448	1.12078521289827	0.811613521190381	0.5000920237763	0.139101141419644	-0.561338576721448	-0.561338576721448	-0.517294244015426	-0.438334622666628	0.872155063125432	-0.561338576721448	-0.561338576721448	-0.561338576721448	-0.561338576721448
TRINITY_DN15096_c0_g1_i4	-0.544162933679748	0.736469284140522	2.21747730604494	1.55210030925894	1.52650937269358	1.99142878786865	-1.50170613443685	-1.50170613443685	-0.409498696339765	-0.189040960878459	5.62670069450644	7.648675834381	-1.50170613443685	-1.50170613443685	-0.0433241302808403	-1.50170613443685	-1.50170613443685	-1.50170613443685	-1.50170613443685	-0.169427851379924	-1.50170613443685	-0.580269803630555	-0.534537526904226	-1.50170613443685	-0.578747170200681	-1.06661098281676	-1.50170613443685	-0.664974053977718
