# Supplementary material for: Sex-specific differential gene expression during stolonization in the branching syllid Ramisyllis kingghidorahi (Annelida, Syllidae)
Source: BMC Genomics. 2025 Apr 25;26:405. doi: 10.1186/s12864-025-11587-w (PMC12023644; doi:10.1186/s12864-025-11587-w)
Supplement: Supplementary file 25 — Supplementary Material 25. [file 12864_2025_11587_MOESM25_ESM.tsv]

gene_id	transcript_id	sprot_Top_BLASTX_hit	RNAMMER	prot_id	prot_coords	sprot_Top_BLASTP_hit	Pfam	SignalP	TmHMM	eggnog	Kegg	gene_ontology_BLASTX	gene_ontology_BLASTP	gene_ontology_Pfam	transcript	peptide	keywords
TRINITY_DN10009_c0_g1	TRINITY_DN10009_c0_g1_i5	AHR_DELLE^AHR_DELLE^Q:388-1602,H:40-407^25.653%ID^E:1.01e-23^RecName: Full=Aryl hydrocarbon receptor;^Eukaryota; Metazoa; Chordata; Craniata; Vertebrata; Euteleostomi; Mammalia; Eutheria; Laurasiatheria; Artiodactyla; Whippomorpha; Cetacea; Odontoceti; Monodontidae; Delphinapterus	.	TRINITY_DN10009_c0_g1_i5.p3	607-1173[+]	HIF1A_CHICK^HIF1A_CHICK^Q:19-188,H:93-258^31.148%ID^E:3.68e-17^RecName: Full=Hypoxia-inducible factor 1-alpha;^Eukaryota; Metazoa; Chordata; Craniata; Vertebrata; Euteleostomi; Archelosauria; Archosauria; Dinosauria; Saurischia; Theropoda; Coelurosauria; Aves; Neognathae; Galloanserae; Galliformes; Phasianidae; Phasianinae; Gallus	PF00989.31^PAS^PAS fold^16-89^E:2.9e-07`PF13426.13^PAS_9^PAS domain^23-84^E:0.043`PF08446.17^PAS_2^PAS fold^24-80^E:0.065	.	.	.	KEGG:gga:374177	GO:0005737^cellular_component^cytoplasm`GO:0005829^cellular_component^cytosol`GO:0034753^cellular_component^nuclear aryl hydrocarbon receptor complex`GO:0005634^cellular_component^nucleus`GO:0070888^molecular_function^E-box binding`GO:0051879^molecular_function^Hsp90 protein binding`GO:0004879^molecular_function^nuclear receptor activity`GO:0046982^molecular_function^protein heterodimerization ac…	GO:0005737^cellular_component^cytoplasm`GO:0016607^cellular_component^nuclear speck`GO:0005634^cellular_component^nucleus`GO:0003700^molecular_function^DNA-binding transcription factor activity`GO:0000981^molecular_function^DNA-binding transcription factor activity, RNA polymerase II-specific`GO:0046983^molecular_function^protein dimerization activity`GO:0000977^molecular_function^RNA polymerase …	GO:0006355^biological_process^regulation of DNA-templated transcription	.	.	proliferation, circadian rhythm,
TRINITY_DN1000_c0_g2	TRINITY_DN1000_c0_g2_i5	NSD2_HUMAN^NSD2_HUMAN^Q:2011-1121,H:658-947^51.342%ID^E:7.96e-95^RecName: Full=Histone-lysine N-methyltransferase NSD2;^Eukaryota; Metazoa; Chordata; Craniata; Vertebrata; Euteleostomi; Mammalia; Eutheria; Euarchontoglires; Primates; Haplorrhini; Catarrhini; Hominidae; Homo`NSD2_HUMAN^NSD2_HUMAN^Q:800-42,H:961-1210^60.236%ID^E:7.26e-83^RecName: Full=Histone-lysine N-methyltransferase NSD2;^Eukary…	.	TRINITY_DN1000_c0_g2_i5.p1	971-5230[-]	NSD1_MOUSE^NSD1_MOUSE^Q:1077-1371,H:1436-1722^51.864%ID^E:6.45e-101^RecName: Full=Histone-lysine N-methyltransferase, H3 lysine-36 specific;^Eukaryota; Metazoa; Chordata; Craniata; Vertebrata; Euteleostomi; Mammalia; Eutheria; Euarchontoglires; Glires; Rodentia; Myomorpha; Muroidea; Muridae; Murinae; Mus; Mus	PF00855.23^PWWP^PWWP domain^414-506^E:6.1e-11`PF00505.25^HMG_box^HMG (high mobility group) box^611-655^E:6.4e-07`PF04218.19^CENP-B_N^CENP-B N-terminal DNA-binding domain^833-882^E:1.2e-06`PF03221.22^HTH_Tnp_Tc5^Tc5 transposase DNA-binding domain^903-962^E:1.2e-09`PF23011.2^PHD-1st_NSD^Histone-lysine N-methyltransferase NSD-like, PHD zinc finger 1^1081-1126^E:4e-11`PF22908.2^PHD_NSD^Histone-lysine…	.	.	.	KEGG:hsa:7468	GO:0000785^cellular_component^chromatin`GO:0005737^cellular_component^cytoplasm`GO:0005730^cellular_component^nucleolus`GO:0005654^cellular_component^nucleoplasm`GO:0005634^cellular_component^nucleus`GO:0003682^molecular_function^chromatin binding`GO:0140938^molecular_function^histone H3 methyltransferase activity`GO:0140954^molecular_function^histone H3K36 dimethyltransferase activity`GO:0046975…	GO:0005694^cellular_component^chromosome`GO:0035097^cellular_component^histone methyltransferase complex`GO:0005634^cellular_component^nucleus`GO:0003682^molecular_function^chromatin binding`GO:0140954^molecular_function^histone H3K36 dimethyltransferase activity`GO:0046975^molecular_function^histone H3K36 methyltransferase activity`GO:0042799^molecular_function^histone H4K20 methyltransferase ac…	GO:0003677^molecular_function^DNA binding	.	.	development, morphogenesis,
TRINITY_DN10034_c0_g1	TRINITY_DN10034_c0_g1_i1	NEK2_HUMAN^NEK2_HUMAN^Q:141-1265,H:1-353^57.333%ID^E:1.66e-146^RecName: Full=Serine/threonine-protein kinase Nek2;^Eukaryota; Metazoa; Chordata; Craniata; Vertebrata; Euteleostomi; Mammalia; Eutheria; Euarchontoglires; Primates; Haplorrhini; Catarrhini; Hominidae; Homo	.	TRINITY_DN10034_c0_g1_i1.p1	3-1601[+]	NEK2_HUMAN^NEK2_HUMAN^Q:47-421,H:1-353^57.407%ID^E:6.77e-150^RecName: Full=Serine/threonine-protein kinase Nek2;^Eukaryota; Metazoa; Chordata; Craniata; Vertebrata; Euteleostomi; Mammalia; Eutheria; Euarchontoglires; Primates; Haplorrhini; Catarrhini; Hominidae; Homo	PF00069.31^Pkinase^Protein kinase domain^54-316^E:6.7e-65`PF07714.23^PK_Tyr_Ser-Thr^Protein tyrosine and serine/threonine kinase^57-313^E:9.6e-41	.	.	.	KEGG:hsa:4751	GO:0005813^cellular_component^centrosome`GO:0000794^cellular_component^condensed nuclear chromosome`GO:0005737^cellular_component^cytoplasm`GO:0005829^cellular_component^cytosol`GO:0000776^cellular_component^kinetochore`GO:0005874^cellular_component^microtubule`GO:0030496^cellular_component^midbody`GO:0005730^cellular_component^nucleolus`GO:0005654^cellular_component^nucleoplasm`GO:0005634^cellul…	GO:0005813^cellular_component^centrosome`GO:0000794^cellular_component^condensed nuclear chromosome`GO:0005737^cellular_component^cytoplasm`GO:0005829^cellular_component^cytosol`GO:0000776^cellular_component^kinetochore`GO:0005874^cellular_component^microtubule`GO:0030496^cellular_component^midbody`GO:0005730^cellular_component^nucleolus`GO:0005654^cellular_component^nucleoplasm`GO:0005634^cellul…	GO:0004672^molecular_function^protein kinase activity`GO:0005524^molecular_function^ATP binding`GO:0006468^biological_process^protein phosphorylation	.	.	development, cell cycle,
TRINITY_DN10034_c0_g1	TRINITY_DN10034_c0_g1_i9	NEK2_HUMAN^NEK2_HUMAN^Q:402-1877,H:1-445^48.589%ID^E:2.53e-140^RecName: Full=Serine/threonine-protein kinase Nek2;^Eukaryota; Metazoa; Chordata; Craniata; Vertebrata; Euteleostomi; Mammalia; Eutheria; Euarchontoglires; Primates; Haplorrhini; Catarrhini; Hominidae; Homo	.	TRINITY_DN10034_c0_g1_i9.p1	402-1880[+]	NEK2_HUMAN^NEK2_HUMAN^Q:1-492,H:1-445^48.697%ID^E:1.29e-152^RecName: Full=Serine/threonine-protein kinase Nek2;^Eukaryota; Metazoa; Chordata; Craniata; Vertebrata; Euteleostomi; Mammalia; Eutheria; Euarchontoglires; Primates; Haplorrhini; Catarrhini; Hominidae; Homo	PF00069.31^Pkinase^Protein kinase domain^8-270^E:5.5e-65`PF07714.23^PK_Tyr_Ser-Thr^Protein tyrosine and serine/threonine kinase^11-267^E:7.9e-41	.	.	.	KEGG:hsa:4751	GO:0005813^cellular_component^centrosome`GO:0000794^cellular_component^condensed nuclear chromosome`GO:0005737^cellular_component^cytoplasm`GO:0005829^cellular_component^cytosol`GO:0000776^cellular_component^kinetochore`GO:0005874^cellular_component^microtubule`GO:0030496^cellular_component^midbody`GO:0005730^cellular_component^nucleolus`GO:0005654^cellular_component^nucleoplasm`GO:0005634^cellul…	GO:0005813^cellular_component^centrosome`GO:0000794^cellular_component^condensed nuclear chromosome`GO:0005737^cellular_component^cytoplasm`GO:0005829^cellular_component^cytosol`GO:0000776^cellular_component^kinetochore`GO:0005874^cellular_component^microtubule`GO:0030496^cellular_component^midbody`GO:0005730^cellular_component^nucleolus`GO:0005654^cellular_component^nucleoplasm`GO:0005634^cellul…	GO:0004672^molecular_function^protein kinase activity`GO:0005524^molecular_function^ATP binding`GO:0006468^biological_process^protein phosphorylation	.	.	development, cell cycle,
TRINITY_DN10039_c0_g1	TRINITY_DN10039_c0_g1_i15	TUT4_HUMAN^TUT4_HUMAN^Q:4111-1967,H:625-1309^40.028%ID^E:1.4e-132^RecName: Full=Terminal uridylyltransferase 4 {ECO:0000305};^Eukaryota; Metazoa; Chordata; Craniata; Vertebrata; Euteleostomi; Mammalia; Eutheria; Euarchontoglires; Primates; Haplorrhini; Catarrhini; Hominidae; Homo`TUT4_HUMAN^TUT4_HUMAN^Q:4981-4202,H:284-541^35.496%ID^E:3.2e-42^RecName: Full=Terminal uridylyltransferase 4 {ECO:0000…	.	TRINITY_DN10039_c0_g1_i15.p1	1397-5704[-]	TUT4_HUMAN^TUT4_HUMAN^Q:532-1246,H:625-1309^40.028%ID^E:2.02e-150^RecName: Full=Terminal uridylyltransferase 4 {ECO:0000305};^Eukaryota; Metazoa; Chordata; Craniata; Vertebrata; Euteleostomi; Mammalia; Eutheria; Euarchontoglires; Primates; Haplorrhini; Catarrhini; Hominidae; Homo`TUT4_HUMAN^TUT4_HUMAN^Q:242-501,H:284-541^35.496%ID^E:6.85e-43^RecName: Full=Terminal uridylyltransferase 4 {ECO:00003…	PF19088.6^TUTase^TUTase nucleotidyltransferase domain^298-416^E:8.8e-21`PF22600.2^MTPAP-like_central^Poly(A) RNA polymerase, mitochondrial-like, central palm domain^313-448^E:8.4e-13`PF03828.24^PAP_assoc^Cid1 family poly A polymerase^536-584^E:3.1e-06`PF19088.6^TUTase^TUTase nucleotidyltransferase domain^876-997^E:1e-09`PF22600.2^MTPAP-like_central^Poly(A) RNA polymerase, mitochondrial-like, cent…	.	.	.	KEGG:hsa:23318	GO:0005737^cellular_component^cytoplasm`GO:0036464^cellular_component^cytoplasmic ribonucleoprotein granule`GO:0005829^cellular_component^cytosol`GO:0070062^cellular_component^extracellular exosome`GO:0005615^cellular_component^extracellular space`GO:0005730^cellular_component^nucleolus`GO:0035198^molecular_function^miRNA binding`GO:0003723^molecular_function^RNA binding`GO:0050265^molecular_func…	GO:0005737^cellular_component^cytoplasm`GO:0036464^cellular_component^cytoplasmic ribonucleoprotein granule`GO:0005829^cellular_component^cytosol`GO:0070062^cellular_component^extracellular exosome`GO:0005615^cellular_component^extracellular space`GO:0005730^cellular_component^nucleolus`GO:0035198^molecular_function^miRNA binding`GO:0003723^molecular_function^RNA binding`GO:0050265^molecular_func…	GO:0016779^molecular_function^nucleotidyltransferase activity	.	.	oocyte+oogenesis+ovochymase+vitellogenin,
TRINITY_DN10082_c0_g1	TRINITY_DN10082_c0_g1_i12	NDUS4_PONPY^NDUS4_PONPY^Q:2482-2087,H:44-175^67.424%ID^E:5.33e-54^RecName: Full=NADH dehydrogenase [ubiquinone] iron-sulfur protein 4, mitochondrial;^Eukaryota; Metazoa; Chordata; Craniata; Vertebrata; Euteleostomi; Mammalia; Eutheria; Euarchontoglires; Primates; Haplorrhini; Catarrhini; Hominidae; Pongo	.	TRINITY_DN10082_c0_g1_i12.p1	2084-2590[-]	NDUS4_HUMAN^NDUS4_HUMAN^Q:3-168,H:5-175^59.091%ID^E:1.02e-65^RecName: Full=NADH dehydrogenase [ubiquinone] iron-sulfur protein 4, mitochondrial;^Eukaryota; Metazoa; Chordata; Craniata; Vertebrata; Euteleostomi; Mammalia; Eutheria; Euarchontoglires; Primates; Haplorrhini; Catarrhini; Hominidae; Homo	PF04800.17^NDUS4^NADH dehydrogenase ubiquinone Fe-S protein 4^70-162^E:2.3e-39	.	.	.	KEGG:hsa:4724	GO:0005743^cellular_component^mitochondrial inner membrane`GO:0045271^cellular_component^respiratory chain complex I`GO:0007420^biological_process^brain development`GO:0022900^biological_process^electron transport chain`GO:0032981^biological_process^mitochondrial respiratory chain complex I assembly`GO:1902600^biological_process^proton transmembrane transport`GO:0072593^biological_process^reactiv…	GO:0005743^cellular_component^mitochondrial inner membrane`GO:0005739^cellular_component^mitochondrion`GO:0045271^cellular_component^respiratory chain complex I`GO:0008137^molecular_function^NADH dehydrogenase (ubiquinone) activity`GO:0009060^biological_process^aerobic respiration`GO:0007420^biological_process^brain development`GO:0006120^biological_process^mitochondrial electron transport, NADH …	GO:0022900^biological_process^electron transport chain	.	.	development,
TRINITY_DN10110_c0_g1	TRINITY_DN10110_c0_g1_i25	RPGF1_HUMAN^RPGF1_HUMAN^Q:2831-1698,H:687-1064^59.737%ID^E:1.48e-141^RecName: Full=Rap guanine nucleotide exchange factor 1;^Eukaryota; Metazoa; Chordata; Craniata; Vertebrata; Euteleostomi; Mammalia; Eutheria; Euarchontoglires; Primates; Haplorrhini; Catarrhini; Hominidae; Homo`RPGF1_HUMAN^RPGF1_HUMAN^Q:4973-4479,H:89-251^34.682%ID^E:6.49e-17^RecName: Full=Rap guanine nucleotide exchange factor …	.	TRINITY_DN10110_c0_g1_i25.p5	5482-5781[-]	.	.	.	.	.	KEGG:hsa:2889	GO:0005737^cellular_component^cytoplasm`GO:0005829^cellular_component^cytosol`GO:0005769^cellular_component^early endosome`GO:0043231^cellular_component^intracellular membrane-bounded organelle`GO:0005886^cellular_component^plasma membrane`GO:0005085^molecular_function^guanyl-nucleotide exchange factor activity`GO:0017124^molecular_function^SH3 domain binding`GO:0007169^biological_process^cell su…	.	.	.	.	development,
TRINITY_DN10110_c0_g1	TRINITY_DN10110_c0_g1_i27	RPGF1_HUMAN^RPGF1_HUMAN^Q:2831-1698,H:687-1064^59.737%ID^E:1.23e-141^RecName: Full=Rap guanine nucleotide exchange factor 1;^Eukaryota; Metazoa; Chordata; Craniata; Vertebrata; Euteleostomi; Mammalia; Eutheria; Euarchontoglires; Primates; Haplorrhini; Catarrhini; Hominidae; Homo`RPGF1_HUMAN^RPGF1_HUMAN^Q:4973-4479,H:89-251^34.682%ID^E:7.07e-17^RecName: Full=Rap guanine nucleotide exchange factor …	.	TRINITY_DN10110_c0_g1_i27.p1	1668-5525[-]	RPGF1_HUMAN^RPGF1_HUMAN^Q:879-1276,H:667-1064^58%ID^E:6.97e-154^RecName: Full=Rap guanine nucleotide exchange factor 1;^Eukaryota; Metazoa; Chordata; Craniata; Vertebrata; Euteleostomi; Mammalia; Eutheria; Euarchontoglires; Primates; Haplorrhini; Catarrhini; Hominidae; Homo`RPGF1_HUMAN^RPGF1_HUMAN^Q:172-426,H:76-291^33.08%ID^E:2.82e-20^RecName: Full=Rap guanine nucleotide exchange factor 1;^Eukar…	PF00618.25^RasGEF_N^RasGEF N-terminal motif^904-954^E:1.5e-08`PF00617.24^RasGEF^RasGEF domain^1055-1225^E:6.4e-54	.	.	.	KEGG:hsa:2889	GO:0005737^cellular_component^cytoplasm`GO:0005829^cellular_component^cytosol`GO:0005769^cellular_component^early endosome`GO:0043231^cellular_component^intracellular membrane-bounded organelle`GO:0005886^cellular_component^plasma membrane`GO:0005085^molecular_function^guanyl-nucleotide exchange factor activity`GO:0017124^molecular_function^SH3 domain binding`GO:0007169^biological_process^cell su…	GO:0005737^cellular_component^cytoplasm`GO:0005829^cellular_component^cytosol`GO:0005769^cellular_component^early endosome`GO:0043231^cellular_component^intracellular membrane-bounded organelle`GO:0005886^cellular_component^plasma membrane`GO:0005085^molecular_function^guanyl-nucleotide exchange factor activity`GO:0017124^molecular_function^SH3 domain binding`GO:0007169^biological_process^cell su…	GO:0005085^molecular_function^guanyl-nucleotide exchange factor activity`GO:0007264^biological_process^small GTPase-mediated signal transduction	.	.	development,
TRINITY_DN10123_c0_g1	TRINITY_DN10123_c0_g1_i6	DZAN1_DANRE^DZAN1_DANRE^Q:3127-1259,H:136-743^41.483%ID^E:4.56e-140^RecName: Full=Double zinc ribbon and ankyrin repeat-containing protein 1;^Eukaryota; Metazoa; Chordata; Craniata; Vertebrata; Euteleostomi; Actinopterygii; Neopterygii; Teleostei; Ostariophysi; Cypriniformes; Danionidae; Danioninae; Danio`DZAN1_DANRE^DZAN1_DANRE^Q:3950-3597,H:1-120^45.902%ID^E:9.67e-12^RecName: Full=Double zinc r…	.	TRINITY_DN10123_c0_g1_i6.p1	1235-3022[-]	DZAN1_HUMAN^DZAN1_HUMAN^Q:35-593,H:195-750^44.444%ID^E:3.37e-162^RecName: Full=Double zinc ribbon and ankyrin repeat-containing protein 1;^Eukaryota; Metazoa; Chordata; Craniata; Vertebrata; Euteleostomi; Mammalia; Eutheria; Euarchontoglires; Primates; Haplorrhini; Catarrhini; Hominidae; Homo	PF12773.13^DZR^Double zinc ribbon^179-231^E:1e-10`PF12796.13^Ank_2^Ankyrin repeats (3 copies)^462-546^E:1.8e-13`PF13637.12^Ank_4^Ankyrin repeats (many copies)^470-504^E:3.2e-06`PF00023.36^Ank^Ankyrin repeat^483-513^E:0.0021`PF00023.36^Ank^Ankyrin repeat^518-547^E:0.00044	.	.	.	KEGG:hsa:55184	GO:0042995^cellular_component^cell projection`GO:0005813^cellular_component^centrosome`GO:0005737^cellular_component^cytoplasm`GO:0046872^molecular_function^metal ion binding`GO:0042462^biological_process^eye photoreceptor cell development`GO:0032386^biological_process^regulation of intracellular transport	GO:0042995^cellular_component^cell projection`GO:0005813^cellular_component^centrosome`GO:0005737^cellular_component^cytoplasm`GO:0046872^molecular_function^metal ion binding`GO:0042462^biological_process^eye photoreceptor cell development	GO:0005515^molecular_function^protein binding	.	.	development, eye+photo+retinal+retinol+visual+sox+opsin,
TRINITY_DN10126_c0_g1	TRINITY_DN10126_c0_g1_i3	TRIM2_BOVIN^TRIM2_BOVIN^Q:2805-1918,H:421-734^32.278%ID^E:1.88e-41^RecName: Full=Tripartite motif-containing protein 2;^Eukaryota; Metazoa; Chordata; Craniata; Vertebrata; Euteleostomi; Mammalia; Eutheria; Laurasiatheria; Artiodactyla; Ruminantia; Pecora; Bovidae; Bovinae; Bos`TRIM2_BOVIN^TRIM2_BOVIN^Q:4053-1915,H:9-595^21.495%ID^E:6.74e-21^RecName: Full=Tripartite motif-containing protein 2;^Euk…	.	TRINITY_DN10126_c0_g1_i3.p1	1876-4032[-]	TRIM2_BOVIN^TRIM2_BOVIN^Q:410-705,H:421-734^32.278%ID^E:9.66e-43^RecName: Full=Tripartite motif-containing protein 2;^Eukaryota; Metazoa; Chordata; Craniata; Vertebrata; Euteleostomi; Mammalia; Eutheria; Laurasiatheria; Artiodactyla; Ruminantia; Pecora; Bovidae; Bovinae; Bos`TRIM2_BOVIN^TRIM2_BOVIN^Q:12-706,H:18-595^21.888%ID^E:1.79e-22^RecName: Full=Tripartite motif-containing protein 2;^Eukaryo…	PF13445.12^zf-RING_UBOX^RING-type zinc-finger^17-50^E:6.7e-07`PF00097.31^zf-C3HC4^Zinc finger, C3HC4 type (RING finger)^17-52^E:9.1e-05`PF00643.29^zf-B_box^B-box zinc finger^217-257^E:8.9e-07`PF01436.27^NHL^NHL repeat^467-494^E:5.5e-10`PF17170.10^DUF5128^6-bladed beta-propeller^604-675^E:5.5e-05	.	.	.	KEGG:bta:538617	GO:0005737^cellular_component^cytoplasm`GO:0030371^molecular_function^translation repressor activity`GO:0061630^molecular_function^ubiquitin protein ligase activity`GO:0004842^molecular_function^ubiquitin-protein transferase activity`GO:0008270^molecular_function^zinc ion binding`GO:0017148^biological_process^negative regulation of translation`GO:0043161^biological_process^proteasome-mediated ubi…	GO:0005737^cellular_component^cytoplasm`GO:0030371^molecular_function^translation repressor activity`GO:0061630^molecular_function^ubiquitin protein ligase activity`GO:0004842^molecular_function^ubiquitin-protein transferase activity`GO:0008270^molecular_function^zinc ion binding`GO:0017148^biological_process^negative regulation of translation`GO:0043161^biological_process^proteasome-mediated ubi…	GO:0046872^molecular_function^metal ion binding`GO:0008270^molecular_function^zinc ion binding`GO:0005515^molecular_function^protein binding	.	.	apoptosis,
TRINITY_DN10137_c0_g1	TRINITY_DN10137_c0_g1_i6	CIKS_HUMAN^CIKS_HUMAN^Q:2762-2268,H:412-560^31.928%ID^E:2.55e-17^RecName: Full=E3 ubiquitin ligase TRAF3IP2 {ECO:0000303|PubMed:19825828};^Eukaryota; Metazoa; Chordata; Craniata; Vertebrata; Euteleostomi; Mammalia; Eutheria; Euarchontoglires; Primates; Haplorrhini; Catarrhini; Hominidae; Homo	.	TRINITY_DN10137_c0_g1_i6.p1	2253-3377[-]	CIKS_HUMAN^CIKS_HUMAN^Q:206-370,H:412-560^31.928%ID^E:4.9e-19^RecName: Full=E3 ubiquitin ligase TRAF3IP2 {ECO:0000303|PubMed:19825828};^Eukaryota; Metazoa; Chordata; Craniata; Vertebrata; Euteleostomi; Mammalia; Eutheria; Euarchontoglires; Primates; Haplorrhini; Catarrhini; Hominidae; Homo	PF08357.16^SEFIR^SEFIR domain^205-360^E:2.4e-16	.	.	.	KEGG:hsa:10758	GO:0005737^cellular_component^cytoplasm`GO:0031410^cellular_component^cytoplasmic vesicle`GO:0031234^cellular_component^extrinsic component of cytoplasmic side of plasma membrane`GO:0005634^cellular_component^nucleus`GO:0005102^molecular_function^signaling receptor binding`GO:0061630^molecular_function^ubiquitin protein ligase activity`GO:0002344^biological_process^B cell affinity maturation`GO:0…	GO:0005737^cellular_component^cytoplasm`GO:0031410^cellular_component^cytoplasmic vesicle`GO:0031234^cellular_component^extrinsic component of cytoplasmic side of plasma membrane`GO:0005634^cellular_component^nucleus`GO:0005102^molecular_function^signaling receptor binding`GO:0061630^molecular_function^ubiquitin protein ligase activity`GO:0002344^biological_process^B cell affinity maturation`GO:0…	.	.	.	development, apoptosis,
TRINITY_DN10141_c0_g1	TRINITY_DN10141_c0_g1_i13	SPAT7_MOUSE^SPAT7_MOUSE^Q:123-965,H:16-257^28.671%ID^E:3.04e-10^RecName: Full=Spermatogenesis-associated protein 7 homolog;^Eukaryota; Metazoa; Chordata; Craniata; Vertebrata; Euteleostomi; Mammalia; Eutheria; Euarchontoglires; Glires; Rodentia; Myomorpha; Muroidea; Muridae; Murinae; Mus; Mus`SPAT7_MOUSE^SPAT7_MOUSE^Q:1389-1586,H:347-412^40.909%ID^E:1.81e-08^RecName: Full=Spermatogenesis-associat…	.	TRINITY_DN10141_c0_g1_i13.p1	102-3863[+]	SPAT7_MOUSE^SPAT7_MOUSE^Q:8-495,H:16-412^24.414%ID^E:8.37e-19^RecName: Full=Spermatogenesis-associated protein 7 homolog;^Eukaryota; Metazoa; Chordata; Craniata; Vertebrata; Euteleostomi; Mammalia; Eutheria; Euarchontoglires; Glires; Rodentia; Myomorpha; Muroidea; Muridae; Murinae; Mus; Mus	PF15244.11^HSD3^Spermatogenesis-associated protein 7, or HSD3^8-295^E:1e-27`PF15244.11^HSD3^Spermatogenesis-associated protein 7, or HSD3^409-492^E:1.6e-19	.	.	.	KEGG:mmu:104871	GO:0005930^cellular_component^axoneme`GO:0036064^cellular_component^ciliary basal body`GO:0005829^cellular_component^cytosol`GO:0015630^cellular_component^microtubule cytoskeleton`GO:0032391^cellular_component^photoreceptor connecting cilium`GO:0120206^cellular_component^photoreceptor distal connecting cilium`GO:0120200^cellular_component^rod photoreceptor outer segment`GO:0000226^biological_proc…	GO:0005930^cellular_component^axoneme`GO:0036064^cellular_component^ciliary basal body`GO:0005829^cellular_component^cytosol`GO:0015630^cellular_component^microtubule cytoskeleton`GO:0032391^cellular_component^photoreceptor connecting cilium`GO:0120206^cellular_component^photoreceptor distal connecting cilium`GO:0120200^cellular_component^rod photoreceptor outer segment`GO:0000226^biological_proc…	.	.	.	eye+photo+retinal+retinol+visual+sox+opsin,
TRINITY_DN1015_c0_g1	TRINITY_DN1015_c0_g1_i15	RABE1_MOUSE^RABE1_MOUSE^Q:7225-4691,H:5-840^39.465%ID^E:1.05e-131^RecName: Full=Rab GTPase-binding effector protein 1;^Eukaryota; Metazoa; Chordata; Craniata; Vertebrata; Euteleostomi; Mammalia; Eutheria; Euarchontoglires; Glires; Rodentia; Myomorpha; Muroidea; Muridae; Murinae; Mus; Mus	.	TRINITY_DN1015_c0_g1_i15.p1	4445-7240[-]	RABE1_MOUSE^RABE1_MOUSE^Q:18-850,H:14-840^39.661%ID^E:3.57e-148^RecName: Full=Rab GTPase-binding effector protein 1;^Eukaryota; Metazoa; Chordata; Craniata; Vertebrata; Euteleostomi; Mammalia; Eutheria; Euarchontoglires; Glires; Rodentia; Myomorpha; Muroidea; Muridae; Murinae; Mus; Mus	PF03528.20^Rabaptin^Rabaptin^17-391^E:2e-69`PF09311.16^Rab5-bind^Rabaptin-like protein^539-849^E:2.2e-72`PF01363.27^FYVE^FYVE zinc finger^853-913^E:2.7e-17	.	.	.	KEGG:mmu:54189	GO:0005769^cellular_component^early endosome`GO:0030139^cellular_component^endocytic vesicle`GO:0005768^cellular_component^endosome`GO:0098978^cellular_component^glutamatergic synapse`GO:0032991^cellular_component^protein-containing complex`GO:0055037^cellular_component^recycling endosome`GO:0008083^molecular_function^growth factor activity`GO:0005096^molecular_function^GTPase activator activity`…	GO:0005769^cellular_component^early endosome`GO:0030139^cellular_component^endocytic vesicle`GO:0005768^cellular_component^endosome`GO:0098978^cellular_component^glutamatergic synapse`GO:0032991^cellular_component^protein-containing complex`GO:0055037^cellular_component^recycling endosome`GO:0008083^molecular_function^growth factor activity`GO:0005096^molecular_function^GTPase activator activity`…	GO:0005096^molecular_function^GTPase activator activity`GO:0008083^molecular_function^growth factor activity`GO:0046872^molecular_function^metal ion binding	.	.	apoptosis,
TRINITY_DN10175_c0_g1	TRINITY_DN10175_c0_g1_i17	PCDH9_HUMAN^PCDH9_HUMAN^Q:4319-2073,H:26-777^33.289%ID^E:9.77e-103^RecName: Full=Protocadherin-9;^Eukaryota; Metazoa; Chordata; Craniata; Vertebrata; Euteleostomi; Mammalia; Eutheria; Euarchontoglires; Primates; Haplorrhini; Catarrhini; Hominidae; Homo	.	TRINITY_DN10175_c0_g1_i17.p1	1284-4460[-]	PCDH9_HUMAN^PCDH9_HUMAN^Q:48-796,H:26-777^33.289%ID^E:1.56e-112^RecName: Full=Protocadherin-9;^Eukaryota; Metazoa; Chordata; Craniata; Vertebrata; Euteleostomi; Mammalia; Eutheria; Euarchontoglires; Primates; Haplorrhini; Catarrhini; Hominidae; Homo	PF08266.18^Cadherin_2^Cadherin-like^49-131^E:5.4e-05`PF00028.23^Cadherin^Cadherin domain^166-258^E:9e-11`PF00028.23^Cadherin^Cadherin domain^273-367^E:2.1e-15`PF00028.23^Cadherin^Cadherin domain^388-475^E:2.3e-11`PF00028.23^Cadherin^Cadherin domain^491-580^E:7.5e-17`PF00028.23^Cadherin^Cadherin domain^594-685^E:7.8e-10`PF00028.23^Cadherin^Cadherin domain^704-793^E:2e-13	.	.	.	KEGG:hsa:5101	GO:0044291^cellular_component^cell-cell contact zone`GO:0098978^cellular_component^glutamatergic synapse`GO:0030426^cellular_component^growth cone`GO:0005886^cellular_component^plasma membrane`GO:0097060^cellular_component^synaptic membrane`GO:0005509^molecular_function^calcium ion binding`GO:0007155^biological_process^cell adhesion`GO:0030900^biological_process^forebrain development`GO:0007156^b…	GO:0044291^cellular_component^cell-cell contact zone`GO:0098978^cellular_component^glutamatergic synapse`GO:0030426^cellular_component^growth cone`GO:0005886^cellular_component^plasma membrane`GO:0097060^cellular_component^synaptic membrane`GO:0005509^molecular_function^calcium ion binding`GO:0007155^biological_process^cell adhesion`GO:0030900^biological_process^forebrain development`GO:0007156^b…	GO:0005509^molecular_function^calcium ion binding`GO:0007156^biological_process^homophilic cell adhesion via plasma membrane adhesion molecules`GO:0016020^cellular_component^membrane	.	.	development,
TRINITY_DN101835_c0_g1	TRINITY_DN101835_c0_g1_i2	OLIG2_CHICK^OLIG2_CHICK^Q:700-984,H:97-188^73.684%ID^E:2.77e-34^RecName: Full=Oligodendrocyte transcription factor 2;^Eukaryota; Metazoa; Chordata; Craniata; Vertebrata; Euteleostomi; Archelosauria; Archosauria; Dinosauria; Saurischia; Theropoda; Coelurosauria; Aves; Neognathae; Galloanserae; Galliformes; Phasianidae; Phasianinae; Gallus	.	TRINITY_DN101835_c0_g1_i2.p1	421-1494[+]	OLIG2_CHICK^OLIG2_CHICK^Q:94-242,H:97-234^56.376%ID^E:4.54e-37^RecName: Full=Oligodendrocyte transcription factor 2;^Eukaryota; Metazoa; Chordata; Craniata; Vertebrata; Euteleostomi; Archelosauria; Archosauria; Dinosauria; Saurischia; Theropoda; Coelurosauria; Aves; Neognathae; Galloanserae; Galliformes; Phasianidae; Phasianinae; Gallus	PF00010.31^HLH^Helix-loop-helix DNA-binding domain^105-157^E:4e-15	.	.	.	KEGG:gga:428612	GO:0005737^cellular_component^cytoplasm`GO:0005634^cellular_component^nucleus`GO:0000981^molecular_function^DNA-binding transcription factor activity, RNA polymerase II-specific`GO:0070888^molecular_function^E-box binding`GO:0071837^molecular_function^HMG box domain binding`GO:0042802^molecular_function^identical protein binding`GO:0046983^molecular_function^protein dimerization activity`GO:00615…	GO:0005737^cellular_component^cytoplasm`GO:0005634^cellular_component^nucleus`GO:0000981^molecular_function^DNA-binding transcription factor activity, RNA polymerase II-specific`GO:0070888^molecular_function^E-box binding`GO:0071837^molecular_function^HMG box domain binding`GO:0042802^molecular_function^identical protein binding`GO:0046983^molecular_function^protein dimerization activity`GO:00615…	GO:0046983^molecular_function^protein dimerization activity	.	.	development,
TRINITY_DN1018_c0_g1	TRINITY_DN1018_c0_g1_i53	RG190_DROME^RG190_DROME^Q:10306-7520,H:5-922^42.463%ID^E:0^RecName: Full=Rho GTPase-activating protein 190;^Eukaryota; Metazoa; Ecdysozoa; Arthropoda; Hexapoda; Insecta; Pterygota; Neoptera; Endopterygota; Diptera; Brachycera; Muscomorpha; Ephydroidea; Drosophilidae; Drosophila; Sophophora`RG190_DROME^RG190_DROME^Q:3909-3352,H:1355-1552^45.226%ID^E:4.81e-43^RecName: Full=Rho GTPase-activating pro…	.	TRINITY_DN1018_c0_g1_i53.p1	6764-10339[-]	RG190_DROME^RG190_DROME^Q:12-1000,H:5-982^40.818%ID^E:0^RecName: Full=Rho GTPase-activating protein 190;^Eukaryota; Metazoa; Ecdysozoa; Arthropoda; Hexapoda; Insecta; Pterygota; Neoptera; Endopterygota; Diptera; Brachycera; Muscomorpha; Ephydroidea; Drosophilidae; Drosophila; Sophophora	PF00071.28^Ras^Ras family^154-245^E:8.1e-07`PF16512.11^RhoGAP-FF1^p190-A and -B Rho GAPs FF domain^259-336^E:3.5e-25`PF23083.1^FF_RHG35_4th^Rho GTPase-activating protein 35-like, FF domain^429-482^E:4.7e-19`PF19518.5^RhoGAP_pG1_pG2^p190RhoGAP, pG1 and pG2 domains^557-938^E:3.2e-100	.	.	.	KEGG:dme:Dmel_CG32555	GO:0005829^cellular_component^cytosol`GO:0005525^molecular_function^GTP binding`GO:0005096^molecular_function^GTPase activator activity`GO:0003924^molecular_function^GTPase activity`GO:0030215^molecular_function^semaphorin receptor binding`GO:0007415^biological_process^defasciculation of motor neuron axon`GO:0016319^biological_process^mushroom body development`GO:0045792^biological_process^negati…	GO:0005829^cellular_component^cytosol`GO:0005525^molecular_function^GTP binding`GO:0005096^molecular_function^GTPase activator activity`GO:0003924^molecular_function^GTPase activity`GO:0030215^molecular_function^semaphorin receptor binding`GO:0007415^biological_process^defasciculation of motor neuron axon`GO:0016319^biological_process^mushroom body development`GO:0045792^biological_process^negati…	GO:0003924^molecular_function^GTPase activity`GO:0005525^molecular_function^GTP binding	.	.	development,
TRINITY_DN102070_c0_g2	TRINITY_DN102070_c0_g2_i1	OPSG_CHICK^OPSG_CHICK^Q:428-1327,H:40-340^37.748%ID^E:1.74e-58^RecName: Full=Green-sensitive opsin;^Eukaryota; Metazoa; Chordata; Craniata; Vertebrata; Euteleostomi; Archelosauria; Archosauria; Dinosauria; Saurischia; Theropoda; Coelurosauria; Aves; Neognathae; Galloanserae; Galliformes; Phasianidae; Phasianinae; Gallus	.	TRINITY_DN102070_c0_g2_i1.p1	275-1411[+]	OPSG_CHICK^OPSG_CHICK^Q:52-351,H:40-340^37.748%ID^E:3.85e-62^RecName: Full=Green-sensitive opsin;^Eukaryota; Metazoa; Chordata; Craniata; Vertebrata; Euteleostomi; Archelosauria; Archosauria; Dinosauria; Saurischia; Theropoda; Coelurosauria; Aves; Neognathae; Galloanserae; Galliformes; Phasianidae; Phasianinae; Gallus	PF10320.15^7TM_GPCR_Srsx^Serpentine type 7TM GPCR chemoreceptor Srsx^62-329^E:1.2e-08`PF00001.26^7tm_1^7 transmembrane receptor (rhodopsin family)^67-317^E:7.3e-47	.	.	.	KEGG:gga:396486	GO:0001750^cellular_component^photoreceptor outer segment`GO:0005886^cellular_component^plasma membrane`GO:0008020^molecular_function^G protein-coupled photoreceptor activity`GO:0016038^biological_process^absorption of visible light`GO:0071482^biological_process^cellular response to light stimulus`GO:0007186^biological_process^G protein-coupled receptor signaling pathway`GO:0016037^biological_pro…	GO:0001750^cellular_component^photoreceptor outer segment`GO:0005886^cellular_component^plasma membrane`GO:0008020^molecular_function^G protein-coupled photoreceptor activity`GO:0016038^biological_process^absorption of visible light`GO:0071482^biological_process^cellular response to light stimulus`GO:0007186^biological_process^G protein-coupled receptor signaling pathway`GO:0016037^biological_pro…	GO:0004930^molecular_function^G protein-coupled receptor activity`GO:0007186^biological_process^G protein-coupled receptor signaling pathway`GO:0016020^cellular_component^membrane	.	.	eye+photo+retinal+retinol+visual+sox+opsin,
TRINITY_DN10235_c0_g1	TRINITY_DN10235_c0_g1_i13	RRP1B_HUMAN^RRP1B_HUMAN^Q:3488-2859,H:10-217^40%ID^E:2.81e-43^RecName: Full=Ribosomal RNA processing protein 1 homolog B;^Eukaryota; Metazoa; Chordata; Craniata; Vertebrata; Euteleostomi; Mammalia; Eutheria; Euarchontoglires; Primates; Haplorrhini; Catarrhini; Hominidae; Homo	.	TRINITY_DN10235_c0_g1_i13.p1	1197-3530[-]	RRP1B_HUMAN^RRP1B_HUMAN^Q:15-224,H:10-217^40%ID^E:6.26e-46^RecName: Full=Ribosomal RNA processing protein 1 homolog B;^Eukaryota; Metazoa; Chordata; Craniata; Vertebrata; Euteleostomi; Mammalia; Eutheria; Euarchontoglires; Primates; Haplorrhini; Catarrhini; Hominidae; Homo	PF05997.17^Nop52^Nucleolar protein,Nop52^15-254^E:3.5e-59	.	.	.	KEGG:hsa:23076	GO:0005694^cellular_component^chromosome`GO:0005829^cellular_component^cytosol`GO:0000791^cellular_component^euchromatin`GO:0001652^cellular_component^granular component`GO:0000792^cellular_component^heterochromatin`GO:0005730^cellular_component^nucleolus`GO:0005654^cellular_component^nucleoplasm`GO:0005634^cellular_component^nucleus`GO:0030688^cellular_component^preribosome, small subunit precur…	GO:0005694^cellular_component^chromosome`GO:0005829^cellular_component^cytosol`GO:0000791^cellular_component^euchromatin`GO:0001652^cellular_component^granular component`GO:0000792^cellular_component^heterochromatin`GO:0005730^cellular_component^nucleolus`GO:0005654^cellular_component^nucleoplasm`GO:0005634^cellular_component^nucleus`GO:0030688^cellular_component^preribosome, small subunit precur…	GO:0006364^biological_process^rRNA processing`GO:0030688^cellular_component^preribosome, small subunit precursor	.	.	apoptosis,
TRINITY_DN10235_c0_g1	TRINITY_DN10235_c0_g1_i5	RRP1B_HUMAN^RRP1B_HUMAN^Q:3377-2748,H:10-217^40%ID^E:2.63e-43^RecName: Full=Ribosomal RNA processing protein 1 homolog B;^Eukaryota; Metazoa; Chordata; Craniata; Vertebrata; Euteleostomi; Mammalia; Eutheria; Euarchontoglires; Primates; Haplorrhini; Catarrhini; Hominidae; Homo	.	TRINITY_DN10235_c0_g1_i5.p2	833-1630[-]	.	.	.	.	.	KEGG:hsa:23076	GO:0005694^cellular_component^chromosome`GO:0005829^cellular_component^cytosol`GO:0000791^cellular_component^euchromatin`GO:0001652^cellular_component^granular component`GO:0000792^cellular_component^heterochromatin`GO:0005730^cellular_component^nucleolus`GO:0005654^cellular_component^nucleoplasm`GO:0005634^cellular_component^nucleus`GO:0030688^cellular_component^preribosome, small subunit precur…	.	.	.	.	apoptosis,
TRINITY_DN10251_c0_g1	TRINITY_DN10251_c0_g1_i16	TEN3_HUMAN^TEN3_HUMAN^Q:610-2,H:548-762^28.455%ID^E:1.29e-21^RecName: Full=Teneurin-3 {ECO:0000305};^Eukaryota; Metazoa; Chordata; Craniata; Vertebrata; Euteleostomi; Mammalia; Eutheria; Euarchontoglires; Primates; Haplorrhini; Catarrhini; Hominidae; Homo`TEN3_HUMAN^TEN3_HUMAN^Q:619-35,H:578-789^26.471%ID^E:5.19e-17^RecName: Full=Teneurin-3 {ECO:0000305};^Eukaryota; Metazoa; Chordata; Craniata; V…	.	TRINITY_DN10251_c0_g1_i16.p1	2-574[-]	TEN3_HUMAN^TEN3_HUMAN^Q:11-191,H:598-762^31.915%ID^E:1.92e-20^RecName: Full=Teneurin-3 {ECO:0000305};^Eukaryota; Metazoa; Chordata; Craniata; Vertebrata; Euteleostomi; Mammalia; Eutheria; Euarchontoglires; Primates; Haplorrhini; Catarrhini; Hominidae; Homo`TEN3_HUMAN^TEN3_HUMAN^Q:11-119,H:696-812^28.8%ID^E:2.29e-08^RecName: Full=Teneurin-3 {ECO:0000305};^Eukaryota; Metazoa; Chordata; Craniata; Ve…	PF00008.33^EGF^EGF-like domain^26-57^E:0.00011`PF12661.13^hEGF^Human growth factor-like EGF^30-53^E:0.031`PF00008.33^EGF^EGF-like domain^140-166^E:0.0003	.	.	.	KEGG:hsa:55714	GO:0030424^cellular_component^axon`GO:0016020^cellular_component^membrane`GO:0043005^cellular_component^neuron projection`GO:0005886^cellular_component^plasma membrane`GO:0050839^molecular_function^cell adhesion molecule binding`GO:0046982^molecular_function^protein heterodimerization activity`GO:0042803^molecular_function^protein homodimerization activity`GO:0048593^biological_process^camera-typ…	GO:0030424^cellular_component^axon`GO:0016020^cellular_component^membrane`GO:0043005^cellular_component^neuron projection`GO:0005886^cellular_component^plasma membrane`GO:0050839^molecular_function^cell adhesion molecule binding`GO:0046982^molecular_function^protein heterodimerization activity`GO:0042803^molecular_function^protein homodimerization activity`GO:0048593^biological_process^camera-typ…	.	.	.	development, morphogenesis, eye+photo+retinal+retinol+visual+sox+opsin,
TRINITY_DN102600_c0_g1	TRINITY_DN102600_c0_g1_i1	BTBD3_HUMAN^BTBD3_HUMAN^Q:1126-218,H:86-382^34.967%ID^E:8.67e-39^RecName: Full=BTB/POZ domain-containing protein 3;^Eukaryota; Metazoa; Chordata; Craniata; Vertebrata; Euteleostomi; Mammalia; Eutheria; Euarchontoglires; Primates; Haplorrhini; Catarrhini; Hominidae; Homo	.	TRINITY_DN102600_c0_g1_i1.p1	257-1174[-]	BTBD3_HUMAN^BTBD3_HUMAN^Q:17-301,H:86-368^35.889%ID^E:3.68e-47^RecName: Full=BTB/POZ domain-containing protein 3;^Eukaryota; Metazoa; Chordata; Craniata; Vertebrata; Euteleostomi; Mammalia; Eutheria; Euarchontoglires; Primates; Haplorrhini; Catarrhini; Hominidae; Homo	PF00651.37^BTB^BTB/POZ domain^42-148^E:5.1e-21`PF07707.21^BACK^BTB And C-terminal Kelch^165-264^E:1.7e-08	.	.	.	KEGG:hsa:22903	GO:0005829^cellular_component^cytosol`GO:0005634^cellular_component^nucleus`GO:0042802^molecular_function^identical protein binding`GO:0021987^biological_process^cerebral cortex development`GO:0048813^biological_process^dendrite morphogenesis`GO:0022008^biological_process^neurogenesis	GO:0005829^cellular_component^cytosol`GO:0005634^cellular_component^nucleus`GO:0042802^molecular_function^identical protein binding`GO:0021987^biological_process^cerebral cortex development`GO:0048813^biological_process^dendrite morphogenesis`GO:0022008^biological_process^neurogenesis	GO:0005515^molecular_function^protein binding	.	.	development, morphogenesis, neurogenesis+neural_tube,
TRINITY_DN10262_c0_g1	TRINITY_DN10262_c0_g1_i8	ASL1B_DANRE^ASL1B_DANRE^Q:1511-1269,H:43-126^58.333%ID^E:3.97e-14^RecName: Full=Achaete-scute homolog 1b;^Eukaryota; Metazoa; Chordata; Craniata; Vertebrata; Euteleostomi; Actinopterygii; Neopterygii; Teleostei; Ostariophysi; Cypriniformes; Danionidae; Danioninae; Danio	.	TRINITY_DN10262_c0_g1_i8.p1	810-1802[-]	ASL1B_DANRE^ASL1B_DANRE^Q:98-178,H:43-126^58.333%ID^E:3.58e-18^RecName: Full=Achaete-scute homolog 1b;^Eukaryota; Metazoa; Chordata; Craniata; Vertebrata; Euteleostomi; Actinopterygii; Neopterygii; Teleostei; Ostariophysi; Cypriniformes; Danionidae; Danioninae; Danio	PF00010.31^HLH^Helix-loop-helix DNA-binding domain^121-171^E:8.4e-20	.	.	.	KEGG:dre:30478	GO:0005634^cellular_component^nucleus`GO:0090575^cellular_component^RNA polymerase II transcription regulator complex`GO:0003700^molecular_function^DNA-binding transcription factor activity`GO:0000981^molecular_function^DNA-binding transcription factor activity, RNA polymerase II-specific`GO:0046983^molecular_function^protein dimerization activity`GO:0000977^molecular_function^RNA polymerase II t…	GO:0005634^cellular_component^nucleus`GO:0090575^cellular_component^RNA polymerase II transcription regulator complex`GO:0003700^molecular_function^DNA-binding transcription factor activity`GO:0000981^molecular_function^DNA-binding transcription factor activity, RNA polymerase II-specific`GO:0046983^molecular_function^protein dimerization activity`GO:0000977^molecular_function^RNA polymerase II t…	GO:0046983^molecular_function^protein dimerization activity	.	.	development, morphogenesis, neurogenesis+neural_tube, embryonic,
TRINITY_DN10273_c0_g1	TRINITY_DN10273_c0_g1_i13	HMD1_CHICK^HMD1_CHICK^Q:2400-2071,H:90-199^69.912%ID^E:5.9e-40^RecName: Full=Homeobox protein CHOX-CAD;^Eukaryota; Metazoa; Chordata; Craniata; Vertebrata; Euteleostomi; Archelosauria; Archosauria; Dinosauria; Saurischia; Theropoda; Coelurosauria; Aves; Neognathae; Galloanserae; Galliformes; Phasianidae; Phasianinae; Gallus	.	TRINITY_DN10273_c0_g1_i13.p1	1897-2868[-]	HMD1_CHICK^HMD1_CHICK^Q:179-309,H:113-247^58.993%ID^E:1.86e-44^RecName: Full=Homeobox protein CHOX-CAD;^Eukaryota; Metazoa; Chordata; Craniata; Vertebrata; Euteleostomi; Archelosauria; Archosauria; Dinosauria; Saurischia; Theropoda; Coelurosauria; Aves; Neognathae; Galloanserae; Galliformes; Phasianidae; Phasianinae; Gallus	PF00046.35^Homeodomain^Homeodomain^206-261^E:1.5e-21	.	.	.	.	GO:0005634^cellular_component^nucleus`GO:0003700^molecular_function^DNA-binding transcription factor activity`GO:0000981^molecular_function^DNA-binding transcription factor activity, RNA polymerase II-specific`GO:0000977^molecular_function^RNA polymerase II transcription regulatory region sequence-specific DNA binding`GO:0009887^biological_process^animal organ morphogenesis`GO:0009948^biological_…	GO:0005634^cellular_component^nucleus`GO:0003700^molecular_function^DNA-binding transcription factor activity`GO:0000981^molecular_function^DNA-binding transcription factor activity, RNA polymerase II-specific`GO:0000977^molecular_function^RNA polymerase II transcription regulatory region sequence-specific DNA binding`GO:0009887^biological_process^animal organ morphogenesis`GO:0009948^biological_…	GO:0003677^molecular_function^DNA binding	.	.	morphogenesis, hox,
TRINITY_DN102820_c0_g1	TRINITY_DN102820_c0_g1_i2	SMD3_DROME^SMD3_DROME^Q:965-747,H:32-106^80%ID^E:1.21e-25^RecName: Full=Small nuclear ribonucleoprotein Sm D3;^Eukaryota; Metazoa; Ecdysozoa; Arthropoda; Hexapoda; Insecta; Pterygota; Neoptera; Endopterygota; Diptera; Brachycera; Muscomorpha; Ephydroidea; Drosophilidae; Drosophila; Sophophora	.	.	.	.	.	.	.	.	KEGG:dme:Dmel_CG8427	GO:0071013^cellular_component^catalytic step 2 spliceosome`GO:0000243^cellular_component^commitment complex`GO:0005829^cellular_component^cytosol`GO:0005634^cellular_component^nucleus`GO:0034715^cellular_component^pICln-Sm protein complex`GO:0045495^cellular_component^pole plasm`GO:0071011^cellular_component^precatalytic spliceosome`GO:0030532^cellular_component^small nuclear ribonucleoprotein co…	.	.	.	.	development, oocyte+oogenesis+ovochymase+vitellogenin, cell cycle,
TRINITY_DN10295_c0_g1	TRINITY_DN10295_c0_g1_i2	MATN2_MOUSE^MATN2_MOUSE^Q:2659-3210,H:346-533^37.566%ID^E:2.36e-25^RecName: Full=Matrilin-2;^Eukaryota; Metazoa; Chordata; Craniata; Vertebrata; Euteleostomi; Mammalia; Eutheria; Euarchontoglires; Glires; Rodentia; Myomorpha; Muroidea; Muridae; Murinae; Mus; Mus`MATN2_MOUSE^MATN2_MOUSE^Q:2695-3183,H:441-606^35.542%ID^E:4.97e-21^RecName: Full=Matrilin-2;^Eukaryota; Metazoa; Chordata; Craniata; Ver…	.	TRINITY_DN10295_c0_g1_i2.p1	2236-3834[+]	MATN2_MOUSE^MATN2_MOUSE^Q:142-325,H:346-533^37.566%ID^E:1.69e-27^RecName: Full=Matrilin-2;^Eukaryota; Metazoa; Chordata; Craniata; Vertebrata; Euteleostomi; Mammalia; Eutheria; Euarchontoglires; Glires; Rodentia; Myomorpha; Muroidea; Muridae; Murinae; Mus; Mus`MATN2_MOUSE^MATN2_MOUSE^Q:154-316,H:441-606^35.542%ID^E:9.67e-23^RecName: Full=Matrilin-2;^Eukaryota; Metazoa; Chordata; Craniata; Vertebr…	PF07645.21^EGF_CA^Calcium-binding EGF domain^196-227^E:1.3e-07`PF12662.13^cEGF^Complement Clr-like EGF-like^217-239^E:9.7e-08`PF07645.21^EGF_CA^Calcium-binding EGF domain^236-271^E:1.2e-07`PF14670.12^FXa_inhibition^Coagulation Factor Xa inhibitory site^280-315^E:1.2e-09	.	.	.	.	GO:0005604^cellular_component^basement membrane`GO:0062023^cellular_component^collagen-containing extracellular matrix`GO:0031012^cellular_component^extracellular matrix`GO:0005615^cellular_component^extracellular space`GO:0120216^cellular_component^matrilin complex`GO:0005509^molecular_function^calcium ion binding`GO:0007411^biological_process^axon guidance`GO:0031104^biological_process^dendrite…	GO:0005604^cellular_component^basement membrane`GO:0062023^cellular_component^collagen-containing extracellular matrix`GO:0031012^cellular_component^extracellular matrix`GO:0005615^cellular_component^extracellular space`GO:0120216^cellular_component^matrilin complex`GO:0005509^molecular_function^calcium ion binding`GO:0007411^biological_process^axon guidance`GO:0031104^biological_process^dendrite…	.	.	.	development,
TRINITY_DN103542_c0_g1	TRINITY_DN103542_c0_g1_i11	TRHR_BOVIN^TRHR_BOVIN^Q:600-1619,H:11-335^25.485%ID^E:2.19e-10^RecName: Full=Thyrotropin-releasing hormone receptor;^Eukaryota; Metazoa; Chordata; Craniata; Vertebrata; Euteleostomi; Mammalia; Eutheria; Laurasiatheria; Artiodactyla; Ruminantia; Pecora; Bovidae; Bovinae; Bos	.	TRINITY_DN103542_c0_g1_i11.p1	456-1793[+]	TRHR_BOVIN^TRHR_BOVIN^Q:49-388,H:11-335^26.243%ID^E:4.12e-14^RecName: Full=Thyrotropin-releasing hormone receptor;^Eukaryota; Metazoa; Chordata; Craniata; Vertebrata; Euteleostomi; Mammalia; Eutheria; Laurasiatheria; Artiodactyla; Ruminantia; Pecora; Bovidae; Bovinae; Bos	PF00001.26^7tm_1^7 transmembrane receptor (rhodopsin family)^75-373^E:3e-19	.	.	.	KEGG:bta:281549	GO:0005886^cellular_component^plasma membrane`GO:0004997^molecular_function^thyrotropin-releasing hormone receptor activity`GO:0007200^biological_process^phospholipase C-activating G protein-coupled receptor signaling pathway	GO:0005886^cellular_component^plasma membrane`GO:0004997^molecular_function^thyrotropin-releasing hormone receptor activity`GO:0007200^biological_process^phospholipase C-activating G protein-coupled receptor signaling pathway	GO:0004930^molecular_function^G protein-coupled receptor activity`GO:0007186^biological_process^G protein-coupled receptor signaling pathway`GO:0016020^cellular_component^membrane	.	.	hormonal activity+serotonin+dopamine+follistatin,
TRINITY_DN10354_c0_g1	TRINITY_DN10354_c0_g1_i5	PSBR_BRACM^PSBR_BRACM^Q:2-499,H:8-141^73.373%ID^E:1.76e-65^RecName: Full=Photosystem II 10 kDa polypeptide, chloroplastic;^Eukaryota; Viridiplantae; Streptophyta; Embryophyta; Tracheophyta; Spermatophyta; Magnoliopsida; eudicotyledons; Gunneridae; Pentapetalae; rosids; malvids; Brassicales; Brassicaceae; Brassiceae; Brassica	.	TRINITY_DN10354_c0_g1_i5.p1	2-502[+]	PSBR_BRACM^PSBR_BRACM^Q:1-166,H:8-141^73.373%ID^E:1.92e-75^RecName: Full=Photosystem II 10 kDa polypeptide, chloroplastic;^Eukaryota; Viridiplantae; Streptophyta; Embryophyta; Tracheophyta; Spermatophyta; Magnoliopsida; eudicotyledons; Gunneridae; Pentapetalae; rosids; malvids; Brassicales; Brassicaceae; Brassiceae; Brassica	PF04725.17^PsbR^Photosystem II 10 kDa polypeptide PsbR^33-100^E:8.4e-32`PF04725.17^PsbR^Photosystem II 10 kDa polypeptide PsbR^99-165^E:4.6e-35	.	.	.	KEGG:brp:103830498	GO:0009535^cellular_component^chloroplast thylakoid membrane`GO:0009654^cellular_component^photosystem II oxygen evolving complex`GO:0015979^biological_process^photosynthesis	GO:0009535^cellular_component^chloroplast thylakoid membrane`GO:0009654^cellular_component^photosystem II oxygen evolving complex`GO:0015979^biological_process^photosynthesis	GO:0015979^biological_process^photosynthesis`GO:0009523^cellular_component^photosystem II`GO:0009654^cellular_component^photosystem II oxygen evolving complex`GO:0042651^cellular_component^thylakoid membrane	.	.	eye+photo+retinal+retinol+visual+sox+opsin,
TRINITY_DN10423_c0_g1	TRINITY_DN10423_c0_g1_i12	GUC2F_HUMAN^GUC2F_HUMAN^Q:3060-1255,H:468-1060^25.196%ID^E:5.72e-42^RecName: Full=Retinal guanylyl cyclase 2;^Eukaryota; Metazoa; Chordata; Craniata; Vertebrata; Euteleostomi; Mammalia; Eutheria; Euarchontoglires; Primates; Haplorrhini; Catarrhini; Hominidae; Homo	.	TRINITY_DN10423_c0_g1_i12.p2	4136-5290[-]	.	.	.	.	.	KEGG:hsa:2986	GO:0005640^cellular_component^nuclear outer membrane`GO:0097381^cellular_component^photoreceptor disc membrane`GO:0005886^cellular_component^plasma membrane`GO:0120200^cellular_component^rod photoreceptor outer segment`GO:0004016^molecular_function^adenylate cyclase activity`GO:0005524^molecular_function^ATP binding`GO:0005525^molecular_function^GTP binding`GO:0004383^molecular_function^guanylate…	.	.	.	.	eye+photo+retinal+retinol+visual+sox+opsin,
TRINITY_DN10442_c0_g1	TRINITY_DN10442_c0_g1_i8	PLB1_HUMAN^PLB1_HUMAN^Q:1540-2022,H:526-697^42.442%ID^E:3.16e-32^RecName: Full=Phospholipase B1, membrane-associated;^Eukaryota; Metazoa; Chordata; Craniata; Vertebrata; Euteleostomi; Mammalia; Eutheria; Euarchontoglires; Primates; Haplorrhini; Catarrhini; Hominidae; Homo`PLB1_HUMAN^PLB1_HUMAN^Q:1450-1974,H:847-1026^38.83%ID^E:1.08e-28^RecName: Full=Phospholipase B1, membrane-associated;^Eukaryot…	.	TRINITY_DN10442_c0_g1_i8.p2	1681-2058[+]	PLB1_HUMAN^PLB1_HUMAN^Q:4-114,H:579-697^44.538%ID^E:1.43e-27^RecName: Full=Phospholipase B1, membrane-associated;^Eukaryota; Metazoa; Chordata; Craniata; Vertebrata; Euteleostomi; Mammalia; Eutheria; Euarchontoglires; Primates; Haplorrhini; Catarrhini; Hominidae; Homo`PLB1_HUMAN^PLB1_HUMAN^Q:4-113,H:926-1043^45.763%ID^E:2.24e-24^RecName: Full=Phospholipase B1, membrane-associated;^Eukaryota; Meta…	PF00657.28^Lipase_GDSL^GDSL-like Lipase/Acylhydrolase^16-82^E:2.1e-06	.	.	.	KEGG:hsa:151056	GO:0016324^cellular_component^apical plasma membrane`GO:0031526^cellular_component^brush border membrane`GO:0005886^cellular_component^plasma membrane`GO:0047499^molecular_function^calcium-independent phospholipase A2 activity`GO:0004622^molecular_function^lysophospholipase activity`GO:0004623^molecular_function^phospholipase A2 activity`GO:0050253^molecular_function^retinyl-palmitate esterase ac…	GO:0016324^cellular_component^apical plasma membrane`GO:0031526^cellular_component^brush border membrane`GO:0005886^cellular_component^plasma membrane`GO:0047499^molecular_function^calcium-independent phospholipase A2 activity`GO:0004622^molecular_function^lysophospholipase activity`GO:0004623^molecular_function^phospholipase A2 activity`GO:0050253^molecular_function^retinyl-palmitate esterase ac…	GO:0016788^molecular_function^hydrolase activity, acting on ester bonds	.	.	eye+photo+retinal+retinol+visual+sox+opsin,
TRINITY_DN10460_c0_g1	TRINITY_DN10460_c0_g1_i4	GDF2_MOUSE^GDF2_MOUSE^Q:1901-2200,H:326-427^59.804%ID^E:2.12e-35^RecName: Full=Growth/differentiation factor 2;^Eukaryota; Metazoa; Chordata; Craniata; Vertebrata; Euteleostomi; Mammalia; Eutheria; Euarchontoglires; Glires; Rodentia; Myomorpha; Muroidea; Muridae; Murinae; Mus; Mus	.	TRINITY_DN10460_c0_g1_i4.p1	314-2206[+]	GDF2_MOUSE^GDF2_MOUSE^Q:521-629,H:317-427^55.856%ID^E:2.45e-36^RecName: Full=Growth/differentiation factor 2;^Eukaryota; Metazoa; Chordata; Craniata; Vertebrata; Euteleostomi; Mammalia; Eutheria; Euarchontoglires; Glires; Rodentia; Myomorpha; Muroidea; Muridae; Murinae; Mus; Mus	PF00688.24^TGFb_propeptide^TGF-beta propeptide^193-333^E:1e-08`PF00019.25^TGF_beta^Transforming growth factor beta like domain^530-629^E:1.1e-29	.	.	.	KEGG:mmu:12165	GO:0005615^cellular_component^extracellular space`GO:0005125^molecular_function^cytokine activity`GO:0008083^molecular_function^growth factor activity`GO:0043539^molecular_function^protein serine/threonine kinase activator activity`GO:0032924^biological_process^activin receptor signaling pathway`GO:0001525^biological_process^angiogenesis`GO:0030509^biological_process^BMP signaling pathway`GO:0001…	GO:0005615^cellular_component^extracellular space`GO:0005125^molecular_function^cytokine activity`GO:0008083^molecular_function^growth factor activity`GO:0043539^molecular_function^protein serine/threonine kinase activator activity`GO:0032924^biological_process^activin receptor signaling pathway`GO:0001525^biological_process^angiogenesis`GO:0030509^biological_process^BMP signaling pathway`GO:0001…	GO:0008083^molecular_function^growth factor activity	.	.	development, morphogenesis, proliferation, Notch, BMP,
TRINITY_DN10479_c0_g1	TRINITY_DN10479_c0_g1_i9	OVO_DROME^OVO_DROME^Q:1522-1965,H:1194-1341^72.973%ID^E:4.02e-66^RecName: Full=Transcriptional regulator ovo {ECO:0000303|PubMed:7935398};^Eukaryota; Metazoa; Ecdysozoa; Arthropoda; Hexapoda; Insecta; Pterygota; Neoptera; Endopterygota; Diptera; Brachycera; Muscomorpha; Ephydroidea; Drosophilidae; Drosophila; Sophophora	.	TRINITY_DN10479_c0_g1_i9.p1	481-1995[+]	OVO_DROME^OVO_DROME^Q:348-495,H:1194-1341^72.973%ID^E:2.47e-71^RecName: Full=Transcriptional regulator ovo {ECO:0000303|PubMed:7935398};^Eukaryota; Metazoa; Ecdysozoa; Arthropoda; Hexapoda; Insecta; Pterygota; Neoptera; Endopterygota; Diptera; Brachycera; Muscomorpha; Ephydroidea; Drosophilidae; Drosophila; Sophophora	PF13912.12^zf-C2H2_6^C2H2-type zinc finger^351-375^E:0.14`PF00096.32^zf-C2H2^Zinc finger, C2H2 type^379-401^E:0.00039`PF13894.12^zf-C2H2_4^C2H2-type zinc finger^379-401^E:0.0011`PF00096.32^zf-C2H2^Zinc finger, C2H2 type^407-430^E:0.0022	.	.	.	KEGG:dme:Dmel_CG6824	GO:0005737^cellular_component^cytoplasm`GO:0005654^cellular_component^nucleoplasm`GO:0005634^cellular_component^nucleus`GO:0003677^molecular_function^DNA binding`GO:0000981^molecular_function^DNA-binding transcription factor activity, RNA polymerase II-specific`GO:0046872^molecular_function^metal ion binding`GO:0000978^molecular_function^RNA polymerase II cis-regulatory region sequence-specific D…	GO:0005737^cellular_component^cytoplasm`GO:0005654^cellular_component^nucleoplasm`GO:0005634^cellular_component^nucleus`GO:0003677^molecular_function^DNA binding`GO:0000981^molecular_function^DNA-binding transcription factor activity, RNA polymerase II-specific`GO:0046872^molecular_function^metal ion binding`GO:0000978^molecular_function^RNA polymerase II cis-regulatory region sequence-specific D…	.	.	.	sex, oocyte+oogenesis+ovochymase+vitellogenin, germ-line, morphogenesis,
TRINITY_DN10484_c0_g1	TRINITY_DN10484_c0_g1_i7	FOXL2_PIG^FOXL2_PIG^Q:2440-2159,H:47-140^81.915%ID^E:6.48e-46^RecName: Full=Forkhead box protein L2;^Eukaryota; Metazoa; Chordata; Craniata; Vertebrata; Euteleostomi; Mammalia; Eutheria; Laurasiatheria; Artiodactyla; Suina; Suidae; Sus	.	TRINITY_DN10484_c0_g1_i7.p1	1592-3019[-]	FOXL2_PIG^FOXL2_PIG^Q:194-291,H:47-144^82.653%ID^E:4.85e-52^RecName: Full=Forkhead box protein L2;^Eukaryota; Metazoa; Chordata; Craniata; Vertebrata; Euteleostomi; Mammalia; Eutheria; Laurasiatheria; Artiodactyla; Suina; Suidae; Sus	PF00250.24^Forkhead^Forkhead domain^202-287^E:3.9e-38	.	.	.	KEGG:ssc:100622956	GO:0005634^cellular_component^nucleus`GO:0043028^molecular_function^cysteine-type endopeptidase regulator activity involved in apoptotic process`GO:0003677^molecular_function^DNA binding`GO:0003700^molecular_function^DNA-binding transcription factor activity`GO:0000981^molecular_function^DNA-binding transcription factor activity, RNA polymerase II-specific`GO:0000978^molecular_function^RNA polyme…	GO:0005634^cellular_component^nucleus`GO:0043028^molecular_function^cysteine-type endopeptidase regulator activity involved in apoptotic process`GO:0003677^molecular_function^DNA binding`GO:0003700^molecular_function^DNA-binding transcription factor activity`GO:0000981^molecular_function^DNA-binding transcription factor activity, RNA polymerase II-specific`GO:0000978^molecular_function^RNA polyme…	GO:0003700^molecular_function^DNA-binding transcription factor activity`GO:0043565^molecular_function^sequence-specific DNA binding`GO:0006355^biological_process^regulation of DNA-templated transcription	.	.	development, sex, morphogenesis, eye+photo+retinal+retinol+visual+sox+opsin, embryonic, fox, apoptosis,
TRINITY_DN10506_c0_g1	TRINITY_DN10506_c0_g1_i36	NRG_DROME^NRG_DROME^Q:5218-2675,H:28-869^37.209%ID^E:3.72e-166^RecName: Full=Neuroglian;^Eukaryota; Metazoa; Ecdysozoa; Arthropoda; Hexapoda; Insecta; Pterygota; Neoptera; Endopterygota; Diptera; Brachycera; Muscomorpha; Ephydroidea; Drosophilidae; Drosophila; Sophophora`NRG_DROME^NRG_DROME^Q:2067-1582,H:965-1136^32.37%ID^E:1.1e-09^RecName: Full=Neuroglian;^Eukaryota; Metazoa; Ecdysozoa; Arthropo…	.	TRINITY_DN10506_c0_g1_i36.p2	985-2118[-]	NRG_DROME^NRG_DROME^Q:18-277,H:965-1231^30.292%ID^E:1.88e-14^RecName: Full=Neuroglian;^Eukaryota; Metazoa; Ecdysozoa; Arthropoda; Hexapoda; Insecta; Pterygota; Neoptera; Endopterygota; Diptera; Brachycera; Muscomorpha; Ephydroidea; Drosophilidae; Drosophila; Sophophora	PF00041.27^fn3^Fibronectin type III domain^73-154^E:1.3e-09	.	.	.	KEGG:dme:Dmel_CG1634	GO:0030424^cellular_component^axon`GO:0030425^cellular_component^dendrite`GO:0030175^cellular_component^filopodium`GO:0016328^cellular_component^lateral plasma membrane`GO:0016020^cellular_component^membrane`GO:0043005^cellular_component^neuron projection`GO:0043025^cellular_component^neuronal cell body`GO:0005886^cellular_component^plasma membrane`GO:0005919^cellular_component^pleated septate ju…	GO:0030424^cellular_component^axon`GO:0030425^cellular_component^dendrite`GO:0030175^cellular_component^filopodium`GO:0016328^cellular_component^lateral plasma membrane`GO:0016020^cellular_component^membrane`GO:0043005^cellular_component^neuron projection`GO:0043025^cellular_component^neuronal cell body`GO:0005886^cellular_component^plasma membrane`GO:0005919^cellular_component^pleated septate ju…	GO:0005515^molecular_function^protein binding	.	.	development, morphogenesis, eye+photo+retinal+retinol+visual+sox+opsin,
TRINITY_DN10510_c0_g1	TRINITY_DN10510_c0_g1_i28	TOP1_XENLA^TOP1_XENLA^Q:1587-1916,H:383-492^76.364%ID^E:2.07e-50^RecName: Full=DNA topoisomerase 1;^Eukaryota; Metazoa; Chordata; Craniata; Vertebrata; Euteleostomi; Amphibia; Batrachia; Anura; Pipoidea; Pipidae; Xenopodinae; Xenopus; Xenopus`TOP1_XENLA^TOP1_XENLA^Q:996-1298,H:269-369^65.347%ID^E:5.28e-38^RecName: Full=DNA topoisomerase 1;^Eukaryota; Metazoa; Chordata; Craniata; Vertebrata; Eutel…	.	TRINITY_DN10510_c0_g1_i28.p1	174-1361[+]	TOP1M_HUMAN^TOP1M_HUMAN^Q:268-394,H:42-179^58.696%ID^E:2.62e-46^RecName: Full=DNA topoisomerase I, mitochondrial;^Eukaryota; Metazoa; Chordata; Craniata; Vertebrata; Euteleostomi; Mammalia; Eutheria; Euarchontoglires; Primates; Haplorrhini; Catarrhini; Hominidae; Homo	PF02919.20^Topoisom_I_N^Eukaryotic DNA topoisomerase I, DNA binding fragment^278-387^E:9e-38	.	.	.	KEGG:hsa:116447	GO:0005694^cellular_component^chromosome`GO:0005730^cellular_component^nucleolus`GO:0003917^molecular_function^DNA topoisomerase type I (single strand cut, ATP-independent) activity`GO:0000978^molecular_function^RNA polymerase II cis-regulatory region sequence-specific DNA binding`GO:0006338^biological_process^chromatin remodeling`GO:0007059^biological_process^chromosome segregation`GO:0032922^bi…	GO:0005694^cellular_component^chromosome`GO:0042645^cellular_component^mitochondrial nucleoid`GO:0005739^cellular_component^mitochondrion`GO:0005654^cellular_component^nucleoplasm`GO:0003677^molecular_function^DNA binding`GO:0003917^molecular_function^DNA topoisomerase type I (single strand cut, ATP-independent) activity`GO:0006260^biological_process^DNA replication`GO:0006265^biological_process^…	GO:0003677^molecular_function^DNA binding`GO:0003917^molecular_function^DNA topoisomerase type I (single strand cut, ATP-independent) activity`GO:0006265^biological_process^DNA topological change	.	.	circadian rhythm,
TRINITY_DN10510_c0_g1	TRINITY_DN10510_c0_g1_i5	TOP1_CHLAE^TOP1_CHLAE^Q:1047-2705,H:215-767^72.514%ID^E:0^RecName: Full=DNA topoisomerase 1;^Eukaryota; Metazoa; Chordata; Craniata; Vertebrata; Euteleostomi; Mammalia; Eutheria; Euarchontoglires; Primates; Haplorrhini; Catarrhini; Cercopithecidae; Cercopithecinae; Chlorocebus	.	TRINITY_DN10510_c0_g1_i5.p1	174-2708[+]	TOP1_CHLAE^TOP1_CHLAE^Q:120-844,H:52-767^63.237%ID^E:0^RecName: Full=DNA topoisomerase 1;^Eukaryota; Metazoa; Chordata; Craniata; Vertebrata; Euteleostomi; Mammalia; Eutheria; Euarchontoglires; Primates; Haplorrhini; Catarrhini; Cercopithecidae; Cercopithecinae; Chlorocebus	PF02919.20^Topoisom_I_N^Eukaryotic DNA topoisomerase I, DNA binding fragment^295-508^E:2.5e-96`PF01028.25^Topoisom_I^Eukaryotic DNA topoisomerase I, catalytic core^511-742^E:9.8e-98`PF14370.11^Topo_C_assoc^C-terminal topoisomerase domain^774-844^E:9.8e-34	.	.	.	.	GO:0005694^cellular_component^chromosome`GO:0005730^cellular_component^nucleolus`GO:0005654^cellular_component^nucleoplasm`GO:0005634^cellular_component^nucleus`GO:0003682^molecular_function^chromatin binding`GO:0003677^molecular_function^DNA binding`GO:0003917^molecular_function^DNA topoisomerase type I (single strand cut, ATP-independent) activity`GO:0000978^molecular_function^RNA polymerase II…	GO:0005694^cellular_component^chromosome`GO:0005730^cellular_component^nucleolus`GO:0005654^cellular_component^nucleoplasm`GO:0005634^cellular_component^nucleus`GO:0003682^molecular_function^chromatin binding`GO:0003677^molecular_function^DNA binding`GO:0003917^molecular_function^DNA topoisomerase type I (single strand cut, ATP-independent) activity`GO:0000978^molecular_function^RNA polymerase II…	GO:0003677^molecular_function^DNA binding`GO:0003917^molecular_function^DNA topoisomerase type I (single strand cut, ATP-independent) activity`GO:0006265^biological_process^DNA topological change	.	.	circadian rhythm,
TRINITY_DN10514_c0_g2	TRINITY_DN10514_c0_g2_i2	DPEP1_SHEEP^DPEP1_SHEEP^Q:406-978,H:175-362^54.45%ID^E:3.65e-54^RecName: Full=Dipeptidase 1;^Eukaryota; Metazoa; Chordata; Craniata; Vertebrata; Euteleostomi; Mammalia; Eutheria; Laurasiatheria; Artiodactyla; Ruminantia; Pecora; Bovidae; Caprinae; Ovis	.	TRINITY_DN10514_c0_g2_i2.p1	220-1056[+]	DPEP1_RABIT^DPEP1_RABIT^Q:63-278,H:175-381^50%ID^E:2.21e-65^RecName: Full=Dipeptidase 1;^Eukaryota; Metazoa; Chordata; Craniata; Vertebrata; Euteleostomi; Mammalia; Eutheria; Euarchontoglires; Glires; Lagomorpha; Leporidae; Oryctolagus	PF01244.27^Peptidase_M19^Membrane dipeptidase (Peptidase family M19)^70-242^E:3.7e-68	.	.	.	KEGG:ocu:100009273	GO:0045177^cellular_component^apical part of cell`GO:0016324^cellular_component^apical plasma membrane`GO:0005615^cellular_component^extracellular space`GO:0031528^cellular_component^microvillus membrane`GO:0005886^cellular_component^plasma membrane`GO:0098552^cellular_component^side of membrane`GO:0008800^molecular_function^beta-lactamase activity`GO:0043027^molecular_function^cysteine-type endo…	GO:0045177^cellular_component^apical part of cell`GO:0016324^cellular_component^apical plasma membrane`GO:0005615^cellular_component^extracellular space`GO:0031528^cellular_component^microvillus membrane`GO:0005886^cellular_component^plasma membrane`GO:0098552^cellular_component^side of membrane`GO:0008800^molecular_function^beta-lactamase activity`GO:0043027^molecular_function^cysteine-type endo…	GO:0070573^molecular_function^metallodipeptidase activity`GO:0006508^biological_process^proteolysis	.	.	apoptosis,
TRINITY_DN10515_c0_g1	TRINITY_DN10515_c0_g1_i1	ANK2_HUMAN^ANK2_HUMAN^Q:1487-417,H:399-785^32.821%ID^E:8.1e-49^RecName: Full=Ankyrin-2;^Eukaryota; Metazoa; Chordata; Craniata; Vertebrata; Euteleostomi; Mammalia; Eutheria; Euarchontoglires; Primates; Haplorrhini; Catarrhini; Hominidae; Homo`ANK2_HUMAN^ANK2_HUMAN^Q:1487-372,H:234-573^29.894%ID^E:3.6e-39^RecName: Full=Ankyrin-2;^Eukaryota; Metazoa; Chordata; Craniata; Vertebrata; Euteleostomi; Ma…	.	TRINITY_DN10515_c0_g1_i1.p1	309-1892[-]	ANK2_MOUSE^ANK2_MOUSE^Q:136-492,H:399-785^32.821%ID^E:3.47e-52^RecName: Full=Ankyrin-2 {ECO:0000250|UniProtKB:Q01484};^Eukaryota; Metazoa; Chordata; Craniata; Vertebrata; Euteleostomi; Mammalia; Eutheria; Euarchontoglires; Glires; Rodentia; Myomorpha; Muroidea; Muridae; Murinae; Mus; Mus`ANK2_MOUSE^ANK2_MOUSE^Q:136-507,H:234-573^29.63%ID^E:4.86e-43^RecName: Full=Ankyrin-2 {ECO:0000250|UniProtKB:Q…	PF12796.13^Ank_2^Ankyrin repeats (3 copies)^134-196^E:1.9e-09`PF00023.36^Ank^Ankyrin repeat^135-166^E:0.0023`PF13637.12^Ank_4^Ankyrin repeats (many copies)^139-189^E:4.6e-07`PF00023.36^Ank^Ankyrin repeat^170-196^E:0.0001`PF13637.12^Ank_4^Ankyrin repeats (many copies)^179-222^E:4.4e-08`PF12796.13^Ank_2^Ankyrin repeats (3 copies)^193-262^E:1.6e-13`PF13606.12^Ank_3^Ankyrin repeat^201-226^E:0.0023`PF…	.	.	.	KEGG:mmu:109676	GO:0031672^cellular_component^A band`GO:0016324^cellular_component^apical plasma membrane`GO:0016323^cellular_component^basolateral plasma membrane`GO:0043034^cellular_component^costamere`GO:0005856^cellular_component^cytoskeleton`GO:0005829^cellular_component^cytosol`GO:0005769^cellular_component^early endosome`GO:0014704^cellular_component^intercalated disc`GO:0005764^cellular_component^lysosom…	GO:0031672^cellular_component^A band`GO:0043034^cellular_component^costamere`GO:0005737^cellular_component^cytoplasm`GO:0005856^cellular_component^cytoskeleton`GO:0005769^cellular_component^early endosome`GO:0031234^cellular_component^extrinsic component of cytoplasmic side of plasma membrane`GO:0014704^cellular_component^intercalated disc`GO:0005764^cellular_component^lysosome`GO:0031430^cellula…	GO:0005515^molecular_function^protein binding	.	.	development,
TRINITY_DN10525_c0_g1	TRINITY_DN10525_c0_g1_i32	L2GL2_HUMAN^L2GL2_HUMAN^Q:190-2985,H:6-936^47.352%ID^E:0^RecName: Full=LLGL scribble cell polarity complex component 2;^Eukaryota; Metazoa; Chordata; Craniata; Vertebrata; Euteleostomi; Mammalia; Eutheria; Euarchontoglires; Primates; Haplorrhini; Catarrhini; Hominidae; Homo	.	TRINITY_DN10525_c0_g1_i32.p1	160-3660[+]	L2GL2_HUMAN^L2GL2_HUMAN^Q:12-942,H:7-936^47.402%ID^E:0^RecName: Full=LLGL scribble cell polarity complex component 2;^Eukaryota; Metazoa; Chordata; Craniata; Vertebrata; Euteleostomi; Mammalia; Eutheria; Euarchontoglires; Primates; Haplorrhini; Catarrhini; Hominidae; Homo	PF08366.18^LLGL^LLGL2^267-371^E:1.2e-39`PF00400.38^WD40^WD domain, G-beta repeat^431-450^E:0.076`PF08596.16^Lgl_C^Lethal giant larvae(Lgl) like, C-terminal^815-935^E:3.6e-05	.	.	.	KEGG:hsa:3993	GO:0005912^cellular_component^adherens junction`GO:0030864^cellular_component^cortical actin cytoskeleton`GO:0005737^cellular_component^cytoplasm`GO:0005829^cellular_component^cytosol`GO:0043231^cellular_component^intracellular membrane-bounded organelle`GO:0005886^cellular_component^plasma membrane`GO:0005096^molecular_function^GTPase activator activity`GO:0045159^molecular_function^myosin II bi…	GO:0005912^cellular_component^adherens junction`GO:0030864^cellular_component^cortical actin cytoskeleton`GO:0005737^cellular_component^cytoplasm`GO:0005829^cellular_component^cytosol`GO:0043231^cellular_component^intracellular membrane-bounded organelle`GO:0005886^cellular_component^plasma membrane`GO:0005096^molecular_function^GTPase activator activity`GO:0045159^molecular_function^myosin II bi…	GO:0005515^molecular_function^protein binding	.	.	Notch,
TRINITY_DN10543_c0_g2	TRINITY_DN10543_c0_g2_i5	FMAR_DROME^FMAR_DROME^Q:1328-588,H:77-330^25.292%ID^E:7.32e-17^RecName: Full=FMRFamide receptor {ECO:0000303|PubMed:12218185};^Eukaryota; Metazoa; Ecdysozoa; Arthropoda; Hexapoda; Insecta; Pterygota; Neoptera; Endopterygota; Diptera; Brachycera; Muscomorpha; Ephydroidea; Drosophilidae; Drosophila; Sophophora	.	TRINITY_DN10543_c0_g2_i5.p1	171-1325[-]	FMAR_DROME^FMAR_DROME^Q:19-355,H:92-403^25.287%ID^E:1.92e-26^RecName: Full=FMRFamide receptor {ECO:0000303|PubMed:12218185};^Eukaryota; Metazoa; Ecdysozoa; Arthropoda; Hexapoda; Insecta; Pterygota; Neoptera; Endopterygota; Diptera; Brachycera; Muscomorpha; Ephydroidea; Drosophilidae; Drosophila; Sophophora	PF00001.26^7tm_1^7 transmembrane receptor (rhodopsin family)^56-345^E:3.5e-23	.	.	.	KEGG:dme:Dmel_CG2114	GO:0016020^cellular_component^membrane`GO:0005886^cellular_component^plasma membrane`GO:0008188^molecular_function^neuropeptide receptor activity`GO:0001653^molecular_function^peptide receptor activity`GO:0008344^biological_process^adult locomotory behavior`GO:0002209^biological_process^behavioral defense response`GO:0007629^biological_process^flight behavior`GO:0007186^biological_process^G prote…	GO:0016020^cellular_component^membrane`GO:0005886^cellular_component^plasma membrane`GO:0008188^molecular_function^neuropeptide receptor activity`GO:0001653^molecular_function^peptide receptor activity`GO:0008344^biological_process^adult locomotory behavior`GO:0002209^biological_process^behavioral defense response`GO:0007629^biological_process^flight behavior`GO:0007186^biological_process^G prote…	GO:0004930^molecular_function^G protein-coupled receptor activity`GO:0007186^biological_process^G protein-coupled receptor signaling pathway`GO:0016020^cellular_component^membrane	.	.	hormonal activity+serotonin+dopamine+follistatin,
TRINITY_DN1055_c0_g1	TRINITY_DN1055_c0_g1_i1	ECE1_MOUSE^ECE1_MOUSE^Q:4272-3121,H:388-769^39.221%ID^E:1.74e-128^RecName: Full=Endothelin-converting enzyme 1;^Eukaryota; Metazoa; Chordata; Craniata; Vertebrata; Euteleostomi; Mammalia; Eutheria; Euarchontoglires; Glires; Rodentia; Myomorpha; Muroidea; Muridae; Murinae; Mus; Mus`ECE1_MOUSE^ECE1_MOUSE^Q:5396-4356,H:50-386^32.951%ID^E:1.74e-128^RecName: Full=Endothelin-converting enzyme 1;^Eukary…	.	TRINITY_DN1055_c0_g1_i1.p1	3118-4257[-]	NEP4_DROME^NEP4_DROME^Q:1-379,H:660-1040^43.57%ID^E:1.05e-104^RecName: Full=Neprilysin-4 {ECO:0000303|PubMed:19880729};^Eukaryota; Metazoa; Ecdysozoa; Arthropoda; Hexapoda; Insecta; Pterygota; Neoptera; Endopterygota; Diptera; Brachycera; Muscomorpha; Ephydroidea; Drosophilidae; Drosophila; Sophophora	PF05649.18^Peptidase_M13_N^Peptidase family M13^1-113^E:6.5e-32`PF01431.27^Peptidase_M13^Peptidase family M13^172-378^E:3.6e-68	.	.	.	KEGG:dme:Dmel_CG4058	GO:0009986^cellular_component^cell surface`GO:0005768^cellular_component^endosome`GO:0009897^cellular_component^external side of plasma membrane`GO:0005794^cellular_component^Golgi apparatus`GO:0048471^cellular_component^perinuclear region of cytoplasm`GO:0033093^cellular_component^Weibel-Palade body`GO:0004222^molecular_function^metalloendopeptidase activity`GO:0042803^molecular_function^protein…	GO:0005615^cellular_component^extracellular space`GO:0016020^cellular_component^membrane`GO:0005886^cellular_component^plasma membrane`GO:0016529^cellular_component^sarcoplasmic reticulum`GO:0004175^molecular_function^endopeptidase activity`GO:0046872^molecular_function^metal ion binding`GO:0004222^molecular_function^metalloendopeptidase activity`GO:0008237^molecular_function^metallopeptidase act…	GO:0006508^biological_process^proteolysis`GO:0004222^molecular_function^metalloendopeptidase activity	.	.	development, hormonal activity+serotonin+dopamine+follistatin, morphogenesis, embryonic,
TRINITY_DN1055_c0_g1	TRINITY_DN1055_c0_g1_i14	ECE1_RAT^ECE1_RAT^Q:5436-3412,H:43-705^35.546%ID^E:6.69e-129^RecName: Full=Endothelin-converting enzyme 1;^Eukaryota; Metazoa; Chordata; Craniata; Vertebrata; Euteleostomi; Mammalia; Eutheria; Euarchontoglires; Glires; Rodentia; Myomorpha; Muroidea; Muridae; Murinae; Rattus`ECE1_RAT^ECE1_RAT^Q:3290-3120,H:706-762^49.123%ID^E:4.3e-07^RecName: Full=Endothelin-converting enzyme 1;^Eukaryota; Metazoa…	.	TRINITY_DN1055_c0_g1_i14.p1	3385-5439[-]	ECE1_RAT^ECE1_RAT^Q:2-676,H:43-705^35.546%ID^E:8.84e-139^RecName: Full=Endothelin-converting enzyme 1;^Eukaryota; Metazoa; Chordata; Craniata; Vertebrata; Euteleostomi; Mammalia; Eutheria; Euarchontoglires; Glires; Rodentia; Myomorpha; Muroidea; Muridae; Murinae; Rattus	PF05649.18^Peptidase_M13_N^Peptidase family M13^78-467^E:1e-103`PF01431.27^Peptidase_M13^Peptidase family M13^526-676^E:4e-48	.	.	.	.	GO:0005769^cellular_component^early endosome`GO:0005768^cellular_component^endosome`GO:0009897^cellular_component^external side of plasma membrane`GO:0016020^cellular_component^membrane`GO:0048471^cellular_component^perinuclear region of cytoplasm`GO:0005886^cellular_component^plasma membrane`GO:0030141^cellular_component^secretory granule`GO:0031982^cellular_component^vesicle`GO:0033093^cellular…	GO:0005769^cellular_component^early endosome`GO:0005768^cellular_component^endosome`GO:0009897^cellular_component^external side of plasma membrane`GO:0016020^cellular_component^membrane`GO:0048471^cellular_component^perinuclear region of cytoplasm`GO:0005886^cellular_component^plasma membrane`GO:0030141^cellular_component^secretory granule`GO:0031982^cellular_component^vesicle`GO:0033093^cellular…	GO:0006508^biological_process^proteolysis`GO:0004222^molecular_function^metalloendopeptidase activity	.	.	development, hormonal activity+serotonin+dopamine+follistatin, morphogenesis, embryonic,
TRINITY_DN1055_c0_g1	TRINITY_DN1055_c0_g1_i23	ECE1_MOUSE^ECE1_MOUSE^Q:5316-3121,H:50-769^36.19%ID^E:3.55e-148^RecName: Full=Endothelin-converting enzyme 1;^Eukaryota; Metazoa; Chordata; Craniata; Vertebrata; Euteleostomi; Mammalia; Eutheria; Euarchontoglires; Glires; Rodentia; Myomorpha; Muroidea; Muridae; Murinae; Mus; Mus	.	TRINITY_DN1055_c0_g1_i23.p1	3118-5460[-]	ECE1_MOUSE^ECE1_MOUSE^Q:49-780,H:50-769^36.19%ID^E:2.44e-158^RecName: Full=Endothelin-converting enzyme 1;^Eukaryota; Metazoa; Chordata; Craniata; Vertebrata; Euteleostomi; Mammalia; Eutheria; Euarchontoglires; Glires; Rodentia; Myomorpha; Muroidea; Muridae; Murinae; Mus; Mus	PF05649.18^Peptidase_M13_N^Peptidase family M13^125-514^E:1.4e-103`PF01431.27^Peptidase_M13^Peptidase family M13^573-779^E:1.7e-67	.	.	.	KEGG:mmu:230857	GO:0009986^cellular_component^cell surface`GO:0005768^cellular_component^endosome`GO:0009897^cellular_component^external side of plasma membrane`GO:0005794^cellular_component^Golgi apparatus`GO:0048471^cellular_component^perinuclear region of cytoplasm`GO:0033093^cellular_component^Weibel-Palade body`GO:0004222^molecular_function^metalloendopeptidase activity`GO:0042803^molecular_function^protein…	GO:0009986^cellular_component^cell surface`GO:0005768^cellular_component^endosome`GO:0009897^cellular_component^external side of plasma membrane`GO:0005794^cellular_component^Golgi apparatus`GO:0048471^cellular_component^perinuclear region of cytoplasm`GO:0033093^cellular_component^Weibel-Palade body`GO:0004222^molecular_function^metalloendopeptidase activity`GO:0042803^molecular_function^protein…	GO:0006508^biological_process^proteolysis`GO:0004222^molecular_function^metalloendopeptidase activity	.	.	development, hormonal activity+serotonin+dopamine+follistatin, morphogenesis, embryonic,
TRINITY_DN10591_c0_g1	TRINITY_DN10591_c0_g1_i10	CATL1_HUMAN^CATL1_HUMAN^Q:1685-756,H:21-333^54.259%ID^E:5.85e-116^RecName: Full=Procathepsin L {ECO:0000305};^Eukaryota; Metazoa; Chordata; Craniata; Vertebrata; Euteleostomi; Mammalia; Eutheria; Euarchontoglires; Primates; Haplorrhini; Catarrhini; Hominidae; Homo	.	TRINITY_DN10591_c0_g1_i10.p1	753-1787[-]	CATL1_HUMAN^CATL1_HUMAN^Q:35-344,H:21-333^54.259%ID^E:1.54e-122^RecName: Full=Procathepsin L {ECO:0000305};^Eukaryota; Metazoa; Chordata; Craniata; Vertebrata; Euteleostomi; Mammalia; Eutheria; Euarchontoglires; Primates; Haplorrhini; Catarrhini; Hominidae; Homo	PF08246.17^Inhibitor_I29^Cathepsin propeptide inhibitor domain (I29)^43-102^E:4.4e-17`PF00112.29^Peptidase_C1^Papain family cysteine protease^130-343^E:1.9e-84	.	.	.	KEGG:hsa:1514	GO:0016324^cellular_component^apical plasma membrane`GO:0042583^cellular_component^chromaffin granule`GO:0062023^cellular_component^collagen-containing extracellular matrix`GO:0071682^cellular_component^endocytic vesicle lumen`GO:0036021^cellular_component^endolysosome lumen`GO:0070062^cellular_component^extracellular exosome`GO:0005576^cellular_component^extracellular region`GO:0005615^cellular_…	GO:0016324^cellular_component^apical plasma membrane`GO:0042583^cellular_component^chromaffin granule`GO:0062023^cellular_component^collagen-containing extracellular matrix`GO:0071682^cellular_component^endocytic vesicle lumen`GO:0036021^cellular_component^endolysosome lumen`GO:0070062^cellular_component^extracellular exosome`GO:0005576^cellular_component^extracellular region`GO:0005615^cellular_…	GO:0008234^molecular_function^cysteine-type peptidase activity`GO:0006508^biological_process^proteolysis	.	.	hormonal activity+serotonin+dopamine+follistatin, apoptosis,
TRINITY_DN1060_c1_g1	TRINITY_DN1060_c1_g1_i15	CDT1_XENLA^CDT1_XENLA^Q:2724-1534,H:223-613^42.68%ID^E:2e-95^RecName: Full=DNA replication factor Cdt1;^Eukaryota; Metazoa; Chordata; Craniata; Vertebrata; Euteleostomi; Amphibia; Batrachia; Anura; Pipoidea; Pipidae; Xenopodinae; Xenopus; Xenopus	.	TRINITY_DN1060_c1_g1_i15.p1	1522-4389[-]	CDT1_XENLA^CDT1_XENLA^Q:557-952,H:224-613^42.786%ID^E:5.33e-99^RecName: Full=DNA replication factor Cdt1;^Eukaryota; Metazoa; Chordata; Craniata; Vertebrata; Euteleostomi; Amphibia; Batrachia; Anura; Pipoidea; Pipidae; Xenopodinae; Xenopus; Xenopus	PF08839.17^CDT1^DNA replication factor CDT1 like^587-757^E:2.4e-54`PF16679.11^CDT1_C^DNA replication factor Cdt1 C-terminal domain^831-925^E:2.5e-26	.	.	.	KEGG:xla:398024	GO:0005634^cellular_component^nucleus`GO:0031490^molecular_function^chromatin DNA binding`GO:0070182^molecular_function^DNA polymerase binding`GO:0000076^biological_process^DNA replication checkpoint signaling`GO:0071163^biological_process^DNA replication preinitiation complex assembly`GO:0000278^biological_process^mitotic cell cycle`GO:0030174^biological_process^regulation of DNA-templated DNA r…	GO:0005634^cellular_component^nucleus`GO:0031490^molecular_function^chromatin DNA binding`GO:0070182^molecular_function^DNA polymerase binding`GO:0000076^biological_process^DNA replication checkpoint signaling`GO:0071163^biological_process^DNA replication preinitiation complex assembly`GO:0000278^biological_process^mitotic cell cycle`GO:0030174^biological_process^regulation of DNA-templated DNA r…	.	.	.	cell cycle,
TRINITY_DN10633_c0_g1	TRINITY_DN10633_c0_g1_i11	S18B1_HUMAN^S18B1_HUMAN^Q:838-2130,H:30-445^39.401%ID^E:1.45e-60^RecName: Full=MFS-type transporter SLC18B1;^Eukaryota; Metazoa; Chordata; Craniata; Vertebrata; Euteleostomi; Mammalia; Eutheria; Euarchontoglires; Primates; Haplorrhini; Catarrhini; Hominidae; Homo	.	TRINITY_DN10633_c0_g1_i11.p1	364-2268[+]	S18B1_HUMAN^S18B1_HUMAN^Q:159-557,H:30-417^43.142%ID^E:1.51e-84^RecName: Full=MFS-type transporter SLC18B1;^Eukaryota; Metazoa; Chordata; Craniata; Vertebrata; Euteleostomi; Mammalia; Eutheria; Euarchontoglires; Primates; Haplorrhini; Catarrhini; Hominidae; Homo	PF12832.13^MFS_1_like^MFS_1 like family^171-389^E:1e-07`PF07690.21^MFS_1^Major Facilitator Superfamily^174-380^E:3.2e-24`PF07690.21^MFS_1^Major Facilitator Superfamily^375-571^E:2.3e-17`PF12832.13^MFS_1_like^MFS_1 like family^387-558^E:8.5e-08	.	.	.	KEGG:hsa:116843	GO:0030667^cellular_component^secretory granule membrane`GO:0030672^cellular_component^synaptic vesicle membrane`GO:0015311^molecular_function^monoamine:proton antiporter activity`GO:0015312^molecular_function^polyamine:proton antiporter activity`GO:0022857^molecular_function^transmembrane transporter activity`GO:0051610^biological_process^serotonin uptake`GO:0015848^biological_process^spermidine…	GO:0030667^cellular_component^secretory granule membrane`GO:0030672^cellular_component^synaptic vesicle membrane`GO:0015311^molecular_function^monoamine:proton antiporter activity`GO:0015312^molecular_function^polyamine:proton antiporter activity`GO:0022857^molecular_function^transmembrane transporter activity`GO:0051610^biological_process^serotonin uptake`GO:0015848^biological_process^spermidine…	GO:0022857^molecular_function^transmembrane transporter activity`GO:0055085^biological_process^transmembrane transport	.	.	testis+sperm, hormonal activity+serotonin+dopamine+follistatin,
TRINITY_DN10646_c0_g1	TRINITY_DN10646_c0_g1_i17	FBXW7_DROME^FBXW7_DROME^Q:2443-1139,H:822-1265^30.065%ID^E:3.57e-53^RecName: Full=F-box/WD repeat-containing protein 7;^Eukaryota; Metazoa; Ecdysozoa; Arthropoda; Hexapoda; Insecta; Pterygota; Neoptera; Endopterygota; Diptera; Brachycera; Muscomorpha; Ephydroidea; Drosophilidae; Drosophila; Sophophora`FBXW7_DROME^FBXW7_DROME^Q:1978-1466,H:1114-1286^35.227%ID^E:2.06e-22^RecName: Full=F-box/WD repe…	.	TRINITY_DN10646_c0_g1_i17.p1	1106-3517[-]	FBXW7_BOVIN^FBXW7_BOVIN^Q:376-793,H:229-650^31.193%ID^E:1.03e-57^RecName: Full=F-box/WD repeat-containing protein 7 {ECO:0000250|UniProtKB:Q969H0};^Eukaryota; Metazoa; Chordata; Craniata; Vertebrata; Euteleostomi; Mammalia; Eutheria; Laurasiatheria; Artiodactyla; Ruminantia; Pecora; Bovidae; Bovinae; Bos`FBXW7_BOVIN^FBXW7_BOVIN^Q:513-684,H:498-671^36.723%ID^E:3.13e-26^RecName: Full=F-box/WD repea…	PF00646.38^F-box^F-box domain^428-468^E:7.7e-08`PF12937.12^F-box-like^F-box-like^429-471^E:6.9e-10`PF00400.38^WD40^WD domain, G-beta repeat^509-541^E:4.1e-06`PF00400.38^WD40^WD domain, G-beta repeat^545-582^E:1e-07`PF00400.38^WD40^WD domain, G-beta repeat^586-622^E:0.0002`PF00400.38^WD40^WD domain, G-beta repeat^629-664^E:1.1e-08`PF00400.38^WD40^WD domain, G-beta repeat^758-792^E:9e-09	.	.	.	KEGG:bta:540932	GO:0005634^cellular_component^nucleus`GO:0019005^cellular_component^SCF ubiquitin ligase complex`GO:0030332^molecular_function^cyclin binding`GO:1990381^molecular_function^ubiquitin-specific protease binding`GO:0035147^biological_process^branch fusion, open tracheal system`GO:0071456^biological_process^cellular response to hypoxia`GO:0042023^biological_process^DNA endoreduplication`GO:1900038^bio…	GO:0005694^cellular_component^chromosome`GO:0005737^cellular_component^cytoplasm`GO:0005654^cellular_component^nucleoplasm`GO:0005634^cellular_component^nucleus`GO:0019005^cellular_component^SCF ubiquitin ligase complex`GO:0050816^molecular_function^phosphothreonine residue binding`GO:0043130^molecular_function^ubiquitin binding`GO:1990756^molecular_function^ubiquitin-like ligase-substrate adapto…	GO:0005515^molecular_function^protein binding	.	.	development, proliferation,
TRINITY_DN10689_c0_g1	TRINITY_DN10689_c0_g1_i15	DUR3_ORYSJ^DUR3_ORYSJ^Q:5361-3481,H:40-627^25.976%ID^E:7.91e-46^RecName: Full=Urea-proton symporter DUR3;^Eukaryota; Viridiplantae; Streptophyta; Embryophyta; Tracheophyta; Spermatophyta; Magnoliopsida; Liliopsida; Poales; Poaceae; BOP clade; Oryzoideae; Oryzeae; Oryzinae; Oryza; Oryza sativa	.	TRINITY_DN10689_c0_g1_i15.p2	7974-8831[+]	VENT1_XENLA^VENT1_XENLA^Q:84-170,H:116-205^46.316%ID^E:1.33e-16^RecName: Full=Homeobox protein vent1;^Eukaryota; Metazoa; Chordata; Craniata; Vertebrata; Euteleostomi; Amphibia; Batrachia; Anura; Pipoidea; Pipidae; Xenopodinae; Xenopus; Xenopus	PF00046.35^Homeodomain^Homeodomain^90-146^E:6.8e-21`PF11569.14^Homez^Homeodomain leucine-zipper encoding, Homez^100-144^E:0.00015	.	.	.	KEGG:xla:100037246	GO:0005886^cellular_component^plasma membrane`GO:0015293^molecular_function^symporter activity`GO:0015204^molecular_function^urea transmembrane transporter activity`GO:0071918^biological_process^urea transmembrane transport	GO:0005634^cellular_component^nucleus`GO:0000981^molecular_function^DNA-binding transcription factor activity, RNA polymerase II-specific`GO:0000978^molecular_function^RNA polymerase II cis-regulatory region sequence-specific DNA binding`GO:0043565^molecular_function^sequence-specific DNA binding`GO:0030509^biological_process^BMP signaling pathway`GO:0030154^biological_process^cell differentiatio…	GO:0003677^molecular_function^DNA binding	.	.	hox,
TRINITY_DN10797_c0_g1	TRINITY_DN10797_c0_g1_i8	ITPR1_MOUSE^ITPR1_MOUSE^Q:3201-1066,H:1965-2708^22.169%ID^E:2.35e-38^RecName: Full=Inositol 1,4,5-trisphosphate-gated calcium channel ITPR1 {ECO:0000305};^Eukaryota; Metazoa; Chordata; Craniata; Vertebrata; Euteleostomi; Mammalia; Eutheria; Euarchontoglires; Glires; Rodentia; Myomorpha; Muroidea; Muridae; Murinae; Mus; Mus`ITPR1_MOUSE^ITPR1_MOUSE^Q:5970-4879,H:1063-1457^21.981%ID^E:1.78e-12^RecNa…	.	TRINITY_DN10797_c0_g1_i8.p1	856-7047[-]	ITPR1_HUMAN^ITPR1_HUMAN^Q:1283-2015,H:1974-2740^22.509%ID^E:8.39e-46^RecName: Full=Inositol 1,4,5-trisphosphate-gated calcium channel ITPR1 {ECO:0000305};^Eukaryota; Metazoa; Chordata; Craniata; Vertebrata; Euteleostomi; Mammalia; Eutheria; Euarchontoglires; Primates; Haplorrhini; Catarrhini; Hominidae; Homo`ITPR1_HUMAN^ITPR1_HUMAN^Q:54-723,H:733-1467^20.93%ID^E:2.96e-19^RecName: Full=Inositol 1,…	PF08454.17^RIH_assoc^RyR and IP3R Homology associated^1282-1374^E:2.1e-18`PF00520.37^Ion_trans^Ion transport protein^1736-1886^E:2.7e-06	.	.	.	KEGG:hsa:3708	GO:0005955^cellular_component^calcineurin complex`GO:0005737^cellular_component^cytoplasm`GO:0005783^cellular_component^endoplasmic reticulum`GO:0005789^cellular_component^endoplasmic reticulum membrane`GO:0005635^cellular_component^nuclear envelope`GO:0005637^cellular_component^nuclear inner membrane`GO:0005730^cellular_component^nucleolus`GO:0048471^cellular_component^perinuclear region of cyto…	GO:0005955^cellular_component^calcineurin complex`GO:0005783^cellular_component^endoplasmic reticulum`GO:0005789^cellular_component^endoplasmic reticulum membrane`GO:0016020^cellular_component^membrane`GO:0005637^cellular_component^nuclear inner membrane`GO:0005730^cellular_component^nucleolus`GO:0048471^cellular_component^perinuclear region of cytoplasm`GO:0005886^cellular_component^plasma membr…	GO:0005216^molecular_function^monoatomic ion channel activity`GO:0006811^biological_process^monoatomic ion transport`GO:0055085^biological_process^transmembrane transport`GO:0016020^cellular_component^membrane	.	.	development, morphogenesis, embryonic, apoptosis,
TRINITY_DN10801_c0_g1	TRINITY_DN10801_c0_g1_i1	CF298_DANRE^CF298_DANRE^Q:202-1098,H:1-289^66.555%ID^E:6.55e-143^RecName: Full=Cilia- and flagella-associated protein 298 {ECO:0000305};^Eukaryota; Metazoa; Chordata; Craniata; Vertebrata; Euteleostomi; Actinopterygii; Neopterygii; Teleostei; Ostariophysi; Cypriniformes; Danionidae; Danioninae; Danio	.	TRINITY_DN10801_c0_g1_i1.p1	202-1110[+]	CF298_DANRE^CF298_DANRE^Q:1-299,H:1-289^66.555%ID^E:1.18e-144^RecName: Full=Cilia- and flagella-associated protein 298 {ECO:0000305};^Eukaryota; Metazoa; Chordata; Craniata; Vertebrata; Euteleostomi; Actinopterygii; Neopterygii; Teleostei; Ostariophysi; Cypriniformes; Danionidae; Danioninae; Danio	PF11069.13^CFAP298^Cilia- and flagella-associated protein 298^189-295^E:1.6e-38	.	.	.	KEGG:dre:792532	GO:0005929^cellular_component^cilium`GO:0005737^cellular_component^cytoplasm`GO:0005856^cellular_component^cytoskeleton`GO:0005576^cellular_component^extracellular region`GO:0090660^biological_process^cerebrospinal fluid circulation`GO:0060271^biological_process^cilium assembly`GO:0007368^biological_process^determination of left/right symmetry`GO:0044458^biological_process^motile cilium assembly`…	GO:0005929^cellular_component^cilium`GO:0005737^cellular_component^cytoplasm`GO:0005856^cellular_component^cytoskeleton`GO:0005576^cellular_component^extracellular region`GO:0090660^biological_process^cerebrospinal fluid circulation`GO:0060271^biological_process^cilium assembly`GO:0007368^biological_process^determination of left/right symmetry`GO:0044458^biological_process^motile cilium assembly`…	GO:0003352^biological_process^regulation of cilium movement	.	.	development, morphogenesis,
TRINITY_DN1087_c1_g1	TRINITY_DN1087_c1_g1_i12	GPRL1_MOUSE^GPRL1_MOUSE^Q:736-1221,H:33-190^35.882%ID^E:5.41e-27^RecName: Full=GLIPR1-like protein 1 {ECO:0000305};^Eukaryota; Metazoa; Chordata; Craniata; Vertebrata; Euteleostomi; Mammalia; Eutheria; Euarchontoglires; Glires; Rodentia; Myomorpha; Muroidea; Muridae; Murinae; Mus; Mus	.	TRINITY_DN1087_c1_g1_i12.p1	517-1224[+]	GPRL1_MOUSE^GPRL1_MOUSE^Q:74-235,H:33-190^35.882%ID^E:1.64e-29^RecName: Full=GLIPR1-like protein 1 {ECO:0000305};^Eukaryota; Metazoa; Chordata; Craniata; Vertebrata; Euteleostomi; Mammalia; Eutheria; Euarchontoglires; Glires; Rodentia; Myomorpha; Muroidea; Muridae; Murinae; Mus; Mus	PF00188.32^CAP^Cysteine-rich secretory protein family^89-223^E:8.3e-18	.	.	.	KEGG:mmu:69286	GO:0001669^cellular_component^acrosomal vesicle`GO:0005576^cellular_component^extracellular region`GO:0045121^cellular_component^membrane raft`GO:0002081^cellular_component^outer acrosomal membrane`GO:0005886^cellular_component^plasma membrane`GO:0098635^cellular_component^protein complex involved in cell-cell adhesion`GO:0120212^cellular_component^sperm head-tail coupling apparatus`GO:0060090^mo…	GO:0001669^cellular_component^acrosomal vesicle`GO:0005576^cellular_component^extracellular region`GO:0045121^cellular_component^membrane raft`GO:0002081^cellular_component^outer acrosomal membrane`GO:0005886^cellular_component^plasma membrane`GO:0098635^cellular_component^protein complex involved in cell-cell adhesion`GO:0120212^cellular_component^sperm head-tail coupling apparatus`GO:0060090^mo…	.	.	.	testis+sperm,
TRINITY_DN1087_c1_g1	TRINITY_DN1087_c1_g1_i13	GPRL1_HUMAN^GPRL1_HUMAN^Q:790-1194,H:25-161^36.364%ID^E:1.09e-21^RecName: Full=GLIPR1-like protein 1;^Eukaryota; Metazoa; Chordata; Craniata; Vertebrata; Euteleostomi; Mammalia; Eutheria; Euarchontoglires; Primates; Haplorrhini; Catarrhini; Hominidae; Homo	.	TRINITY_DN1087_c1_g1_i13.p1	517-1236[+]	GPRL1_HUMAN^GPRL1_HUMAN^Q:92-226,H:25-161^36.364%ID^E:7.11e-23^RecName: Full=GLIPR1-like protein 1;^Eukaryota; Metazoa; Chordata; Craniata; Vertebrata; Euteleostomi; Mammalia; Eutheria; Euarchontoglires; Primates; Haplorrhini; Catarrhini; Hominidae; Homo	PF00188.32^CAP^Cysteine-rich secretory protein family^107-226^E:9.7e-18	.	.	.	KEGG:hsa:256710	GO:0001669^cellular_component^acrosomal vesicle`GO:0005615^cellular_component^extracellular space`GO:0045121^cellular_component^membrane raft`GO:0005886^cellular_component^plasma membrane`GO:0098635^cellular_component^protein complex involved in cell-cell adhesion`GO:0098552^cellular_component^side of membrane`GO:0007342^biological_process^fusion of sperm to egg plasma membrane involved in single…	GO:0001669^cellular_component^acrosomal vesicle`GO:0005615^cellular_component^extracellular space`GO:0045121^cellular_component^membrane raft`GO:0005886^cellular_component^plasma membrane`GO:0098635^cellular_component^protein complex involved in cell-cell adhesion`GO:0098552^cellular_component^side of membrane`GO:0007342^biological_process^fusion of sperm to egg plasma membrane involved in single…	.	.	.	testis+sperm,
TRINITY_DN1087_c1_g1	TRINITY_DN1087_c1_g1_i17	GPRL1_HUMAN^GPRL1_HUMAN^Q:682-1086,H:25-161^36.364%ID^E:3.18e-22^RecName: Full=GLIPR1-like protein 1;^Eukaryota; Metazoa; Chordata; Craniata; Vertebrata; Euteleostomi; Mammalia; Eutheria; Euarchontoglires; Primates; Haplorrhini; Catarrhini; Hominidae; Homo	.	TRINITY_DN1087_c1_g1_i17.p1	517-1128[+]	GPRL1_HUMAN^GPRL1_HUMAN^Q:56-190,H:25-161^36.364%ID^E:1.23e-23^RecName: Full=GLIPR1-like protein 1;^Eukaryota; Metazoa; Chordata; Craniata; Vertebrata; Euteleostomi; Mammalia; Eutheria; Euarchontoglires; Primates; Haplorrhini; Catarrhini; Hominidae; Homo	PF00188.32^CAP^Cysteine-rich secretory protein family^71-190^E:6.2e-18	.	.	.	KEGG:hsa:256710	GO:0001669^cellular_component^acrosomal vesicle`GO:0005615^cellular_component^extracellular space`GO:0045121^cellular_component^membrane raft`GO:0005886^cellular_component^plasma membrane`GO:0098635^cellular_component^protein complex involved in cell-cell adhesion`GO:0098552^cellular_component^side of membrane`GO:0007342^biological_process^fusion of sperm to egg plasma membrane involved in single…	GO:0001669^cellular_component^acrosomal vesicle`GO:0005615^cellular_component^extracellular space`GO:0045121^cellular_component^membrane raft`GO:0005886^cellular_component^plasma membrane`GO:0098635^cellular_component^protein complex involved in cell-cell adhesion`GO:0098552^cellular_component^side of membrane`GO:0007342^biological_process^fusion of sperm to egg plasma membrane involved in single…	.	.	.	testis+sperm,
TRINITY_DN1087_c1_g1	TRINITY_DN1087_c1_g1_i3	GPRL1_MOUSE^GPRL1_MOUSE^Q:1754-2257,H:33-196^36.364%ID^E:1.19e-28^RecName: Full=GLIPR1-like protein 1 {ECO:0000305};^Eukaryota; Metazoa; Chordata; Craniata; Vertebrata; Euteleostomi; Mammalia; Eutheria; Euarchontoglires; Glires; Rodentia; Myomorpha; Muroidea; Muridae; Murinae; Mus; Mus	.	TRINITY_DN1087_c1_g1_i3.p1	1838-2242[+]	GPRL1_MOUSE^GPRL1_MOUSE^Q:1-134,H:63-190^37.857%ID^E:5.97e-26^RecName: Full=GLIPR1-like protein 1 {ECO:0000305};^Eukaryota; Metazoa; Chordata; Craniata; Vertebrata; Euteleostomi; Mammalia; Eutheria; Euarchontoglires; Glires; Rodentia; Myomorpha; Muroidea; Muridae; Murinae; Mus; Mus	PF00188.32^CAP^Cysteine-rich secretory protein family^1-122^E:2.4e-15	.	.	.	KEGG:mmu:69286	GO:0001669^cellular_component^acrosomal vesicle`GO:0005576^cellular_component^extracellular region`GO:0045121^cellular_component^membrane raft`GO:0002081^cellular_component^outer acrosomal membrane`GO:0005886^cellular_component^plasma membrane`GO:0098635^cellular_component^protein complex involved in cell-cell adhesion`GO:0120212^cellular_component^sperm head-tail coupling apparatus`GO:0060090^mo…	GO:0001669^cellular_component^acrosomal vesicle`GO:0005576^cellular_component^extracellular region`GO:0045121^cellular_component^membrane raft`GO:0002081^cellular_component^outer acrosomal membrane`GO:0005886^cellular_component^plasma membrane`GO:0098635^cellular_component^protein complex involved in cell-cell adhesion`GO:0120212^cellular_component^sperm head-tail coupling apparatus`GO:0060090^mo…	.	.	.	testis+sperm,
TRINITY_DN10885_c0_g1	TRINITY_DN10885_c0_g1_i1	WT1B_XENLA^WT1B_XENLA^Q:959-552,H:268-402^69.118%ID^E:1.99e-57^RecName: Full=Wilms tumor protein homolog B;^Eukaryota; Metazoa; Chordata; Craniata; Vertebrata; Euteleostomi; Amphibia; Batrachia; Anura; Pipoidea; Pipidae; Xenopodinae; Xenopus; Xenopus	.	TRINITY_DN10885_c0_g1_i1.p1	540-1925[-]	WT1B_XENLA^WT1B_XENLA^Q:323-458,H:268-402^69.118%ID^E:9.91e-61^RecName: Full=Wilms tumor protein homolog B;^Eukaryota; Metazoa; Chordata; Craniata; Vertebrata; Euteleostomi; Amphibia; Batrachia; Anura; Pipoidea; Pipidae; Xenopodinae; Xenopus; Xenopus	PF00096.32^zf-C2H2^Zinc finger, C2H2 type^370-394^E:4.5e-05`PF00096.32^zf-C2H2^Zinc finger, C2H2 type^400-422^E:4.1e-06`PF13894.12^zf-C2H2_4^C2H2-type zinc finger^400-422^E:0.00021`PF12874.13^zf-met^Zinc-finger of C2H2 type^400-422^E:0.002`PF00096.32^zf-C2H2^Zinc finger, C2H2 type^428-452^E:0.0055	.	.	.	KEGG:xla:378664	GO:0005737^cellular_component^cytoplasm`GO:0016607^cellular_component^nuclear speck`GO:0000981^molecular_function^DNA-binding transcription factor activity, RNA polymerase II-specific`GO:0010385^molecular_function^double-stranded methylated DNA binding`GO:0044729^molecular_function^hemi-methylated DNA-binding`GO:0003723^molecular_function^RNA binding`GO:0000978^molecular_function^RNA polymerase I…	GO:0005737^cellular_component^cytoplasm`GO:0016607^cellular_component^nuclear speck`GO:0000981^molecular_function^DNA-binding transcription factor activity, RNA polymerase II-specific`GO:0010385^molecular_function^double-stranded methylated DNA binding`GO:0044729^molecular_function^hemi-methylated DNA-binding`GO:0003723^molecular_function^RNA binding`GO:0000978^molecular_function^RNA polymerase I…	.	.	.	development, WNT,
TRINITY_DN10891_c0_g1	TRINITY_DN10891_c0_g1_i1	M3K4_HUMAN^M3K4_HUMAN^Q:3830-2853,H:1274-1603^57.879%ID^E:1.47e-112^RecName: Full=Mitogen-activated protein kinase kinase kinase 4;^Eukaryota; Metazoa; Chordata; Craniata; Vertebrata; Euteleostomi; Mammalia; Eutheria; Euarchontoglires; Primates; Haplorrhini; Catarrhini; Hominidae; Homo`M3K4_HUMAN^M3K4_HUMAN^Q:7120-5783,H:524-942^40.618%ID^E:1.03e-81^RecName: Full=Mitogen-activated protein kinase …	.	TRINITY_DN10891_c0_g1_i1.p1	5756-8494[-]	M3K4_HUMAN^M3K4_HUMAN^Q:108-904,H:213-942^34.762%ID^E:3.79e-129^RecName: Full=Mitogen-activated protein kinase kinase kinase 4;^Eukaryota; Metazoa; Chordata; Craniata; Vertebrata; Euteleostomi; Mammalia; Eutheria; Euarchontoglires; Primates; Haplorrhini; Catarrhini; Hominidae; Homo	PF19431.4^MEKK4_N^MEKK4 N-terminal^25-905^E:6.9e-161	.	.	.	KEGG:hsa:4216	GO:0005737^cellular_component^cytoplasm`GO:0048471^cellular_component^perinuclear region of cytoplasm`GO:0005524^molecular_function^ATP binding`GO:0004709^molecular_function^MAP kinase kinase kinase activity`GO:0046872^molecular_function^metal ion binding`GO:0106310^molecular_function^protein serine kinase activity`GO:0060718^biological_process^chorionic trophoblast cell differentiation`GO:003555…	GO:0005737^cellular_component^cytoplasm`GO:0048471^cellular_component^perinuclear region of cytoplasm`GO:0005524^molecular_function^ATP binding`GO:0004709^molecular_function^MAP kinase kinase kinase activity`GO:0046872^molecular_function^metal ion binding`GO:0106310^molecular_function^protein serine kinase activity`GO:0060718^biological_process^chorionic trophoblast cell differentiation`GO:003555…	GO:0000165^biological_process^MAPK cascade	.	.	development, sex, germ-line,
TRINITY_DN109175_c0_g1	TRINITY_DN109175_c0_g1_i11	FXJ1B_DANRE^FXJ1B_DANRE^Q:2328-1609,H:9-232^47.39%ID^E:7.98e-59^RecName: Full=Forkhead box protein J1-B {ECO:0000305};^Eukaryota; Metazoa; Chordata; Craniata; Vertebrata; Euteleostomi; Actinopterygii; Neopterygii; Teleostei; Ostariophysi; Cypriniformes; Danionidae; Danioninae; Danio	.	TRINITY_DN109175_c0_g1_i11.p1	856-2358[-]	FXJ1B_DANRE^FXJ1B_DANRE^Q:11-250,H:9-232^47.39%ID^E:2.34e-62^RecName: Full=Forkhead box protein J1-B {ECO:0000305};^Eukaryota; Metazoa; Chordata; Craniata; Vertebrata; Euteleostomi; Actinopterygii; Neopterygii; Teleostei; Ostariophysi; Cypriniformes; Danionidae; Danioninae; Danio	PF00250.24^Forkhead^Forkhead domain^157-241^E:4.2e-37	.	.	.	KEGG:dre:494105	GO:0005634^cellular_component^nucleus`GO:0000981^molecular_function^DNA-binding transcription factor activity, RNA polymerase II-specific`GO:0000978^molecular_function^RNA polymerase II cis-regulatory region sequence-specific DNA binding`GO:0060088^biological_process^auditory receptor cell stereocilium organization`GO:0060271^biological_process^cilium assembly`GO:0007368^biological_process^determ…	GO:0005634^cellular_component^nucleus`GO:0000981^molecular_function^DNA-binding transcription factor activity, RNA polymerase II-specific`GO:0000978^molecular_function^RNA polymerase II cis-regulatory region sequence-specific DNA binding`GO:0060088^biological_process^auditory receptor cell stereocilium organization`GO:0060271^biological_process^cilium assembly`GO:0007368^biological_process^determ…	GO:0003700^molecular_function^DNA-binding transcription factor activity`GO:0043565^molecular_function^sequence-specific DNA binding`GO:0006355^biological_process^regulation of DNA-templated transcription	.	.	fox,
TRINITY_DN10938_c0_g1	TRINITY_DN10938_c0_g1_i1	GREM1_CHICK^GREM1_CHICK^Q:2965-2561,H:35-184^44.737%ID^E:8.05e-33^RecName: Full=Gremlin-1;^Eukaryota; Metazoa; Chordata; Craniata; Vertebrata; Euteleostomi; Archelosauria; Archosauria; Dinosauria; Saurischia; Theropoda; Coelurosauria; Aves; Neognathae; Galloanserae; Galliformes; Phasianidae; Phasianinae; Gallus	.	TRINITY_DN10938_c0_g1_i1.p1	2558-3250[-]	GREM1_CHICK^GREM1_CHICK^Q:96-230,H:35-184^44.737%ID^E:1.32e-42^RecName: Full=Gremlin-1;^Eukaryota; Metazoa; Chordata; Craniata; Vertebrata; Euteleostomi; Archelosauria; Archosauria; Dinosauria; Saurischia; Theropoda; Coelurosauria; Aves; Neognathae; Galloanserae; Galliformes; Phasianidae; Phasianinae; Gallus	PF03045.20^DAN^DAN domain^123-226^E:4e-37	.	.	.	KEGG:gga:395826	GO:0009986^cellular_component^cell surface`GO:0005615^cellular_component^extracellular space`GO:0036122^molecular_function^BMP binding`GO:0005125^molecular_function^cytokine activity`GO:0042803^molecular_function^protein homodimerization activity`GO:0048018^molecular_function^receptor ligand activity`GO:0030297^molecular_function^transmembrane receptor protein tyrosine kinase activator activity`G…	GO:0009986^cellular_component^cell surface`GO:0005615^cellular_component^extracellular space`GO:0036122^molecular_function^BMP binding`GO:0005125^molecular_function^cytokine activity`GO:0042803^molecular_function^protein homodimerization activity`GO:0048018^molecular_function^receptor ligand activity`GO:0030297^molecular_function^transmembrane receptor protein tyrosine kinase activator activity`G…	.	.	.	development, morphogenesis, embryonic, proliferation, WNT, BMP, apoptosis,
TRINITY_DN1093_c0_g1	TRINITY_DN1093_c0_g1_i97	KY_CAEEL^KY_CAEEL^Q:11-733,H:465-717^31.373%ID^E:1.76e-28^RecName: Full=Lim and transglutaminase domain protein ltd-1 {ECO:0000305};^Eukaryota; Metazoa; Ecdysozoa; Nematoda; Chromadorea; Rhabditida; Rhabditina; Rhabditomorpha; Rhabditoidea; Rhabditidae; Peloderinae; Caenorhabditis	.	TRINITY_DN1093_c0_g1_i97.p1	2-2014[+]	KY_CAEEL^KY_CAEEL^Q:4-244,H:465-717^31.66%ID^E:3.78e-28^RecName: Full=Lim and transglutaminase domain protein ltd-1 {ECO:0000305};^Eukaryota; Metazoa; Ecdysozoa; Nematoda; Chromadorea; Rhabditida; Rhabditina; Rhabditomorpha; Rhabditoidea; Rhabditidae; Peloderinae; Caenorhabditis	PF23265.1^Ig-like_KY^KY-like, immunoglobulin-like domain^6-136^E:5.5e-33`PF23265.1^Ig-like_KY^KY-like, immunoglobulin-like domain^156-244^E:3.9e-11	.	.	.	KEGG:cel:CELE_K02C4.4	GO:0005911^cellular_component^cell-cell junction`GO:0005737^cellular_component^cytoplasm`GO:0005856^cellular_component^cytoskeleton`GO:0055120^cellular_component^striated muscle dense body`GO:0046872^molecular_function^metal ion binding`GO:0061061^biological_process^muscle structure development	GO:0005911^cellular_component^cell-cell junction`GO:0005737^cellular_component^cytoplasm`GO:0005856^cellular_component^cytoskeleton`GO:0055120^cellular_component^striated muscle dense body`GO:0046872^molecular_function^metal ion binding`GO:0061061^biological_process^muscle structure development	.	.	.	development,
TRINITY_DN1093_c1_g1	TRINITY_DN1093_c1_g1_i11	KMT2D_MOUSE^KMT2D_MOUSE^Q:3019-1268,H:5013-5588^56.143%ID^E:0^RecName: Full=Histone-lysine N-methyltransferase 2D;^Eukaryota; Metazoa; Chordata; Craniata; Vertebrata; Euteleostomi; Mammalia; Eutheria; Euarchontoglires; Glires; Rodentia; Myomorpha; Muroidea; Muridae; Murinae; Mus; Mus`KMT2D_MOUSE^KMT2D_MOUSE^Q:15544-14960,H:1319-1513^58.974%ID^E:2.6e-74^RecName: Full=Histone-lysine N-methyltransfe…	.	TRINITY_DN1093_c1_g1_i11.p1	1265-18202[-]	KMT2C_HUMAN^KMT2C_HUMAN^Q:4822-5645,H:4080-4911^45.04%ID^E:0^RecName: Full=Histone-lysine N-methyltransferase 2C;^Eukaryota; Metazoa; Chordata; Craniata; Vertebrata; Euteleostomi; Mammalia; Eutheria; Euarchontoglires; Primates; Haplorrhini; Catarrhini; Hominidae; Homo`KMT2C_HUMAN^KMT2C_HUMAN^Q:253-779,H:108-615^41.091%ID^E:1.87e-116^RecName: Full=Histone-lysine N-methyltransferase 2C;^Eukaryota; …	PF13771.12^zf-HC5HC2H^PHD-like zinc-binding domain^407-486^E:4.1e-07`PF00628.35^PHD^PHD-finger^500-546^E:3.7e-08`PF00628.35^PHD^PHD-finger^549-593^E:6.7e-10`PF00628.35^PHD^PHD-finger^904-951^E:9.3e-06`PF00628.35^PHD^PHD-finger^954-998^E:5e-08`PF13832.12^zf-HC5HC2H_2^PHD-zinc-finger like domain^5132-5231^E:2e-12`PF13771.12^zf-HC5HC2H^PHD-like zinc-binding domain^5160-5237^E:7e-11`PF05964.19^FYRN^F…	.	.	.	KEGG:hsa:58508	GO:0035097^cellular_component^histone methyltransferase complex`GO:0005654^cellular_component^nucleoplasm`GO:0001228^molecular_function^DNA-binding transcription activator activity, RNA polymerase II-specific`GO:0042800^molecular_function^histone H3K4 methyltransferase activity`GO:0140945^molecular_function^histone H3K4 monomethyltransferase activity`GO:0140999^molecular_function^histone H3K4 tri…	GO:0005829^cellular_component^cytosol`GO:0035097^cellular_component^histone methyltransferase complex`GO:0044666^cellular_component^MLL3/4 complex`GO:0005654^cellular_component^nucleoplasm`GO:0005634^cellular_component^nucleus`GO:0016746^molecular_function^acyltransferase activity`GO:0003677^molecular_function^DNA binding`GO:0042800^molecular_function^histone H3K4 methyltransferase activity`GO:01…	GO:0005634^cellular_component^nucleus`GO:0005515^molecular_function^protein binding	.	.	development, oocyte+oogenesis+ovochymase+vitellogenin, embryonic,
TRINITY_DN1093_c1_g1	TRINITY_DN1093_c1_g1_i40	KMT2D_MOUSE^KMT2D_MOUSE^Q:3019-1268,H:5013-5588^56.143%ID^E:0^RecName: Full=Histone-lysine N-methyltransferase 2D;^Eukaryota; Metazoa; Chordata; Craniata; Vertebrata; Euteleostomi; Mammalia; Eutheria; Euarchontoglires; Glires; Rodentia; Myomorpha; Muroidea; Muridae; Murinae; Mus; Mus`KMT2D_MOUSE^KMT2D_MOUSE^Q:17245-16661,H:1319-1513^58.974%ID^E:2.9e-74^RecName: Full=Histone-lysine N-methyltransfe…	.	TRINITY_DN1093_c1_g1_i40.p1	1265-19903[-]	KMT2C_HUMAN^KMT2C_HUMAN^Q:5389-6212,H:4080-4911^45.04%ID^E:0^RecName: Full=Histone-lysine N-methyltransferase 2C;^Eukaryota; Metazoa; Chordata; Craniata; Vertebrata; Euteleostomi; Mammalia; Eutheria; Euarchontoglires; Primates; Haplorrhini; Catarrhini; Hominidae; Homo`KMT2C_HUMAN^KMT2C_HUMAN^Q:253-779,H:108-615^41.091%ID^E:8.99e-117^RecName: Full=Histone-lysine N-methyltransferase 2C;^Eukaryota; …	PF13771.12^zf-HC5HC2H^PHD-like zinc-binding domain^407-486^E:4.5e-07`PF00628.35^PHD^PHD-finger^500-546^E:4.1e-08`PF00628.35^PHD^PHD-finger^549-593^E:7.4e-10`PF00628.35^PHD^PHD-finger^904-951^E:1e-05`PF00628.35^PHD^PHD-finger^954-998^E:5.6e-08`PF13832.12^zf-HC5HC2H_2^PHD-zinc-finger like domain^5699-5798^E:2.3e-12`PF13771.12^zf-HC5HC2H^PHD-like zinc-binding domain^5727-5804^E:7.8e-11`PF05964.19^FY…	.	.	.	KEGG:hsa:58508	GO:0035097^cellular_component^histone methyltransferase complex`GO:0005654^cellular_component^nucleoplasm`GO:0001228^molecular_function^DNA-binding transcription activator activity, RNA polymerase II-specific`GO:0042800^molecular_function^histone H3K4 methyltransferase activity`GO:0140945^molecular_function^histone H3K4 monomethyltransferase activity`GO:0140999^molecular_function^histone H3K4 tri…	GO:0005829^cellular_component^cytosol`GO:0035097^cellular_component^histone methyltransferase complex`GO:0044666^cellular_component^MLL3/4 complex`GO:0005654^cellular_component^nucleoplasm`GO:0005634^cellular_component^nucleus`GO:0016746^molecular_function^acyltransferase activity`GO:0003677^molecular_function^DNA binding`GO:0042800^molecular_function^histone H3K4 methyltransferase activity`GO:01…	GO:0005634^cellular_component^nucleus`GO:0005515^molecular_function^protein binding	.	.	development, oocyte+oogenesis+ovochymase+vitellogenin, embryonic,
TRINITY_DN1093_c2_g1	TRINITY_DN1093_c2_g1_i63	NEB1_RAT^NEB1_RAT^Q:1355-1158,H:973-1038^51.515%ID^E:9.88e-06^RecName: Full=Neurabin-1;^Eukaryota; Metazoa; Chordata; Craniata; Vertebrata; Euteleostomi; Mammalia; Eutheria; Euarchontoglires; Glires; Rodentia; Myomorpha; Muroidea; Muridae; Murinae; Rattus	.	TRINITY_DN1093_c2_g1_i63.p1	1023-3743[-]	NEB1_RAT^NEB1_RAT^Q:635-902,H:863-1078^33.333%ID^E:2.71e-24^RecName: Full=Neurabin-1;^Eukaryota; Metazoa; Chordata; Craniata; Vertebrata; Euteleostomi; Mammalia; Eutheria; Euarchontoglires; Glires; Rodentia; Myomorpha; Muroidea; Muridae; Murinae; Rattus	PF07647.24^SAM_2^SAM domain (Sterile alpha motif)^812-874^E:9.4e-15`PF00536.37^SAM_1^SAM domain (Sterile alpha motif)^812-874^E:2.3e-10	.	.	.	KEGG:rno:84685	GO:0015629^cellular_component^actin cytoskeleton`GO:0030864^cellular_component^cortical actin cytoskeleton`GO:0005737^cellular_component^cytoplasm`GO:0005856^cellular_component^cytoskeleton`GO:0030425^cellular_component^dendrite`GO:0043197^cellular_component^dendritic spine`GO:0044326^cellular_component^dendritic spine neck`GO:0030175^cellular_component^filopodium`GO:0098978^cellular_component^gl…	GO:0015629^cellular_component^actin cytoskeleton`GO:0030864^cellular_component^cortical actin cytoskeleton`GO:0005737^cellular_component^cytoplasm`GO:0005856^cellular_component^cytoskeleton`GO:0030425^cellular_component^dendrite`GO:0043197^cellular_component^dendritic spine`GO:0044326^cellular_component^dendritic spine neck`GO:0030175^cellular_component^filopodium`GO:0098978^cellular_component^gl…	GO:0005515^molecular_function^protein binding	.	.	development, morphogenesis,
TRINITY_DN10944_c0_g1	TRINITY_DN10944_c0_g1_i8	MP17L_MOUSE^MP17L_MOUSE^Q:541-1020,H:14-169^36.875%ID^E:9.21e-22^RecName: Full=Mpv17-like protein;^Eukaryota; Metazoa; Chordata; Craniata; Vertebrata; Euteleostomi; Mammalia; Eutheria; Euarchontoglires; Glires; Rodentia; Myomorpha; Muroidea; Muridae; Murinae; Mus; Mus	.	TRINITY_DN10944_c0_g1_i8.p1	496-1047[+]	MP17L_MOUSE^MP17L_MOUSE^Q:16-175,H:14-169^36.875%ID^E:1.11e-28^RecName: Full=Mpv17-like protein;^Eukaryota; Metazoa; Chordata; Craniata; Vertebrata; Euteleostomi; Mammalia; Eutheria; Euarchontoglires; Glires; Rodentia; Myomorpha; Muroidea; Muridae; Murinae; Mus; Mus	PF04117.17^Mpv17_PMP22^Mpv17 / PMP22 family^110-171^E:1.5e-20	.	.	.	KEGG:mmu:93734	GO:0005739^cellular_component^mitochondrion`GO:0005778^cellular_component^peroxisomal membrane`GO:0005777^cellular_component^peroxisome`GO:0010730^biological_process^negative regulation of hydrogen peroxide biosynthetic process`GO:1901029^biological_process^negative regulation of mitochondrial outer membrane permeabilization involved in apoptotic signaling pathway`GO:0072593^biological_process^re…	GO:0005739^cellular_component^mitochondrion`GO:0005778^cellular_component^peroxisomal membrane`GO:0005777^cellular_component^peroxisome`GO:0010730^biological_process^negative regulation of hydrogen peroxide biosynthetic process`GO:1901029^biological_process^negative regulation of mitochondrial outer membrane permeabilization involved in apoptotic signaling pathway`GO:0072593^biological_process^re…	GO:0016020^cellular_component^membrane	.	.	apoptosis,
TRINITY_DN10945_c1_g1	TRINITY_DN10945_c1_g1_i1	MATN1_MOUSE^MATN1_MOUSE^Q:3772-2564,H:39-461^30.485%ID^E:1.79e-42^RecName: Full=Cartilage matrix protein;^Eukaryota; Metazoa; Chordata; Craniata; Vertebrata; Euteleostomi; Mammalia; Eutheria; Euarchontoglires; Glires; Rodentia; Myomorpha; Muroidea; Muridae; Murinae; Mus; Mus`MATN1_MOUSE^MATN1_MOUSE^Q:3175-1898,H:32-455^23.503%ID^E:1.78e-20^RecName: Full=Cartilage matrix protein;^Eukaryota; Metazo…	.	TRINITY_DN10945_c1_g1_i1.p1	1874-3865[-]	CO6A5_MOUSE^CO6A5_MOUSE^Q:23-656,H:645-1210^25.429%ID^E:8.6e-45^RecName: Full=Collagen alpha-5(VI) chain;^Eukaryota; Metazoa; Chordata; Craniata; Vertebrata; Euteleostomi; Mammalia; Eutheria; Euarchontoglires; Glires; Rodentia; Myomorpha; Muroidea; Muridae; Murinae; Mus; Mus`CO6A5_MOUSE^CO6A5_MOUSE^Q:22-616,H:457-986^26.656%ID^E:9.72e-42^RecName: Full=Collagen alpha-5(VI) chain;^Eukaryota; Metazo…	PF00092.34^VWA^von Willebrand factor type A domain^38-204^E:2.8e-39`PF13768.12^VWA_3^von Willebrand factor type A domain^38-187^E:9.6e-07`PF13519.12^VWA_2^von Willebrand factor type A domain^39-146^E:5.9e-13`PF00092.34^VWA^von Willebrand factor type A domain^249-421^E:5.8e-38`PF13768.12^VWA_3^von Willebrand factor type A domain^249-401^E:1.6e-07`PF13519.12^VWA_2^von Willebrand factor type A domai…	.	.	.	KEGG:mmu:665033	GO:0062023^cellular_component^collagen-containing extracellular matrix`GO:0031012^cellular_component^extracellular matrix`GO:0005576^cellular_component^extracellular region`GO:0120216^cellular_component^matrilin complex`GO:0005509^molecular_function^calcium ion binding`GO:0002062^biological_process^chondrocyte differentiation`GO:0030198^biological_process^extracellular matrix organization`GO:0003…	GO:0005581^cellular_component^collagen trimer`GO:0062023^cellular_component^collagen-containing extracellular matrix`GO:0031012^cellular_component^extracellular matrix`GO:0005576^cellular_component^extracellular region`GO:0007155^biological_process^cell adhesion	.	.	.	morphogenesis,
TRINITY_DN10945_c3_g1	TRINITY_DN10945_c3_g1_i7	FER3L_HUMAN^FER3L_HUMAN^Q:2645-2857,H:91-161^71.831%ID^E:1.8e-27^RecName: Full=Fer3-like protein;^Eukaryota; Metazoa; Chordata; Craniata; Vertebrata; Euteleostomi; Mammalia; Eutheria; Euarchontoglires; Primates; Haplorrhini; Catarrhini; Hominidae; Homo	.	TRINITY_DN10945_c3_g1_i7.p1	1772-2929[+]	FER3L_MOUSE^FER3L_MOUSE^Q:292-362,H:93-163^73.239%ID^E:3.26e-29^RecName: Full=Fer3-like protein;^Eukaryota; Metazoa; Chordata; Craniata; Vertebrata; Euteleostomi; Mammalia; Eutheria; Euarchontoglires; Glires; Rodentia; Myomorpha; Muroidea; Muridae; Murinae; Mus; Mus	PF00010.31^HLH^Helix-loop-helix DNA-binding domain^303-354^E:3.5e-17	.	.	.	KEGG:mmu:114712	GO:0000785^cellular_component^chromatin`GO:0005634^cellular_component^nucleus`GO:0000981^molecular_function^DNA-binding transcription factor activity, RNA polymerase II-specific`GO:0001227^molecular_function^DNA-binding transcription repressor activity, RNA polymerase II-specific`GO:0046983^molecular_function^protein dimerization activity`GO:0000977^molecular_function^RNA polymerase II transcript…	GO:0005634^cellular_component^nucleus`GO:0001227^molecular_function^DNA-binding transcription repressor activity, RNA polymerase II-specific`GO:0046983^molecular_function^protein dimerization activity`GO:0000977^molecular_function^RNA polymerase II transcription regulatory region sequence-specific DNA binding`GO:0048468^biological_process^cell development`GO:0033504^biological_process^floor plate…	GO:0046983^molecular_function^protein dimerization activity	.	.	development, hormonal activity+serotonin+dopamine+follistatin, neurogenesis+neural_tube,
TRINITY_DN10948_c0_g1	TRINITY_DN10948_c0_g1_i1	TBX2_HUMAN^TBX2_HUMAN^Q:955-1602,H:75-293^62.557%ID^E:2.37e-91^RecName: Full=T-box transcription factor TBX2;^Eukaryota; Metazoa; Chordata; Craniata; Vertebrata; Euteleostomi; Mammalia; Eutheria; Euarchontoglires; Primates; Haplorrhini; Catarrhini; Hominidae; Homo	.	TRINITY_DN10948_c0_g1_i1.p1	736-2517[+]	TBX2_HUMAN^TBX2_HUMAN^Q:74-324,H:75-319^56.693%ID^E:4.26e-97^RecName: Full=T-box transcription factor TBX2;^Eukaryota; Metazoa; Chordata; Craniata; Vertebrata; Euteleostomi; Mammalia; Eutheria; Euarchontoglires; Primates; Haplorrhini; Catarrhini; Hominidae; Homo	PF00907.27^T-box^T-box^103-283^E:1.9e-84	.	.	.	KEGG:hsa:6909	GO:0000785^cellular_component^chromatin`GO:0005737^cellular_component^cytoplasm`GO:0005654^cellular_component^nucleoplasm`GO:0005634^cellular_component^nucleus`GO:0005667^cellular_component^transcription regulator complex`GO:0003677^molecular_function^DNA binding`GO:0000981^molecular_function^DNA-binding transcription factor activity, RNA polymerase II-specific`GO:0140297^molecular_function^DNA-b…	GO:0000785^cellular_component^chromatin`GO:0005737^cellular_component^cytoplasm`GO:0005654^cellular_component^nucleoplasm`GO:0005634^cellular_component^nucleus`GO:0005667^cellular_component^transcription regulator complex`GO:0003677^molecular_function^DNA binding`GO:0000981^molecular_function^DNA-binding transcription factor activity, RNA polymerase II-specific`GO:0140297^molecular_function^DNA-b…	GO:0003700^molecular_function^DNA-binding transcription factor activity`GO:0045893^biological_process^positive regulation of DNA-templated transcription	.	.	development, morphogenesis, eye+photo+retinal+retinol+visual+sox+opsin, neurogenesis+neural_tube, embryonic, proliferation, Notch, apoptosis, cell cycle, senescence,
TRINITY_DN10992_c0_g1	TRINITY_DN10992_c0_g1_i9	BCA1_ARATH^BCA1_ARATH^Q:84-1085,H:1-336^94.643%ID^E:0^RecName: Full=Beta carbonic anhydrase 1, chloroplastic {ECO:0000303|PubMed:17407539};^Eukaryota; Viridiplantae; Streptophyta; Embryophyta; Tracheophyta; Spermatophyta; Magnoliopsida; eudicotyledons; Gunneridae; Pentapetalae; rosids; malvids; Brassicales; Brassicaceae; Camelineae; Arabidopsis	.	TRINITY_DN10992_c0_g1_i9.p1	3-1088[+]	BCA1_ARATH^BCA1_ARATH^Q:28-361,H:1-336^93.75%ID^E:0^RecName: Full=Beta carbonic anhydrase 1, chloroplastic {ECO:0000303|PubMed:17407539};^Eukaryota; Viridiplantae; Streptophyta; Embryophyta; Tracheophyta; Spermatophyta; Magnoliopsida; eudicotyledons; Gunneridae; Pentapetalae; rosids; malvids; Brassicales; Brassicaceae; Camelineae; Arabidopsis	PF00484.24^Pro_CA^Carbonic anhydrase^187-345^E:5.4e-42	.	.	.	KEGG:ath:AT3G01500	GO:0048046^cellular_component^apoplast`GO:0009507^cellular_component^chloroplast`GO:0009941^cellular_component^chloroplast envelope`GO:0009570^cellular_component^chloroplast stroma`GO:0009535^cellular_component^chloroplast thylakoid membrane`GO:0005829^cellular_component^cytosol`GO:0005886^cellular_component^plasma membrane`GO:0010319^cellular_component^stromule`GO:0009579^cellular_component^thyl…	GO:0048046^cellular_component^apoplast`GO:0009507^cellular_component^chloroplast`GO:0009941^cellular_component^chloroplast envelope`GO:0009570^cellular_component^chloroplast stroma`GO:0009535^cellular_component^chloroplast thylakoid membrane`GO:0005829^cellular_component^cytosol`GO:0005886^cellular_component^plasma membrane`GO:0010319^cellular_component^stromule`GO:0009579^cellular_component^thyl…	GO:0004089^molecular_function^carbonate dehydratase activity`GO:0008270^molecular_function^zinc ion binding	.	.	development, eye+photo+retinal+retinol+visual+sox+opsin,
TRINITY_DN11060_c0_g1	TRINITY_DN11060_c0_g1_i4	RGAP1_HUMAN^RGAP1_HUMAN^Q:3392-1443,H:1-632^39.021%ID^E:3.33e-142^RecName: Full=Rac GTPase-activating protein 1;^Eukaryota; Metazoa; Chordata; Craniata; Vertebrata; Euteleostomi; Mammalia; Eutheria; Euarchontoglires; Primates; Haplorrhini; Catarrhini; Hominidae; Homo	.	TRINITY_DN11060_c0_g1_i4.p1	1440-3392[-]	RGAP1_HUMAN^RGAP1_HUMAN^Q:1-650,H:1-632^39.021%ID^E:3.17e-149^RecName: Full=Rac GTPase-activating protein 1;^Eukaryota; Metazoa; Chordata; Craniata; Vertebrata; Euteleostomi; Mammalia; Eutheria; Euarchontoglires; Primates; Haplorrhini; Catarrhini; Hominidae; Homo	PF00130.28^C1_1^Phorbol esters/diacylglycerol binding domain (C1 domain)^317-366^E:4.7e-09`PF00620.32^RhoGAP^RhoGAP domain^394-537^E:1.1e-40	.	.	.	KEGG:hsa:29127	GO:0001669^cellular_component^acrosomal vesicle`GO:0097149^cellular_component^centralspindlin complex`GO:0032154^cellular_component^cleavage furrow`GO:0009898^cellular_component^cytoplasmic side of plasma membrane`GO:0005829^cellular_component^cytosol`GO:0070062^cellular_component^extracellular exosome`GO:0090543^cellular_component^Flemming body`GO:0005874^cellular_component^microtubule`GO:003049…	GO:0001669^cellular_component^acrosomal vesicle`GO:0097149^cellular_component^centralspindlin complex`GO:0032154^cellular_component^cleavage furrow`GO:0009898^cellular_component^cytoplasmic side of plasma membrane`GO:0005829^cellular_component^cytosol`GO:0070062^cellular_component^extracellular exosome`GO:0090543^cellular_component^Flemming body`GO:0005874^cellular_component^microtubule`GO:003049…	GO:0007165^biological_process^signal transduction	.	.	development, testis+sperm, embryonic, proliferation,
TRINITY_DN11080_c0_g1	TRINITY_DN11080_c0_g1_i12	NKX22_MOUSE^NKX22_MOUSE^Q:464-1303,H:8-243^43.813%ID^E:2.32e-54^RecName: Full=Homeobox protein Nkx-2.2;^Eukaryota; Metazoa; Chordata; Craniata; Vertebrata; Euteleostomi; Mammalia; Eutheria; Euarchontoglires; Glires; Rodentia; Myomorpha; Muroidea; Muridae; Murinae; Mus; Mus	.	TRINITY_DN11080_c0_g1_i12.p1	365-1582[+]	NKX22_MOUSE^NKX22_MOUSE^Q:34-313,H:8-243^44.667%ID^E:1.3e-66^RecName: Full=Homeobox protein Nkx-2.2;^Eukaryota; Metazoa; Chordata; Craniata; Vertebrata; Euteleostomi; Mammalia; Eutheria; Euarchontoglires; Glires; Rodentia; Myomorpha; Muroidea; Muridae; Murinae; Mus; Mus	PF00046.35^Homeodomain^Homeodomain^196-252^E:2.5e-18	.	.	.	KEGG:mmu:18088	GO:0005634^cellular_component^nucleus`GO:0000987^molecular_function^cis-regulatory region sequence-specific DNA binding`GO:0001228^molecular_function^DNA-binding transcription activator activity, RNA polymerase II-specific`GO:0003700^molecular_function^DNA-binding transcription factor activity`GO:0043565^molecular_function^sequence-specific DNA binding`GO:0048708^biological_process^astrocyte diff…	GO:0005634^cellular_component^nucleus`GO:0000987^molecular_function^cis-regulatory region sequence-specific DNA binding`GO:0001228^molecular_function^DNA-binding transcription activator activity, RNA polymerase II-specific`GO:0003700^molecular_function^DNA-binding transcription factor activity`GO:0043565^molecular_function^sequence-specific DNA binding`GO:0048708^biological_process^astrocyte diff…	GO:0003677^molecular_function^DNA binding	.	.	development, hox,
TRINITY_DN1121_c0_g1	TRINITY_DN1121_c0_g1_i2	SHOX2_RAT^SHOX2_RAT^Q:1520-1816,H:51-148^72.727%ID^E:9.79e-39^RecName: Full=Short stature homeobox protein 2;^Eukaryota; Metazoa; Chordata; Craniata; Vertebrata; Euteleostomi; Mammalia; Eutheria; Euarchontoglires; Glires; Rodentia; Myomorpha; Muroidea; Muridae; Murinae; Rattus	.	TRINITY_DN1121_c0_g1_i2.p1	407-2176[+]	SHOX2_RAT^SHOX2_RAT^Q:362-586,H:41-236^49.333%ID^E:6.93e-50^RecName: Full=Short stature homeobox protein 2;^Eukaryota; Metazoa; Chordata; Craniata; Vertebrata; Euteleostomi; Mammalia; Eutheria; Euarchontoglires; Glires; Rodentia; Myomorpha; Muroidea; Muridae; Murinae; Rattus	PF00046.35^Homeodomain^Homeodomain^368-424^E:3e-24`PF03826.22^OAR^OAR motif^566-582^E:9.8e-06	.	.	.	KEGG:rno:25546	GO:0005634^cellular_component^nucleus`GO:0000981^molecular_function^DNA-binding transcription factor activity, RNA polymerase II-specific`GO:0043565^molecular_function^sequence-specific DNA binding`GO:1990837^molecular_function^sequence-specific double-stranded DNA binding`GO:0003209^biological_process^cardiac atrium morphogenesis`GO:0060920^biological_process^cardiac pacemaker cell differentiati…	GO:0005634^cellular_component^nucleus`GO:0000981^molecular_function^DNA-binding transcription factor activity, RNA polymerase II-specific`GO:0043565^molecular_function^sequence-specific DNA binding`GO:1990837^molecular_function^sequence-specific double-stranded DNA binding`GO:0003209^biological_process^cardiac atrium morphogenesis`GO:0060920^biological_process^cardiac pacemaker cell differentiati…	GO:0003677^molecular_function^DNA binding	.	.	development, morphogenesis, embryonic, proliferation, hox,
TRINITY_DN11229_c0_g1	TRINITY_DN11229_c0_g1_i3	GSX2_MOUSE^GSX2_MOUSE^Q:1359-1679,H:178-276^61.468%ID^E:2.62e-30^RecName: Full=GS homeobox 2;^Eukaryota; Metazoa; Chordata; Craniata; Vertebrata; Euteleostomi; Mammalia; Eutheria; Euarchontoglires; Glires; Rodentia; Myomorpha; Muroidea; Muridae; Murinae; Mus; Mus	.	TRINITY_DN11229_c0_g1_i3.p1	615-1919[+]	GSX2_HUMAN^GSX2_HUMAN^Q:249-355,H:177-275^62.385%ID^E:5.13e-34^RecName: Full=GS homeobox 2;^Eukaryota; Metazoa; Chordata; Craniata; Vertebrata; Euteleostomi; Mammalia; Eutheria; Euarchontoglires; Primates; Haplorrhini; Catarrhini; Hominidae; Homo	PF00046.35^Homeodomain^Homeodomain^285-341^E:4.7e-21	.	.	.	KEGG:hsa:170825	GO:0005737^cellular_component^cytoplasm`GO:0005634^cellular_component^nucleus`GO:0003677^molecular_function^DNA binding`GO:0000981^molecular_function^DNA-binding transcription factor activity, RNA polymerase II-specific`GO:1990837^molecular_function^sequence-specific double-stranded DNA binding`GO:0007420^biological_process^brain development`GO:0007417^biological_process^central nervous system de…	GO:0000785^cellular_component^chromatin`GO:0005737^cellular_component^cytoplasm`GO:0005634^cellular_component^nucleus`GO:0000981^molecular_function^DNA-binding transcription factor activity, RNA polymerase II-specific`GO:1990837^molecular_function^sequence-specific double-stranded DNA binding`GO:0021798^biological_process^forebrain dorsal/ventral pattern formation`GO:0048853^biological_process^fo…	GO:0003677^molecular_function^DNA binding	.	.	development, morphogenesis, hox, Notch,
TRINITY_DN11234_c0_g1	TRINITY_DN11234_c0_g1_i8	EVE_DROME^EVE_DROME^Q:986-1360,H:26-150^56.693%ID^E:2.57e-36^RecName: Full=Segmentation protein even-skipped;^Eukaryota; Metazoa; Ecdysozoa; Arthropoda; Hexapoda; Insecta; Pterygota; Neoptera; Endopterygota; Diptera; Brachycera; Muscomorpha; Ephydroidea; Drosophilidae; Drosophila; Sophophora	.	TRINITY_DN11234_c0_g1_i8.p1	302-1999[+]	HOX3_XENLA^HOX3_XENLA^Q:274-405,H:167-289^61.654%ID^E:1.44e-41^RecName: Full=Homeobox protein XHOX-3;^Eukaryota; Metazoa; Chordata; Craniata; Vertebrata; Euteleostomi; Amphibia; Batrachia; Anura; Pipoidea; Pipidae; Xenopodinae; Xenopus; Xenopus	PF00046.35^Homeodomain^Homeodomain^276-332^E:2.4e-21	.	.	.	KEGG:xla:399437	GO:0005634^cellular_component^nucleus`GO:0003677^molecular_function^DNA binding`GO:0003700^molecular_function^DNA-binding transcription factor activity`GO:0000981^molecular_function^DNA-binding transcription factor activity, RNA polymerase II-specific`GO:0000978^molecular_function^RNA polymerase II cis-regulatory region sequence-specific DNA binding`GO:0007512^biological_process^adult heart devel…	GO:0005634^cellular_component^nucleus`GO:0000981^molecular_function^DNA-binding transcription factor activity, RNA polymerase II-specific`GO:0000978^molecular_function^RNA polymerase II cis-regulatory region sequence-specific DNA binding	GO:0003677^molecular_function^DNA binding	.	.	development, morphogenesis, hox,
TRINITY_DN11239_c3_g1	TRINITY_DN11239_c3_g1_i10	PIT1_CANLF^PIT1_CANLF^Q:1743-1279,H:123-279^68.79%ID^E:1.2e-62^RecName: Full=Pituitary-specific positive transcription factor 1;^Eukaryota; Metazoa; Chordata; Craniata; Vertebrata; Euteleostomi; Mammalia; Eutheria; Laurasiatheria; Carnivora; Caniformia; Canidae; Canis	.	TRINITY_DN11239_c3_g1_i10.p1	1165-2607[-]	PIT1_CHICK^PIT1_CHICK^Q:289-453,H:194-360^65.269%ID^E:9.12e-68^RecName: Full=Pituitary-specific positive transcription factor 1;^Eukaryota; Metazoa; Chordata; Craniata; Vertebrata; Euteleostomi; Archelosauria; Archosauria; Dinosauria; Saurischia; Theropoda; Coelurosauria; Aves; Neognathae; Galloanserae; Galliformes; Phasianidae; Phasianinae; Gallus	PF00157.23^Pou^Pou domain - N-terminal to homeobox domain^294-364^E:1.5e-35`PF00046.35^Homeodomain^Homeodomain^379-435^E:1.2e-16	.	.	.	KEGG:cfa:403753	GO:0005829^cellular_component^cytosol`GO:0005654^cellular_component^nucleoplasm`GO:0005634^cellular_component^nucleus`GO:0000981^molecular_function^DNA-binding transcription factor activity, RNA polymerase II-specific`GO:0000978^molecular_function^RNA polymerase II cis-regulatory region sequence-specific DNA binding`GO:0061629^molecular_function^RNA polymerase II-specific DNA-binding transcriptio…	GO:0005634^cellular_component^nucleus`GO:0000981^molecular_function^DNA-binding transcription factor activity, RNA polymerase II-specific`GO:0000978^molecular_function^RNA polymerase II cis-regulatory region sequence-specific DNA binding`GO:0045944^biological_process^positive regulation of transcription by RNA polymerase II`GO:0006357^biological_process^regulation of transcription by RNA polymera…	GO:0003700^molecular_function^DNA-binding transcription factor activity`GO:0006355^biological_process^regulation of DNA-templated transcription`GO:0003677^molecular_function^DNA binding	.	.	hox,
TRINITY_DN1123_c0_g1	TRINITY_DN1123_c0_g1_i9	PLS1_HUMAN^PLS1_HUMAN^Q:4059-3331,H:85-318^49.794%ID^E:2.03e-59^RecName: Full=Phospholipid scramblase 1;^Eukaryota; Metazoa; Chordata; Craniata; Vertebrata; Euteleostomi; Mammalia; Eutheria; Euarchontoglires; Primates; Haplorrhini; Catarrhini; Hominidae; Homo	.	TRINITY_DN1123_c0_g1_i9.p1	3340-4113[-]	PLS2_BOVIN^PLS2_BOVIN^Q:9-252,H:57-291^52.459%ID^E:3.13e-86^RecName: Full=Phospholipid scramblase 2;^Eukaryota; Metazoa; Chordata; Craniata; Vertebrata; Euteleostomi; Mammalia; Eutheria; Laurasiatheria; Artiodactyla; Ruminantia; Pecora; Bovidae; Bovinae; Bos	PF03803.21^Scramblase^Scramblase^23-250^E:2.9e-83	.	.	.	KEGG:bta:513193	GO:0062023^cellular_component^collagen-containing extracellular matrix`GO:0005737^cellular_component^cytoplasm`GO:0005829^cellular_component^cytosol`GO:0070062^cellular_component^extracellular exosome`GO:0005794^cellular_component^Golgi apparatus`GO:0016020^cellular_component^membrane`GO:0045121^cellular_component^membrane raft`GO:0005730^cellular_component^nucleolus`GO:0005654^cellular_component…	GO:0005886^cellular_component^plasma membrane`GO:0046872^molecular_function^metal ion binding`GO:0017128^molecular_function^phospholipid scramblase activity`GO:0017121^biological_process^plasma membrane phospholipid scrambling	GO:0017128^molecular_function^phospholipid scramblase activity`GO:0017121^biological_process^plasma membrane phospholipid scrambling	.	.	apoptosis,
TRINITY_DN11285_c0_g1	TRINITY_DN11285_c0_g1_i2	RALB_TODPA^RALB_TODPA^Q:335-1066,H:77-316^39.344%ID^E:6.42e-57^RecName: Full=Retinal-binding protein;^Eukaryota; Metazoa; Spiralia; Lophotrochozoa; Mollusca; Cephalopoda; Coleoidea; Decapodiformes; Oegopsida; Ommastrephidae; Todarodes	.	TRINITY_DN11285_c0_g1_i2.p1	323-1147[+]	RALB_TODPA^RALB_TODPA^Q:5-248,H:77-316^39.344%ID^E:9.91e-66^RecName: Full=Retinal-binding protein;^Eukaryota; Metazoa; Spiralia; Lophotrochozoa; Mollusca; Cephalopoda; Coleoidea; Decapodiformes; Oegopsida; Ommastrephidae; Todarodes	PF00650.25^CRAL_TRIO^CRAL/TRIO domain^10-113^E:4.7e-23`PF13897.11^GOLD_2^Golgi-dynamics membrane-trafficking^198-246^E:3.3e-07	.	.	.	.	GO:0005737^cellular_component^cytoplasm`GO:0007601^biological_process^visual perception	GO:0005737^cellular_component^cytoplasm`GO:0007601^biological_process^visual perception	.	.	.	eye+photo+retinal+retinol+visual+sox+opsin,
TRINITY_DN11285_c0_g1	TRINITY_DN11285_c0_g1_i7	RALB_TODPA^RALB_TODPA^Q:444-1442,H:3-330^38.138%ID^E:2.61e-79^RecName: Full=Retinal-binding protein;^Eukaryota; Metazoa; Spiralia; Lophotrochozoa; Mollusca; Cephalopoda; Coleoidea; Decapodiformes; Oegopsida; Ommastrephidae; Todarodes	.	TRINITY_DN11285_c0_g1_i7.p1	276-1478[+]	RALB_TODPA^RALB_TODPA^Q:57-374,H:3-316^39.308%ID^E:6.02e-88^RecName: Full=Retinal-binding protein;^Eukaryota; Metazoa; Spiralia; Lophotrochozoa; Mollusca; Cephalopoda; Coleoidea; Decapodiformes; Oegopsida; Ommastrephidae; Todarodes	PF00650.25^CRAL_TRIO^CRAL/TRIO domain^78-239^E:2.5e-26`PF13897.11^GOLD_2^Golgi-dynamics membrane-trafficking^324-372^E:5.8e-07	.	.	.	.	GO:0005737^cellular_component^cytoplasm`GO:0007601^biological_process^visual perception	GO:0005737^cellular_component^cytoplasm`GO:0007601^biological_process^visual perception	.	.	.	eye+photo+retinal+retinol+visual+sox+opsin,
TRINITY_DN1131_c1_g1	TRINITY_DN1131_c1_g1_i12	RAB6_DROME^RAB6_DROME^Q:151-768,H:2-208^88.406%ID^E:4.36e-125^RecName: Full=Ras-related protein Rab6 {ECO:0000312|EMBL:AAF53168.1};^Eukaryota; Metazoa; Ecdysozoa; Arthropoda; Hexapoda; Insecta; Pterygota; Neoptera; Endopterygota; Diptera; Brachycera; Muscomorpha; Ephydroidea; Drosophilidae; Drosophila; Sophophora	.	TRINITY_DN1131_c1_g1_i12.p1	145-771[+]	RAB6A_CHICK^RAB6A_CHICK^Q:1-208,H:1-208^88.038%ID^E:1.85e-134^RecName: Full=Ras-related protein Rab-6A;^Eukaryota; Metazoa; Chordata; Craniata; Vertebrata; Euteleostomi; Archelosauria; Archosauria; Dinosauria; Saurischia; Theropoda; Coelurosauria; Aves; Neognathae; Galloanserae; Galliformes; Phasianidae; Phasianinae; Gallus	PF00025.27^Arf^ADP-ribosylation factor family^12-171^E:1.3e-15`PF00071.28^Ras^Ras family^15-173^E:8.3e-61`PF08477.19^Roc^Ras of Complex, Roc, domain of DAPkinase^15-129^E:1.2e-36`PF01926.29^MMR_HSR1^50S ribosome-binding GTPase^16-122^E:0.00012`PF00009.33^GTP_EFTU^Elongation factor Tu GTP binding domain^47-175^E:7.1e-07	.	.	.	KEGG:gga:419063	GO:0005776^cellular_component^autophagosome`GO:0031410^cellular_component^cytoplasmic vesicle`GO:0005829^cellular_component^cytosol`GO:0012505^cellular_component^endomembrane system`GO:0005794^cellular_component^Golgi apparatus`GO:0000139^cellular_component^Golgi membrane`GO:0005764^cellular_component^lysosome`GO:0043025^cellular_component^neuronal cell body`GO:0043204^cellular_component^perikary…	GO:0005829^cellular_component^cytosol`GO:0012505^cellular_component^endomembrane system`GO:0005794^cellular_component^Golgi apparatus`GO:0000139^cellular_component^Golgi membrane`GO:0005525^molecular_function^GTP binding`GO:0003924^molecular_function^GTPase activity`GO:0006891^biological_process^intra-Golgi vesicle-mediated transport`GO:0006886^biological_process^intracellular protein transport`G…	GO:0003924^molecular_function^GTPase activity`GO:0005525^molecular_function^GTP binding	.	.	development, oocyte+oogenesis+ovochymase+vitellogenin, morphogenesis, eye+photo+retinal+retinol+visual+sox+opsin,
TRINITY_DN11322_c0_g1	TRINITY_DN11322_c0_g1_i13	HEY1_XENTR^HEY1_XENTR^Q:2131-1727,H:39-171^71.111%ID^E:3.35e-54^RecName: Full=Hairy/enhancer-of-split related with YRPW motif protein 1;^Eukaryota; Metazoa; Chordata; Craniata; Vertebrata; Euteleostomi; Amphibia; Batrachia; Anura; Pipoidea; Pipidae; Xenopodinae; Xenopus; Silurana	.	TRINITY_DN11322_c0_g1_i13.p1	1124-2206[-]	HEY_DROME^HEY_DROME^Q:2-209,H:65-266^54.717%ID^E:1.11e-66^RecName: Full=Hairy/enhancer-of-split related with YRPW motif protein;^Eukaryota; Metazoa; Ecdysozoa; Arthropoda; Hexapoda; Insecta; Pterygota; Neoptera; Endopterygota; Diptera; Brachycera; Muscomorpha; Ephydroidea; Drosophilidae; Drosophila; Sophophora	PF00010.31^HLH^Helix-loop-helix DNA-binding domain^37-91^E:2.9e-15`PF07527.18^Hairy_orange^Hairy Orange^111-147^E:1.6e-13	.	.	.	KEGG:dme:Dmel_CG11194	GO:0005634^cellular_component^nucleus`GO:0046982^molecular_function^protein heterodimerization activity`GO:0042803^molecular_function^protein homodimerization activity`GO:0043565^molecular_function^sequence-specific DNA binding`GO:0033504^biological_process^floor plate development`GO:0072013^biological_process^glomus development`GO:0045892^biological_process^negative regulation of DNA-templated t…	GO:0005634^cellular_component^nucleus`GO:0003677^molecular_function^DNA binding`GO:0000981^molecular_function^DNA-binding transcription factor activity, RNA polymerase II-specific`GO:0046983^molecular_function^protein dimerization activity`GO:0000978^molecular_function^RNA polymerase II cis-regulatory region sequence-specific DNA binding`GO:0009952^biological_process^anterior/posterior pattern sp…	GO:0046983^molecular_function^protein dimerization activity`GO:0003677^molecular_function^DNA binding`GO:0006355^biological_process^regulation of DNA-templated transcription	.	.	development, Notch,
TRINITY_DN11330_c0_g1	TRINITY_DN11330_c0_g1_i24	PYRG1_MOUSE^PYRG1_MOUSE^Q:6112-4418,H:1-564^73.451%ID^E:0^RecName: Full=CTP synthase 1 {ECO:0000305};^Eukaryota; Metazoa; Chordata; Craniata; Vertebrata; Euteleostomi; Mammalia; Eutheria; Euarchontoglires; Glires; Rodentia; Myomorpha; Muroidea; Muridae; Murinae; Mus; Mus	.	TRINITY_DN11330_c0_g1_i24.p1	302-2635[+]	SMR8A_DANRE^SMR8A_DANRE^Q:44-404,H:42-369^33.245%ID^E:3.69e-45^RecName: Full=Guanine nucleotide exchange protein smcr8a;^Eukaryota; Metazoa; Chordata; Craniata; Vertebrata; Euteleostomi; Actinopterygii; Neopterygii; Teleostei; Ostariophysi; Cypriniformes; Danionidae; Danioninae; Danio`SMR8A_DANRE^SMR8A_DANRE^Q:548-745,H:624-827^30.288%ID^E:2.75e-20^RecName: Full=Guanine nucleotide exchange protei…	PF11704.13^Folliculin^Vesicle coat protein involved in Golgi to plasma membrane transport^88-204^E:8.2e-08	.	.	.	KEGG:mmu:51797	GO:0097268^cellular_component^cytoophidium`GO:0005829^cellular_component^cytosol`GO:0005524^molecular_function^ATP binding`GO:0003883^molecular_function^CTP synthase activity`GO:0042802^molecular_function^identical protein binding`GO:0044210^biological_process^'de novo' CTP biosynthetic process`GO:0042100^biological_process^B cell proliferation`GO:0006241^biological_process^CTP biosynthetic proce…	GO:0005737^cellular_component^cytoplasm`GO:0032045^cellular_component^guanyl-nucleotide exchange factor complex`GO:0005634^cellular_component^nucleus`GO:0005096^molecular_function^GTPase activator activity`GO:0005085^molecular_function^guanyl-nucleotide exchange factor activity`GO:0006914^biological_process^autophagy	GO:0005096^molecular_function^GTPase activator activity	.	.	proliferation,
TRINITY_DN11330_c0_g1	TRINITY_DN11330_c0_g1_i8	PYRG1_MOUSE^PYRG1_MOUSE^Q:6263-4569,H:1-564^73.451%ID^E:0^RecName: Full=CTP synthase 1 {ECO:0000305};^Eukaryota; Metazoa; Chordata; Craniata; Vertebrata; Euteleostomi; Mammalia; Eutheria; Euarchontoglires; Glires; Rodentia; Myomorpha; Muroidea; Muridae; Murinae; Mus; Mus	.	TRINITY_DN11330_c0_g1_i8.p1	302-2785[+]	SMR8A_DANRE^SMR8A_DANRE^Q:44-404,H:42-369^33.245%ID^E:3.29e-45^RecName: Full=Guanine nucleotide exchange protein smcr8a;^Eukaryota; Metazoa; Chordata; Craniata; Vertebrata; Euteleostomi; Actinopterygii; Neopterygii; Teleostei; Ostariophysi; Cypriniformes; Danionidae; Danioninae; Danio`SMR8A_DANRE^SMR8A_DANRE^Q:598-795,H:624-827^30.583%ID^E:3.36e-20^RecName: Full=Guanine nucleotide exchange protei…	PF11704.13^Folliculin^Vesicle coat protein involved in Golgi to plasma membrane transport^88-204^E:7.9e-08	.	.	.	KEGG:mmu:51797	GO:0097268^cellular_component^cytoophidium`GO:0005829^cellular_component^cytosol`GO:0005524^molecular_function^ATP binding`GO:0003883^molecular_function^CTP synthase activity`GO:0042802^molecular_function^identical protein binding`GO:0044210^biological_process^'de novo' CTP biosynthetic process`GO:0042100^biological_process^B cell proliferation`GO:0006241^biological_process^CTP biosynthetic proce…	GO:0005737^cellular_component^cytoplasm`GO:0032045^cellular_component^guanyl-nucleotide exchange factor complex`GO:0005634^cellular_component^nucleus`GO:0005096^molecular_function^GTPase activator activity`GO:0005085^molecular_function^guanyl-nucleotide exchange factor activity`GO:0006914^biological_process^autophagy	GO:0005096^molecular_function^GTPase activator activity	.	.	proliferation,
TRINITY_DN11348_c0_g1	TRINITY_DN11348_c0_g1_i23	EGLN1_RAT^EGLN1_RAT^Q:3933-3730,H:255-322^73.529%ID^E:3.97e-25^RecName: Full=Egl nine homolog 1;^Eukaryota; Metazoa; Chordata; Craniata; Vertebrata; Euteleostomi; Mammalia; Eutheria; Euarchontoglires; Glires; Rodentia; Myomorpha; Muroidea; Muridae; Murinae; Rattus	.	TRINITY_DN11348_c0_g1_i23.p2	2070-2444[-]	.	.	.	.	.	.	GO:0005737^cellular_component^cytoplasm`GO:0098978^cellular_component^glutamatergic synapse`GO:0005634^cellular_component^nucleus`GO:0014069^cellular_component^postsynaptic density`GO:0016706^molecular_function^2-oxoglutarate-dependent dioxygenase activity`GO:0019899^molecular_function^enzyme binding`GO:0008198^molecular_function^ferrous iron binding`GO:0160082^molecular_function^hypoxia-inducibl…	.	.	.	.	development, morphogenesis, apoptosis,
TRINITY_DN11375_c0_g1	TRINITY_DN11375_c0_g1_i3	FMAR_DROME^FMAR_DROME^Q:1372-2157,H:158-412^29.057%ID^E:2.97e-18^RecName: Full=FMRFamide receptor {ECO:0000303|PubMed:12218185};^Eukaryota; Metazoa; Ecdysozoa; Arthropoda; Hexapoda; Insecta; Pterygota; Neoptera; Endopterygota; Diptera; Brachycera; Muscomorpha; Ephydroidea; Drosophilidae; Drosophila; Sophophora	.	TRINITY_DN11375_c0_g1_i3.p1	949-2229[+]	FMAR_DROME^FMAR_DROME^Q:102-403,H:118-412^28.852%ID^E:5.57e-37^RecName: Full=FMRFamide receptor {ECO:0000303|PubMed:12218185};^Eukaryota; Metazoa; Ecdysozoa; Arthropoda; Hexapoda; Insecta; Pterygota; Neoptera; Endopterygota; Diptera; Brachycera; Muscomorpha; Ephydroidea; Drosophilidae; Drosophila; Sophophora	PF10324.15^7TM_GPCR_Srw^Serpentine type 7TM GPCR chemoreceptor Srw^106-401^E:1.1e-12`PF00001.26^7tm_1^7 transmembrane receptor (rhodopsin family)^114-384^E:9e-20	.	.	.	KEGG:dme:Dmel_CG2114	GO:0016020^cellular_component^membrane`GO:0005886^cellular_component^plasma membrane`GO:0008188^molecular_function^neuropeptide receptor activity`GO:0001653^molecular_function^peptide receptor activity`GO:0008344^biological_process^adult locomotory behavior`GO:0002209^biological_process^behavioral defense response`GO:0007629^biological_process^flight behavior`GO:0007186^biological_process^G prote…	GO:0016020^cellular_component^membrane`GO:0005886^cellular_component^plasma membrane`GO:0008188^molecular_function^neuropeptide receptor activity`GO:0001653^molecular_function^peptide receptor activity`GO:0008344^biological_process^adult locomotory behavior`GO:0002209^biological_process^behavioral defense response`GO:0007629^biological_process^flight behavior`GO:0007186^biological_process^G prote…	GO:0008528^molecular_function^G protein-coupled peptide receptor activity`GO:0004930^molecular_function^G protein-coupled receptor activity`GO:0007186^biological_process^G protein-coupled receptor signaling pathway`GO:0016020^cellular_component^membrane	.	.	hormonal activity+serotonin+dopamine+follistatin,
TRINITY_DN11377_c0_g1	TRINITY_DN11377_c0_g1_i6	FER3L_MOUSE^FER3L_MOUSE^Q:1990-1784,H:95-163^69.565%ID^E:3.63e-22^RecName: Full=Fer3-like protein;^Eukaryota; Metazoa; Chordata; Craniata; Vertebrata; Euteleostomi; Mammalia; Eutheria; Euarchontoglires; Glires; Rodentia; Myomorpha; Muroidea; Muridae; Murinae; Mus; Mus	.	TRINITY_DN11377_c0_g1_i6.p1	1643-2374[-]	FER3L_MOUSE^FER3L_MOUSE^Q:129-197,H:95-163^69.565%ID^E:6.95e-25^RecName: Full=Fer3-like protein;^Eukaryota; Metazoa; Chordata; Craniata; Vertebrata; Euteleostomi; Mammalia; Eutheria; Euarchontoglires; Glires; Rodentia; Myomorpha; Muroidea; Muridae; Murinae; Mus; Mus	PF00010.31^HLH^Helix-loop-helix DNA-binding domain^138-189^E:4e-18	.	.	.	KEGG:mmu:114712	GO:0005634^cellular_component^nucleus`GO:0001227^molecular_function^DNA-binding transcription repressor activity, RNA polymerase II-specific`GO:0046983^molecular_function^protein dimerization activity`GO:0000977^molecular_function^RNA polymerase II transcription regulatory region sequence-specific DNA binding`GO:0048468^biological_process^cell development`GO:0033504^biological_process^floor plate…	GO:0005634^cellular_component^nucleus`GO:0001227^molecular_function^DNA-binding transcription repressor activity, RNA polymerase II-specific`GO:0046983^molecular_function^protein dimerization activity`GO:0000977^molecular_function^RNA polymerase II transcription regulatory region sequence-specific DNA binding`GO:0048468^biological_process^cell development`GO:0033504^biological_process^floor plate…	GO:0046983^molecular_function^protein dimerization activity	.	.	development, hormonal activity+serotonin+dopamine+follistatin, neurogenesis+neural_tube,
TRINITY_DN114061_c0_g2	TRINITY_DN114061_c0_g2_i2	INS2_CONIM^INS2_CONIM^Q:767-432,H:25-140^30.579%ID^E:2.19e-06^RecName: Full=Con-Ins Im2 {ECO:0000303|PubMed:25605914};^Eukaryota; Metazoa; Spiralia; Lophotrochozoa; Mollusca; Gastropoda; Caenogastropoda; Neogastropoda; Conoidea; Conidae; Conus; Stephanoconus	.	TRINITY_DN114061_c0_g2_i2.p1	30-818[-]	INS2_CONIM^INS2_CONIM^Q:18-129,H:25-140^30.579%ID^E:1.04e-06^RecName: Full=Con-Ins Im2 {ECO:0000303|PubMed:25605914};^Eukaryota; Metazoa; Spiralia; Lophotrochozoa; Mollusca; Gastropoda; Caenogastropoda; Neogastropoda; Conoidea; Conidae; Conus; Stephanoconus	PF00049.23^Insulin^Insulin/IGF/Relaxin family^39-128^E:2.3e-08	.	.	.	.	GO:0005576^cellular_component^extracellular region`GO:0005179^molecular_function^hormone activity`GO:0090729^molecular_function^toxin activity`GO:0006006^biological_process^glucose metabolic process	GO:0005576^cellular_component^extracellular region`GO:0005179^molecular_function^hormone activity`GO:0090729^molecular_function^toxin activity`GO:0006006^biological_process^glucose metabolic process	GO:0005179^molecular_function^hormone activity`GO:0005576^cellular_component^extracellular region	.	.	relaxin, hormonal activity+serotonin+dopamine+follistatin,
TRINITY_DN114319_c0_g1	TRINITY_DN114319_c0_g1_i2	ANK2_HUMAN^ANK2_HUMAN^Q:717-1994,H:262-719^33.115%ID^E:2.68e-62^RecName: Full=Ankyrin-2;^Eukaryota; Metazoa; Chordata; Craniata; Vertebrata; Euteleostomi; Mammalia; Eutheria; Euarchontoglires; Primates; Haplorrhini; Catarrhini; Hominidae; Homo`ANK2_HUMAN^ANK2_HUMAN^Q:726-1949,H:30-473^30.787%ID^E:1.49e-54^RecName: Full=Ankyrin-2;^Eukaryota; Metazoa; Chordata; Craniata; Vertebrata; Euteleostomi; M…	.	TRINITY_DN114319_c0_g1_i2.p1	552-2012[+]	ANK2_HUMAN^ANK2_HUMAN^Q:56-481,H:262-719^33.115%ID^E:1.27e-65^RecName: Full=Ankyrin-2;^Eukaryota; Metazoa; Chordata; Craniata; Vertebrata; Euteleostomi; Mammalia; Eutheria; Euarchontoglires; Primates; Haplorrhini; Catarrhini; Hominidae; Homo`ANK2_HUMAN^ANK2_HUMAN^Q:59-466,H:30-473^30.787%ID^E:1.51e-57^RecName: Full=Ankyrin-2;^Eukaryota; Metazoa; Chordata; Craniata; Vertebrata; Euteleostomi; Mamma…	PF12796.13^Ank_2^Ankyrin repeats (3 copies)^51-123^E:8.7e-13`PF00023.36^Ank^Ankyrin repeat^64-90^E:0.0032`PF13637.12^Ank_4^Ankyrin repeats (many copies)^66-113^E:1.5e-11`PF12796.13^Ank_2^Ankyrin repeats (3 copies)^67-156^E:3.8e-20`PF00023.36^Ank^Ankyrin repeat^93-124^E:2.2e-07`PF13606.12^Ank_3^Ankyrin repeat^93-120^E:0.0011`PF13637.12^Ank_4^Ankyrin repeats (many copies)^97-146^E:4.9e-13`PF12796.1…	.	.	.	KEGG:hsa:287	GO:0031672^cellular_component^A band`GO:0016324^cellular_component^apical plasma membrane`GO:0016323^cellular_component^basolateral plasma membrane`GO:0043034^cellular_component^costamere`GO:0005856^cellular_component^cytoskeleton`GO:0005829^cellular_component^cytosol`GO:0005769^cellular_component^early endosome`GO:0014704^cellular_component^intercalated disc`GO:0005764^cellular_component^lysosom…	GO:0031672^cellular_component^A band`GO:0016324^cellular_component^apical plasma membrane`GO:0016323^cellular_component^basolateral plasma membrane`GO:0043034^cellular_component^costamere`GO:0005856^cellular_component^cytoskeleton`GO:0005829^cellular_component^cytosol`GO:0005769^cellular_component^early endosome`GO:0014704^cellular_component^intercalated disc`GO:0005764^cellular_component^lysosom…	GO:0005515^molecular_function^protein binding	.	.	development,
TRINITY_DN1143_c0_g1	TRINITY_DN1143_c0_g1_i117	ASSY_BOVIN^ASSY_BOVIN^Q:1129-2046,H:100-405^68.627%ID^E:2.55e-143^RecName: Full=Argininosuccinate synthase {ECO:0000305};^Eukaryota; Metazoa; Chordata; Craniata; Vertebrata; Euteleostomi; Mammalia; Eutheria; Laurasiatheria; Artiodactyla; Ruminantia; Pecora; Bovidae; Bovinae; Bos`ASSY_BOVIN^ASSY_BOVIN^Q:290-418,H:4-46^74.419%ID^E:6.02e-12^RecName: Full=Argininosuccinate synthase {ECO:0000305};^Euk…	.	TRINITY_DN1143_c0_g1_i117.p1	3469-4857[-]	.	.	.	.	.	KEGG:bta:280726	GO:0005737^cellular_component^cytoplasm`GO:0005829^cellular_component^cytosol`GO:0004055^molecular_function^argininosuccinate synthase activity`GO:0005524^molecular_function^ATP binding`GO:0006526^biological_process^L-arginine biosynthetic process`GO:0000053^biological_process^argininosuccinate metabolic process`GO:0007623^biological_process^circadian rhythm`GO:0000050^biological_process^urea cyc…	.	.	.	.	circadian rhythm,
TRINITY_DN1143_c0_g1	TRINITY_DN1143_c0_g1_i50	ASSY_BOVIN^ASSY_BOVIN^Q:290-1495,H:4-405^68.657%ID^E:0^RecName: Full=Argininosuccinate synthase {ECO:0000305};^Eukaryota; Metazoa; Chordata; Craniata; Vertebrata; Euteleostomi; Mammalia; Eutheria; Laurasiatheria; Artiodactyla; Ruminantia; Pecora; Bovidae; Bovinae; Bos	.	TRINITY_DN1143_c0_g1_i50.p1	236-1531[+]	ASSY_XENLA^ASSY_XENLA^Q:19-424,H:5-410^67.488%ID^E:0^RecName: Full=Argininosuccinate synthase {ECO:0000305};^Eukaryota; Metazoa; Chordata; Craniata; Vertebrata; Euteleostomi; Amphibia; Batrachia; Anura; Pipoidea; Pipidae; Xenopodinae; Xenopus; Xenopus	PF00764.25^Arginosuc_synth^Arginosuccinate synthase N-terminal HUP domain^22-185^E:5.1e-62`PF20979.2^Arginosuc_syn_C^Arginosuccinate synthase C-terminal domain^194-417^E:2.1e-86	.	.	.	KEGG:xla:380488	GO:0005737^cellular_component^cytoplasm`GO:0005829^cellular_component^cytosol`GO:0004055^molecular_function^argininosuccinate synthase activity`GO:0005524^molecular_function^ATP binding`GO:0006526^biological_process^L-arginine biosynthetic process`GO:0000053^biological_process^argininosuccinate metabolic process`GO:0007623^biological_process^circadian rhythm`GO:0000050^biological_process^urea cyc…	GO:0005829^cellular_component^cytosol`GO:0004055^molecular_function^argininosuccinate synthase activity`GO:0005524^molecular_function^ATP binding`GO:0006526^biological_process^L-arginine biosynthetic process`GO:0000053^biological_process^argininosuccinate metabolic process`GO:0000050^biological_process^urea cycle	.	.	.	circadian rhythm,
TRINITY_DN1143_c0_g1	TRINITY_DN1143_c0_g1_i84	ASSY_BOVIN^ASSY_BOVIN^Q:290-1495,H:4-405^68.657%ID^E:0^RecName: Full=Argininosuccinate synthase {ECO:0000305};^Eukaryota; Metazoa; Chordata; Craniata; Vertebrata; Euteleostomi; Mammalia; Eutheria; Laurasiatheria; Artiodactyla; Ruminantia; Pecora; Bovidae; Bovinae; Bos	.	TRINITY_DN1143_c0_g1_i84.p2	2918-3622[-]	.	.	.	.	.	KEGG:bta:280726	GO:0005737^cellular_component^cytoplasm`GO:0005829^cellular_component^cytosol`GO:0004055^molecular_function^argininosuccinate synthase activity`GO:0005524^molecular_function^ATP binding`GO:0006526^biological_process^L-arginine biosynthetic process`GO:0000053^biological_process^argininosuccinate metabolic process`GO:0007623^biological_process^circadian rhythm`GO:0000050^biological_process^urea cyc…	.	.	.	.	circadian rhythm,
TRINITY_DN11459_c0_g1	TRINITY_DN11459_c0_g1_i13	CGL_BOVIN^CGL_BOVIN^Q:1298-999,H:277-379^66.99%ID^E:3.78e-35^RecName: Full=Cystathionine gamma-lyase;^Eukaryota; Metazoa; Chordata; Craniata; Vertebrata; Euteleostomi; Mammalia; Eutheria; Laurasiatheria; Artiodactyla; Ruminantia; Pecora; Bovidae; Bovinae; Bos	.	.	.	.	.	.	.	.	KEGG:bta:539159	GO:0005737^cellular_component^cytoplasm`GO:0005516^molecular_function^calmodulin binding`GO:0004123^molecular_function^cystathionine gamma-lyase activity`GO:0080146^molecular_function^L-cysteine desulfhydrase activity`GO:0044540^molecular_function^L-cystine L-cysteine-lyase (deaminating)`GO:0030170^molecular_function^pyridoxal phosphate binding`GO:0019344^biological_process^cysteine biosynthetic …	.	.	.	.	apoptosis,
TRINITY_DN11471_c0_g1	TRINITY_DN11471_c0_g1_i11	ABITM_BOVIN^ABITM_BOVIN^Q:176-640,H:20-174^49.677%ID^E:2.23e-42^RecName: Full=Protein Abitram {ECO:0000305};^Eukaryota; Metazoa; Chordata; Craniata; Vertebrata; Euteleostomi; Mammalia; Eutheria; Laurasiatheria; Artiodactyla; Ruminantia; Pecora; Bovidae; Bovinae; Bos	.	TRINITY_DN11471_c0_g1_i11.p1	2-679[+]	ABITM_DANRE^ABITM_DANRE^Q:50-222,H:2-174^48.555%ID^E:7.94e-52^RecName: Full=Protein Abitram {ECO:0000305};^Eukaryota; Metazoa; Chordata; Craniata; Vertebrata; Euteleostomi; Actinopterygii; Neopterygii; Teleostei; Ostariophysi; Cypriniformes; Danionidae; Danioninae; Danio	PF01597.25^GCV_H^Glycine cleavage H-protein^155-216^E:2.5e-07	.	.	.	KEGG:dre:560419	GO:0030425^cellular_component^dendrite`GO:0032433^cellular_component^filopodium tip`GO:0030426^cellular_component^growth cone`GO:0030027^cellular_component^lamellipodium`GO:0016607^cellular_component^nuclear speck`GO:0005634^cellular_component^nucleus`GO:0051015^molecular_function^actin filament binding`GO:0003785^molecular_function^actin monomer binding`GO:0048813^biological_process^dendrite mor…	GO:0030425^cellular_component^dendrite`GO:0032433^cellular_component^filopodium tip`GO:0030426^cellular_component^growth cone`GO:0030027^cellular_component^lamellipodium`GO:0016607^cellular_component^nuclear speck`GO:0005634^cellular_component^nucleus`GO:0051015^molecular_function^actin filament binding`GO:0003785^molecular_function^actin monomer binding`GO:0048813^biological_process^dendrite mor…	.	.	.	morphogenesis,
TRINITY_DN1153_c0_g1	TRINITY_DN1153_c0_g1_i12	PA1B2_CHICK^PA1B2_CHICK^Q:342-100,H:138-217^43.21%ID^E:2.32e-13^RecName: Full=Platelet-activating factor acetylhydrolase IB subunit alpha2 {ECO:0000250|UniProtKB:P68401};^Eukaryota; Metazoa; Chordata; Craniata; Vertebrata; Euteleostomi; Archelosauria; Archosauria; Dinosauria; Saurischia; Theropoda; Coelurosauria; Aves; Neognathae; Galloanserae; Galliformes; Phasianidae; Phasianinae; Gallus	.	.	.	.	.	.	.	.	.	GO:0008247^cellular_component^1-alkyl-2-acetylglycerophosphocholine esterase complex`GO:0005737^cellular_component^cytoplasm`GO:0003847^molecular_function^1-alkyl-2-acetylglycerophosphocholine esterase activity`GO:0047179^molecular_function^platelet-activating factor acetyltransferase activity`GO:0046982^molecular_function^protein heterodimerization activity`GO:0042803^molecular_function^protein …	.	.	.	.	testis+sperm,
TRINITY_DN11568_c0_g1	TRINITY_DN11568_c0_g1_i9	RSPH9_DANRE^RSPH9_DANRE^Q:149-976,H:1-277^57.401%ID^E:1.23e-103^RecName: Full=Radial spoke head protein 9 homolog;^Eukaryota; Metazoa; Chordata; Craniata; Vertebrata; Euteleostomi; Actinopterygii; Neopterygii; Teleostei; Ostariophysi; Cypriniformes; Danionidae; Danioninae; Danio	.	TRINITY_DN11568_c0_g1_i9.p1	149-979[+]	RSPH9_DANRE^RSPH9_DANRE^Q:1-276,H:1-277^57.401%ID^E:1.02e-117^RecName: Full=Radial spoke head protein 9 homolog;^Eukaryota; Metazoa; Chordata; Craniata; Vertebrata; Euteleostomi; Actinopterygii; Neopterygii; Teleostei; Ostariophysi; Cypriniformes; Danionidae; Danioninae; Danio	PF04712.17^Radial_spoke^Radial spokehead-like protein^5-94^E:2.5e-08	.	.	.	KEGG:dre:558005	GO:0097729^cellular_component^9+2 motile cilium`GO:0005930^cellular_component^axoneme`GO:0005929^cellular_component^cilium`GO:0060091^cellular_component^kinocilium`GO:0031514^cellular_component^motile cilium`GO:0001535^cellular_component^radial spoke head`GO:0036126^cellular_component^sperm flagellum`GO:1904158^biological_process^axonemal central apparatus assembly`GO:0035082^biological_process^a…	GO:0097729^cellular_component^9+2 motile cilium`GO:0005930^cellular_component^axoneme`GO:0005929^cellular_component^cilium`GO:0060091^cellular_component^kinocilium`GO:0031514^cellular_component^motile cilium`GO:0001535^cellular_component^radial spoke head`GO:0036126^cellular_component^sperm flagellum`GO:1904158^biological_process^axonemal central apparatus assembly`GO:0035082^biological_process^a…	GO:0060271^biological_process^cilium assembly`GO:0060294^biological_process^cilium movement involved in cell motility`GO:0001534^cellular_component^radial spoke	.	.	testis+sperm,
TRINITY_DN1164_c0_g1	TRINITY_DN1164_c0_g1_i3	TNR19_MOUSE^TNR19_MOUSE^Q:3032-2616,H:4-142^30.714%ID^E:2.45e-11^RecName: Full=Tumor necrosis factor receptor superfamily member 19;^Eukaryota; Metazoa; Chordata; Craniata; Vertebrata; Euteleostomi; Mammalia; Eutheria; Euarchontoglires; Glires; Rodentia; Myomorpha; Muroidea; Muridae; Murinae; Mus; Mus	.	TRINITY_DN1164_c0_g1_i3.p2	2508-3029[-]	TNR19_MOUSE^TNR19_MOUSE^Q:1-138,H:5-142^30.935%ID^E:4.78e-14^RecName: Full=Tumor necrosis factor receptor superfamily member 19;^Eukaryota; Metazoa; Chordata; Craniata; Vertebrata; Euteleostomi; Mammalia; Eutheria; Euarchontoglires; Glires; Rodentia; Myomorpha; Muroidea; Muridae; Murinae; Mus; Mus	.	.	.	.	KEGG:mmu:29820	GO:0005576^cellular_component^extracellular region`GO:0005886^cellular_component^plasma membrane`GO:0038023^molecular_function^signaling receptor activity`GO:0001942^biological_process^hair follicle development`GO:0043123^biological_process^positive regulation of canonical NF-kappaB signal transduction`GO:0046330^biological_process^positive regulation of JNK cascade	GO:0005576^cellular_component^extracellular region`GO:0005886^cellular_component^plasma membrane`GO:0038023^molecular_function^signaling receptor activity`GO:0001942^biological_process^hair follicle development`GO:0043123^biological_process^positive regulation of canonical NF-kappaB signal transduction`GO:0046330^biological_process^positive regulation of JNK cascade	.	.	.	development,
TRINITY_DN11718_c0_g1	TRINITY_DN11718_c0_g1_i2	NKX32_MOUSE^NKX32_MOUSE^Q:2414-2082,H:203-323^68.033%ID^E:6.54e-41^RecName: Full=Homeobox protein Nkx-3.2;^Eukaryota; Metazoa; Chordata; Craniata; Vertebrata; Euteleostomi; Mammalia; Eutheria; Euarchontoglires; Glires; Rodentia; Myomorpha; Muroidea; Muridae; Murinae; Mus; Mus	.	TRINITY_DN11718_c0_g1_i2.p1	2049-3479[-]	NKX32_MOUSE^NKX32_MOUSE^Q:356-466,H:203-323^68.033%ID^E:2.07e-43^RecName: Full=Homeobox protein Nkx-3.2;^Eukaryota; Metazoa; Chordata; Craniata; Vertebrata; Euteleostomi; Mammalia; Eutheria; Euarchontoglires; Glires; Rodentia; Myomorpha; Muroidea; Muridae; Murinae; Mus; Mus	PF00046.35^Homeodomain^Homeodomain^360-416^E:2.5e-20	.	.	.	KEGG:mmu:12020	GO:0005654^cellular_component^nucleoplasm`GO:0001227^molecular_function^DNA-binding transcription repressor activity, RNA polymerase II-specific`GO:0000978^molecular_function^RNA polymerase II cis-regulatory region sequence-specific DNA binding`GO:0048513^biological_process^animal organ development`GO:0048645^biological_process^animal organ formation`GO:0007368^biological_process^determination of…	GO:0005654^cellular_component^nucleoplasm`GO:0001227^molecular_function^DNA-binding transcription repressor activity, RNA polymerase II-specific`GO:0000978^molecular_function^RNA polymerase II cis-regulatory region sequence-specific DNA binding`GO:0048513^biological_process^animal organ development`GO:0048645^biological_process^animal organ formation`GO:0007368^biological_process^determination of…	GO:0003677^molecular_function^DNA binding	.	.	development, morphogenesis, embryonic, hox, apoptosis,
TRINITY_DN11739_c0_g1	TRINITY_DN11739_c0_g1_i1	EXTL3_HUMAN^EXTL3_HUMAN^Q:1885-1019,H:631-919^85.467%ID^E:2.25e-171^RecName: Full=Exostosin-like 3 {ECO:0000303|PubMed:9479495};^Eukaryota; Metazoa; Chordata; Craniata; Vertebrata; Euteleostomi; Mammalia; Eutheria; Euarchontoglires; Primates; Haplorrhini; Catarrhini; Hominidae; Homo	.	TRINITY_DN11739_c0_g1_i1.p1	1016-1777[-]	EXTL3_HUMAN^EXTL3_HUMAN^Q:1-253,H:667-919^86.166%ID^E:8.11e-163^RecName: Full=Exostosin-like 3 {ECO:0000303|PubMed:9479495};^Eukaryota; Metazoa; Chordata; Craniata; Vertebrata; Euteleostomi; Mammalia; Eutheria; Euarchontoglires; Primates; Haplorrhini; Catarrhini; Hominidae; Homo	PF09258.16^Glyco_transf_64^Glycosyl transferase family 64 domain^1-238^E:4.4e-97	.	.	.	KEGG:hsa:2137	GO:0005783^cellular_component^endoplasmic reticulum`GO:0005789^cellular_component^endoplasmic reticulum membrane`GO:0005794^cellular_component^Golgi apparatus`GO:0005634^cellular_component^nucleus`GO:0005886^cellular_component^plasma membrane`GO:0001888^molecular_function^glucuronyl-galactosyl-proteoglycan 4-alpha-N-acetylglucosaminyltransferase activity`GO:0016757^molecular_function^glycosyltran…	GO:0005783^cellular_component^endoplasmic reticulum`GO:0005789^cellular_component^endoplasmic reticulum membrane`GO:0005794^cellular_component^Golgi apparatus`GO:0005634^cellular_component^nucleus`GO:0005886^cellular_component^plasma membrane`GO:0001888^molecular_function^glucuronyl-galactosyl-proteoglycan 4-alpha-N-acetylglucosaminyltransferase activity`GO:0016757^molecular_function^glycosyltran…	GO:0016757^molecular_function^glycosyltransferase activity`GO:0016020^cellular_component^membrane	.	.	hormonal activity+serotonin+dopamine+follistatin, proliferation,
TRINITY_DN11739_c0_g1	TRINITY_DN11739_c0_g1_i11	EXTL3_HUMAN^EXTL3_HUMAN^Q:1220-1017,H:852-919^91.176%ID^E:2.85e-33^RecName: Full=Exostosin-like 3 {ECO:0000303|PubMed:9479495};^Eukaryota; Metazoa; Chordata; Craniata; Vertebrata; Euteleostomi; Mammalia; Eutheria; Euarchontoglires; Primates; Haplorrhini; Catarrhini; Hominidae; Homo	.	.	.	.	.	.	.	.	KEGG:hsa:2137	GO:0005783^cellular_component^endoplasmic reticulum`GO:0005789^cellular_component^endoplasmic reticulum membrane`GO:0005794^cellular_component^Golgi apparatus`GO:0005634^cellular_component^nucleus`GO:0005886^cellular_component^plasma membrane`GO:0001888^molecular_function^glucuronyl-galactosyl-proteoglycan 4-alpha-N-acetylglucosaminyltransferase activity`GO:0016757^molecular_function^glycosyltran…	.	.	.	.	hormonal activity+serotonin+dopamine+follistatin, proliferation,
TRINITY_DN1173_c0_g1	TRINITY_DN1173_c0_g1_i9	CHS2_CAEEL^CHS2_CAEEL^Q:3059-1632,H:690-1214^54.237%ID^E:1.29e-165^RecName: Full=Chitin synthase chs-2 {ECO:0000305};^Eukaryota; Metazoa; Ecdysozoa; Nematoda; Chromadorea; Rhabditida; Rhabditina; Rhabditomorpha; Rhabditoidea; Rhabditidae; Peloderinae; Caenorhabditis`CHS2_CAEEL^CHS2_CAEEL^Q:4591-3593,H:87-378^29.167%ID^E:1.93e-25^RecName: Full=Chitin synthase chs-2 {ECO:0000305};^Eukaryota; Metazo…	.	TRINITY_DN1173_c0_g1_i9.p1	396-3167[-]	CHS2_CAEEL^CHS2_CAEEL^Q:37-898,H:690-1593^41.415%ID^E:0^RecName: Full=Chitin synthase chs-2 {ECO:0000305};^Eukaryota; Metazoa; Ecdysozoa; Nematoda; Chromadorea; Rhabditida; Rhabditina; Rhabditomorpha; Rhabditoidea; Rhabditidae; Peloderinae; Caenorhabditis	PF03142.21^Chitin_synth_2^Chitin synthase^210-499^E:1.6e-28`PF13632.12^Glyco_trans_2_3^Glycosyl transferase family group 2^211-434^E:1.2e-12	.	.	.	KEGG:cel:CELE_F48A11.1	GO:0071944^cellular_component^cell periphery`GO:0030428^cellular_component^cell septum`GO:0005886^cellular_component^plasma membrane`GO:0004100^molecular_function^chitin synthase activity`GO:0006031^biological_process^chitin biosynthetic process`GO:0061063^biological_process^positive regulation of nematode larval development	GO:0071944^cellular_component^cell periphery`GO:0030428^cellular_component^cell septum`GO:0005886^cellular_component^plasma membrane`GO:0004100^molecular_function^chitin synthase activity`GO:0006031^biological_process^chitin biosynthetic process`GO:0061063^biological_process^positive regulation of nematode larval development	.	.	.	development,
TRINITY_DN11746_c0_g1	TRINITY_DN11746_c0_g1_i1	SO1A5_RAT^SO1A5_RAT^Q:3211-1451,H:10-605^28.525%ID^E:1.07e-55^RecName: Full=Solute carrier organic anion transporter family member 1A5;^Eukaryota; Metazoa; Chordata; Craniata; Vertebrata; Euteleostomi; Mammalia; Eutheria; Euarchontoglires; Glires; Rodentia; Myomorpha; Muroidea; Muridae; Murinae; Rattus	.	TRINITY_DN11746_c0_g1_i1.p1	1100-3397[-]	SO1A5_RAT^SO1A5_RAT^Q:63-684,H:10-641^28.637%ID^E:1.2e-66^RecName: Full=Solute carrier organic anion transporter family member 1A5;^Eukaryota; Metazoa; Chordata; Craniata; Vertebrata; Euteleostomi; Mammalia; Eutheria; Euarchontoglires; Glires; Rodentia; Myomorpha; Muroidea; Muridae; Murinae; Rattus	PF03137.26^OATP^Organic Anion Transporter Polypeptide (OATP) family^74-641^E:4.9e-110`PF07690.21^MFS_1^Major Facilitator Superfamily^83-454^E:2.3e-23	.	.	.	KEGG:rno:80900	GO:0009925^cellular_component^basal plasma membrane`GO:0016323^cellular_component^basolateral plasma membrane`GO:0031526^cellular_component^brush border membrane`GO:0015125^molecular_function^bile acid transmembrane transporter activity`GO:0008028^molecular_function^monocarboxylic acid transmembrane transporter activity`GO:0008514^molecular_function^organic anion transmembrane transporter activit…	GO:0009925^cellular_component^basal plasma membrane`GO:0016323^cellular_component^basolateral plasma membrane`GO:0031526^cellular_component^brush border membrane`GO:0015125^molecular_function^bile acid transmembrane transporter activity`GO:0008028^molecular_function^monocarboxylic acid transmembrane transporter activity`GO:0008514^molecular_function^organic anion transmembrane transporter activit…	GO:0055085^biological_process^transmembrane transport`GO:0016020^cellular_component^membrane`GO:0022857^molecular_function^transmembrane transporter activity	.	.	hormonal activity+serotonin+dopamine+follistatin,
TRINITY_DN117676_c0_g1	TRINITY_DN117676_c0_g1_i10	CFA61_HUMAN^CFA61_HUMAN^Q:996-292,H:1004-1237^49.787%ID^E:1.62e-64^RecName: Full=Cilia- and flagella-associated protein 61 {ECO:0000312|HGNC:HGNC:15872};^Eukaryota; Metazoa; Chordata; Craniata; Vertebrata; Euteleostomi; Mammalia; Eutheria; Euarchontoglires; Primates; Haplorrhini; Catarrhini; Hominidae; Homo	.	TRINITY_DN117676_c0_g1_i10.p1	289-978[-]	CFA61_HUMAN^CFA61_HUMAN^Q:1-229,H:1010-1237^49.345%ID^E:1.72e-69^RecName: Full=Cilia- and flagella-associated protein 61 {ECO:0000312|HGNC:HGNC:15872};^Eukaryota; Metazoa; Chordata; Craniata; Vertebrata; Euteleostomi; Mammalia; Eutheria; Euarchontoglires; Primates; Haplorrhini; Catarrhini; Hominidae; Homo	PF23150.1^CFAP61_dimer^CFAP61 dimerisation domain^24-143^E:3.4e-48	.	.	.	KEGG:hsa:26074	GO:0005930^cellular_component^axoneme`GO:0031514^cellular_component^motile cilium`GO:0003341^biological_process^cilium movement`GO:0044782^biological_process^cilium organization`GO:0120316^biological_process^sperm flagellum assembly	GO:0005930^cellular_component^axoneme`GO:0031514^cellular_component^motile cilium`GO:0003341^biological_process^cilium movement`GO:0044782^biological_process^cilium organization`GO:0120316^biological_process^sperm flagellum assembly	.	.	.	testis+sperm,
TRINITY_DN11776_c0_g2	TRINITY_DN11776_c0_g2_i7	ASI4B_DANRE^ASI4B_DANRE^Q:1321-2304,H:172-462^29.94%ID^E:1.69e-39^RecName: Full=Acid-sensing ion channel 4-B {ECO:0000305};^Eukaryota; Metazoa; Chordata; Craniata; Vertebrata; Euteleostomi; Actinopterygii; Neopterygii; Teleostei; Ostariophysi; Cypriniformes; Danionidae; Danioninae; Danio	.	TRINITY_DN11776_c0_g2_i7.p1	295-2439[+]	SCNNG_PELSI^SCNNG_PELSI^Q:103-701,H:35-602^25.201%ID^E:1.98e-51^RecName: Full=Amiloride-sensitive sodium channel subunit gamma;^Eukaryota; Metazoa; Chordata; Craniata; Vertebrata; Euteleostomi; Archelosauria; Testudinata; Testudines; Cryptodira; Trionychia; Trionychidae; Pelodiscus	PF00858.29^ASC^Amiloride-sensitive sodium channel^114-670^E:2.1e-89	.	.	.	KEGG:pss:102447008	GO:0005886^cellular_component^plasma membrane`GO:0015280^molecular_function^ligand-gated sodium channel activity`GO:0005261^molecular_function^monoatomic cation channel activity`GO:0048545^biological_process^response to steroid hormone`GO:0035725^biological_process^sodium ion transmembrane transport	GO:0016324^cellular_component^apical plasma membrane`GO:0009897^cellular_component^external side of plasma membrane`GO:0070062^cellular_component^extracellular exosome`GO:0005654^cellular_component^nucleoplasm`GO:0034706^cellular_component^sodium channel complex`GO:0015280^molecular_function^ligand-gated sodium channel activity`GO:0050699^molecular_function^WW domain binding`GO:0071468^biological…	GO:0005272^molecular_function^sodium channel activity`GO:0006814^biological_process^sodium ion transport`GO:0016020^cellular_component^membrane	.	.	hormonal activity+serotonin+dopamine+follistatin,
TRINITY_DN11778_c0_g1	TRINITY_DN11778_c0_g1_i5	GGT1_HUMAN^GGT1_HUMAN^Q:3484-1835,H:38-569^46.739%ID^E:1.87e-148^RecName: Full=Glutathione hydrolase 1 proenzyme;^Eukaryota; Metazoa; Chordata; Craniata; Vertebrata; Euteleostomi; Mammalia; Eutheria; Euarchontoglires; Primates; Haplorrhini; Catarrhini; Hominidae; Homo	.	TRINITY_DN11778_c0_g1_i5.p1	1832-3667[-]	GGT1_HUMAN^GGT1_HUMAN^Q:48-611,H:27-569^46.29%ID^E:6.74e-161^RecName: Full=Glutathione hydrolase 1 proenzyme;^Eukaryota; Metazoa; Chordata; Craniata; Vertebrata; Euteleostomi; Mammalia; Eutheria; Euarchontoglires; Primates; Haplorrhini; Catarrhini; Hominidae; Homo	PF01019.26^G_glu_transpept^Gamma-glutamyltranspeptidase^80-606^E:1.5e-164	.	.	.	KEGG:hsa:2678	GO:0070062^cellular_component^extracellular exosome`GO:0005615^cellular_component^extracellular space`GO:0005886^cellular_component^plasma membrane`GO:0036374^molecular_function^glutathione hydrolase activity`GO:0103068^molecular_function^leukotriene C4 gamma-glutamyl transferase activity`GO:0002951^molecular_function^leukotriene-C(4) hydrolase`GO:0000048^molecular_function^peptidyltransferase ac…	GO:0070062^cellular_component^extracellular exosome`GO:0005615^cellular_component^extracellular space`GO:0005886^cellular_component^plasma membrane`GO:0036374^molecular_function^glutathione hydrolase activity`GO:0103068^molecular_function^leukotriene C4 gamma-glutamyl transferase activity`GO:0002951^molecular_function^leukotriene-C(4) hydrolase`GO:0000048^molecular_function^peptidyltransferase ac…	.	.	.	testis+sperm,
TRINITY_DN11779_c0_g1	TRINITY_DN11779_c0_g1_i20	SDCB1_MOUSE^SDCB1_MOUSE^Q:1279-410,H:3-299^48%ID^E:2.01e-82^RecName: Full=Syntenin-1;^Eukaryota; Metazoa; Chordata; Craniata; Vertebrata; Euteleostomi; Mammalia; Eutheria; Euarchontoglires; Glires; Rodentia; Myomorpha; Muroidea; Muridae; Murinae; Mus; Mus	.	TRINITY_DN11779_c0_g1_i20.p2	1471-2022[+]	OSER1_RAT^OSER1_RAT^Q:143-183,H:250-291^52.381%ID^E:4.89e-08^RecName: Full=Oxidative stress-responsive serine-rich protein 1;^Eukaryota; Metazoa; Chordata; Craniata; Vertebrata; Euteleostomi; Mammalia; Eutheria; Euarchontoglires; Glires; Rodentia; Myomorpha; Muroidea; Muridae; Murinae; Rattus	.	.	.	.	KEGG:rno:296346	GO:0005912^cellular_component^adherens junction`GO:0005856^cellular_component^cytoskeleton`GO:0005829^cellular_component^cytosol`GO:0005789^cellular_component^endoplasmic reticulum membrane`GO:0070062^cellular_component^extracellular exosome`GO:0005925^cellular_component^focal adhesion`GO:0005895^cellular_component^interleukin-5 receptor complex`GO:0042470^cellular_component^melanosome`GO:0045121…	GO:0070301^biological_process^cellular response to hydrogen peroxide	.	.	.	proliferation, cell cycle,
TRINITY_DN11797_c0_g1	TRINITY_DN11797_c0_g1_i2	HYOU1_DANRE^HYOU1_DANRE^Q:259-1953,H:21-580^57.923%ID^E:0^RecName: Full=Hypoxia up-regulated protein 1;^Eukaryota; Metazoa; Chordata; Craniata; Vertebrata; Euteleostomi; Actinopterygii; Neopterygii; Teleostei; Ostariophysi; Cypriniformes; Danionidae; Danioninae; Danio`HYOU1_DANRE^HYOU1_DANRE^Q:2356-2973,H:683-888^42.718%ID^E:7.43e-32^RecName: Full=Hypoxia up-regulated protein 1;^Eukaryota; Metazo…	.	TRINITY_DN11797_c0_g1_i2.p1	190-3411[+]	HYOU1_DANRE^HYOU1_DANRE^Q:8-928,H:5-888^49.083%ID^E:0^RecName: Full=Hypoxia up-regulated protein 1;^Eukaryota; Metazoa; Chordata; Craniata; Vertebrata; Euteleostomi; Actinopterygii; Neopterygii; Teleostei; Ostariophysi; Cypriniformes; Danionidae; Danioninae; Danio	PF00012.26^HSP70^Hsp70 protein^31-672^E:3e-81	.	.	.	KEGG:dre:327133	GO:0034663^cellular_component^endoplasmic reticulum chaperone complex`GO:0005788^cellular_component^endoplasmic reticulum lumen`GO:0000774^molecular_function^adenyl-nucleotide exchange factor activity`GO:0005524^molecular_function^ATP binding`GO:0140662^molecular_function^ATP-dependent protein folding chaperone`GO:1903298^biological_process^negative regulation of hypoxia-induced intrinsic apoptot…	GO:0034663^cellular_component^endoplasmic reticulum chaperone complex`GO:0005788^cellular_component^endoplasmic reticulum lumen`GO:0000774^molecular_function^adenyl-nucleotide exchange factor activity`GO:0005524^molecular_function^ATP binding`GO:0140662^molecular_function^ATP-dependent protein folding chaperone`GO:1903298^biological_process^negative regulation of hypoxia-induced intrinsic apoptot…	GO:0005524^molecular_function^ATP binding`GO:0140662^molecular_function^ATP-dependent protein folding chaperone	.	.	apoptosis,
TRINITY_DN1181_c0_g1	TRINITY_DN1181_c0_g1_i30	UNC89_CAEEL^UNC89_CAEEL^Q:3636-3061,H:5814-6018^32.195%ID^E:1.74e-19^RecName: Full=Muscle M-line assembly protein unc-89;^Eukaryota; Metazoa; Ecdysozoa; Nematoda; Chromadorea; Rhabditida; Rhabditina; Rhabditomorpha; Rhabditoidea; Rhabditidae; Peloderinae; Caenorhabditis`UNC89_CAEEL^UNC89_CAEEL^Q:3636-3115,H:5382-5562^35.912%ID^E:1.87e-17^RecName: Full=Muscle M-line assembly protein unc-89;^Eukary…	.	TRINITY_DN1181_c0_g1_i30.p1	2884-7662[-]	UNC89_CAEEL^UNC89_CAEEL^Q:1339-1534,H:5815-6018^32.057%ID^E:3.47e-20^RecName: Full=Muscle M-line assembly protein unc-89;^Eukaryota; Metazoa; Ecdysozoa; Nematoda; Chromadorea; Rhabditida; Rhabditina; Rhabditomorpha; Rhabditoidea; Rhabditidae; Peloderinae; Caenorhabditis`UNC89_CAEEL^UNC89_CAEEL^Q:1340-1516,H:5379-5562^35.326%ID^E:1.3e-18^RecName: Full=Muscle M-line assembly protein unc-89;^Eukaryo…	PF07679.22^I-set^Immunoglobulin I-set domain^1344-1433^E:1.7e-19`PF13927.12^Ig_3^Immunoglobulin domain^1351-1420^E:9.1e-09`PF07679.22^I-set^Immunoglobulin I-set domain^1444-1531^E:1.2e-14`PF13927.12^Ig_3^Immunoglobulin domain^1445-1517^E:1.7e-08`PF00047.31^ig^Immunoglobulin domain^1452-1512^E:5.2e-06	.	.	.	KEGG:cel:CELE_C09D1.1	GO:0031672^cellular_component^A band`GO:0031430^cellular_component^M band`GO:0005524^molecular_function^ATP binding`GO:0005085^molecular_function^guanyl-nucleotide exchange factor activity`GO:0090736^molecular_function^MATH domain binding`GO:0019902^molecular_function^phosphatase binding`GO:0004672^molecular_function^protein kinase activity`GO:0031267^molecular_function^small GTPase binding`GO:00…	GO:0031672^cellular_component^A band`GO:0031430^cellular_component^M band`GO:0005524^molecular_function^ATP binding`GO:0005085^molecular_function^guanyl-nucleotide exchange factor activity`GO:0090736^molecular_function^MATH domain binding`GO:0019902^molecular_function^phosphatase binding`GO:0004672^molecular_function^protein kinase activity`GO:0031267^molecular_function^small GTPase binding`GO:00…	.	.	.	morphogenesis,
TRINITY_DN1185_c0_g1	TRINITY_DN1185_c0_g1_i22	UNR_DROME^UNR_DROME^Q:712-1707,H:186-519^52.326%ID^E:1.7e-95^RecName: Full=RNA-binding protein Unr {ECO:0000305};^Eukaryota; Metazoa; Ecdysozoa; Arthropoda; Hexapoda; Insecta; Pterygota; Neoptera; Endopterygota; Diptera; Brachycera; Muscomorpha; Ephydroidea; Drosophilidae; Drosophila; Sophophora`UNR_DROME^UNR_DROME^Q:3129-3596,H:883-1034^56.522%ID^E:1.66e-39^RecName: Full=RNA-binding protein Unr …	.	TRINITY_DN1185_c0_g1_i22.p3	2207-2809[+]	CSDE1_RAT^CSDE1_RAT^Q:2-196,H:428-621^40.394%ID^E:5.33e-38^RecName: Full=Cold shock domain-containing protein E1 {ECO:0000305};^Eukaryota; Metazoa; Chordata; Craniata; Vertebrata; Euteleostomi; Mammalia; Eutheria; Euarchontoglires; Glires; Rodentia; Myomorpha; Muroidea; Muridae; Murinae; Rattus`CSDE1_RAT^CSDE1_RAT^Q:14-198,H:115-291^30.319%ID^E:1.32e-21^RecName: Full=Cold shock domain-containing …	PF23456.1^CSDE1^Cold shock domain-containing protein E1 CSD domain^3-76^E:5.1e-12`PF00313.28^CSD^'Cold-shock' DNA-binding domain^96-155^E:6.9e-13	.	.	.	KEGG:rno:100364335`KEGG:rno:117180	GO:0005829^cellular_component^cytosol`GO:0106222^molecular_function^lncRNA binding`GO:0003730^molecular_function^mRNA 3'-UTR binding`GO:0000900^molecular_function^mRNA regulatory element binding translation repressor activity`GO:0140517^molecular_function^protein-RNA adaptor activity`GO:1905172^molecular_function^RISC complex binding`GO:0003723^molecular_function^RNA binding`GO:0030154^biological…	GO:0070937^cellular_component^CRD-mediated mRNA stability complex`GO:0010494^cellular_component^cytoplasmic stress granule`GO:0005829^cellular_component^cytosol`GO:0106002^cellular_component^mCRD-mediated mRNA stability complex`GO:0000932^cellular_component^P-body`GO:1905172^molecular_function^RISC complex binding`GO:0035613^molecular_function^RNA stem-loop binding`GO:0070934^biological_process^C…	GO:0003676^molecular_function^nucleic acid binding	.	.	sex,
TRINITY_DN11892_c0_g1	TRINITY_DN11892_c0_g1_i31	CDK10_RAT^CDK10_RAT^Q:1121-585,H:173-353^72.826%ID^E:1.25e-82^RecName: Full=Cyclin-dependent kinase 10;^Eukaryota; Metazoa; Chordata; Craniata; Vertebrata; Euteleostomi; Mammalia; Eutheria; Euarchontoglires; Glires; Rodentia; Myomorpha; Muroidea; Muridae; Murinae; Rattus`CDK10_RAT^CDK10_RAT^Q:2202-1840,H:27-145^80.165%ID^E:1.08e-54^RecName: Full=Cyclin-dependent kinase 10;^Eukaryota; Metazoa; Cho…	.	TRINITY_DN11892_c0_g1_i31.p2	1837-2253[-]	CDK10_HUMAN^CDK10_HUMAN^Q:4-129,H:15-140^76.984%ID^E:1.06e-62^RecName: Full=Cyclin-dependent kinase 10;^Eukaryota; Metazoa; Chordata; Craniata; Vertebrata; Euteleostomi; Mammalia; Eutheria; Euarchontoglires; Primates; Haplorrhini; Catarrhini; Hominidae; Homo	PF00069.31^Pkinase^Protein kinase domain^28-129^E:1e-17`PF07714.23^PK_Tyr_Ser-Thr^Protein tyrosine and serine/threonine kinase^31-131^E:4.7e-10	.	.	.	KEGG:hsa:8558	GO:0036064^cellular_component^ciliary basal body`GO:0005737^cellular_component^cytoplasm`GO:0005634^cellular_component^nucleus`GO:0005524^molecular_function^ATP binding`GO:0097472^molecular_function^cyclin-dependent protein kinase activity`GO:0004693^molecular_function^cyclin-dependent protein serine/threonine kinase activity`GO:0106310^molecular_function^protein serine kinase activity`GO:0004674…	GO:0036064^cellular_component^ciliary basal body`GO:0000307^cellular_component^cyclin-dependent protein kinase holoenzyme complex`GO:0005737^cellular_component^cytoplasm`GO:0005634^cellular_component^nucleus`GO:0005524^molecular_function^ATP binding`GO:0004693^molecular_function^cyclin-dependent protein serine/threonine kinase activity`GO:0106310^molecular_function^protein serine kinase activity`…	GO:0004672^molecular_function^protein kinase activity`GO:0005524^molecular_function^ATP binding`GO:0006468^biological_process^protein phosphorylation	.	.	cell cycle,
TRINITY_DN11907_c0_g1	TRINITY_DN11907_c0_g1_i13	EMAL1_HUMAN^EMAL1_HUMAN^Q:2276-264,H:187-815^34.412%ID^E:3.46e-104^RecName: Full=Echinoderm microtubule-associated protein-like 1;^Eukaryota; Metazoa; Chordata; Craniata; Vertebrata; Euteleostomi; Mammalia; Eutheria; Euarchontoglires; Primates; Haplorrhini; Catarrhini; Hominidae; Homo	.	TRINITY_DN11907_c0_g1_i13.p1	261-3929[-]	EMAL1_HUMAN^EMAL1_HUMAN^Q:540-1222,H:175-815^34.104%ID^E:1.64e-107^RecName: Full=Echinoderm microtubule-associated protein-like 1;^Eukaryota; Metazoa; Chordata; Craniata; Vertebrata; Euteleostomi; Mammalia; Eutheria; Euarchontoglires; Primates; Haplorrhini; Catarrhini; Hominidae; Homo	PF20742.3^DUF5580_M^Family of unknown function (DUF5580) middle domain^168-244^E:1.3e-08`PF03451.20^HELP^HELP motif^554-620^E:1e-22`PF23409.1^Beta-prop_EML^Echinoderm microtubule-associated protein first beta-propeller^625-902^E:1.6e-79`PF00400.38^WD40^WD domain, G-beta repeat^626-651^E:0.054`PF23414.1^Beta-prop_EML_2^Echinoderm microtubule-associated protein second beta-propeller^934-1221^E:2.2e…	.	.	.	KEGG:hsa:2009	GO:0005829^cellular_component^cytosol`GO:0005874^cellular_component^microtubule`GO:0005875^cellular_component^microtubule associated complex`GO:1990023^cellular_component^mitotic spindle midzone`GO:0097431^cellular_component^mitotic spindle pole`GO:0048471^cellular_component^perinuclear region of cytoplasm`GO:0005509^molecular_function^calcium ion binding`GO:0008017^molecular_function^microtubule…	GO:0005829^cellular_component^cytosol`GO:0005874^cellular_component^microtubule`GO:0005875^cellular_component^microtubule associated complex`GO:1990023^cellular_component^mitotic spindle midzone`GO:0097431^cellular_component^mitotic spindle pole`GO:0048471^cellular_component^perinuclear region of cytoplasm`GO:0005509^molecular_function^calcium ion binding`GO:0008017^molecular_function^microtubule…	GO:0005515^molecular_function^protein binding	.	.	development, proliferation,
TRINITY_DN11907_c0_g1	TRINITY_DN11907_c0_g1_i3	EMAL1_HUMAN^EMAL1_HUMAN^Q:2276-264,H:187-815^34.412%ID^E:3.64e-104^RecName: Full=Echinoderm microtubule-associated protein-like 1;^Eukaryota; Metazoa; Chordata; Craniata; Vertebrata; Euteleostomi; Mammalia; Eutheria; Euarchontoglires; Primates; Haplorrhini; Catarrhini; Hominidae; Homo	.	TRINITY_DN11907_c0_g1_i3.p1	261-3989[-]	EMAL1_MOUSE^EMAL1_MOUSE^Q:500-1242,H:115-814^33.068%ID^E:2.56e-108^RecName: Full=Echinoderm microtubule-associated protein-like 1;^Eukaryota; Metazoa; Chordata; Craniata; Vertebrata; Euteleostomi; Mammalia; Eutheria; Euarchontoglires; Glires; Rodentia; Myomorpha; Muroidea; Muridae; Murinae; Mus; Mus	PF20742.3^DUF5580_M^Family of unknown function (DUF5580) middle domain^168-244^E:1.4e-08`PF03451.20^HELP^HELP motif^574-640^E:1e-22`PF23409.1^Beta-prop_EML^Echinoderm microtubule-associated protein first beta-propeller^645-922^E:1.7e-79`PF00400.38^WD40^WD domain, G-beta repeat^646-671^E:0.055`PF23414.1^Beta-prop_EML_2^Echinoderm microtubule-associated protein second beta-propeller^954-1241^E:2.2e…	.	.	.	KEGG:mmu:68519	GO:0005829^cellular_component^cytosol`GO:0005874^cellular_component^microtubule`GO:0005875^cellular_component^microtubule associated complex`GO:1990023^cellular_component^mitotic spindle midzone`GO:0097431^cellular_component^mitotic spindle pole`GO:0048471^cellular_component^perinuclear region of cytoplasm`GO:0005509^molecular_function^calcium ion binding`GO:0008017^molecular_function^microtubule…	GO:0005829^cellular_component^cytosol`GO:0005874^cellular_component^microtubule`GO:0048471^cellular_component^perinuclear region of cytoplasm`GO:0008017^molecular_function^microtubule binding`GO:0015631^molecular_function^tubulin binding`GO:0007420^biological_process^brain development`GO:0002244^biological_process^hematopoietic progenitor cell differentiation`GO:0000226^biological_process^microtu…	GO:0005515^molecular_function^protein binding	.	.	development, proliferation,
TRINITY_DN11907_c0_g1	TRINITY_DN11907_c0_g1_i38	EMAL1_HUMAN^EMAL1_HUMAN^Q:2276-264,H:187-815^34.412%ID^E:3.15e-104^RecName: Full=Echinoderm microtubule-associated protein-like 1;^Eukaryota; Metazoa; Chordata; Craniata; Vertebrata; Euteleostomi; Mammalia; Eutheria; Euarchontoglires; Primates; Haplorrhini; Catarrhini; Hominidae; Homo	.	TRINITY_DN11907_c0_g1_i38.p1	261-3476[-]	EMAL1_HUMAN^EMAL1_HUMAN^Q:389-1071,H:175-815^34.104%ID^E:2.3e-108^RecName: Full=Echinoderm microtubule-associated protein-like 1;^Eukaryota; Metazoa; Chordata; Craniata; Vertebrata; Euteleostomi; Mammalia; Eutheria; Euarchontoglires; Primates; Haplorrhini; Catarrhini; Hominidae; Homo	PF20742.3^DUF5580_M^Family of unknown function (DUF5580) middle domain^168-244^E:1e-08`PF03451.20^HELP^HELP motif^403-469^E:8.7e-23`PF23409.1^Beta-prop_EML^Echinoderm microtubule-associated protein first beta-propeller^474-751^E:1.3e-79`PF00400.38^WD40^WD domain, G-beta repeat^475-500^E:0.047`PF23414.1^Beta-prop_EML_2^Echinoderm microtubule-associated protein second beta-propeller^783-1070^E:1.7e…	.	.	.	KEGG:hsa:2009	GO:0005829^cellular_component^cytosol`GO:0005874^cellular_component^microtubule`GO:0005875^cellular_component^microtubule associated complex`GO:1990023^cellular_component^mitotic spindle midzone`GO:0097431^cellular_component^mitotic spindle pole`GO:0048471^cellular_component^perinuclear region of cytoplasm`GO:0005509^molecular_function^calcium ion binding`GO:0008017^molecular_function^microtubule…	GO:0005829^cellular_component^cytosol`GO:0005874^cellular_component^microtubule`GO:0005875^cellular_component^microtubule associated complex`GO:1990023^cellular_component^mitotic spindle midzone`GO:0097431^cellular_component^mitotic spindle pole`GO:0048471^cellular_component^perinuclear region of cytoplasm`GO:0005509^molecular_function^calcium ion binding`GO:0008017^molecular_function^microtubule…	GO:0005515^molecular_function^protein binding	.	.	development, proliferation,
TRINITY_DN119173_c0_g1	TRINITY_DN119173_c0_g1_i12	PI16_MOUSE^PI16_MOUSE^Q:639-136,H:38-199^36.047%ID^E:1.65e-36^RecName: Full=Peptidase inhibitor 16;^Eukaryota; Metazoa; Chordata; Craniata; Vertebrata; Euteleostomi; Mammalia; Eutheria; Euarchontoglires; Glires; Rodentia; Myomorpha; Muroidea; Muridae; Murinae; Mus; Mus	.	TRINITY_DN119173_c0_g1_i12.p1	118-807[-]	PI16_MOUSE^PI16_MOUSE^Q:53-228,H:34-203^34.444%ID^E:7.68e-38^RecName: Full=Peptidase inhibitor 16;^Eukaryota; Metazoa; Chordata; Craniata; Vertebrata; Euteleostomi; Mammalia; Eutheria; Euarchontoglires; Glires; Rodentia; Myomorpha; Muroidea; Muridae; Murinae; Mus; Mus	PF00188.32^CAP^Cysteine-rich secretory protein family^59-177^E:2.2e-21	.	.	.	KEGG:mmu:74116	GO:0005615^cellular_component^extracellular space`GO:0030414^molecular_function^peptidase inhibitor activity`GO:0061052^biological_process^negative regulation of cell growth involved in cardiac muscle cell development`GO:0010466^biological_process^negative regulation of peptidase activity	GO:0005615^cellular_component^extracellular space`GO:0030414^molecular_function^peptidase inhibitor activity`GO:0061052^biological_process^negative regulation of cell growth involved in cardiac muscle cell development`GO:0010466^biological_process^negative regulation of peptidase activity	.	.	.	development,
TRINITY_DN11967_c0_g1	TRINITY_DN11967_c0_g1_i1	CHS2_CAEEL^CHS2_CAEEL^Q:2439-2209,H:1121-1197^48.052%ID^E:8.18e-16^RecName: Full=Chitin synthase chs-2 {ECO:0000305};^Eukaryota; Metazoa; Ecdysozoa; Nematoda; Chromadorea; Rhabditida; Rhabditina; Rhabditomorpha; Rhabditoidea; Rhabditidae; Peloderinae; Caenorhabditis`CHS2_CAEEL^CHS2_CAEEL^Q:1430-759,H:1322-1562^29.688%ID^E:2.1e-10^RecName: Full=Chitin synthase chs-2 {ECO:0000305};^Eukaryota; Metaz…	.	TRINITY_DN11967_c0_g1_i1.p1	672-1604[-]	CHS_MELAT^CHS_MELAT^Q:73-224,H:1422-1596^31.667%ID^E:3.63e-24^RecName: Full=Chitin synthase {ECO:0000303|PubMed:11589574};^Eukaryota; Metazoa; Ecdysozoa; Nematoda; Chromadorea; Rhabditida; Tylenchina; Tylenchomorpha; Tylenchoidea; Meloidogynidae; Meloidogyninae; Meloidogyne	.	.	.	.	KEGG:cel:CELE_F48A11.1	GO:0071944^cellular_component^cell periphery`GO:0030428^cellular_component^cell septum`GO:0005886^cellular_component^plasma membrane`GO:0004100^molecular_function^chitin synthase activity`GO:0006031^biological_process^chitin biosynthetic process`GO:0061063^biological_process^positive regulation of nematode larval development	GO:0030428^cellular_component^cell septum`GO:0005886^cellular_component^plasma membrane`GO:0004100^molecular_function^chitin synthase activity`GO:0009792^biological_process^embryo development ending in birth or egg hatching	.	.	.	development,
TRINITY_DN11967_c0_g1	TRINITY_DN11967_c0_g1_i11	CHS2_CAEEL^CHS2_CAEEL^Q:4127-2019,H:507-1197^49.178%ID^E:0^RecName: Full=Chitin synthase chs-2 {ECO:0000305};^Eukaryota; Metazoa; Ecdysozoa; Nematoda; Chromadorea; Rhabditida; Rhabditina; Rhabditomorpha; Rhabditoidea; Rhabditidae; Peloderinae; Caenorhabditis`CHS2_CAEEL^CHS2_CAEEL^Q:5378-4794,H:186-378^30.653%ID^E:9.57e-22^RecName: Full=Chitin synthase chs-2 {ECO:0000305};^Eukaryota; Metazoa; Ecdy…	.	TRINITY_DN11967_c0_g1_i11.p4	5719-6132[+]	.	.	.	.	.	KEGG:cel:CELE_F48A11.1	GO:0071944^cellular_component^cell periphery`GO:0030428^cellular_component^cell septum`GO:0005886^cellular_component^plasma membrane`GO:0004100^molecular_function^chitin synthase activity`GO:0006031^biological_process^chitin biosynthetic process`GO:0061063^biological_process^positive regulation of nematode larval development	.	.	.	.	development,
TRINITY_DN11993_c0_g1	TRINITY_DN11993_c0_g1_i10	FAT4_HUMAN^FAT4_HUMAN^Q:2642-12226,H:158-3298^28.313%ID^E:0^RecName: Full=Protocadherin Fat 4;^Eukaryota; Metazoa; Chordata; Craniata; Vertebrata; Euteleostomi; Mammalia; Eutheria; Euarchontoglires; Primates; Haplorrhini; Catarrhini; Hominidae; Homo`FAT4_HUMAN^FAT4_HUMAN^Q:1796-12163,H:96-3489^27.467%ID^E:0^RecName: Full=Protocadherin Fat 4;^Eukaryota; Metazoa; Chordata; Craniata; Vertebrata; Eut…	.	TRINITY_DN11993_c0_g1_i10.p3	738-1193[+]	.	.	.	.	.	KEGG:hsa:79633	GO:0070062^cellular_component^extracellular exosome`GO:0005886^cellular_component^plasma membrane`GO:0005509^molecular_function^calcium ion binding`GO:0098609^biological_process^cell-cell adhesion`GO:0021987^biological_process^cerebral cortex development`GO:0007157^biological_process^heterophilic cell-cell adhesion via plasma membrane cell adhesion molecules`GO:0035329^biological_process^hippo si…	.	.	.	.	development, neurogenesis+neural_tube,
TRINITY_DN11998_c0_g1	TRINITY_DN11998_c0_g1_i45	IGF1R_MOUSE^IGF1R_MOUSE^Q:8096-6078,H:419-1034^34.783%ID^E:3.22e-103^RecName: Full=Insulin-like growth factor 1 receptor;^Eukaryota; Metazoa; Chordata; Craniata; Vertebrata; Euteleostomi; Mammalia; Eutheria; Euarchontoglires; Glires; Rodentia; Myomorpha; Muroidea; Muridae; Murinae; Mus; Mus`IGF1R_MOUSE^IGF1R_MOUSE^Q:5958-5887,H:1033-1056^75%ID^E:3.22e-103^RecName: Full=Insulin-like growth factor …	.	TRINITY_DN11998_c0_g1_i45.p1	5985-7790[-]	INSR_XENLA^INSR_XENLA^Q:2-571,H:537-1046^36.788%ID^E:1.18e-91^RecName: Full=Insulin receptor;^Eukaryota; Metazoa; Chordata; Craniata; Vertebrata; Euteleostomi; Amphibia; Batrachia; Anura; Pipoidea; Pipidae; Xenopodinae; Xenopus; Xenopus	PF00041.27^fn3^Fibronectin type III domain^94-155^E:2.1e-05	.	.	.	KEGG:xla:398006	GO:0098978^cellular_component^glutamatergic synapse`GO:0016020^cellular_component^membrane`GO:0005886^cellular_component^plasma membrane`GO:0098794^cellular_component^postsynapse`GO:0043235^cellular_component^receptor complex`GO:0030315^cellular_component^T-tubule`GO:0005524^molecular_function^ATP binding`GO:0043560^molecular_function^insulin receptor substrate binding`GO:0005520^molecular_functi…	GO:0030424^cellular_component^axon`GO:0005899^cellular_component^insulin receptor complex`GO:0016020^cellular_component^membrane`GO:0005886^cellular_component^plasma membrane`GO:0005524^molecular_function^ATP binding`GO:0043559^molecular_function^insulin binding`GO:0005009^molecular_function^insulin receptor activity`GO:0043560^molecular_function^insulin receptor substrate binding`GO:0043548^mole…	GO:0005515^molecular_function^protein binding	.	.	development, sex, morphogenesis, cell cycle,
TRINITY_DN12063_c0_g1	TRINITY_DN12063_c0_g1_i1	MOXD1_DANRE^MOXD1_DANRE^Q:588-2357,H:6-573^34.06%ID^E:7.5e-110^RecName: Full=DBH-like monooxygenase protein 1 homolog;^Eukaryota; Metazoa; Chordata; Craniata; Vertebrata; Euteleostomi; Actinopterygii; Neopterygii; Teleostei; Ostariophysi; Cypriniformes; Danionidae; Danioninae; Danio	.	TRINITY_DN12063_c0_g1_i1.p2	3798-5129[-]	TEST_MOUSE^TEST_MOUSE^Q:168-442,H:36-295^31.915%ID^E:2.56e-32^RecName: Full=Testisin;^Eukaryota; Metazoa; Chordata; Craniata; Vertebrata; Euteleostomi; Mammalia; Eutheria; Euarchontoglires; Glires; Rodentia; Myomorpha; Muroidea; Muridae; Murinae; Mus; Mus	PF00629.30^MAM^MAM domain, meprin/A5/mu^25-178^E:2.1e-40`PF00089.32^Trypsin^Trypsin^197-437^E:2.9e-38	.	.	.	KEGG:mmu:57256	GO:0005789^cellular_component^endoplasmic reticulum membrane`GO:0005615^cellular_component^extracellular space`GO:0030667^cellular_component^secretory granule membrane`GO:0005507^molecular_function^copper ion binding`GO:0004500^molecular_function^dopamine beta-monooxygenase activity`GO:0042420^biological_process^dopamine catabolic process`GO:0042421^biological_process^norepinephrine biosynthetic …	GO:0016020^cellular_component^membrane`GO:0005886^cellular_component^plasma membrane`GO:0098552^cellular_component^side of membrane`GO:0004252^molecular_function^serine-type endopeptidase activity`GO:0008236^molecular_function^serine-type peptidase activity`GO:0006508^biological_process^proteolysis`GO:0007283^biological_process^spermatogenesis	GO:0016020^cellular_component^membrane`GO:0004252^molecular_function^serine-type endopeptidase activity`GO:0006508^biological_process^proteolysis	.	.	hormonal activity+serotonin+dopamine+follistatin,
TRINITY_DN12063_c0_g1	TRINITY_DN12063_c0_g1_i20	MOXD1_DANRE^MOXD1_DANRE^Q:213-1982,H:6-573^34.06%ID^E:6.25e-110^RecName: Full=DBH-like monooxygenase protein 1 homolog;^Eukaryota; Metazoa; Chordata; Craniata; Vertebrata; Euteleostomi; Actinopterygii; Neopterygii; Teleostei; Ostariophysi; Cypriniformes; Danionidae; Danioninae; Danio	.	TRINITY_DN12063_c0_g1_i20.p2	3423-4406[-]	TEST_MOUSE^TEST_MOUSE^Q:52-326,H:36-295^31.915%ID^E:1.15e-33^RecName: Full=Testisin;^Eukaryota; Metazoa; Chordata; Craniata; Vertebrata; Euteleostomi; Mammalia; Eutheria; Euarchontoglires; Glires; Rodentia; Myomorpha; Muroidea; Muridae; Murinae; Mus; Mus	PF00629.30^MAM^MAM domain, meprin/A5/mu^8-62^E:3.4e-10`PF00089.32^Trypsin^Trypsin^81-321^E:1.2e-38	.	.	.	KEGG:mmu:57256	GO:0005789^cellular_component^endoplasmic reticulum membrane`GO:0005615^cellular_component^extracellular space`GO:0030667^cellular_component^secretory granule membrane`GO:0005507^molecular_function^copper ion binding`GO:0004500^molecular_function^dopamine beta-monooxygenase activity`GO:0042420^biological_process^dopamine catabolic process`GO:0042421^biological_process^norepinephrine biosynthetic …	GO:0016020^cellular_component^membrane`GO:0005886^cellular_component^plasma membrane`GO:0098552^cellular_component^side of membrane`GO:0004252^molecular_function^serine-type endopeptidase activity`GO:0008236^molecular_function^serine-type peptidase activity`GO:0006508^biological_process^proteolysis`GO:0007283^biological_process^spermatogenesis	GO:0016020^cellular_component^membrane`GO:0004252^molecular_function^serine-type endopeptidase activity`GO:0006508^biological_process^proteolysis	.	.	hormonal activity+serotonin+dopamine+follistatin,
TRINITY_DN1206_c0_g1	TRINITY_DN1206_c0_g1_i1	HMCN1_HUMAN^HMCN1_HUMAN^Q:1329-955,H:4682-4806^28.906%ID^E:3.64e-08^RecName: Full=Hemicentin-1;^Eukaryota; Metazoa; Chordata; Craniata; Vertebrata; Euteleostomi; Mammalia; Eutheria; Euarchontoglires; Primates; Haplorrhini; Catarrhini; Hominidae; Homo	.	TRINITY_DN1206_c0_g1_i1.p1	1-4119[-]	HMCN1_MOUSE^HMCN1_MOUSE^Q:930-1084,H:4680-4831^27.044%ID^E:1.03e-08^RecName: Full=Hemicentin-1 {ECO:0000312|MGI:MGI:2685047};^Eukaryota; Metazoa; Chordata; Craniata; Vertebrata; Euteleostomi; Mammalia; Eutheria; Euarchontoglires; Glires; Rodentia; Myomorpha; Muroidea; Muridae; Murinae; Mus; Mus`HMCN1_MOUSE^HMCN1_MOUSE^Q:941-1084,H:4572-4717^29.801%ID^E:3.07e-08^RecName: Full=Hemicentin-1 {ECO:000…	PF00090.25^TSP_1^Thrombospondin type 1 domain^956-1004^E:0.0067`PF00090.25^TSP_1^Thrombospondin type 1 domain^1010-1055^E:9e-05	.	.	.	KEGG:mmu:545370	GO:0005912^cellular_component^adherens junction`GO:0005604^cellular_component^basement membrane`GO:0005938^cellular_component^cell cortex`GO:0032154^cellular_component^cleavage furrow`GO:0062023^cellular_component^collagen-containing extracellular matrix`GO:0005737^cellular_component^cytoplasm`GO:0070062^cellular_component^extracellular exosome`GO:0005927^cellular_component^muscle tendon junction…	GO:0005604^cellular_component^basement membrane`GO:0005938^cellular_component^cell cortex`GO:0030054^cellular_component^cell junction`GO:0032154^cellular_component^cleavage furrow`GO:0062023^cellular_component^collagen-containing extracellular matrix`GO:0005737^cellular_component^cytoplasm`GO:0005576^cellular_component^extracellular region`GO:0005927^cellular_component^muscle tendon junction`GO:0…	.	.	.	eye+photo+retinal+retinol+visual+sox+opsin,
TRINITY_DN120_c0_g1	TRINITY_DN120_c0_g1_i40	ANK3_RAT^ANK3_RAT^Q:6196-4817,H:352-800^31.174%ID^E:2.22e-35^RecName: Full=Ankyrin-3;^Eukaryota; Metazoa; Chordata; Craniata; Vertebrata; Euteleostomi; Mammalia; Eutheria; Euarchontoglires; Glires; Rodentia; Myomorpha; Muroidea; Muridae; Murinae; Rattus`ANK3_RAT^ANK3_RAT^Q:6181-4823,H:122-567^26.033%ID^E:2.84e-24^RecName: Full=Ankyrin-3;^Eukaryota; Metazoa; Chordata; Craniata; Vertebrata; Euteleo…	.	TRINITY_DN120_c0_g1_i40.p1	4178-6418[-]	ANK3_RAT^ANK3_RAT^Q:75-534,H:352-800^31.174%ID^E:4.95e-40^RecName: Full=Ankyrin-3;^Eukaryota; Metazoa; Chordata; Craniata; Vertebrata; Euteleostomi; Mammalia; Eutheria; Euarchontoglires; Glires; Rodentia; Myomorpha; Muroidea; Muridae; Murinae; Rattus`ANK3_RAT^ANK3_RAT^Q:103-532,H:109-567^26.639%ID^E:1.07e-27^RecName: Full=Ankyrin-3;^Eukaryota; Metazoa; Chordata; Craniata; Vertebrata; Euteleostomi…	PF12796.13^Ank_2^Ankyrin repeats (3 copies)^69-163^E:4.8e-11`PF00023.36^Ank^Ankyrin repeat^102-135^E:0.012`PF13637.12^Ank_4^Ankyrin repeats (many copies)^107-148^E:2e-05`PF00023.36^Ank^Ankyrin repeat^137-165^E:0.02`PF00023.36^Ank^Ankyrin repeat^214-252^E:0.0034`PF12796.13^Ank_2^Ankyrin repeats (3 copies)^235-320^E:3.1e-12`PF13637.12^Ank_4^Ankyrin repeats (many copies)^238-275^E:7.5e-05`PF00023.36…	.	.	.	KEGG:rno:361833	GO:0030424^cellular_component^axon`GO:1904115^cellular_component^axon cytoplasm`GO:0043194^cellular_component^axon initial segment`GO:0009925^cellular_component^basal plasma membrane`GO:0016323^cellular_component^basolateral plasma membrane`GO:0005923^cellular_component^bicellular tight junction`GO:0009986^cellular_component^cell surface`GO:0043034^cellular_component^costamere`GO:0005856^cellular…	GO:0030424^cellular_component^axon`GO:1904115^cellular_component^axon cytoplasm`GO:0043194^cellular_component^axon initial segment`GO:0009925^cellular_component^basal plasma membrane`GO:0016323^cellular_component^basolateral plasma membrane`GO:0005923^cellular_component^bicellular tight junction`GO:0009986^cellular_component^cell surface`GO:0043034^cellular_component^costamere`GO:0005856^cellular…	GO:0005515^molecular_function^protein binding	.	.	development,
TRINITY_DN120_c0_g1	TRINITY_DN120_c0_g1_i51	ANK3_RAT^ANK3_RAT^Q:6225-4846,H:352-800^31.174%ID^E:2.23e-35^RecName: Full=Ankyrin-3;^Eukaryota; Metazoa; Chordata; Craniata; Vertebrata; Euteleostomi; Mammalia; Eutheria; Euarchontoglires; Glires; Rodentia; Myomorpha; Muroidea; Muridae; Murinae; Rattus`ANK3_RAT^ANK3_RAT^Q:6210-4852,H:122-567^26.033%ID^E:2.86e-24^RecName: Full=Ankyrin-3;^Eukaryota; Metazoa; Chordata; Craniata; Vertebrata; Euteleo…	.	TRINITY_DN120_c0_g1_i51.p2	448-1401[-]	THAP9_HUMAN^THAP9_HUMAN^Q:1-303,H:1-293^29.874%ID^E:9.08e-30^RecName: Full=DNA transposase THAP9;^Eukaryota; Metazoa; Chordata; Craniata; Vertebrata; Euteleostomi; Mammalia; Eutheria; Euarchontoglires; Primates; Haplorrhini; Catarrhini; Hominidae; Homo	PF05485.17^THAP^THAP domain^5-82^E:4.3e-15`PF12017.13^Tnp_P_element^Transposable element P transposase-like, HTH domain^176-256^E:1.4e-25	.	.	.	KEGG:hsa:79725	GO:0030424^cellular_component^axon`GO:1904115^cellular_component^axon cytoplasm`GO:0043194^cellular_component^axon initial segment`GO:0009925^cellular_component^basal plasma membrane`GO:0016323^cellular_component^basolateral plasma membrane`GO:0005923^cellular_component^bicellular tight junction`GO:0009986^cellular_component^cell surface`GO:0043034^cellular_component^costamere`GO:0005856^cellular…	GO:0003677^molecular_function^DNA binding`GO:0046872^molecular_function^metal ion binding`GO:0043565^molecular_function^sequence-specific DNA binding`GO:0016740^molecular_function^transferase activity`GO:0004803^molecular_function^transposase activity`GO:0015074^biological_process^DNA integration`GO:0006310^biological_process^DNA recombination`GO:0006313^biological_process^DNA transposition	.	.	.	development,
TRINITY_DN120_c0_g1	TRINITY_DN120_c0_g1_i55	ANK3_RAT^ANK3_RAT^Q:6312-4933,H:352-800^31.174%ID^E:2.28e-35^RecName: Full=Ankyrin-3;^Eukaryota; Metazoa; Chordata; Craniata; Vertebrata; Euteleostomi; Mammalia; Eutheria; Euarchontoglires; Glires; Rodentia; Myomorpha; Muroidea; Muridae; Murinae; Rattus`ANK3_RAT^ANK3_RAT^Q:6297-4939,H:122-567^26.033%ID^E:2.91e-24^RecName: Full=Ankyrin-3;^Eukaryota; Metazoa; Chordata; Craniata; Vertebrata; Euteleo…	.	TRINITY_DN120_c0_g1_i55.p1	4294-6534[-]	ANK3_RAT^ANK3_RAT^Q:75-534,H:352-800^31.174%ID^E:4.95e-40^RecName: Full=Ankyrin-3;^Eukaryota; Metazoa; Chordata; Craniata; Vertebrata; Euteleostomi; Mammalia; Eutheria; Euarchontoglires; Glires; Rodentia; Myomorpha; Muroidea; Muridae; Murinae; Rattus`ANK3_RAT^ANK3_RAT^Q:103-532,H:109-567^26.639%ID^E:1.07e-27^RecName: Full=Ankyrin-3;^Eukaryota; Metazoa; Chordata; Craniata; Vertebrata; Euteleostomi…	PF12796.13^Ank_2^Ankyrin repeats (3 copies)^69-163^E:4.8e-11`PF00023.36^Ank^Ankyrin repeat^102-135^E:0.012`PF13637.12^Ank_4^Ankyrin repeats (many copies)^107-148^E:2e-05`PF00023.36^Ank^Ankyrin repeat^137-165^E:0.02`PF00023.36^Ank^Ankyrin repeat^214-252^E:0.0034`PF12796.13^Ank_2^Ankyrin repeats (3 copies)^235-320^E:3.1e-12`PF13637.12^Ank_4^Ankyrin repeats (many copies)^238-275^E:7.5e-05`PF00023.36…	.	.	.	KEGG:rno:361833	GO:0030424^cellular_component^axon`GO:1904115^cellular_component^axon cytoplasm`GO:0043194^cellular_component^axon initial segment`GO:0009925^cellular_component^basal plasma membrane`GO:0016323^cellular_component^basolateral plasma membrane`GO:0005923^cellular_component^bicellular tight junction`GO:0009986^cellular_component^cell surface`GO:0043034^cellular_component^costamere`GO:0005856^cellular…	GO:0030424^cellular_component^axon`GO:1904115^cellular_component^axon cytoplasm`GO:0043194^cellular_component^axon initial segment`GO:0009925^cellular_component^basal plasma membrane`GO:0016323^cellular_component^basolateral plasma membrane`GO:0005923^cellular_component^bicellular tight junction`GO:0009986^cellular_component^cell surface`GO:0043034^cellular_component^costamere`GO:0005856^cellular…	GO:0005515^molecular_function^protein binding	.	.	development,
TRINITY_DN12104_c1_g1	TRINITY_DN12104_c1_g1_i5	KGP1_MOUSE^KGP1_MOUSE^Q:1018-338,H:446-671^63.043%ID^E:3.33e-94^RecName: Full=cGMP-dependent protein kinase 1;^Eukaryota; Metazoa; Chordata; Craniata; Vertebrata; Euteleostomi; Mammalia; Eutheria; Euarchontoglires; Glires; Rodentia; Myomorpha; Muroidea; Muridae; Murinae; Mus; Mus	.	TRINITY_DN12104_c1_g1_i5.p1	335-889[-]	KGP1_BOVIN^KGP1_BOVIN^Q:8-184,H:494-671^64.607%ID^E:7.79e-77^RecName: Full=cGMP-dependent protein kinase 1;^Eukaryota; Metazoa; Chordata; Craniata; Vertebrata; Euteleostomi; Mammalia; Eutheria; Laurasiatheria; Artiodactyla; Ruminantia; Pecora; Bovidae; Bovinae; Bos	PF00069.31^Pkinase^Protein kinase domain^9-132^E:7.1e-26`PF07714.23^PK_Tyr_Ser-Thr^Protein tyrosine and serine/threonine kinase^9-117^E:3.5e-09	.	.	.	KEGG:bta:282004	GO:0001669^cellular_component^acrosomal vesicle`GO:0005737^cellular_component^cytoplasm`GO:0005794^cellular_component^Golgi apparatus`GO:0005654^cellular_component^nucleoplasm`GO:0005886^cellular_component^plasma membrane`GO:0042383^cellular_component^sarcolemma`GO:0005524^molecular_function^ATP binding`GO:0005246^molecular_function^calcium channel regulator activity`GO:0030553^molecular_function…	GO:0005737^cellular_component^cytoplasm`GO:0005829^cellular_component^cytosol`GO:0005794^cellular_component^Golgi apparatus`GO:0005886^cellular_component^plasma membrane`GO:0005524^molecular_function^ATP binding`GO:0005246^molecular_function^calcium channel regulator activity`GO:0030553^molecular_function^cGMP binding`GO:0004692^molecular_function^cGMP-dependent protein kinase activity`GO:0042802…	GO:0004672^molecular_function^protein kinase activity`GO:0005524^molecular_function^ATP binding`GO:0006468^biological_process^protein phosphorylation	.	.	development, testis+sperm, proliferation, circadian rhythm,
TRINITY_DN12156_c0_g1	TRINITY_DN12156_c0_g1_i15	SHOT1_PONAB^SHOT1_PONAB^Q:4245-2914,H:5-455^29.979%ID^E:2.67e-23^RecName: Full=Shootin-1 {ECO:0000250|UniProtKB:A0MZ67};^Eukaryota; Metazoa; Chordata; Craniata; Vertebrata; Euteleostomi; Mammalia; Eutheria; Euarchontoglires; Primates; Haplorrhini; Catarrhini; Hominidae; Pongo	.	TRINITY_DN12156_c0_g1_i15.p1	2641-4299[-]	SHOT1_HUMAN^SHOT1_HUMAN^Q:21-471,H:7-464^29.752%ID^E:2.14e-28^RecName: Full=Shootin-1 {ECO:0000312|HGNC:HGNC:29319};^Eukaryota; Metazoa; Chordata; Craniata; Vertebrata; Euteleostomi; Mammalia; Eutheria; Euarchontoglires; Primates; Haplorrhini; Catarrhini; Hominidae; Homo	.	.	.	.	KEGG:hsa:57698	GO:0030424^cellular_component^axon`GO:0044295^cellular_component^axonal growth cone`GO:0031252^cellular_component^cell leading edge`GO:0030175^cellular_component^filopodium`GO:0030426^cellular_component^growth cone`GO:0030027^cellular_component^lamellipodium`GO:0005875^cellular_component^microtubule associated complex`GO:0015630^cellular_component^microtubule cytoskeleton`GO:0043204^cellular_comp…	GO:0030424^cellular_component^axon`GO:0044295^cellular_component^axonal growth cone`GO:0031252^cellular_component^cell leading edge`GO:0005737^cellular_component^cytoplasm`GO:0030175^cellular_component^filopodium`GO:0030426^cellular_component^growth cone`GO:0030027^cellular_component^lamellipodium`GO:0005874^cellular_component^microtubule`GO:0005875^cellular_component^microtubule associated compl…	.	.	.	morphogenesis,
TRINITY_DN12156_c0_g1	TRINITY_DN12156_c0_g1_i21	SHOT1_HUMAN^SHOT1_HUMAN^Q:3832-2897,H:139-464^31.014%ID^E:4.62e-12^RecName: Full=Shootin-1 {ECO:0000312|HGNC:HGNC:29319};^Eukaryota; Metazoa; Chordata; Craniata; Vertebrata; Euteleostomi; Mammalia; Eutheria; Euarchontoglires; Primates; Haplorrhini; Catarrhini; Hominidae; Homo	.	TRINITY_DN12156_c0_g1_i21.p1	2651-3721[-]	SHOT1_HUMAN^SHOT1_HUMAN^Q:23-275,H:205-464^32.374%ID^E:3.86e-17^RecName: Full=Shootin-1 {ECO:0000312|HGNC:HGNC:29319};^Eukaryota; Metazoa; Chordata; Craniata; Vertebrata; Euteleostomi; Mammalia; Eutheria; Euarchontoglires; Primates; Haplorrhini; Catarrhini; Hominidae; Homo	.	.	.	.	KEGG:hsa:57698	GO:0030424^cellular_component^axon`GO:0044295^cellular_component^axonal growth cone`GO:0031252^cellular_component^cell leading edge`GO:0005737^cellular_component^cytoplasm`GO:0030175^cellular_component^filopodium`GO:0030426^cellular_component^growth cone`GO:0030027^cellular_component^lamellipodium`GO:0005874^cellular_component^microtubule`GO:0005875^cellular_component^microtubule associated compl…	GO:0030424^cellular_component^axon`GO:0044295^cellular_component^axonal growth cone`GO:0031252^cellular_component^cell leading edge`GO:0005737^cellular_component^cytoplasm`GO:0030175^cellular_component^filopodium`GO:0030426^cellular_component^growth cone`GO:0030027^cellular_component^lamellipodium`GO:0005874^cellular_component^microtubule`GO:0005875^cellular_component^microtubule associated compl…	.	.	.	morphogenesis,
TRINITY_DN12156_c0_g1	TRINITY_DN12156_c0_g1_i28	SHOT1_PONAB^SHOT1_PONAB^Q:4257-2926,H:5-455^29.979%ID^E:2.68e-23^RecName: Full=Shootin-1 {ECO:0000250|UniProtKB:A0MZ67};^Eukaryota; Metazoa; Chordata; Craniata; Vertebrata; Euteleostomi; Mammalia; Eutheria; Euarchontoglires; Primates; Haplorrhini; Catarrhini; Hominidae; Pongo	.	TRINITY_DN12156_c0_g1_i28.p1	2653-4311[-]	SHOT1_HUMAN^SHOT1_HUMAN^Q:21-471,H:7-464^29.752%ID^E:2.14e-28^RecName: Full=Shootin-1 {ECO:0000312|HGNC:HGNC:29319};^Eukaryota; Metazoa; Chordata; Craniata; Vertebrata; Euteleostomi; Mammalia; Eutheria; Euarchontoglires; Primates; Haplorrhini; Catarrhini; Hominidae; Homo	.	.	.	.	KEGG:hsa:57698	GO:0030424^cellular_component^axon`GO:0044295^cellular_component^axonal growth cone`GO:0031252^cellular_component^cell leading edge`GO:0030175^cellular_component^filopodium`GO:0030426^cellular_component^growth cone`GO:0030027^cellular_component^lamellipodium`GO:0005875^cellular_component^microtubule associated complex`GO:0015630^cellular_component^microtubule cytoskeleton`GO:0043204^cellular_comp…	GO:0030424^cellular_component^axon`GO:0044295^cellular_component^axonal growth cone`GO:0031252^cellular_component^cell leading edge`GO:0005737^cellular_component^cytoplasm`GO:0030175^cellular_component^filopodium`GO:0030426^cellular_component^growth cone`GO:0030027^cellular_component^lamellipodium`GO:0005874^cellular_component^microtubule`GO:0005875^cellular_component^microtubule associated compl…	.	.	.	morphogenesis,
TRINITY_DN12169_c0_g1	TRINITY_DN12169_c0_g1_i5	MMP2_MOUSE^MMP2_MOUSE^Q:2092-1610,H:226-390^40%ID^E:4.52e-31^RecName: Full=72 kDa type IV collagenase;^Eukaryota; Metazoa; Chordata; Craniata; Vertebrata; Euteleostomi; Mammalia; Eutheria; Euarchontoglires; Glires; Rodentia; Myomorpha; Muroidea; Muridae; Murinae; Mus; Mus`MMP2_MOUSE^MMP2_MOUSE^Q:1987-1409,H:205-390^34.359%ID^E:1.65e-26^RecName: Full=72 kDa type IV collagenase;^Eukaryota; Metazoa;…	.	TRINITY_DN12169_c0_g1_i5.p2	800-1348[-]	.	PF14295.12^PAN_4^PAN domain^32-64^E:0.014`PF14295.12^PAN_4^PAN domain^121-154^E:2.7	.	.	.	KEGG:mmu:17390	GO:0005737^cellular_component^cytoplasm`GO:0031012^cellular_component^extracellular matrix`GO:0005615^cellular_component^extracellular space`GO:0005739^cellular_component^mitochondrion`GO:0005634^cellular_component^nucleus`GO:0005886^cellular_component^plasma membrane`GO:0030017^cellular_component^sarcomere`GO:0001968^molecular_function^fibronectin binding`GO:0004222^molecular_function^metalloend…	.	.	.	.	development, morphogenesis, eye+photo+retinal+retinol+visual+sox+opsin, proliferation, apoptosis,
TRINITY_DN1222_c4_g1	TRINITY_DN1222_c4_g1_i1	NEK11_HUMAN^NEK11_HUMAN^Q:487-1656,H:22-410^49.123%ID^E:1.25e-125^RecName: Full=Serine/threonine-protein kinase Nek11;^Eukaryota; Metazoa; Chordata; Craniata; Vertebrata; Euteleostomi; Mammalia; Eutheria; Euarchontoglires; Primates; Haplorrhini; Catarrhini; Hominidae; Homo`NEK11_HUMAN^NEK11_HUMAN^Q:2128-2400,H:541-630^38.298%ID^E:5.9e-07^RecName: Full=Serine/threonine-protein kinase Nek11;^Eukary…	.	TRINITY_DN1222_c4_g1_i1.p1	427-2415[+]	NEK11_MACFA^NEK11_MACFA^Q:21-658,H:22-630^39.848%ID^E:8.81e-146^RecName: Full=Serine/threonine-protein kinase Nek11;^Eukaryota; Metazoa; Chordata; Craniata; Vertebrata; Euteleostomi; Mammalia; Eutheria; Euarchontoglires; Primates; Haplorrhini; Catarrhini; Cercopithecidae; Cercopithecinae; Macaca	PF00069.31^Pkinase^Protein kinase domain^28-287^E:1e-62`PF07714.23^PK_Tyr_Ser-Thr^Protein tyrosine and serine/threonine kinase^30-282^E:2.1e-44	.	.	.	KEGG:hsa:79858	GO:0005730^cellular_component^nucleolus`GO:0005654^cellular_component^nucleoplasm`GO:0005634^cellular_component^nucleus`GO:0005524^molecular_function^ATP binding`GO:0044024^molecular_function^histone H2AS1 kinase activity`GO:0046872^molecular_function^metal ion binding`GO:0106310^molecular_function^protein serine kinase activity`GO:0004674^molecular_function^protein serine/threonine kinase activi…	GO:0005730^cellular_component^nucleolus`GO:0005524^molecular_function^ATP binding`GO:0044024^molecular_function^histone H2AS1 kinase activity`GO:0046872^molecular_function^metal ion binding`GO:0106310^molecular_function^protein serine kinase activity`GO:0004674^molecular_function^protein serine/threonine kinase activity`GO:0035556^biological_process^intracellular signal transduction`GO:0031573^bi…	GO:0004672^molecular_function^protein kinase activity`GO:0005524^molecular_function^ATP binding`GO:0006468^biological_process^protein phosphorylation	.	.	cell cycle,
TRINITY_DN12240_c0_g1	TRINITY_DN12240_c0_g1_i25	ITPR1_MOUSE^ITPR1_MOUSE^Q:9418-4910,H:33-1535^21.956%ID^E:7.12e-56^RecName: Full=Inositol 1,4,5-trisphosphate-gated calcium channel ITPR1 {ECO:0000305};^Eukaryota; Metazoa; Chordata; Craniata; Vertebrata; Euteleostomi; Mammalia; Eutheria; Euarchontoglires; Glires; Rodentia; Myomorpha; Muroidea; Muridae; Murinae; Mus; Mus`ITPR1_MOUSE^ITPR1_MOUSE^Q:2320-1655,H:2392-2667^25%ID^E:1.2e-19^RecName: Ful…	.	TRINITY_DN12240_c0_g1_i25.p2	1646-4465[-]	RYR1_HUMAN^RYR1_HUMAN^Q:715-932,H:4789-5011^35.268%ID^E:4.48e-32^RecName: Full=Ryanodine receptor 1 {ECO:0000305|PubMed:18650434};^Eukaryota; Metazoa; Chordata; Craniata; Vertebrata; Euteleostomi; Mammalia; Eutheria; Euarchontoglires; Primates; Haplorrhini; Catarrhini; Hominidae; Homo	PF08454.17^RIH_assoc^RyR and IP3R Homology associated^322-416^E:1.6e-16`PF00520.37^Ion_trans^Ion transport protein^665-868^E:6.7e-07`PF14392.11^zf-CCHC_4^Zinc knuckle^877-891^E:1`PF14392.11^zf-CCHC_4^Zinc knuckle^896-913^E:1500	.	.	.	KEGG:hsa:6261	GO:0005955^cellular_component^calcineurin complex`GO:0005737^cellular_component^cytoplasm`GO:0005783^cellular_component^endoplasmic reticulum`GO:0005789^cellular_component^endoplasmic reticulum membrane`GO:0005635^cellular_component^nuclear envelope`GO:0005637^cellular_component^nuclear inner membrane`GO:0005730^cellular_component^nucleolus`GO:0048471^cellular_component^perinuclear region of cyto…	GO:0034704^cellular_component^calcium channel complex`GO:0005938^cellular_component^cell cortex`GO:0005737^cellular_component^cytoplasm`GO:0070062^cellular_component^extracellular exosome`GO:0031674^cellular_component^I band`GO:0014701^cellular_component^junctional sarcoplasmic reticulum membrane`GO:0031090^cellular_component^organelle membrane`GO:0005886^cellular_component^plasma membrane`GO:199…	GO:0005216^molecular_function^monoatomic ion channel activity`GO:0006811^biological_process^monoatomic ion transport`GO:0055085^biological_process^transmembrane transport`GO:0016020^cellular_component^membrane	.	.	development, morphogenesis, embryonic, apoptosis,
TRINITY_DN12269_c0_g2	TRINITY_DN12269_c0_g2_i22	GMC1_YEAST^GMC1_YEAST^Q:1713-1369,H:485-605^27.049%ID^E:1.69e-10^RecName: Full=Putative multicopper oxidase GMC1;^Eukaryota; Fungi; Dikarya; Ascomycota; Saccharomycotina; Saccharomycetes; Saccharomycetales; Saccharomycetaceae; Saccharomyces	.	TRINITY_DN12269_c0_g2_i22.p1	1366-1785[-]	GMC1_YEAST^GMC1_YEAST^Q:2-139,H:455-605^29.677%ID^E:1e-17^RecName: Full=Putative multicopper oxidase GMC1;^Eukaryota; Fungi; Dikarya; Ascomycota; Saccharomycotina; Saccharomycetes; Saccharomycetales; Saccharomycetaceae; Saccharomyces	PF07731.20^Cu-oxidase_2^Multicopper oxidase^1-88^E:5.2e-20	.	.	.	KEGG:sce:YDR506C	GO:0033573^cellular_component^high-affinity iron permease complex`GO:0005507^molecular_function^copper ion binding`GO:0004322^molecular_function^ferroxidase activity`GO:0010106^biological_process^cellular response to iron ion starvation`GO:0051321^biological_process^meiotic cell cycle`GO:0033215^biological_process^reductive iron assimilation`GO:0070193^biological_process^synaptonemal complex orga…	GO:0033573^cellular_component^high-affinity iron permease complex`GO:0005507^molecular_function^copper ion binding`GO:0004322^molecular_function^ferroxidase activity`GO:0010106^biological_process^cellular response to iron ion starvation`GO:0051321^biological_process^meiotic cell cycle`GO:0033215^biological_process^reductive iron assimilation`GO:0070193^biological_process^synaptonemal complex orga…	GO:0005507^molecular_function^copper ion binding`GO:0016491^molecular_function^oxidoreductase activity	.	.	cell cycle,
TRINITY_DN12312_c0_g1	TRINITY_DN12312_c0_g1_i3	CO9A1_HUMAN^CO9A1_HUMAN^Q:5109-4534,H:57-256^35.266%ID^E:8.43e-36^RecName: Full=Collagen alpha-1(IX) chain;^Eukaryota; Metazoa; Chordata; Craniata; Vertebrata; Euteleostomi; Mammalia; Eutheria; Euarchontoglires; Primates; Haplorrhini; Catarrhini; Hominidae; Homo	.	TRINITY_DN12312_c0_g1_i3.p1	2107-4950[-]	CO4A2_ASCSU^CO4A2_ASCSU^Q:231-916,H:680-1425^44.56%ID^E:2.58e-67^RecName: Full=Collagen alpha-2(IV) chain;^Eukaryota; Metazoa; Ecdysozoa; Nematoda; Chromadorea; Rhabditida; Spirurina; Ascaridomorpha; Ascaridoidea; Ascarididae; Ascaris`CO4A2_ASCSU^CO4A2_ASCSU^Q:230-910,H:755-1508^41.375%ID^E:3.9e-64^RecName: Full=Collagen alpha-2(IV) chain;^Eukaryota; Metazoa; Ecdysozoa; Nematoda; Chromadorea; Rha…	PF01391.23^Collagen^Collagen triple helix repeat (20 copies)^230-286^E:1.2e-08`PF01391.23^Collagen^Collagen triple helix repeat (20 copies)^268-327^E:7.3e-10`PF01391.23^Collagen^Collagen triple helix repeat (20 copies)^357-412^E:1.3e-06`PF01391.23^Collagen^Collagen triple helix repeat (20 copies)^423-480^E:3.1e-10	.	.	.	KEGG:hsa:1297	GO:0005594^cellular_component^collagen type IX trimer`GO:0062023^cellular_component^collagen-containing extracellular matrix`GO:0005788^cellular_component^endoplasmic reticulum lumen`GO:0005576^cellular_component^extracellular region`GO:0005615^cellular_component^extracellular space`GO:0030246^molecular_function^carbohydrate binding`GO:0030020^molecular_function^extracellular matrix structural co…	GO:0005604^cellular_component^basement membrane`GO:0005581^cellular_component^collagen trimer`GO:0005615^cellular_component^extracellular space`GO:0030020^molecular_function^extracellular matrix structural constituent conferring tensile strength`GO:0030198^biological_process^extracellular matrix organization	.	.	.	morphogenesis,
TRINITY_DN12312_c0_g1	TRINITY_DN12312_c0_g1_i9	CO9A1_HUMAN^CO9A1_HUMAN^Q:5481-4999,H:97-256^38.415%ID^E:4.84e-32^RecName: Full=Collagen alpha-1(IX) chain;^Eukaryota; Metazoa; Chordata; Craniata; Vertebrata; Euteleostomi; Mammalia; Eutheria; Euarchontoglires; Primates; Haplorrhini; Catarrhini; Hominidae; Homo	.	TRINITY_DN12312_c0_g1_i9.p1	2107-3951[-]	COLL4_MIMIV^COLL4_MIMIV^Q:1-556,H:69-566^35.651%ID^E:1.21e-60^RecName: Full=Collagen-like protein 4;^Viruses; Varidnaviria; Bamfordvirae; Nucleocytoviricota; Megaviricetes; Imitervirales; Mimiviridae; Megamimivirinae; Mimivirus; Mimivirus bradfordmassiliense`COLL4_MIMIV^COLL4_MIMIV^Q:3-464,H:98-581^35.02%ID^E:9.21e-49^RecName: Full=Collagen-like protein 4;^Viruses; Varidnaviria; Bamfordvirae; Nuc…	PF01391.23^Collagen^Collagen triple helix repeat (20 copies)^27-79^E:1.1e-06`PF01391.23^Collagen^Collagen triple helix repeat (20 copies)^90-147^E:1.6e-10`PF01391.23^Collagen^Collagen triple helix repeat (20 copies)^150-202^E:1.4e-06`PF01391.23^Collagen^Collagen triple helix repeat (20 copies)^387-442^E:5.8e-08	.	.	.	KEGG:vg:9924847	GO:0005594^cellular_component^collagen type IX trimer`GO:0062023^cellular_component^collagen-containing extracellular matrix`GO:0005788^cellular_component^endoplasmic reticulum lumen`GO:0005576^cellular_component^extracellular region`GO:0005615^cellular_component^extracellular space`GO:0030246^molecular_function^carbohydrate binding`GO:0030020^molecular_function^extracellular matrix structural co…	GO:0044423^cellular_component^virion component	.	.	.	morphogenesis,
TRINITY_DN1231_c1_g1	TRINITY_DN1231_c1_g1_i12	NOTC1_XENLA^NOTC1_XENLA^Q:5845-5093,H:806-1059^44.061%ID^E:6.1e-49^RecName: Full=Neurogenic locus notch homolog protein 1;^Eukaryota; Metazoa; Chordata; Craniata; Vertebrata; Euteleostomi; Amphibia; Batrachia; Anura; Pipoidea; Pipidae; Xenopodinae; Xenopus; Xenopus`NOTC1_XENLA^NOTC1_XENLA^Q:5815-5090,H:98-336^41.87%ID^E:4.45e-43^RecName: Full=Neurogenic locus notch homolog protein 1;^Eukaryota; M…	.	TRINITY_DN1231_c1_g1_i12.p1	854-6067[-]	NOTC1_XENLA^NOTC1_XENLA^Q:75-325,H:806-1059^44.061%ID^E:6.02e-50^RecName: Full=Neurogenic locus notch homolog protein 1;^Eukaryota; Metazoa; Chordata; Craniata; Vertebrata; Euteleostomi; Amphibia; Batrachia; Anura; Pipoidea; Pipidae; Xenopodinae; Xenopus; Xenopus`NOTC1_XENLA^NOTC1_XENLA^Q:85-326,H:98-336^41.87%ID^E:5.65e-44^RecName: Full=Neurogenic locus notch homolog protein 1;^Eukaryota; Metazo…	PF00008.33^EGF^EGF-like domain^93-122^E:0.00014`PF12661.13^hEGF^Human growth factor-like EGF^98-119^E:0.037`PF00008.33^EGF^EGF-like domain^133-162^E:3e-06`PF12661.13^hEGF^Human growth factor-like EGF^138-159^E:0.00081`PF00008.33^EGF^EGF-like domain^171-200^E:1.3e-07`PF12661.13^hEGF^Human growth factor-like EGF^176-197^E:2.9e-06`PF00008.33^EGF^EGF-like domain^211-242^E:3.4e-05`PF12661.13^hEGF^Huma…	.	.	.	KEGG:xla:394367	GO:0005654^cellular_component^nucleoplasm`GO:0005886^cellular_component^plasma membrane`GO:0005509^molecular_function^calcium ion binding`GO:0005112^molecular_function^Notch binding`GO:0038023^molecular_function^signaling receptor activity`GO:0001525^biological_process^angiogenesis`GO:0030154^biological_process^cell differentiation`GO:0060271^biological_process^cilium assembly`GO:0000122^biologic…	GO:0005654^cellular_component^nucleoplasm`GO:0005886^cellular_component^plasma membrane`GO:0005509^molecular_function^calcium ion binding`GO:0005112^molecular_function^Notch binding`GO:0038023^molecular_function^signaling receptor activity`GO:0001525^biological_process^angiogenesis`GO:0030154^biological_process^cell differentiation`GO:0060271^biological_process^cilium assembly`GO:0000122^biologic…	GO:0004867^molecular_function^serine-type endopeptidase inhibitor activity`GO:0016020^cellular_component^membrane	.	.	development, Notch,
TRINITY_DN12342_c0_g1	TRINITY_DN12342_c0_g1_i1	ZBT14_HUMAN^ZBT14_HUMAN^Q:1610-1287,H:305-412^38.889%ID^E:5.02e-20^RecName: Full=Zinc finger and BTB domain-containing protein 14;^Eukaryota; Metazoa; Chordata; Craniata; Vertebrata; Euteleostomi; Mammalia; Eutheria; Euarchontoglires; Primates; Haplorrhini; Catarrhini; Hominidae; Homo`ZBT14_HUMAN^ZBT14_HUMAN^Q:1616-1299,H:275-380^35.849%ID^E:7.04e-17^RecName: Full=Zinc finger and BTB domain-conta…	.	TRINITY_DN12342_c0_g1_i1.p1	324-1883[-]	ZBT14_CHICK^ZBT14_CHICK^Q:92-201,H:303-412^38.182%ID^E:1.53e-20^RecName: Full=Zinc finger and BTB domain-containing protein 14;^Eukaryota; Metazoa; Chordata; Craniata; Vertebrata; Euteleostomi; Archelosauria; Archosauria; Dinosauria; Saurischia; Theropoda; Coelurosauria; Aves; Neognathae; Galloanserae; Galliformes; Phasianidae; Phasianinae; Gallus`ZBT14_CHICK^ZBT14_CHICK^Q:90-195,H:273-378^36.792…	PF00096.32^zf-C2H2^Zinc finger, C2H2 type^92-114^E:0.0019`PF00096.32^zf-C2H2^Zinc finger, C2H2 type^120-142^E:0.009`PF00096.32^zf-C2H2^Zinc finger, C2H2 type^148-170^E:0.00018	.	.	.	KEGG:gga:396070	GO:0016235^cellular_component^aggresome`GO:0005829^cellular_component^cytosol`GO:0005730^cellular_component^nucleolus`GO:0005654^cellular_component^nucleoplasm`GO:0005634^cellular_component^nucleus`GO:0003700^molecular_function^DNA-binding transcription factor activity`GO:0001227^molecular_function^DNA-binding transcription repressor activity, RNA polymerase II-specific`GO:0046872^molecular_funct…	GO:0005654^cellular_component^nucleoplasm`GO:0005634^cellular_component^nucleus`GO:0003700^molecular_function^DNA-binding transcription factor activity`GO:0001227^molecular_function^DNA-binding transcription repressor activity, RNA polymerase II-specific`GO:0046872^molecular_function^metal ion binding`GO:0000978^molecular_function^RNA polymerase II cis-regulatory region sequence-specific DNA bind…	.	.	.	development,
TRINITY_DN12360_c0_g1	TRINITY_DN12360_c0_g1_i12	CNBD2_MACFA^CNBD2_MACFA^Q:689-1270,H:96-293^24.121%ID^E:8.08e-11^RecName: Full=Cyclic nucleotide-binding domain-containing protein 2;^Eukaryota; Metazoa; Chordata; Craniata; Vertebrata; Euteleostomi; Mammalia; Eutheria; Euarchontoglires; Primates; Haplorrhini; Catarrhini; Cercopithecidae; Cercopithecinae; Macaca	.	TRINITY_DN12360_c0_g1_i12.p1	224-2173[+]	CNBD2_MACFA^CNBD2_MACFA^Q:156-349,H:96-293^24.121%ID^E:2.64e-11^RecName: Full=Cyclic nucleotide-binding domain-containing protein 2;^Eukaryota; Metazoa; Chordata; Craniata; Vertebrata; Euteleostomi; Mammalia; Eutheria; Euarchontoglires; Primates; Haplorrhini; Catarrhini; Cercopithecidae; Cercopithecinae; Macaca	PF00027.35^cNMP_binding^Cyclic nucleotide-binding domain^196-282^E:7.8e-07	.	.	.	.	GO:0005829^cellular_component^cytosol`GO:0030552^molecular_function^cAMP binding`GO:0007283^biological_process^spermatogenesis	GO:0005829^cellular_component^cytosol`GO:0030552^molecular_function^cAMP binding`GO:0007283^biological_process^spermatogenesis	.	.	.	testis+sperm,
TRINITY_DN1237_c0_g1	TRINITY_DN1237_c0_g1_i13	NU214_HUMAN^NU214_HUMAN^Q:6675-5446,H:17-426^37.65%ID^E:1.72e-73^RecName: Full=Nuclear pore complex protein Nup214;^Eukaryota; Metazoa; Chordata; Craniata; Vertebrata; Euteleostomi; Mammalia; Eutheria; Euarchontoglires; Primates; Haplorrhini; Catarrhini; Hominidae; Homo`NU214_HUMAN^NU214_HUMAN^Q:4443-3661,H:706-973^36.431%ID^E:1.19e-46^RecName: Full=Nuclear pore complex protein Nup214;^Eukaryota;…	.	TRINITY_DN1237_c0_g1_i13.p1	508-6723[-]	NU214_HUMAN^NU214_HUMAN^Q:9-426,H:6-426^37.529%ID^E:8.31e-86^RecName: Full=Nuclear pore complex protein Nup214;^Eukaryota; Metazoa; Chordata; Craniata; Vertebrata; Euteleostomi; Mammalia; Eutheria; Euarchontoglires; Primates; Haplorrhini; Catarrhini; Hominidae; Homo`NU214_HUMAN^NU214_HUMAN^Q:761-1021,H:706-973^36.431%ID^E:2.93e-50^RecName: Full=Nuclear pore complex protein Nup214;^Eukaryota; Meta…	PF16755.11^Beta-prop_NUP159_NUP214^NUP159/214 beta propeller^35-400^E:4.5e-34`PF00400.38^WD40^WD domain, G-beta repeat^199-220^E:0.17`PF13634.11^Nucleoporin_FG^Nucleoporin FG repeat region^452-513^E:1500`PF13634.11^Nucleoporin_FG^Nucleoporin FG repeat region^1246-1324^E:5.7`PF13634.11^Nucleoporin_FG^Nucleoporin FG repeat region^1377-1439^E:280`PF13634.11^Nucleoporin_FG^Nucleoporin FG repeat regio…	.	.	.	KEGG:hsa:8021	GO:1990876^cellular_component^cytoplasmic side of nuclear pore`GO:0005829^cellular_component^cytosol`GO:0005635^cellular_component^nuclear envelope`GO:0005643^cellular_component^nuclear pore`GO:0005654^cellular_component^nucleoplasm`GO:0005049^molecular_function^nuclear export signal receptor activity`GO:0008139^molecular_function^nuclear localization sequence binding`GO:0017056^molecular_functio…	GO:1990876^cellular_component^cytoplasmic side of nuclear pore`GO:0005829^cellular_component^cytosol`GO:0005635^cellular_component^nuclear envelope`GO:0005643^cellular_component^nuclear pore`GO:0005654^cellular_component^nucleoplasm`GO:0005049^molecular_function^nuclear export signal receptor activity`GO:0008139^molecular_function^nuclear localization sequence binding`GO:0017056^molecular_functio…	GO:0005515^molecular_function^protein binding	.	.	cell cycle,
TRINITY_DN123_c1_g1	TRINITY_DN123_c1_g1_i22	ADGB_HUMAN^ADGB_HUMAN^Q:3876-5537,H:624-1092^36.266%ID^E:2.09e-103^RecName: Full=Androglobin {ECO:0000303|PubMed:22115833};^Eukaryota; Metazoa; Chordata; Craniata; Vertebrata; Euteleostomi; Mammalia; Eutheria; Euarchontoglires; Primates; Haplorrhini; Catarrhini; Hominidae; Homo`ADGB_HUMAN^ADGB_HUMAN^Q:522-1172,H:41-251^52.036%ID^E:5.42e-60^RecName: Full=Androglobin {ECO:0000303|PubMed:22115833};^…	.	TRINITY_DN123_c1_g1_i22.p1	2574-5537[+]	ADGB_HUMAN^ADGB_HUMAN^Q:435-988,H:624-1092^36.266%ID^E:7.57e-109^RecName: Full=Androglobin {ECO:0000303|PubMed:22115833};^Eukaryota; Metazoa; Chordata; Craniata; Vertebrata; Euteleostomi; Mammalia; Eutheria; Euarchontoglires; Primates; Haplorrhini; Catarrhini; Hominidae; Homo`ADGB_HUMAN^ADGB_HUMAN^Q:19-291,H:259-553^36.455%ID^E:6.1e-35^RecName: Full=Androglobin {ECO:0000303|PubMed:22115833};^Euka…	PF22068.2^Androglobin_II^Androglobin, domain II^498-649^E:2.6e-44`PF00612.33^IQ^IQ calmodulin-binding motif^804-820^E:0.0011`PF22069.2^Androglobin_IV^Androglobin, domain IV^883-988^E:2e-48	.	.	.	KEGG:hsa:79747	GO:0097227^cellular_component^sperm annulus`GO:0097225^cellular_component^sperm midpiece`GO:0004198^molecular_function^calcium-dependent cysteine-type endopeptidase activity`GO:0020037^molecular_function^heme binding`GO:0046872^molecular_function^metal ion binding`GO:0019825^molecular_function^oxygen binding`GO:0006508^biological_process^proteolysis`GO:0007286^biological_process^spermatid develop…	GO:0097227^cellular_component^sperm annulus`GO:0097225^cellular_component^sperm midpiece`GO:0004198^molecular_function^calcium-dependent cysteine-type endopeptidase activity`GO:0020037^molecular_function^heme binding`GO:0046872^molecular_function^metal ion binding`GO:0019825^molecular_function^oxygen binding`GO:0006508^biological_process^proteolysis`GO:0007286^biological_process^spermatid develop…	GO:0005515^molecular_function^protein binding	.	.	development, testis+sperm,
TRINITY_DN12411_c0_g1	TRINITY_DN12411_c0_g1_i7	ASL1A_DANRE^ASL1A_DANRE^Q:1157-663,H:50-196^47.305%ID^E:6.54e-26^RecName: Full=Achaete-scute homolog 1a;^Eukaryota; Metazoa; Chordata; Craniata; Vertebrata; Euteleostomi; Actinopterygii; Neopterygii; Teleostei; Ostariophysi; Cypriniformes; Danionidae; Danioninae; Danio	.	TRINITY_DN12411_c0_g1_i7.p1	657-1529[-]	ASL1A_DANRE^ASL1A_DANRE^Q:119-289,H:44-196^49.133%ID^E:5.37e-32^RecName: Full=Achaete-scute homolog 1a;^Eukaryota; Metazoa; Chordata; Craniata; Vertebrata; Euteleostomi; Actinopterygii; Neopterygii; Teleostei; Ostariophysi; Cypriniformes; Danionidae; Danioninae; Danio	PF00010.31^HLH^Helix-loop-helix DNA-binding domain^156-214^E:3.6e-16	.	.	.	KEGG:dre:30466	GO:0005634^cellular_component^nucleus`GO:0090575^cellular_component^RNA polymerase II transcription regulator complex`GO:0000981^molecular_function^DNA-binding transcription factor activity, RNA polymerase II-specific`GO:0046983^molecular_function^protein dimerization activity`GO:0000977^molecular_function^RNA polymerase II transcription regulatory region sequence-specific DNA binding`GO:0043565^…	GO:0005634^cellular_component^nucleus`GO:0090575^cellular_component^RNA polymerase II transcription regulator complex`GO:0000981^molecular_function^DNA-binding transcription factor activity, RNA polymerase II-specific`GO:0046983^molecular_function^protein dimerization activity`GO:0000977^molecular_function^RNA polymerase II transcription regulatory region sequence-specific DNA binding`GO:0043565^…	GO:0046983^molecular_function^protein dimerization activity	.	.	development, morphogenesis, neurogenesis+neural_tube, embryonic,
TRINITY_DN12446_c0_g1	TRINITY_DN12446_c0_g1_i1	ABH15_HUMAN^ABH15_HUMAN^Q:921-1802,H:129-423^33.557%ID^E:1.02e-50^RecName: Full=Protein ABHD15 {ECO:0000305};^Eukaryota; Metazoa; Chordata; Craniata; Vertebrata; Euteleostomi; Mammalia; Eutheria; Euarchontoglires; Primates; Haplorrhini; Catarrhini; Hominidae; Homo	.	TRINITY_DN12446_c0_g1_i1.p1	921-1820[+]	ABH15_HUMAN^ABH15_HUMAN^Q:1-294,H:129-423^33.557%ID^E:1.46e-54^RecName: Full=Protein ABHD15 {ECO:0000305};^Eukaryota; Metazoa; Chordata; Craniata; Vertebrata; Euteleostomi; Mammalia; Eutheria; Euarchontoglires; Primates; Haplorrhini; Catarrhini; Hominidae; Homo	PF02129.24^Peptidase_S15^X-Pro dipeptidyl-peptidase (S15 family)^52-237^E:1.7e-05	.	.	.	KEGG:hsa:116236	GO:0005576^cellular_component^extracellular region`GO:0016020^cellular_component^membrane`GO:0047372^molecular_function^monoacylglycerol lipase activity`GO:0034338^molecular_function^short-chain carboxylesterase activity`GO:0060612^biological_process^adipose tissue development`GO:0044255^biological_process^obsolete cellular lipid metabolic process`GO:0016042^biological_process^lipid catabolic pro…	GO:0005576^cellular_component^extracellular region`GO:0016020^cellular_component^membrane`GO:0047372^molecular_function^monoacylglycerol lipase activity`GO:0034338^molecular_function^short-chain carboxylesterase activity`GO:0060612^biological_process^adipose tissue development`GO:0044255^biological_process^obsolete cellular lipid metabolic process`GO:0016042^biological_process^lipid catabolic pro…	GO:0016787^molecular_function^hydrolase activity	.	.	development,
TRINITY_DN1244_c15_g1	TRINITY_DN1244_c15_g1_i1	FER3L_MOUSE^FER3L_MOUSE^Q:2659-2432,H:93-168^67.105%ID^E:1.7e-25^RecName: Full=Fer3-like protein;^Eukaryota; Metazoa; Chordata; Craniata; Vertebrata; Euteleostomi; Mammalia; Eutheria; Euarchontoglires; Glires; Rodentia; Myomorpha; Muroidea; Muridae; Murinae; Mus; Mus	.	TRINITY_DN1244_c15_g1_i1.p1	2273-3025[-]	FER3L_MOUSE^FER3L_MOUSE^Q:123-198,H:93-168^67.105%ID^E:4.39e-28^RecName: Full=Fer3-like protein;^Eukaryota; Metazoa; Chordata; Craniata; Vertebrata; Euteleostomi; Mammalia; Eutheria; Euarchontoglires; Glires; Rodentia; Myomorpha; Muroidea; Muridae; Murinae; Mus; Mus	PF00010.31^HLH^Helix-loop-helix DNA-binding domain^134-184^E:4.8e-18	.	.	.	KEGG:mmu:114712	GO:0005634^cellular_component^nucleus`GO:0001227^molecular_function^DNA-binding transcription repressor activity, RNA polymerase II-specific`GO:0046983^molecular_function^protein dimerization activity`GO:0000977^molecular_function^RNA polymerase II transcription regulatory region sequence-specific DNA binding`GO:0048468^biological_process^cell development`GO:0033504^biological_process^floor plate…	GO:0005634^cellular_component^nucleus`GO:0001227^molecular_function^DNA-binding transcription repressor activity, RNA polymerase II-specific`GO:0046983^molecular_function^protein dimerization activity`GO:0000977^molecular_function^RNA polymerase II transcription regulatory region sequence-specific DNA binding`GO:0048468^biological_process^cell development`GO:0033504^biological_process^floor plate…	GO:0046983^molecular_function^protein dimerization activity	.	.	development, hormonal activity+serotonin+dopamine+follistatin, neurogenesis+neural_tube,
TRINITY_DN12513_c0_g1	TRINITY_DN12513_c0_g1_i5	CES2_CAEEL^CES2_CAEEL^Q:5078-4845,H:101-178^56.41%ID^E:1.99e-10^RecName: Full=Transcription factor ces-2 {ECO:0000305};^Eukaryota; Metazoa; Ecdysozoa; Nematoda; Chromadorea; Rhabditida; Rhabditina; Rhabditomorpha; Rhabditoidea; Rhabditidae; Peloderinae; Caenorhabditis	.	TRINITY_DN12513_c0_g1_i5.p1	4839-6161[-]	CES2_CAEEL^CES2_CAEEL^Q:362-438,H:101-177^57.143%ID^E:2.8e-21^RecName: Full=Transcription factor ces-2 {ECO:0000305};^Eukaryota; Metazoa; Ecdysozoa; Nematoda; Chromadorea; Rhabditida; Rhabditina; Rhabditomorpha; Rhabditoidea; Rhabditidae; Peloderinae; Caenorhabditis	PF07716.20^bZIP_2^Basic region leucine zipper^376-429^E:1.2e-16	.	.	.	KEGG:cel:CELE_ZK909.4	GO:0005634^cellular_component^nucleus`GO:0000981^molecular_function^DNA-binding transcription factor activity, RNA polymerase II-specific`GO:0042802^molecular_function^identical protein binding`GO:0046982^molecular_function^protein heterodimerization activity`GO:0000978^molecular_function^RNA polymerase II cis-regulatory region sequence-specific DNA binding`GO:0000977^molecular_function^RNA polym…	GO:0005634^cellular_component^nucleus`GO:0000981^molecular_function^DNA-binding transcription factor activity, RNA polymerase II-specific`GO:0042802^molecular_function^identical protein binding`GO:0046982^molecular_function^protein heterodimerization activity`GO:0000978^molecular_function^RNA polymerase II cis-regulatory region sequence-specific DNA binding`GO:0000977^molecular_function^RNA polym…	GO:0003700^molecular_function^DNA-binding transcription factor activity`GO:0006355^biological_process^regulation of DNA-templated transcription	.	.	morphogenesis, apoptosis,
TRINITY_DN1251_c0_g1	TRINITY_DN1251_c0_g1_i15	TRIM2_AILME^TRIM2_AILME^Q:242-2410,H:15-744^53.711%ID^E:0^RecName: Full=Tripartite motif-containing protein 2;^Eukaryota; Metazoa; Chordata; Craniata; Vertebrata; Euteleostomi; Mammalia; Eutheria; Laurasiatheria; Carnivora; Caniformia; Ursidae; Ailuropoda	.	TRINITY_DN1251_c0_g1_i15.p1	203-2413[+]	TRIM2_AILME^TRIM2_AILME^Q:14-736,H:15-744^53.981%ID^E:0^RecName: Full=Tripartite motif-containing protein 2;^Eukaryota; Metazoa; Chordata; Craniata; Vertebrata; Euteleostomi; Mammalia; Eutheria; Laurasiatheria; Carnivora; Caniformia; Ursidae; Ailuropoda	PF13920.12^zf-C3HC4_3^Zinc finger, C3HC4 type (RING finger)^21-65^E:9.3e-07`PF00097.31^zf-C3HC4^Zinc finger, C3HC4 type (RING finger)^22-62^E:9.9e-09`PF13445.12^zf-RING_UBOX^RING-type zinc-finger^22-60^E:1.4e-07`PF13923.12^zf-C3HC4_2^Zinc finger, C3HC4 type (RING finger)^22-62^E:2.2e-07`PF00643.29^zf-B_box^B-box zinc finger^105-140^E:2.1e-07`PF00630.25^Filamin^Filamin/ABP280 repeat^317-413^E:1.8e…	.	.	.	KEGG:aml:100468144	GO:0005737^cellular_component^cytoplasm`GO:0030371^molecular_function^translation repressor activity`GO:0061630^molecular_function^ubiquitin protein ligase activity`GO:0004842^molecular_function^ubiquitin-protein transferase activity`GO:0008270^molecular_function^zinc ion binding`GO:0043161^biological_process^proteasome-mediated ubiquitin-dependent protein catabolic process`GO:0000209^biological_…	GO:0005737^cellular_component^cytoplasm`GO:0030371^molecular_function^translation repressor activity`GO:0061630^molecular_function^ubiquitin protein ligase activity`GO:0004842^molecular_function^ubiquitin-protein transferase activity`GO:0008270^molecular_function^zinc ion binding`GO:0043161^biological_process^proteasome-mediated ubiquitin-dependent protein catabolic process`GO:0000209^biological_…	GO:0046872^molecular_function^metal ion binding`GO:0008270^molecular_function^zinc ion binding`GO:0005515^molecular_function^protein binding	.	.	apoptosis,
TRINITY_DN1252_c0_g1	TRINITY_DN1252_c0_g1_i3	COEA1_HUMAN^COEA1_HUMAN^Q:1520-945,H:151-336^35.938%ID^E:3.48e-28^RecName: Full=Collagen alpha-1(XIV) chain;^Eukaryota; Metazoa; Chordata; Craniata; Vertebrata; Euteleostomi; Mammalia; Eutheria; Euarchontoglires; Primates; Haplorrhini; Catarrhini; Hominidae; Homo`COEA1_HUMAN^COEA1_HUMAN^Q:1529-948,H:1023-1210^30.769%ID^E:8.65e-17^RecName: Full=Collagen alpha-1(XIV) chain;^Eukaryota; Metazoa; Chor…	.	TRINITY_DN1252_c0_g1_i3.p1	162-2087[-]	COEA1_HUMAN^COEA1_HUMAN^Q:190-381,H:151-336^35.938%ID^E:3.95e-29^RecName: Full=Collagen alpha-1(XIV) chain;^Eukaryota; Metazoa; Chordata; Craniata; Vertebrata; Euteleostomi; Mammalia; Eutheria; Euarchontoglires; Primates; Haplorrhini; Catarrhini; Hominidae; Homo`COEA1_HUMAN^COEA1_HUMAN^Q:187-371,H:1023-1201^31.72%ID^E:2.27e-17^RecName: Full=Collagen alpha-1(XIV) chain;^Eukaryota; Metazoa; Chordat…	PF00092.34^VWA^von Willebrand factor type A domain^197-369^E:5.6e-40`PF13768.12^VWA_3^von Willebrand factor type A domain^197-351^E:0.064`PF13519.12^VWA_2^von Willebrand factor type A domain^198-312^E:1.3e-12	.	.	.	KEGG:hsa:7373	GO:0005581^cellular_component^collagen trimer`GO:0005596^cellular_component^collagen type XIV trimer`GO:0062023^cellular_component^collagen-containing extracellular matrix`GO:0005788^cellular_component^endoplasmic reticulum lumen`GO:0031012^cellular_component^extracellular matrix`GO:0005576^cellular_component^extracellular region`GO:0005615^cellular_component^extracellular space`GO:0005614^cellul…	GO:0005581^cellular_component^collagen trimer`GO:0005596^cellular_component^collagen type XIV trimer`GO:0062023^cellular_component^collagen-containing extracellular matrix`GO:0005788^cellular_component^endoplasmic reticulum lumen`GO:0031012^cellular_component^extracellular matrix`GO:0005576^cellular_component^extracellular region`GO:0005615^cellular_component^extracellular space`GO:0005614^cellul…	.	.	.	development,
TRINITY_DN1254_c0_g1	TRINITY_DN1254_c0_g1_i10	SVEP1_HUMAN^SVEP1_HUMAN^Q:975-1580,H:1197-1390^39.409%ID^E:1.42e-26^RecName: Full=Sushi, von Willebrand factor type A, EGF and pentraxin domain-containing protein 1;^Eukaryota; Metazoa; Chordata; Craniata; Vertebrata; Euteleostomi; Mammalia; Eutheria; Euarchontoglires; Primates; Haplorrhini; Catarrhini; Hominidae; Homo`SVEP1_HUMAN^SVEP1_HUMAN^Q:954-1577,H:1228-1427^36.364%ID^E:2.03e-25^RecName: F…	.	TRINITY_DN1254_c0_g1_i10.p1	339-4451[+]	SVEP1_HUMAN^SVEP1_HUMAN^Q:213-414,H:1197-1390^39.901%ID^E:3.5e-32^RecName: Full=Sushi, von Willebrand factor type A, EGF and pentraxin domain-containing protein 1;^Eukaryota; Metazoa; Chordata; Craniata; Vertebrata; Euteleostomi; Mammalia; Eutheria; Euarchontoglires; Primates; Haplorrhini; Catarrhini; Hominidae; Homo`SVEP1_HUMAN^SVEP1_HUMAN^Q:206-413,H:1228-1427^38.278%ID^E:8.97e-30^RecName: Full…	PF00092.34^VWA^von Willebrand factor type A domain^29-193^E:8.7e-12`PF23106.1^EGF_Teneurin^Teneurin-like EGF domain^339-368^E:3e-06`PF12661.13^hEGF^Human growth factor-like EGF^339-360^E:0.049`PF00008.33^EGF^EGF-like domain^373-403^E:6.7e-07`PF12661.13^hEGF^Human growth factor-like EGF^378-399^E:0.014`PF00629.30^MAM^MAM domain, meprin/A5/mu^423-581^E:1.5e-16`PF00530.23^SRCR^Scavenger receptor cys…	.	.	.	KEGG:hsa:79987	GO:0005737^cellular_component^cytoplasm`GO:0005576^cellular_component^extracellular region`GO:0005615^cellular_component^extracellular space`GO:0016020^cellular_component^membrane`GO:0005634^cellular_component^nucleus`GO:0005509^molecular_function^calcium ion binding`GO:0003682^molecular_function^chromatin binding`GO:0005178^molecular_function^integrin binding`GO:0098640^molecular_function^integr…	GO:0005737^cellular_component^cytoplasm`GO:0005576^cellular_component^extracellular region`GO:0005615^cellular_component^extracellular space`GO:0016020^cellular_component^membrane`GO:0005634^cellular_component^nucleus`GO:0005509^molecular_function^calcium ion binding`GO:0003682^molecular_function^chromatin binding`GO:0005178^molecular_function^integrin binding`GO:0098640^molecular_function^integr…	GO:0016020^cellular_component^membrane	.	.	development, morphogenesis,
TRINITY_DN1254_c0_g1	TRINITY_DN1254_c0_g1_i23	FAT1_HUMAN^FAT1_HUMAN^Q:963-1433,H:4013-4162^37.107%ID^E:4.6e-26^RecName: Full=Protocadherin Fat 1;^Eukaryota; Metazoa; Chordata; Craniata; Vertebrata; Euteleostomi; Mammalia; Eutheria; Euarchontoglires; Primates; Haplorrhini; Catarrhini; Hominidae; Homo`FAT1_HUMAN^FAT1_HUMAN^Q:1083-1460,H:4012-4133^37.209%ID^E:4e-17^RecName: Full=Protocadherin Fat 1;^Eukaryota; Metazoa; Chordata; Craniata; Verte…	.	TRINITY_DN1254_c0_g1_i23.p1	339-2939[+]	NOTCH_DROME^NOTCH_DROME^Q:206-369,H:485-640^41.212%ID^E:4.15e-24^RecName: Full=Neurogenic locus Notch protein;^Eukaryota; Metazoa; Ecdysozoa; Arthropoda; Hexapoda; Insecta; Pterygota; Neoptera; Endopterygota; Diptera; Brachycera; Muscomorpha; Ephydroidea; Drosophilidae; Drosophila; Sophophora`NOTCH_DROME^NOTCH_DROME^Q:206-369,H:712-868^38.182%ID^E:2.91e-21^RecName: Full=Neurogenic locus Notch pro…	PF00092.34^VWA^von Willebrand factor type A domain^29-193^E:4.4e-12`PF23106.1^EGF_Teneurin^Teneurin-like EGF domain^339-368^E:1.8e-06`PF12661.13^hEGF^Human growth factor-like EGF^339-360^E:0.029`PF00092.34^VWA^von Willebrand factor type A domain^380-526^E:1.8e-15`PF13519.12^VWA_2^von Willebrand factor type A domain^381-493^E:1.3e-08`PF00008.33^EGF^EGF-like domain^589-619^E:4e-07`PF12661.13^hEGF^H…	.	.	.	KEGG:dme:Dmel_CG3936	GO:0016324^cellular_component^apical plasma membrane`GO:0005911^cellular_component^cell-cell junction`GO:0005829^cellular_component^cytosol`GO:0070062^cellular_component^extracellular exosome`GO:0030175^cellular_component^filopodium`GO:0005925^cellular_component^focal adhesion`GO:0030027^cellular_component^lamellipodium`GO:0005634^cellular_component^nucleus`GO:0048471^cellular_component^perinucle…	GO:0005912^cellular_component^adherens junction`GO:0016324^cellular_component^apical plasma membrane`GO:0009986^cellular_component^cell surface`GO:1990433^cellular_component^CSL-Notch-Mastermind transcription factor complex`GO:0005737^cellular_component^cytoplasm`GO:0005829^cellular_component^cytosol`GO:0005769^cellular_component^early endosome`GO:0030139^cellular_component^endocytic vesicle`GO:0…	.	.	.	development, morphogenesis, eye+photo+retinal+retinol+visual+sox+opsin,
TRINITY_DN12568_c0_g1	TRINITY_DN12568_c0_g1_i12	CCNO_HUMAN^CCNO_HUMAN^Q:1482-2096,H:82-281^40%ID^E:7.81e-42^RecName: Full=Cyclin-O {ECO:0000305};^Eukaryota; Metazoa; Chordata; Craniata; Vertebrata; Euteleostomi; Mammalia; Eutheria; Euarchontoglires; Primates; Haplorrhini; Catarrhini; Hominidae; Homo	.	TRINITY_DN12568_c0_g1_i12.p1	1080-2306[+]	CCNO_HUMAN^CCNO_HUMAN^Q:135-382,H:82-323^38.71%ID^E:5.83e-51^RecName: Full=Cyclin-O {ECO:0000305};^Eukaryota; Metazoa; Chordata; Craniata; Vertebrata; Euteleostomi; Mammalia; Eutheria; Euarchontoglires; Primates; Haplorrhini; Catarrhini; Hominidae; Homo	PF00134.28^Cyclin_N^Cyclin, N-terminal domain^160-283^E:5.2e-34`PF02984.24^Cyclin_C^Cyclin, C-terminal domain^303-383^E:8.2e-08	.	.	.	KEGG:hsa:10309	GO:0034451^cellular_component^centriolar satellite`GO:0005813^cellular_component^centrosome`GO:0000307^cellular_component^cyclin-dependent protein kinase holoenzyme complex`GO:0005737^cellular_component^cytoplasm`GO:0005730^cellular_component^nucleolus`GO:0005634^cellular_component^nucleus`GO:0016538^molecular_function^cyclin-dependent protein serine/threonine kinase regulator activity`GO:0051301…	GO:0034451^cellular_component^centriolar satellite`GO:0005813^cellular_component^centrosome`GO:0000307^cellular_component^cyclin-dependent protein kinase holoenzyme complex`GO:0005737^cellular_component^cytoplasm`GO:0005730^cellular_component^nucleolus`GO:0005634^cellular_component^nucleus`GO:0016538^molecular_function^cyclin-dependent protein serine/threonine kinase regulator activity`GO:0051301…	.	.	.	cell cycle,
TRINITY_DN1256_c0_g1	TRINITY_DN1256_c0_g1_i11	NAS35_CAEEL^NAS35_CAEEL^Q:2802-1450,H:119-540^32.826%ID^E:6.12e-60^RecName: Full=Zinc metalloproteinase dpy-31 {ECO:0000305};^Eukaryota; Metazoa; Ecdysozoa; Nematoda; Chromadorea; Rhabditida; Rhabditina; Rhabditomorpha; Rhabditoidea; Rhabditidae; Peloderinae; Caenorhabditis	.	TRINITY_DN1256_c0_g1_i11.p1	400-3816[-]	NAS35_CAEEL^NAS35_CAEEL^Q:339-789,H:119-540^32.826%ID^E:3.77e-60^RecName: Full=Zinc metalloproteinase dpy-31 {ECO:0000305};^Eukaryota; Metazoa; Ecdysozoa; Nematoda; Chromadorea; Rhabditida; Rhabditina; Rhabditomorpha; Rhabditoidea; Rhabditidae; Peloderinae; Caenorhabditis	PF01400.30^Astacin^Astacin (Peptidase family M12A)^358-551^E:3.8e-49`PF00431.26^CUB^CUB domain^609-710^E:7.8e-12`PF00092.34^VWA^von Willebrand factor type A domain^802-960^E:1.2e-28`PF13768.12^VWA_3^von Willebrand factor type A domain^802-949^E:0.044`PF13519.12^VWA_2^von Willebrand factor type A domain^803-909^E:1.7e-11`PF00629.30^MAM^MAM domain, meprin/A5/mu^996-1121^E:1.1e-13	.	.	.	KEGG:cel:CELE_R151.5	GO:0005576^cellular_component^extracellular region`GO:0004222^molecular_function^metalloendopeptidase activity`GO:0008270^molecular_function^zinc ion binding`GO:0042338^biological_process^cuticle development involved in collagen and cuticulin-based cuticle molting cycle`GO:0006508^biological_process^proteolysis	GO:0005576^cellular_component^extracellular region`GO:0004222^molecular_function^metalloendopeptidase activity`GO:0008270^molecular_function^zinc ion binding`GO:0042338^biological_process^cuticle development involved in collagen and cuticulin-based cuticle molting cycle`GO:0006508^biological_process^proteolysis	GO:0004222^molecular_function^metalloendopeptidase activity`GO:0006508^biological_process^proteolysis`GO:0016020^cellular_component^membrane	.	.	development, ecdysone+molting,
TRINITY_DN1260_c0_g1	TRINITY_DN1260_c0_g1_i11	LFG2_BOVIN^LFG2_BOVIN^Q:4873-4232,H:78-293^43.578%ID^E:3.43e-35^RecName: Full=Protein lifeguard 2;^Eukaryota; Metazoa; Chordata; Craniata; Vertebrata; Euteleostomi; Mammalia; Eutheria; Laurasiatheria; Artiodactyla; Ruminantia; Pecora; Bovidae; Bovinae; Bos	.	TRINITY_DN1260_c0_g1_i11.p1	841-1968[+]	.	.	.	.	.	KEGG:bta:509790	GO:0005783^cellular_component^endoplasmic reticulum`GO:0005794^cellular_component^Golgi apparatus`GO:0016020^cellular_component^membrane`GO:0045121^cellular_component^membrane raft`GO:0045211^cellular_component^postsynaptic membrane`GO:0097190^biological_process^apoptotic signaling pathway`GO:0021681^biological_process^cerebellar granular layer development`GO:0021702^biological_process^cerebellar…	.	.	.	.	development, apoptosis,
TRINITY_DN1260_c0_g1	TRINITY_DN1260_c0_g1_i24	LFG2_BOVIN^LFG2_BOVIN^Q:5154-4771,H:78-204^40.625%ID^E:7.76e-14^RecName: Full=Protein lifeguard 2;^Eukaryota; Metazoa; Chordata; Craniata; Vertebrata; Euteleostomi; Mammalia; Eutheria; Laurasiatheria; Artiodactyla; Ruminantia; Pecora; Bovidae; Bovinae; Bos`LFG2_BOVIN^LFG2_BOVIN^Q:4492-4232,H:204-293^47.253%ID^E:5.55e-10^RecName: Full=Protein lifeguard 2;^Eukaryota; Metazoa; Chordata; Craniata; Ve…	.	TRINITY_DN1260_c0_g1_i24.p2	4732-5181[-]	LFG2_PONAB^LFG2_PONAB^Q:10-137,H:78-204^40.625%ID^E:5.64e-24^RecName: Full=Protein lifeguard 2;^Eukaryota; Metazoa; Chordata; Craniata; Vertebrata; Euteleostomi; Mammalia; Eutheria; Euarchontoglires; Primates; Haplorrhini; Catarrhini; Hominidae; Pongo	PF01027.25^Bax1-I^Inhibitor of apoptosis-promoting Bax1^35-137^E:8e-18	.	.	.	KEGG:pon:100173980	GO:0005783^cellular_component^endoplasmic reticulum`GO:0005794^cellular_component^Golgi apparatus`GO:0016020^cellular_component^membrane`GO:0045121^cellular_component^membrane raft`GO:0045211^cellular_component^postsynaptic membrane`GO:0097190^biological_process^apoptotic signaling pathway`GO:0021681^biological_process^cerebellar granular layer development`GO:0021702^biological_process^cerebellar…	GO:0005783^cellular_component^endoplasmic reticulum`GO:0005794^cellular_component^Golgi apparatus`GO:0045121^cellular_component^membrane raft`GO:0045211^cellular_component^postsynaptic membrane`GO:0006915^biological_process^apoptotic process`GO:0021681^biological_process^cerebellar granular layer development`GO:0021702^biological_process^cerebellar Purkinje cell differentiation`GO:0021680^biologi…	.	.	.	development, apoptosis,
TRINITY_DN12624_c0_g1	TRINITY_DN12624_c0_g1_i2	KLH10_MOUSE^KLH10_MOUSE^Q:2124-439,H:28-589^53.203%ID^E:0^RecName: Full=Kelch-like protein 10;^Eukaryota; Metazoa; Chordata; Craniata; Vertebrata; Euteleostomi; Mammalia; Eutheria; Euarchontoglires; Glires; Rodentia; Myomorpha; Muroidea; Muridae; Murinae; Mus; Mus	.	TRINITY_DN12624_c0_g1_i2.p1	391-2037[-]	KLH10_RAT^KLH10_RAT^Q:1-533,H:57-589^53.846%ID^E:0^RecName: Full=Kelch-like protein 10;^Eukaryota; Metazoa; Chordata; Craniata; Vertebrata; Euteleostomi; Mammalia; Eutheria; Euarchontoglires; Glires; Rodentia; Myomorpha; Muroidea; Muridae; Murinae; Rattus	PF00651.37^BTB^BTB/POZ domain^1-78^E:2.6e-14`PF07707.21^BACK^BTB And C-terminal Kelch^85-187^E:4.9e-27`PF01344.31^Kelch_1^Kelch motif^235-264^E:0.00012`PF24681.1^Kelch_KLHDC2_KLHL20_DRC7^KLHDC2/KLHL20/DRC7 Kelch-repeats domain^236-337^E:4.2e-14`PF01344.31^Kelch_1^Kelch motif^272-317^E:8.1e-15`PF13964.12^Kelch_6^Kelch motif^272-320^E:6.7e-08`PF07646.21^Kelch_2^Kelch motif^272-316^E:6e-07`PF13418.1…	.	.	.	KEGG:rno:303533	GO:0005737^cellular_component^cytoplasm`GO:0000902^biological_process^cell morphogenesis`GO:0009566^biological_process^fertilization`GO:0048873^biological_process^homeostasis of number of cells within a tissue`GO:0048808^biological_process^male genitalia morphogenesis`GO:0008584^biological_process^male gonad development`GO:0016567^biological_process^protein ubiquitination`GO:0007286^biological_pr…	GO:0005737^cellular_component^cytoplasm`GO:0000902^biological_process^cell morphogenesis`GO:0009566^biological_process^fertilization`GO:0048873^biological_process^homeostasis of number of cells within a tissue`GO:0048808^biological_process^male genitalia morphogenesis`GO:0008584^biological_process^male gonad development`GO:0016567^biological_process^protein ubiquitination`GO:0007286^biological_pr…	GO:0005515^molecular_function^protein binding	.	.	development, testis+sperm, morphogenesis, gonad,
TRINITY_DN12629_c0_g1	TRINITY_DN12629_c0_g1_i16	CHOLN_MOUSE^CHOLN_MOUSE^Q:532-774,H:97-177^44.444%ID^E:3.36e-14^RecName: Full=Cholesin {ECO:0000305|PubMed:38503280};^Eukaryota; Metazoa; Chordata; Craniata; Vertebrata; Euteleostomi; Mammalia; Eutheria; Euarchontoglires; Glires; Rodentia; Myomorpha; Muroidea; Muridae; Murinae; Mus; Mus	.	TRINITY_DN12629_c0_g1_i16.p1	244-1023[+]	CHOLN_MOUSE^CHOLN_MOUSE^Q:97-179,H:97-179^43.373%ID^E:1.81e-15^RecName: Full=Cholesin {ECO:0000305|PubMed:38503280};^Eukaryota; Metazoa; Chordata; Craniata; Vertebrata; Euteleostomi; Mammalia; Eutheria; Euarchontoglires; Glires; Rodentia; Myomorpha; Muroidea; Muridae; Murinae; Mus; Mus	PF10180.14^WKF^WKF domain^103-164^E:1.9e-18	.	.	.	KEGG:mmu:73212	GO:0005615^cellular_component^extracellular space`GO:0005179^molecular_function^hormone activity`GO:0045541^biological_process^negative regulation of cholesterol biosynthetic process	GO:0005615^cellular_component^extracellular space`GO:0005179^molecular_function^hormone activity`GO:0045541^biological_process^negative regulation of cholesterol biosynthetic process	.	.	.	hormonal activity+serotonin+dopamine+follistatin,
TRINITY_DN12688_c0_g1	TRINITY_DN12688_c0_g1_i2	AMOS_DROME^AMOS_DROME^Q:1199-1059,H:151-197^72.34%ID^E:1.37e-12^RecName: Full=Basic helix-loop-helix transcription factor amos;^Eukaryota; Metazoa; Ecdysozoa; Arthropoda; Hexapoda; Insecta; Pterygota; Neoptera; Endopterygota; Diptera; Brachycera; Muscomorpha; Ephydroidea; Drosophilidae; Drosophila; Sophophora	.	TRINITY_DN12688_c0_g1_i2.p1	1038-1676[-]	AMOS_DROME^AMOS_DROME^Q:143-206,H:134-197^75%ID^E:8.45e-24^RecName: Full=Basic helix-loop-helix transcription factor amos;^Eukaryota; Metazoa; Ecdysozoa; Arthropoda; Hexapoda; Insecta; Pterygota; Neoptera; Endopterygota; Diptera; Brachycera; Muscomorpha; Ephydroidea; Drosophilidae; Drosophila; Sophophora	PF00010.31^HLH^Helix-loop-helix DNA-binding domain^148-200^E:1.2e-20	.	.	.	KEGG:dme:Dmel_CG10393	GO:0005634^cellular_component^nucleus`GO:0003700^molecular_function^DNA-binding transcription factor activity`GO:0070888^molecular_function^E-box binding`GO:0046982^molecular_function^protein heterodimerization activity`GO:0061564^biological_process^axon development`GO:0048813^biological_process^dendrite morphogenesis`GO:0048663^biological_process^neuron fate commitment`GO:0045944^biological_proc…	GO:0005634^cellular_component^nucleus`GO:0003700^molecular_function^DNA-binding transcription factor activity`GO:0070888^molecular_function^E-box binding`GO:0046982^molecular_function^protein heterodimerization activity`GO:0061564^biological_process^axon development`GO:0048813^biological_process^dendrite morphogenesis`GO:0048663^biological_process^neuron fate commitment`GO:0045944^biological_proc…	GO:0046983^molecular_function^protein dimerization activity	.	.	development, morphogenesis,
TRINITY_DN1270_c0_g1	TRINITY_DN1270_c0_g1_i3	BAK_MOUSE^BAK_MOUSE^Q:674-261,H:71-207^48.571%ID^E:3.6e-32^RecName: Full=Bcl-2 homologous antagonist/killer;^Eukaryota; Metazoa; Chordata; Craniata; Vertebrata; Euteleostomi; Mammalia; Eutheria; Euarchontoglires; Glires; Rodentia; Myomorpha; Muroidea; Muridae; Murinae; Mus; Mus	.	TRINITY_DN1270_c0_g1_i3.p1	243-905[-]	BAK_MOUSE^BAK_MOUSE^Q:78-215,H:71-207^48.571%ID^E:6.77e-36^RecName: Full=Bcl-2 homologous antagonist/killer;^Eukaryota; Metazoa; Chordata; Craniata; Vertebrata; Euteleostomi; Mammalia; Eutheria; Euarchontoglires; Glires; Rodentia; Myomorpha; Muroidea; Muridae; Murinae; Mus; Mus	PF00452.24^Bcl-2^Apoptosis regulator proteins, Bcl-2 family^83-183^E:2e-28	.	.	.	KEGG:mmu:12018	GO:0097145^cellular_component^BAK complex`GO:0005829^cellular_component^cytosol`GO:0005783^cellular_component^endoplasmic reticulum`GO:0031966^cellular_component^mitochondrial membrane`GO:0005741^cellular_component^mitochondrial outer membrane`GO:0005739^cellular_component^mitochondrion`GO:0046930^cellular_component^pore complex`GO:0051400^molecular_function^BH domain binding`GO:0031072^molecular…	GO:0097145^cellular_component^BAK complex`GO:0005829^cellular_component^cytosol`GO:0005783^cellular_component^endoplasmic reticulum`GO:0031966^cellular_component^mitochondrial membrane`GO:0005741^cellular_component^mitochondrial outer membrane`GO:0005739^cellular_component^mitochondrion`GO:0046930^cellular_component^pore complex`GO:0051400^molecular_function^BH domain binding`GO:0031072^molecular…	.	.	.	development, morphogenesis, eye+photo+retinal+retinol+visual+sox+opsin, embryonic, proliferation, apoptosis, cell cycle,
TRINITY_DN1270_c0_g1	TRINITY_DN1270_c0_g1_i4	BAK_MOUSE^BAK_MOUSE^Q:896-261,H:3-207^42.056%ID^E:6.37e-44^RecName: Full=Bcl-2 homologous antagonist/killer;^Eukaryota; Metazoa; Chordata; Craniata; Vertebrata; Euteleostomi; Mammalia; Eutheria; Euarchontoglires; Glires; Rodentia; Myomorpha; Muroidea; Muridae; Murinae; Mus; Mus	.	TRINITY_DN1270_c0_g1_i4.p1	243-947[-]	BAK_MOUSE^BAK_MOUSE^Q:18-229,H:3-207^42.056%ID^E:1.13e-47^RecName: Full=Bcl-2 homologous antagonist/killer;^Eukaryota; Metazoa; Chordata; Craniata; Vertebrata; Euteleostomi; Mammalia; Eutheria; Euarchontoglires; Glires; Rodentia; Myomorpha; Muroidea; Muridae; Murinae; Mus; Mus	PF00452.24^Bcl-2^Apoptosis regulator proteins, Bcl-2 family^97-197^E:2.3e-28	.	.	.	KEGG:mmu:12018	GO:0097145^cellular_component^BAK complex`GO:0005829^cellular_component^cytosol`GO:0005783^cellular_component^endoplasmic reticulum`GO:0031966^cellular_component^mitochondrial membrane`GO:0005741^cellular_component^mitochondrial outer membrane`GO:0005739^cellular_component^mitochondrion`GO:0046930^cellular_component^pore complex`GO:0051400^molecular_function^BH domain binding`GO:0031072^molecular…	GO:0097145^cellular_component^BAK complex`GO:0005829^cellular_component^cytosol`GO:0005783^cellular_component^endoplasmic reticulum`GO:0031966^cellular_component^mitochondrial membrane`GO:0005741^cellular_component^mitochondrial outer membrane`GO:0005739^cellular_component^mitochondrion`GO:0046930^cellular_component^pore complex`GO:0051400^molecular_function^BH domain binding`GO:0031072^molecular…	.	.	.	development, morphogenesis, eye+photo+retinal+retinol+visual+sox+opsin, embryonic, proliferation, apoptosis, cell cycle,
TRINITY_DN12769_c0_g1	TRINITY_DN12769_c0_g1_i5	ATS18_HUMAN^ATS18_HUMAN^Q:1327-863,H:442-578^30.573%ID^E:1.9e-09^RecName: Full=A disintegrin and metalloproteinase with thrombospondin motifs 18;^Eukaryota; Metazoa; Chordata; Craniata; Vertebrata; Euteleostomi; Mammalia; Eutheria; Euarchontoglires; Primates; Haplorrhini; Catarrhini; Hominidae; Homo	.	TRINITY_DN12769_c0_g1_i5.p1	2-1342[-]	ATS18_HUMAN^ATS18_HUMAN^Q:6-160,H:442-578^30.573%ID^E:4.6e-10^RecName: Full=A disintegrin and metalloproteinase with thrombospondin motifs 18;^Eukaryota; Metazoa; Chordata; Craniata; Vertebrata; Euteleostomi; Mammalia; Eutheria; Euarchontoglires; Primates; Haplorrhini; Catarrhini; Hominidae; Homo	PF17771.6^ADAMTS_CR_2^ADAMTS cysteine-rich domain 2^86-160^E:5.5e-16	.	.	.	KEGG:hsa:170692	GO:0031012^cellular_component^extracellular matrix`GO:0005576^cellular_component^extracellular region`GO:0046872^molecular_function^metal ion binding`GO:0004222^molecular_function^metalloendopeptidase activity`GO:0030198^biological_process^extracellular matrix organization`GO:0001654^biological_process^eye development`GO:0090331^biological_process^negative regulation of platelet aggregation`GO:00…	GO:0031012^cellular_component^extracellular matrix`GO:0005576^cellular_component^extracellular region`GO:0046872^molecular_function^metal ion binding`GO:0004222^molecular_function^metalloendopeptidase activity`GO:0030198^biological_process^extracellular matrix organization`GO:0001654^biological_process^eye development`GO:0090331^biological_process^negative regulation of platelet aggregation`GO:00…	.	.	.	development, eye+photo+retinal+retinol+visual+sox+opsin,
TRINITY_DN12785_c1_g1	TRINITY_DN12785_c1_g1_i1	PXDN2_CAEEL^PXDN2_CAEEL^Q:2075-420,H:663-1222^40.917%ID^E:8.07e-122^RecName: Full=Peroxidasin homolog pxn-2 {ECO:0000305};^Eukaryota; Metazoa; Ecdysozoa; Nematoda; Chromadorea; Rhabditida; Rhabditina; Rhabditomorpha; Rhabditoidea; Rhabditidae; Peloderinae; Caenorhabditis	.	TRINITY_DN12785_c1_g1_i1.p1	249-3224[-]	PXDN2_CAEEL^PXDN2_CAEEL^Q:384-936,H:663-1223^41.056%ID^E:3.1e-123^RecName: Full=Peroxidasin homolog pxn-2 {ECO:0000305};^Eukaryota; Metazoa; Ecdysozoa; Nematoda; Chromadorea; Rhabditida; Rhabditina; Rhabditomorpha; Rhabditoidea; Rhabditidae; Peloderinae; Caenorhabditis	PF01607.29^CBM_14^Chitin binding Peritrophin-A domain^39-90^E:4.5e-09`PF01607.29^CBM_14^Chitin binding Peritrophin-A domain^158-209^E:5.7e-13`PF03098.20^An_peroxidase^Animal haem peroxidase^390-936^E:2.5e-195	.	.	.	KEGG:cel:CELE_K09C8.5	GO:0005604^cellular_component^basement membrane`GO:0005615^cellular_component^extracellular space`GO:0020037^molecular_function^heme binding`GO:0140825^molecular_function^lactoperoxidase activity`GO:0046872^molecular_function^metal ion binding`GO:0004601^molecular_function^peroxidase activity`GO:0007411^biological_process^axon guidance`GO:0071711^biological_process^basement membrane organization`…	GO:0005604^cellular_component^basement membrane`GO:0005615^cellular_component^extracellular space`GO:0020037^molecular_function^heme binding`GO:0140825^molecular_function^lactoperoxidase activity`GO:0046872^molecular_function^metal ion binding`GO:0004601^molecular_function^peroxidase activity`GO:0007411^biological_process^axon guidance`GO:0071711^biological_process^basement membrane organization`…	GO:0008061^molecular_function^chitin binding`GO:0005576^cellular_component^extracellular region	.	.	morphogenesis, embryonic,
TRINITY_DN12788_c0_g1	TRINITY_DN12788_c0_g1_i1	TSSK1_HUMAN^TSSK1_HUMAN^Q:506-279,H:1-76^48.684%ID^E:4.33e-13^RecName: Full=Testis-specific serine/threonine-protein kinase 1;^Eukaryota; Metazoa; Chordata; Craniata; Vertebrata; Euteleostomi; Mammalia; Eutheria; Euarchontoglires; Primates; Haplorrhini; Catarrhini; Hominidae; Homo	.	TRINITY_DN12788_c0_g1_i1.p1	243-617[-]	TSSK1_HUMAN^TSSK1_HUMAN^Q:38-113,H:1-76^48.684%ID^E:4.47e-14^RecName: Full=Testis-specific serine/threonine-protein kinase 1;^Eukaryota; Metazoa; Chordata; Craniata; Vertebrata; Euteleostomi; Mammalia; Eutheria; Euarchontoglires; Primates; Haplorrhini; Catarrhini; Hominidae; Homo	PF00069.31^Pkinase^Protein kinase domain^49-117^E:1.7e-13`PF07714.23^PK_Tyr_Ser-Thr^Protein tyrosine and serine/threonine kinase^51-117^E:3.5e-08	.	.	.	KEGG:hsa:83942	GO:0001669^cellular_component^acrosomal vesicle`GO:0031514^cellular_component^motile cilium`GO:0005524^molecular_function^ATP binding`GO:0044024^molecular_function^histone H2AS1 kinase activity`GO:0000287^molecular_function^magnesium ion binding`GO:0106310^molecular_function^protein serine kinase activity`GO:0004674^molecular_function^protein serine/threonine kinase activity`GO:0044877^molecular_…	GO:0001669^cellular_component^acrosomal vesicle`GO:0031514^cellular_component^motile cilium`GO:0005524^molecular_function^ATP binding`GO:0044024^molecular_function^histone H2AS1 kinase activity`GO:0000287^molecular_function^magnesium ion binding`GO:0106310^molecular_function^protein serine kinase activity`GO:0004674^molecular_function^protein serine/threonine kinase activity`GO:0044877^molecular_…	GO:0004672^molecular_function^protein kinase activity`GO:0005524^molecular_function^ATP binding`GO:0006468^biological_process^protein phosphorylation	.	.	development, testis+sperm,
TRINITY_DN1279_c1_g1	TRINITY_DN1279_c1_g1_i13	CSK21_XENLA^CSK21_XENLA^Q:1923-1594,H:140-249^86.364%ID^E:1.19e-59^RecName: Full=Casein kinase II subunit alpha;^Eukaryota; Metazoa; Chordata; Craniata; Vertebrata; Euteleostomi; Amphibia; Batrachia; Anura; Pipoidea; Pipidae; Xenopodinae; Xenopus; Xenopus`CSK21_XENLA^CSK21_XENLA^Q:637-212,H:245-392^62.252%ID^E:1.07e-50^RecName: Full=Casein kinase II subunit alpha;^Eukaryota; Metazoa; Chordata; Cr…	.	.	.	.	.	.	.	.	.	GO:0005829^cellular_component^cytosol`GO:0005634^cellular_component^nucleus`GO:0005956^cellular_component^protein kinase CK2 complex`GO:0005524^molecular_function^ATP binding`GO:0044024^molecular_function^histone H2AS1 kinase activity`GO:0106310^molecular_function^protein serine kinase activity`GO:0004674^molecular_function^protein serine/threonine kinase activity`GO:0006302^biological_process^do…	.	.	.	.	WNT, cell cycle,
TRINITY_DN1283_c0_g1	TRINITY_DN1283_c0_g1_i11	NOTC1_MOUSE^NOTC1_MOUSE^Q:1185-499,H:738-981^31.837%ID^E:3.11e-18^RecName: Full=Neurogenic locus notch homolog protein 1;^Eukaryota; Metazoa; Chordata; Craniata; Vertebrata; Euteleostomi; Mammalia; Eutheria; Euarchontoglires; Glires; Rodentia; Myomorpha; Muroidea; Muridae; Murinae; Mus; Mus`NOTC1_MOUSE^NOTC1_MOUSE^Q:1185-496,H:1168-1427^30.916%ID^E:2.37e-13^RecName: Full=Neurogenic locus notch ho…	.	TRINITY_DN1283_c0_g1_i11.p1	469-1191[-]	NOTC1_MOUSE^NOTC1_MOUSE^Q:3-231,H:738-981^31.837%ID^E:7.02e-20^RecName: Full=Neurogenic locus notch homolog protein 1;^Eukaryota; Metazoa; Chordata; Craniata; Vertebrata; Euteleostomi; Mammalia; Eutheria; Euarchontoglires; Glires; Rodentia; Myomorpha; Muroidea; Muridae; Murinae; Mus; Mus`NOTC1_MOUSE^NOTC1_MOUSE^Q:3-232,H:1168-1427^30.916%ID^E:1.23e-14^RecName: Full=Neurogenic locus notch homolog …	PF12661.13^hEGF^Human growth factor-like EGF^59-81^E:0.087`PF12661.13^hEGF^Human growth factor-like EGF^203-225^E:0.087	.	.	.	KEGG:mmu:18128	GO:0001669^cellular_component^acrosomal vesicle`GO:0005912^cellular_component^adherens junction`GO:0016324^cellular_component^apical plasma membrane`GO:0071944^cellular_component^cell periphery`GO:0009986^cellular_component^cell surface`GO:0005737^cellular_component^cytoplasm`GO:0031410^cellular_component^cytoplasmic vesicle`GO:0005856^cellular_component^cytoskeleton`GO:0005829^cellular_component…	GO:0001669^cellular_component^acrosomal vesicle`GO:0005912^cellular_component^adherens junction`GO:0016324^cellular_component^apical plasma membrane`GO:0071944^cellular_component^cell periphery`GO:0009986^cellular_component^cell surface`GO:0005737^cellular_component^cytoplasm`GO:0031410^cellular_component^cytoplasmic vesicle`GO:0005856^cellular_component^cytoskeleton`GO:0005829^cellular_component…	.	.	.	development, testis+sperm, hormonal activity+serotonin+dopamine+follistatin, morphogenesis, eye+photo+retinal+retinol+visual+sox+opsin, neurogenesis+neural_tube, embryonic, proliferation, WNT, Notch, BMP, apoptosis,
TRINITY_DN1283_c0_g1	TRINITY_DN1283_c0_g1_i9	NOTC2_HUMAN^NOTC2_HUMAN^Q:673-77,H:889-1099^36.916%ID^E:2.34e-21^RecName: Full=Neurogenic locus notch homolog protein 2 {ECO:0000305};^Eukaryota; Metazoa; Chordata; Craniata; Vertebrata; Euteleostomi; Mammalia; Eutheria; Euarchontoglires; Primates; Haplorrhini; Catarrhini; Hominidae; Homo`NOTC2_HUMAN^NOTC2_HUMAN^Q:649-77,H:1009-1223^31.944%ID^E:6.06e-16^RecName: Full=Neurogenic locus notch homolo…	.	TRINITY_DN1283_c0_g1_i9.p1	50-751[-]	NOTC2_HUMAN^NOTC2_HUMAN^Q:27-225,H:889-1099^36.916%ID^E:2.2e-22^RecName: Full=Neurogenic locus notch homolog protein 2 {ECO:0000305};^Eukaryota; Metazoa; Chordata; Craniata; Vertebrata; Euteleostomi; Mammalia; Eutheria; Euarchontoglires; Primates; Haplorrhini; Catarrhini; Hominidae; Homo`NOTC2_HUMAN^NOTC2_HUMAN^Q:35-225,H:1009-1223^32.258%ID^E:1.19e-16^RecName: Full=Neurogenic locus notch homolog…	PF12661.13^hEGF^Human growth factor-like EGF^198-218^E:0.056	.	.	.	KEGG:hsa:4853	GO:0009986^cellular_component^cell surface`GO:0005929^cellular_component^cilium`GO:0005789^cellular_component^endoplasmic reticulum membrane`GO:0005576^cellular_component^extracellular region`GO:0000139^cellular_component^Golgi membrane`GO:0016020^cellular_component^membrane`GO:0005654^cellular_component^nucleoplasm`GO:0005634^cellular_component^nucleus`GO:0005886^cellular_component^plasma membra…	GO:0009986^cellular_component^cell surface`GO:0005929^cellular_component^cilium`GO:0005789^cellular_component^endoplasmic reticulum membrane`GO:0005576^cellular_component^extracellular region`GO:0000139^cellular_component^Golgi membrane`GO:0016020^cellular_component^membrane`GO:0005654^cellular_component^nucleoplasm`GO:0005634^cellular_component^nucleus`GO:0005886^cellular_component^plasma membra…	.	.	.	development, morphogenesis, embryonic, proliferation, Notch, BMP, apoptosis,
TRINITY_DN1283_c0_g2	TRINITY_DN1283_c0_g2_i1	FAT4_HUMAN^FAT4_HUMAN^Q:276-55,H:3897-3974^35.897%ID^E:7.87e-09^RecName: Full=Protocadherin Fat 4;^Eukaryota; Metazoa; Chordata; Craniata; Vertebrata; Euteleostomi; Mammalia; Eutheria; Euarchontoglires; Primates; Haplorrhini; Catarrhini; Hominidae; Homo	.	.	.	.	.	.	.	.	KEGG:hsa:79633	GO:0070062^cellular_component^extracellular exosome`GO:0005886^cellular_component^plasma membrane`GO:0005509^molecular_function^calcium ion binding`GO:0098609^biological_process^cell-cell adhesion`GO:0021987^biological_process^cerebral cortex development`GO:0007157^biological_process^heterophilic cell-cell adhesion via plasma membrane cell adhesion molecules`GO:0035329^biological_process^hippo si…	.	.	.	.	development, neurogenesis+neural_tube,
TRINITY_DN1283_c4_g1	TRINITY_DN1283_c4_g1_i1	TEN4_DANRE^TEN4_DANRE^Q:209-9,H:827-889^42.647%ID^E:1.51e-08^RecName: Full=Teneurin-4;^Eukaryota; Metazoa; Chordata; Craniata; Vertebrata; Euteleostomi; Actinopterygii; Neopterygii; Teleostei; Ostariophysi; Cypriniformes; Danionidae; Danioninae; Danio	.	.	.	.	.	.	.	.	.	GO:0005737^cellular_component^cytoplasm`GO:0016020^cellular_component^membrane`GO:0043005^cellular_component^neuron projection`GO:0005634^cellular_component^nucleus`GO:0005886^cellular_component^plasma membrane`GO:0050839^molecular_function^cell adhesion molecule binding`GO:0046982^molecular_function^protein heterodimerization activity`GO:0042803^molecular_function^protein homodimerization activi…	.	.	.	.	development,
TRINITY_DN1283_c4_g2	TRINITY_DN1283_c4_g2_i1	FAT3_HUMAN^FAT3_HUMAN^Q:241-83,H:4030-4086^43.86%ID^E:4.75e-07^RecName: Full=Protocadherin Fat 3;^Eukaryota; Metazoa; Chordata; Craniata; Vertebrata; Euteleostomi; Mammalia; Eutheria; Euarchontoglires; Primates; Haplorrhini; Catarrhini; Hominidae; Homo	.	.	.	.	.	.	.	.	KEGG:hsa:120114	GO:0030425^cellular_component^dendrite`GO:0005886^cellular_component^plasma membrane`GO:0005509^molecular_function^calcium ion binding`GO:0048667^biological_process^cell morphogenesis involved in neuron differentiation`GO:0098609^biological_process^cell-cell adhesion`GO:0016358^biological_process^dendrite development`GO:0007156^biological_process^homophilic cell adhesion via plasma membrane adhes…	.	.	.	.	development, morphogenesis, eye+photo+retinal+retinol+visual+sox+opsin,
TRINITY_DN1285_c0_g1	TRINITY_DN1285_c0_g1_i25	PIRL2_ARATH^PIRL2_ARATH^Q:4097-3696,H:162-301^35.616%ID^E:4.55e-08^RecName: Full=Plant intracellular Ras-group-related LRR protein 2;^Eukaryota; Viridiplantae; Streptophyta; Embryophyta; Tracheophyta; Spermatophyta; Magnoliopsida; eudicotyledons; Gunneridae; Pentapetalae; rosids; malvids; Brassicales; Brassicaceae; Camelineae; Arabidopsis	.	TRINITY_DN1285_c0_g1_i25.p1	690-4823[-]	PIRL2_ARATH^PIRL2_ARATH^Q:243-376,H:162-301^35.616%ID^E:2.84e-08^RecName: Full=Plant intracellular Ras-group-related LRR protein 2;^Eukaryota; Viridiplantae; Streptophyta; Embryophyta; Tracheophyta; Spermatophyta; Magnoliopsida; eudicotyledons; Gunneridae; Pentapetalae; rosids; malvids; Brassicales; Brassicaceae; Camelineae; Arabidopsis	PF00560.39^LRR_1^Leucine Rich Repeat^202-214^E:18000`PF00560.39^LRR_1^Leucine Rich Repeat^284-302^E:660`PF13855.12^LRR_8^Leucine rich repeat^307-363^E:2.9e-09`PF00560.39^LRR_1^Leucine Rich Repeat^307-325^E:1.1`PF13516.12^LRR_6^Leucine Rich repeat^308-318^E:660`PF00560.39^LRR_1^Leucine Rich Repeat^331-348^E:3.6`PF13516.12^LRR_6^Leucine Rich repeat^331-342^E:120`PF13516.12^LRR_6^Leucine Rich repeat…	.	.	.	KEGG:ath:AT3G26500	GO:0055046^biological_process^microgametogenesis	GO:0055046^biological_process^microgametogenesis	GO:0005515^molecular_function^protein binding	.	.	gametogenesis,
TRINITY_DN128948_c0_g3	TRINITY_DN128948_c0_g3_i1	WNT9A_MOUSE^WNT9A_MOUSE^Q:599-1741,H:8-341^36.979%ID^E:4.37e-69^RecName: Full=Protein Wnt-9a;^Eukaryota; Metazoa; Chordata; Craniata; Vertebrata; Euteleostomi; Mammalia; Eutheria; Euarchontoglires; Glires; Rodentia; Myomorpha; Muroidea; Muridae; Murinae; Mus; Mus	.	TRINITY_DN128948_c0_g3_i1.p1	551-1759[+]	WNT9A_CHICK^WNT9A_CHICK^Q:41-397,H:15-330^39.394%ID^E:9.67e-83^RecName: Full=Protein Wnt-9a;^Eukaryota; Metazoa; Chordata; Craniata; Vertebrata; Euteleostomi; Archelosauria; Archosauria; Dinosauria; Saurischia; Theropoda; Coelurosauria; Aves; Neognathae; Galloanserae; Galliformes; Phasianidae; Phasianinae; Gallus	PF00110.24^wnt^wnt family^88-399^E:5.2e-79	.	.	.	KEGG:mmu:216795	GO:0005576^cellular_component^extracellular region`GO:0005102^molecular_function^signaling receptor binding`GO:0060070^biological_process^canonical Wnt signaling pathway`GO:0051216^biological_process^cartilage development`GO:0002062^biological_process^chondrocyte differentiation`GO:0035115^biological_process^embryonic forelimb morphogenesis`GO:0048704^biological_process^embryonic skeletal system …	GO:0005615^cellular_component^extracellular space`GO:0005125^molecular_function^cytokine activity`GO:0005109^molecular_function^frizzled binding`GO:0060070^biological_process^canonical Wnt signaling pathway`GO:0045165^biological_process^cell fate commitment`GO:0061303^biological_process^cornea development in camera-type eye`GO:0072498^biological_process^embryonic skeletal joint development`GO:006…	GO:0005102^molecular_function^signaling receptor binding`GO:0007275^biological_process^multicellular organism development`GO:0016055^biological_process^Wnt signaling pathway`GO:0005576^cellular_component^extracellular region	.	.	development, morphogenesis, embryonic, WNT,
TRINITY_DN1296_c0_g1	TRINITY_DN1296_c0_g1_i10	UBP16_MOUSE^UBP16_MOUSE^Q:4373-3297,H:69-392^40.437%ID^E:4.79e-73^RecName: Full=Ubiquitin carboxyl-terminal hydrolase 16 {ECO:0000255|HAMAP-Rule:MF_03062};^Eukaryota; Metazoa; Chordata; Craniata; Vertebrata; Euteleostomi; Mammalia; Eutheria; Euarchontoglires; Glires; Rodentia; Myomorpha; Muroidea; Muridae; Murinae; Mus; Mus`UBP16_MOUSE^UBP16_MOUSE^Q:2249-1752,H:617-780^50%ID^E:8.7e-40^RecName: Fu…	.	TRINITY_DN1296_c0_g1_i10.p1	1371-4721[-]	UBP16_MOUSE^UBP16_MOUSE^Q:117-475,H:69-392^41.304%ID^E:1.9e-78^RecName: Full=Ubiquitin carboxyl-terminal hydrolase 16 {ECO:0000255|HAMAP-Rule:MF_03062};^Eukaryota; Metazoa; Chordata; Craniata; Vertebrata; Euteleostomi; Mammalia; Eutheria; Euarchontoglires; Glires; Rodentia; Myomorpha; Muroidea; Muridae; Murinae; Mus; Mus`UBP16_MOUSE^UBP16_MOUSE^Q:825-990,H:617-780^50%ID^E:1.87e-40^RecName: Full=U…	PF02148.25^zf-UBP^Zn-finger in ubiquitin-hydrolases and other protein^116-171^E:9.4e-18`PF00443.35^UCH^Ubiquitin carboxyl-terminal hydrolase^244-971^E:6.5e-42	.	.	.	KEGG:mmu:74112	GO:0005737^cellular_component^cytoplasm`GO:0005634^cellular_component^nucleus`GO:0004843^molecular_function^cysteine-type deubiquitinase activity`GO:0004197^molecular_function^cysteine-type endopeptidase activity`GO:0042393^molecular_function^histone binding`GO:0140950^molecular_function^histone H2A deubiquitinase activity`GO:0043024^molecular_function^ribosomal small subunit binding`GO:0003713^m…	GO:0005737^cellular_component^cytoplasm`GO:0005634^cellular_component^nucleus`GO:0004843^molecular_function^cysteine-type deubiquitinase activity`GO:0004197^molecular_function^cysteine-type endopeptidase activity`GO:0042393^molecular_function^histone binding`GO:0140950^molecular_function^histone H2A deubiquitinase activity`GO:0043024^molecular_function^ribosomal small subunit binding`GO:0003713^m…	GO:0008270^molecular_function^zinc ion binding`GO:0004843^molecular_function^cysteine-type deubiquitinase activity`GO:0016579^biological_process^protein deubiquitination	.	.	cell cycle,
TRINITY_DN12990_c0_g1	TRINITY_DN12990_c0_g1_i4	PDS5B_CHICK^PDS5B_CHICK^Q:3-1946,H:283-908^43.252%ID^E:2.76e-160^RecName: Full=Sister chromatid cohesion protein PDS5 homolog B;^Eukaryota; Metazoa; Chordata; Craniata; Vertebrata; Euteleostomi; Archelosauria; Archosauria; Dinosauria; Saurischia; Theropoda; Coelurosauria; Aves; Neognathae; Galloanserae; Galliformes; Phasianidae; Phasianinae; Gallus`PDS5B_CHICK^PDS5B_CHICK^Q:2141-2764,H:909-1116^5…	.	TRINITY_DN12990_c0_g1_i4.p2	2363-3817[+]	PDS5B_RAT^PDS5B_RAT^Q:1-134,H:983-1116^54.815%ID^E:8.1e-45^RecName: Full=Sister chromatid cohesion protein PDS5 homolog B;^Eukaryota; Metazoa; Chordata; Craniata; Vertebrata; Euteleostomi; Mammalia; Eutheria; Euarchontoglires; Glires; Rodentia; Myomorpha; Muroidea; Muridae; Murinae; Rattus	PF20168.4^PDS5^Sister chromatid cohesion protein PDS5 protein^4-117^E:3.2e-25	.	.	.	.	GO:0000785^cellular_component^chromatin`GO:0005634^cellular_component^nucleus`GO:0051301^biological_process^cell division`GO:0007064^biological_process^mitotic sister chromatid cohesion`GO:0008285^biological_process^negative regulation of cell population proliferation	GO:0000785^cellular_component^chromatin`GO:0005634^cellular_component^nucleus`GO:0003677^molecular_function^DNA binding`GO:0051301^biological_process^cell division`GO:0002088^biological_process^lens development in camera-type eye`GO:0007064^biological_process^mitotic sister chromatid cohesion`GO:0008285^biological_process^negative regulation of cell population proliferation`GO:0042127^biological_…	.	.	.	proliferation,
TRINITY_DN129_c0_g2	TRINITY_DN129_c0_g2_i4	ANK2_HUMAN^ANK2_HUMAN^Q:3029-4057,H:266-554^30.747%ID^E:3.36e-25^RecName: Full=Ankyrin-2;^Eukaryota; Metazoa; Chordata; Craniata; Vertebrata; Euteleostomi; Mammalia; Eutheria; Euarchontoglires; Primates; Haplorrhini; Catarrhini; Hominidae; Homo`ANK2_HUMAN^ANK2_HUMAN^Q:3026-4060,H:430-786^28.912%ID^E:3.36e-22^RecName: Full=Ankyrin-2;^Eukaryota; Metazoa; Chordata; Craniata; Vertebrata; Euteleostomi…	.	TRINITY_DN129_c0_g2_i4.p1	2054-4303[+]	ANK2_HUMAN^ANK2_HUMAN^Q:326-664,H:266-583^31.594%ID^E:2.9e-27^RecName: Full=Ankyrin-2;^Eukaryota; Metazoa; Chordata; Craniata; Vertebrata; Euteleostomi; Mammalia; Eutheria; Euarchontoglires; Primates; Haplorrhini; Catarrhini; Hominidae; Homo`ANK2_HUMAN^ANK2_HUMAN^Q:325-672,H:430-789^28.947%ID^E:2.05e-24^RecName: Full=Ankyrin-2;^Eukaryota; Metazoa; Chordata; Craniata; Vertebrata; Euteleostomi; Mam…	PF12796.13^Ank_2^Ankyrin repeats (3 copies)^318-355^E:3.5e-06`PF00023.36^Ank^Ankyrin repeat^326-356^E:5.7e-08`PF13606.12^Ank_3^Ankyrin repeat^326-352^E:4.8e-05`PF13637.12^Ank_4^Ankyrin repeats (many copies)^330-380^E:3.3e-07`PF12796.13^Ank_2^Ankyrin repeats (3 copies)^359-415^E:3.1e-09`PF00023.36^Ank^Ankyrin repeat^361-389^E:8.9e-05`PF12796.13^Ank_2^Ankyrin repeats (3 copies)^431-521^E:1.4e-11`PF…	.	.	.	KEGG:hsa:287	GO:0031672^cellular_component^A band`GO:0016324^cellular_component^apical plasma membrane`GO:0016323^cellular_component^basolateral plasma membrane`GO:0043034^cellular_component^costamere`GO:0005856^cellular_component^cytoskeleton`GO:0005829^cellular_component^cytosol`GO:0005769^cellular_component^early endosome`GO:0014704^cellular_component^intercalated disc`GO:0005764^cellular_component^lysosom…	GO:0031672^cellular_component^A band`GO:0016324^cellular_component^apical plasma membrane`GO:0016323^cellular_component^basolateral plasma membrane`GO:0043034^cellular_component^costamere`GO:0005856^cellular_component^cytoskeleton`GO:0005829^cellular_component^cytosol`GO:0005769^cellular_component^early endosome`GO:0014704^cellular_component^intercalated disc`GO:0005764^cellular_component^lysosom…	GO:0005515^molecular_function^protein binding	.	.	development,
TRINITY_DN1303_c0_g1	TRINITY_DN1303_c0_g1_i13	TENA_DROME^TENA_DROME^Q:13-288,H:741-826^37.234%ID^E:8.26e-13^RecName: Full=Teneurin-a;^Eukaryota; Metazoa; Ecdysozoa; Arthropoda; Hexapoda; Insecta; Pterygota; Neoptera; Endopterygota; Diptera; Brachycera; Muscomorpha; Ephydroidea; Drosophilidae; Drosophila; Sophophora	.	.	.	.	.	.	.	.	KEGG:dme:Dmel_CG42338	GO:0030424^cellular_component^axon`GO:0048788^cellular_component^cytoskeleton of presynaptic active zone`GO:0031012^cellular_component^extracellular matrix`GO:0005576^cellular_component^extracellular region`GO:0031594^cellular_component^neuromuscular junction`GO:0043025^cellular_component^neuronal cell body`GO:0048786^cellular_component^presynaptic active zone`GO:0042734^cellular_component^presyn…	.	.	.	.	development,
TRINITY_DN1303_c0_g1	TRINITY_DN1303_c0_g1_i2	EYS_DROME^EYS_DROME^Q:14-481,H:163-329^32.558%ID^E:5.64e-17^RecName: Full=Protein eyes shut;^Eukaryota; Metazoa; Ecdysozoa; Arthropoda; Hexapoda; Insecta; Pterygota; Neoptera; Endopterygota; Diptera; Brachycera; Muscomorpha; Ephydroidea; Drosophilidae; Drosophila; Sophophora`EYS_DROME^EYS_DROME^Q:29-472,H:206-364^31.707%ID^E:1.41e-16^RecName: Full=Protein eyes shut;^Eukaryota; Metazoa; Ecdysozoa;…	.	TRINITY_DN1303_c0_g1_i2.p1	2-481[+]	EYS_DROME^EYS_DROME^Q:5-160,H:163-329^32.558%ID^E:5.08e-17^RecName: Full=Protein eyes shut;^Eukaryota; Metazoa; Ecdysozoa; Arthropoda; Hexapoda; Insecta; Pterygota; Neoptera; Endopterygota; Diptera; Brachycera; Muscomorpha; Ephydroidea; Drosophilidae; Drosophila; Sophophora`EYS_DROME^EYS_DROME^Q:10-157,H:206-364^31.707%ID^E:1.27e-16^RecName: Full=Protein eyes shut;^Eukaryota; Metazoa; Ecdysozoa; …	PF00008.33^EGF^EGF-like domain^27-56^E:3.5e-05`PF00008.33^EGF^EGF-like domain^63-92^E:0.00012	.	.	.	KEGG:dme:Dmel_CG33955	GO:0009986^cellular_component^cell surface`GO:0031012^cellular_component^extracellular matrix`GO:0005576^cellular_component^extracellular region`GO:0005615^cellular_component^extracellular space`GO:0016020^cellular_component^membrane`GO:0097730^cellular_component^non-motile cilium`GO:0005509^molecular_function^calcium ion binding`GO:0005201^molecular_function^extracellular matrix structural const…	GO:0009986^cellular_component^cell surface`GO:0031012^cellular_component^extracellular matrix`GO:0005576^cellular_component^extracellular region`GO:0005615^cellular_component^extracellular space`GO:0016020^cellular_component^membrane`GO:0097730^cellular_component^non-motile cilium`GO:0005509^molecular_function^calcium ion binding`GO:0005201^molecular_function^extracellular matrix structural const…	.	.	.	development, morphogenesis, circadian rhythm,
TRINITY_DN1303_c0_g1	TRINITY_DN1303_c0_g1_i21	EYS_DROME^EYS_DROME^Q:110-628,H:191-376^34.197%ID^E:5.24e-16^RecName: Full=Protein eyes shut;^Eukaryota; Metazoa; Ecdysozoa; Arthropoda; Hexapoda; Insecta; Pterygota; Neoptera; Endopterygota; Diptera; Brachycera; Muscomorpha; Ephydroidea; Drosophilidae; Drosophila; Sophophora	.	TRINITY_DN1303_c0_g1_i21.p1	35-640[+]	EYS_DROME^EYS_DROME^Q:26-198,H:191-376^34.197%ID^E:5.14e-17^RecName: Full=Protein eyes shut;^Eukaryota; Metazoa; Ecdysozoa; Arthropoda; Hexapoda; Insecta; Pterygota; Neoptera; Endopterygota; Diptera; Brachycera; Muscomorpha; Ephydroidea; Drosophilidae; Drosophila; Sophophora	PF12661.13^hEGF^Human growth factor-like EGF^98-117^E:0.029`PF00008.33^EGF^EGF-like domain^126-157^E:7.8e-06	.	.	.	KEGG:dme:Dmel_CG33955	GO:0009986^cellular_component^cell surface`GO:0031012^cellular_component^extracellular matrix`GO:0005576^cellular_component^extracellular region`GO:0005615^cellular_component^extracellular space`GO:0016020^cellular_component^membrane`GO:0097730^cellular_component^non-motile cilium`GO:0005509^molecular_function^calcium ion binding`GO:0005201^molecular_function^extracellular matrix structural const…	GO:0009986^cellular_component^cell surface`GO:0031012^cellular_component^extracellular matrix`GO:0005576^cellular_component^extracellular region`GO:0005615^cellular_component^extracellular space`GO:0016020^cellular_component^membrane`GO:0097730^cellular_component^non-motile cilium`GO:0005509^molecular_function^calcium ion binding`GO:0005201^molecular_function^extracellular matrix structural const…	.	.	.	development, morphogenesis, circadian rhythm,
TRINITY_DN1303_c0_g1	TRINITY_DN1303_c0_g1_i9	TEN3_HUMAN^TEN3_HUMAN^Q:66-905,H:518-767^29.01%ID^E:2.99e-29^RecName: Full=Teneurin-3 {ECO:0000305};^Eukaryota; Metazoa; Chordata; Craniata; Vertebrata; Euteleostomi; Mammalia; Eutheria; Euarchontoglires; Primates; Haplorrhini; Catarrhini; Hominidae; Homo`TEN3_HUMAN^TEN3_HUMAN^Q:21-737,H:564-784^28.685%ID^E:7.92e-25^RecName: Full=Teneurin-3 {ECO:0000305};^Eukaryota; Metazoa; Chordata; Craniata; V…	.	TRINITY_DN1303_c0_g1_i9.p1	3-905[+]	TEN3_HUMAN^TEN3_HUMAN^Q:22-301,H:518-767^29.01%ID^E:2.69e-29^RecName: Full=Teneurin-3 {ECO:0000305};^Eukaryota; Metazoa; Chordata; Craniata; Vertebrata; Euteleostomi; Mammalia; Eutheria; Euarchontoglires; Primates; Haplorrhini; Catarrhini; Hominidae; Homo`TEN3_HUMAN^TEN3_HUMAN^Q:7-245,H:564-784^28.685%ID^E:7.13e-25^RecName: Full=Teneurin-3 {ECO:0000305};^Eukaryota; Metazoa; Chordata; Craniata; Ve…	PF00008.33^EGF^EGF-like domain^97-125^E:0.00029`PF12661.13^hEGF^Human growth factor-like EGF^98-121^E:0.058	.	.	.	KEGG:hsa:55714	GO:0030424^cellular_component^axon`GO:0016020^cellular_component^membrane`GO:0043005^cellular_component^neuron projection`GO:0005886^cellular_component^plasma membrane`GO:0050839^molecular_function^cell adhesion molecule binding`GO:0046982^molecular_function^protein heterodimerization activity`GO:0042803^molecular_function^protein homodimerization activity`GO:0048593^biological_process^camera-typ…	GO:0030424^cellular_component^axon`GO:0016020^cellular_component^membrane`GO:0043005^cellular_component^neuron projection`GO:0005886^cellular_component^plasma membrane`GO:0050839^molecular_function^cell adhesion molecule binding`GO:0046982^molecular_function^protein heterodimerization activity`GO:0042803^molecular_function^protein homodimerization activity`GO:0048593^biological_process^camera-typ…	.	.	.	development, morphogenesis, eye+photo+retinal+retinol+visual+sox+opsin,
TRINITY_DN1303_c2_g1	TRINITY_DN1303_c2_g1_i1	FAT1_HUMAN^FAT1_HUMAN^Q:112-435,H:4022-4134^33.913%ID^E:1.3e-10^RecName: Full=Protocadherin Fat 1;^Eukaryota; Metazoa; Chordata; Craniata; Vertebrata; Euteleostomi; Mammalia; Eutheria; Euarchontoglires; Primates; Haplorrhini; Catarrhini; Hominidae; Homo`FAT1_HUMAN^FAT1_HUMAN^Q:106-309,H:4096-4167^34.247%ID^E:2.53e-06^RecName: Full=Protocadherin Fat 1;^Eukaryota; Metazoa; Chordata; Craniata; Verte…	.	TRINITY_DN1303_c2_g1_i1.p1	37-462[+]	NBPFP_HUMAN^NBPFP_HUMAN^Q:23-136,H:32-159^35.156%ID^E:2.41e-11^RecName: Full=NBPF family member NBPF26 {ECO:0000305};^Eukaryota; Metazoa; Chordata; Craniata; Vertebrata; Euteleostomi; Mammalia; Eutheria; Euarchontoglires; Primates; Haplorrhini; Catarrhini; Hominidae; Homo`NBPFP_HUMAN^NBPFP_HUMAN^Q:25-103,H:152-235^34.118%ID^E:3.55e-06^RecName: Full=NBPF family member NBPF26 {ECO:0000305};^Eukaryo…	PF12661.13^hEGF^Human growth factor-like EGF^98-117^E:0.05	.	.	.	KEGG:hsa:2195	GO:0016324^cellular_component^apical plasma membrane`GO:0005911^cellular_component^cell-cell junction`GO:0005829^cellular_component^cytosol`GO:0070062^cellular_component^extracellular exosome`GO:0030175^cellular_component^filopodium`GO:0005925^cellular_component^focal adhesion`GO:0030027^cellular_component^lamellipodium`GO:0005634^cellular_component^nucleus`GO:0048471^cellular_component^perinucle…	GO:0005737^cellular_component^cytoplasm	.	.	.	development, morphogenesis, eye+photo+retinal+retinol+visual+sox+opsin,
TRINITY_DN1303_c2_g3	TRINITY_DN1303_c2_g3_i2	FAT_DROME^FAT_DROME^Q:11-268,H:4037-4129^37.634%ID^E:3.11e-10^RecName: Full=Cadherin-related tumor suppressor;^Eukaryota; Metazoa; Ecdysozoa; Arthropoda; Hexapoda; Insecta; Pterygota; Neoptera; Endopterygota; Diptera; Brachycera; Muscomorpha; Ephydroidea; Drosophilidae; Drosophila; Sophophora	.	.	.	.	.	.	.	.	KEGG:dme:Dmel_CG3352	GO:0016324^cellular_component^apical plasma membrane`GO:0016327^cellular_component^apicolateral plasma membrane`GO:0005739^cellular_component^mitochondrion`GO:0005886^cellular_component^plasma membrane`GO:0045296^molecular_function^cadherin binding`GO:0005509^molecular_function^calcium ion binding`GO:0016339^biological_process^calcium-dependent cell-cell adhesion via plasma membrane cell adhesion…	.	.	.	.	development, morphogenesis, proliferation, apoptosis,
TRINITY_DN1303_c2_g3	TRINITY_DN1303_c2_g3_i4	FAT1_HUMAN^FAT1_HUMAN^Q:8-265,H:4037-4125^38.202%ID^E:1.77e-10^RecName: Full=Protocadherin Fat 1;^Eukaryota; Metazoa; Chordata; Craniata; Vertebrata; Euteleostomi; Mammalia; Eutheria; Euarchontoglires; Primates; Haplorrhini; Catarrhini; Hominidae; Homo`FAT1_HUMAN^FAT1_HUMAN^Q:11-265,H:4076-4163^34.091%ID^E:4.42e-09^RecName: Full=Protocadherin Fat 1;^Eukaryota; Metazoa; Chordata; Craniata; Vertebr…	.	.	.	.	.	.	.	.	KEGG:hsa:2195	GO:0016324^cellular_component^apical plasma membrane`GO:0005911^cellular_component^cell-cell junction`GO:0005829^cellular_component^cytosol`GO:0070062^cellular_component^extracellular exosome`GO:0030175^cellular_component^filopodium`GO:0005925^cellular_component^focal adhesion`GO:0030027^cellular_component^lamellipodium`GO:0005634^cellular_component^nucleus`GO:0048471^cellular_component^perinucle…	.	.	.	.	development, morphogenesis, eye+photo+retinal+retinol+visual+sox+opsin,
TRINITY_DN1303_c3_g1	TRINITY_DN1303_c3_g1_i2	FAT4_MOUSE^FAT4_MOUSE^Q:359-102,H:3850-3938^42.391%ID^E:4.34e-15^RecName: Full=Protocadherin Fat 4;^Eukaryota; Metazoa; Chordata; Craniata; Vertebrata; Euteleostomi; Mammalia; Eutheria; Euarchontoglires; Glires; Rodentia; Myomorpha; Muroidea; Muridae; Murinae; Mus; Mus`FAT4_MOUSE^FAT4_MOUSE^Q:311-123,H:4431-4495^37.313%ID^E:1.35e-06^RecName: Full=Protocadherin Fat 4;^Eukaryota; Metazoa; Chordata;…	.	.	.	.	.	.	.	.	KEGG:mmu:329628	GO:0045177^cellular_component^apical part of cell`GO:0005886^cellular_component^plasma membrane`GO:0005509^molecular_function^calcium ion binding`GO:0001658^biological_process^branching involved in ureteric bud morphogenesis`GO:0021987^biological_process^cerebral cortex development`GO:0072137^biological_process^condensed mesenchymal cell proliferation`GO:0048565^biological_process^digestive tract…	.	.	.	.	development, morphogenesis, neurogenesis+neural_tube, proliferation, Notch,
TRINITY_DN13053_c0_g1	TRINITY_DN13053_c0_g1_i1	PSAD1_ARATH^PSAD1_ARATH^Q:732-109,H:1-208^90.385%ID^E:1.48e-126^RecName: Full=Photosystem I reaction center subunit II-1, chloroplastic;^Eukaryota; Viridiplantae; Streptophyta; Embryophyta; Tracheophyta; Spermatophyta; Magnoliopsida; eudicotyledons; Gunneridae; Pentapetalae; rosids; malvids; Brassicales; Brassicaceae; Camelineae; Arabidopsis	.	TRINITY_DN13053_c0_g1_i1.p1	106-732[-]	PSAD1_ARATH^PSAD1_ARATH^Q:1-208,H:1-208^90.385%ID^E:7.6e-137^RecName: Full=Photosystem I reaction center subunit II-1, chloroplastic;^Eukaryota; Viridiplantae; Streptophyta; Embryophyta; Tracheophyta; Spermatophyta; Magnoliopsida; eudicotyledons; Gunneridae; Pentapetalae; rosids; malvids; Brassicales; Brassicaceae; Camelineae; Arabidopsis	PF02531.21^PsaD^PsaD^75-206^E:1.4e-68	.	.	.	KEGG:ath:AT4G02770	GO:0009507^cellular_component^chloroplast`GO:0009941^cellular_component^chloroplast envelope`GO:0009534^cellular_component^chloroplast thylakoid`GO:0009535^cellular_component^chloroplast thylakoid membrane`GO:0005829^cellular_component^cytosol`GO:0009538^cellular_component^photosystem I reaction center`GO:0010287^cellular_component^plastoglobule`GO:0009579^cellular_component^thylakoid`GO:0003729^…	GO:0009507^cellular_component^chloroplast`GO:0009941^cellular_component^chloroplast envelope`GO:0009534^cellular_component^chloroplast thylakoid`GO:0009535^cellular_component^chloroplast thylakoid membrane`GO:0005829^cellular_component^cytosol`GO:0009538^cellular_component^photosystem I reaction center`GO:0010287^cellular_component^plastoglobule`GO:0009579^cellular_component^thylakoid`GO:0003729^…	GO:0015979^biological_process^photosynthesis`GO:0009522^cellular_component^photosystem I`GO:0009538^cellular_component^photosystem I reaction center	.	.	eye+photo+retinal+retinol+visual+sox+opsin,
TRINITY_DN130_c0_g1	TRINITY_DN130_c0_g1_i21	KANK1_HUMAN^KANK1_HUMAN^Q:1142-396,H:1083-1332^60%ID^E:4.41e-92^RecName: Full=KN motif and ankyrin repeat domain-containing protein 1;^Eukaryota; Metazoa; Chordata; Craniata; Vertebrata; Euteleostomi; Mammalia; Eutheria; Euarchontoglires; Primates; Haplorrhini; Catarrhini; Hominidae; Homo	.	TRINITY_DN130_c0_g1_i21.p1	273-1142[-]	KANK1_HUMAN^KANK1_HUMAN^Q:1-253,H:1083-1339^58.366%ID^E:3.01e-95^RecName: Full=KN motif and ankyrin repeat domain-containing protein 1;^Eukaryota; Metazoa; Chordata; Craniata; Vertebrata; Euteleostomi; Mammalia; Eutheria; Euarchontoglires; Primates; Haplorrhini; Catarrhini; Hominidae; Homo	PF12796.13^Ank_2^Ankyrin repeats (3 copies)^66-147^E:7e-11`PF13637.12^Ank_4^Ankyrin repeats (many copies)^72-100^E:1.9e-06`PF00023.36^Ank^Ankyrin repeat^79-112^E:1.7e-06`PF13606.12^Ank_3^Ankyrin repeat^79-108^E:8.2e-05`PF12796.13^Ank_2^Ankyrin repeats (3 copies)^105-182^E:2.8e-12`PF12796.13^Ank_2^Ankyrin repeats (3 copies)^129-216^E:1.4e-20`PF13857.12^Ank_5^Ankyrin repeats (many copies)^149-189^E…	.	.	.	KEGG:hsa:23189	GO:0005938^cellular_component^cell cortex`GO:0005737^cellular_component^cytoplasm`GO:0005856^cellular_component^cytoskeleton`GO:0005634^cellular_component^nucleus`GO:0005886^cellular_component^plasma membrane`GO:0032587^cellular_component^ruffle membrane`GO:0008013^molecular_function^beta-catenin binding`GO:0030674^molecular_function^protein-macromolecule adaptor activity`GO:0030036^biological_pr…	GO:0005938^cellular_component^cell cortex`GO:0005737^cellular_component^cytoplasm`GO:0005856^cellular_component^cytoskeleton`GO:0005634^cellular_component^nucleus`GO:0005886^cellular_component^plasma membrane`GO:0032587^cellular_component^ruffle membrane`GO:0008013^molecular_function^beta-catenin binding`GO:0030674^molecular_function^protein-macromolecule adaptor activity`GO:0030036^biological_pr…	GO:0005515^molecular_function^protein binding	.	.	development, morphogenesis, proliferation, WNT,
TRINITY_DN1310_c0_g1	TRINITY_DN1310_c0_g1_i68	NEO1_RAT^NEO1_RAT^Q:70-1635,H:421-964^47.61%ID^E:1.5e-146^RecName: Full=Neogenin;^Eukaryota; Metazoa; Chordata; Craniata; Vertebrata; Euteleostomi; Mammalia; Eutheria; Euarchontoglires; Glires; Rodentia; Myomorpha; Muroidea; Muridae; Murinae; Rattus`NEO1_RAT^NEO1_RAT^Q:3392-4057,H:958-1191^34.855%ID^E:1.12e-17^RecName: Full=Neogenin;^Eukaryota; Metazoa; Chordata; Craniata; Vertebrata; Euteleostom…	.	TRINITY_DN1310_c0_g1_i68.p1	1-1656[+]	NEO1_RAT^NEO1_RAT^Q:8-545,H:405-964^48.393%ID^E:7.62e-172^RecName: Full=Neogenin;^Eukaryota; Metazoa; Chordata; Craniata; Vertebrata; Euteleostomi; Mammalia; Eutheria; Euarchontoglires; Glires; Rodentia; Myomorpha; Muroidea; Muridae; Murinae; Rattus`NEO1_RAT^NEO1_RAT^Q:10-400,H:601-1024^25.287%ID^E:5.04e-15^RecName: Full=Neogenin;^Eukaryota; Metazoa; Chordata; Craniata; Vertebrata; Euteleostomi; …	PF00041.27^fn3^Fibronectin type III domain^12-93^E:2.6e-13`PF00041.27^fn3^Fibronectin type III domain^110-194^E:3.1e-17`PF00041.27^fn3^Fibronectin type III domain^205-291^E:6.8e-17`PF00041.27^fn3^Fibronectin type III domain^309-387^E:2.4e-09`PF00041.27^fn3^Fibronectin type III domain^408-493^E:1.3e-11	.	.	.	.	GO:0044295^cellular_component^axonal growth cone`GO:0009986^cellular_component^cell surface`GO:0098978^cellular_component^glutamatergic synapse`GO:0030426^cellular_component^growth cone`GO:0097708^cellular_component^intracellular vesicle`GO:0016020^cellular_component^membrane`GO:0043025^cellular_component^neuronal cell body`GO:0005886^cellular_component^plasma membrane`GO:0098797^cellular_compone…	GO:0044295^cellular_component^axonal growth cone`GO:0009986^cellular_component^cell surface`GO:0098978^cellular_component^glutamatergic synapse`GO:0030426^cellular_component^growth cone`GO:0097708^cellular_component^intracellular vesicle`GO:0016020^cellular_component^membrane`GO:0043025^cellular_component^neuronal cell body`GO:0005886^cellular_component^plasma membrane`GO:0098797^cellular_compone…	GO:0005515^molecular_function^protein binding	.	.	BMP,
TRINITY_DN13128_c0_g1	TRINITY_DN13128_c0_g1_i3	LGR4_DANRE^LGR4_DANRE^Q:129-1148,H:50-384^27.473%ID^E:9.95e-14^RecName: Full=Leucine-rich repeat-containing G-protein coupled receptor 4;^Eukaryota; Metazoa; Chordata; Craniata; Vertebrata; Euteleostomi; Actinopterygii; Neopterygii; Teleostei; Ostariophysi; Cypriniformes; Danionidae; Danioninae; Danio`LGR4_DANRE^LGR4_DANRE^Q:174-1100,H:112-441^26.377%ID^E:1.61e-07^RecName: Full=Leucine-rich repea…	.	TRINITY_DN13128_c0_g1_i3.p1	39-1514[+]	LGR4_DANRE^LGR4_DANRE^Q:31-370,H:50-384^27.473%ID^E:1.3e-14^RecName: Full=Leucine-rich repeat-containing G-protein coupled receptor 4;^Eukaryota; Metazoa; Chordata; Craniata; Vertebrata; Euteleostomi; Actinopterygii; Neopterygii; Teleostei; Ostariophysi; Cypriniformes; Danionidae; Danioninae; Danio`LGR4_DANRE^LGR4_DANRE^Q:10-354,H:97-441^26.111%ID^E:2.94e-08^RecName: Full=Leucine-rich repeat-cont…	PF13855.12^LRR_8^Leucine rich repeat^43-88^E:3.7e-06`PF00560.39^LRR_1^Leucine Rich Repeat^44-58^E:180`PF13855.12^LRR_8^Leucine rich repeat^66-125^E:2.2e-08`PF00560.39^LRR_1^Leucine Rich Repeat^67-80^E:21`PF00560.39^LRR_1^Leucine Rich Repeat^91-107^E:6.7`PF00560.39^LRR_1^Leucine Rich Repeat^115-133^E:63`PF13855.12^LRR_8^Leucine rich repeat^137-197^E:7.5e-09`PF00560.39^LRR_1^Leucine Rich Repeat^137…	.	.	.	.	GO:0031012^cellular_component^extracellular matrix`GO:0005615^cellular_component^extracellular space`GO:0005886^cellular_component^plasma membrane`GO:0016500^molecular_function^protein-hormone receptor activity`GO:0004888^molecular_function^transmembrane signaling receptor activity`GO:0030282^biological_process^bone mineralization`GO:0046849^biological_process^bone remodeling`GO:0007186^biologica…	GO:0031012^cellular_component^extracellular matrix`GO:0005615^cellular_component^extracellular space`GO:0005886^cellular_component^plasma membrane`GO:0016500^molecular_function^protein-hormone receptor activity`GO:0004888^molecular_function^transmembrane signaling receptor activity`GO:0030282^biological_process^bone mineralization`GO:0046849^biological_process^bone remodeling`GO:0007186^biologica…	GO:0005515^molecular_function^protein binding	.	.	development, testis+sperm, hormonal activity+serotonin+dopamine+follistatin, gonad, WNT,
TRINITY_DN13159_c0_g1	TRINITY_DN13159_c0_g1_i2	CCNB3_DROME^CCNB3_DROME^Q:2456-1653,H:289-562^52.92%ID^E:8.73e-88^RecName: Full=G2/mitotic-specific cyclin-B3;^Eukaryota; Metazoa; Ecdysozoa; Arthropoda; Hexapoda; Insecta; Pterygota; Neoptera; Endopterygota; Diptera; Brachycera; Muscomorpha; Ephydroidea; Drosophilidae; Drosophila; Sophophora	.	TRINITY_DN13159_c0_g1_i2.p1	1539-2924[-]	CCNB3_DROME^CCNB3_DROME^Q:157-424,H:289-562^52.92%ID^E:5.23e-100^RecName: Full=G2/mitotic-specific cyclin-B3;^Eukaryota; Metazoa; Ecdysozoa; Arthropoda; Hexapoda; Insecta; Pterygota; Neoptera; Endopterygota; Diptera; Brachycera; Muscomorpha; Ephydroidea; Drosophilidae; Drosophila; Sophophora	PF00134.28^Cyclin_N^Cyclin, N-terminal domain^177-300^E:6.7e-42`PF02984.24^Cyclin_C^Cyclin, C-terminal domain^303-418^E:2.9e-28	.	.	.	KEGG:dme:Dmel_CG5814	GO:0005813^cellular_component^centrosome`GO:0000307^cellular_component^cyclin-dependent protein kinase holoenzyme complex`GO:0005737^cellular_component^cytoplasm`GO:0005634^cellular_component^nucleus`GO:0016538^molecular_function^cyclin-dependent protein serine/threonine kinase regulator activity`GO:0000278^biological_process^mitotic cell cycle`GO:0044772^biological_process^mitotic cell cycle pha…	GO:0005813^cellular_component^centrosome`GO:0000307^cellular_component^cyclin-dependent protein kinase holoenzyme complex`GO:0005737^cellular_component^cytoplasm`GO:0005634^cellular_component^nucleus`GO:0016538^molecular_function^cyclin-dependent protein serine/threonine kinase regulator activity`GO:0000278^biological_process^mitotic cell cycle`GO:0044772^biological_process^mitotic cell cycle pha…	.	.	.	cell cycle,
TRINITY_DN13217_c0_g1	TRINITY_DN13217_c0_g1_i21	C10_HUMAN^C10_HUMAN^Q:3602-3261,H:3-114^45.614%ID^E:4.24e-28^RecName: Full=Protein C10;^Eukaryota; Metazoa; Chordata; Craniata; Vertebrata; Euteleostomi; Mammalia; Eutheria; Euarchontoglires; Primates; Haplorrhini; Catarrhini; Hominidae; Homo	.	TRINITY_DN13217_c0_g1_i21.p1	715-2262[+]	.	PF13360.12^PQQ_2^PQQ-like domain^194-285^E:3.7e-06	.	.	.	KEGG:hsa:113246	GO:0005737^cellular_component^cytoplasm`GO:0016607^cellular_component^nuclear speck`GO:0048593^biological_process^camera-type eye morphogenesis`GO:0050890^biological_process^cognition`GO:0021540^biological_process^corpus callosum morphogenesis`GO:0009791^biological_process^post-embryonic development`GO:0036343^biological_process^psychomotor behavior`GO:0014819^biological_process^regulation of ske…	.	.	.	.	development, morphogenesis, eye+photo+retinal+retinol+visual+sox+opsin, embryonic,
TRINITY_DN1321_c0_g1	TRINITY_DN1321_c0_g1_i16	LAM3_CAEEL^LAM3_CAEEL^Q:14001-8953,H:47-1772^42.76%ID^E:0^RecName: Full=Laminin subunit alpha lam-3 {ECO:0000305|PubMed:12783803};^Eukaryota; Metazoa; Ecdysozoa; Nematoda; Chromadorea; Rhabditida; Rhabditina; Rhabditomorpha; Rhabditoidea; Rhabditidae; Peloderinae; Caenorhabditis`LAM3_CAEEL^LAM3_CAEEL^Q:8184-4972,H:2001-3067^23.693%ID^E:4.13e-61^RecName: Full=Laminin subunit alpha lam-3 {ECO:00003…	.	TRINITY_DN1321_c0_g1_i16.p2	464-1645[+]	AKA7G_HUMAN^AKA7G_HUMAN^Q:170-366,H:84-281^39.394%ID^E:7.52e-44^RecName: Full=A-kinase anchor protein 7 isoform gamma;^Eukaryota; Metazoa; Chordata; Craniata; Vertebrata; Euteleostomi; Mammalia; Eutheria; Euarchontoglires; Primates; Haplorrhini; Catarrhini; Hominidae; Homo	PF10469.15^AKAP7_NLS^AKAP7 2'5' RNA ligase-like domain^171-368^E:6.9e-43	.	.	.	KEGG:hsa:9465	GO:0005604^cellular_component^basement membrane`GO:0005576^cellular_component^extracellular region`GO:0009887^biological_process^animal organ morphogenesis`GO:0007409^biological_process^axonogenesis`GO:0009888^biological_process^tissue development	GO:0005829^cellular_component^cytosol`GO:0098686^cellular_component^hippocampal mossy fiber to CA3 synapse`GO:0005634^cellular_component^nucleus`GO:0032991^cellular_component^protein-containing complex`GO:0000166^molecular_function^nucleotide binding`GO:0051018^molecular_function^protein kinase A binding`GO:0034237^molecular_function^protein kinase A regulatory subunit binding`GO:0019901^molecula…	.	.	.	development, morphogenesis,
TRINITY_DN1321_c0_g1	TRINITY_DN1321_c0_g1_i7	LAM3_CAEEL^LAM3_CAEEL^Q:13962-8914,H:47-1772^42.76%ID^E:0^RecName: Full=Laminin subunit alpha lam-3 {ECO:0000305|PubMed:12783803};^Eukaryota; Metazoa; Ecdysozoa; Nematoda; Chromadorea; Rhabditida; Rhabditina; Rhabditomorpha; Rhabditoidea; Rhabditidae; Peloderinae; Caenorhabditis`LAM3_CAEEL^LAM3_CAEEL^Q:8184-4963,H:2001-3070^23.458%ID^E:2.68e-61^RecName: Full=Laminin subunit alpha lam-3 {ECO:00003…	.	TRINITY_DN1321_c0_g1_i7.p1	4363-14181[-]	LAM3_CAEEL^LAM3_CAEEL^Q:74-3073,H:47-3070^34.114%ID^E:0^RecName: Full=Laminin subunit alpha lam-3 {ECO:0000305|PubMed:12783803};^Eukaryota; Metazoa; Ecdysozoa; Nematoda; Chromadorea; Rhabditida; Rhabditina; Rhabditomorpha; Rhabditoidea; Rhabditidae; Peloderinae; Caenorhabditis`LAM3_CAEEL^LAM3_CAEEL^Q:2944-3247,H:2492-2821^22.356%ID^E:5.08e-07^RecName: Full=Laminin subunit alpha lam-3 {ECO:0000305…	PF00055.23^Laminin_N^Laminin N-terminal (Domain VI)^76-322^E:1.9e-60`PF00053.30^Laminin_EGF^Laminin EGF domain^381-441^E:0.00039`PF00053.30^Laminin_EGF^Laminin EGF domain^451-501^E:0.002`PF00053.30^Laminin_EGF^Laminin EGF domain^505-551^E:0.00024`PF00052.24^Laminin_B^Laminin B (Domain IV)^615-759^E:1.3e-25`PF00053.30^Laminin_EGF^Laminin EGF domain^760-781^E:0.0077`PF00053.30^Laminin_EGF^Laminin E…	.	.	.	KEGG:cel:CELE_T22A3.8	GO:0005604^cellular_component^basement membrane`GO:0005576^cellular_component^extracellular region`GO:0009887^biological_process^animal organ morphogenesis`GO:0007409^biological_process^axonogenesis`GO:0009888^biological_process^tissue development	GO:0005604^cellular_component^basement membrane`GO:0005576^cellular_component^extracellular region`GO:0009887^biological_process^animal organ morphogenesis`GO:0007409^biological_process^axonogenesis`GO:0009888^biological_process^tissue development	.	.	.	development, morphogenesis,
TRINITY_DN1322_c0_g1	TRINITY_DN1322_c0_g1_i7	PACN2_MOUSE^PACN2_MOUSE^Q:291-1310,H:11-349^48.387%ID^E:2.18e-103^RecName: Full=Protein kinase C and casein kinase substrate in neurons protein 2;^Eukaryota; Metazoa; Chordata; Craniata; Vertebrata; Euteleostomi; Mammalia; Eutheria; Euarchontoglires; Glires; Rodentia; Myomorpha; Muroidea; Muridae; Murinae; Mus; Mus`PACN2_MOUSE^PACN2_MOUSE^Q:4345-4566,H:417-485^58.667%ID^E:2.88e-16^RecName: Full=P…	.	TRINITY_DN1322_c0_g1_i7.p2	3751-4569[+]	PACN1_DANRE^PACN1_DANRE^Q:194-272,H:375-445^62.5%ID^E:8.25e-22^RecName: Full=Protein kinase C and casein kinase substrate in neurons protein 1;^Eukaryota; Metazoa; Chordata; Craniata; Vertebrata; Euteleostomi; Actinopterygii; Neopterygii; Teleostei; Ostariophysi; Cypriniformes; Danionidae; Danioninae; Danio	PF07653.23^SH3_2^Variant SH3 domain^219-272^E:7.7e-08`PF00018.34^SH3_1^SH3 domain^220-265^E:2.6e-13`PF14604.12^SH3_9^Variant SH3 domain^221-268^E:3.7e-13	.	.	.	KEGG:dre:619246	GO:0005901^cellular_component^caveola`GO:0005911^cellular_component^cell-cell junction`GO:0034451^cellular_component^centriolar satellite`GO:0005737^cellular_component^cytoplasm`GO:0005829^cellular_component^cytosol`GO:0005769^cellular_component^early endosome`GO:0098978^cellular_component^glutamatergic synapse`GO:0016607^cellular_component^nuclear speck`GO:0005886^cellular_component^plasma membr…	GO:0005737^cellular_component^cytoplasm`GO:0030659^cellular_component^cytoplasmic vesicle membrane`GO:0005829^cellular_component^cytosol`GO:0005768^cellular_component^endosome`GO:0043005^cellular_component^neuron projection`GO:0005886^cellular_component^plasma membrane`GO:0032587^cellular_component^ruffle membrane`GO:0045202^cellular_component^synapse`GO:0005543^molecular_function^phospholipid bi…	GO:0005515^molecular_function^protein binding	.	.	morphogenesis,
TRINITY_DN13244_c0_g1	TRINITY_DN13244_c0_g1_i1	HLOX2_HELRO^HLOX2_HELRO^Q:857-606,H:202-285^77.381%ID^E:5.55e-37^RecName: Full=Homeobox protein LOX2;^Eukaryota; Metazoa; Spiralia; Lophotrochozoa; Annelida; Clitellata; Hirudinea; Rhynchobdellida; Glossiphoniidae; Helobdella	.	TRINITY_DN13244_c0_g1_i1.p1	495-1340[-]	UBX_JUNCO^UBX_JUNCO^Q:152-244,H:128-226^69%ID^E:1.18e-41^RecName: Full=Homeotic protein ultrabithorax;^Eukaryota; Metazoa; Ecdysozoa; Arthropoda; Hexapoda; Insecta; Pterygota; Neoptera; Endopterygota; Lepidoptera; Glossata; Ditrysia; Papilionoidea; Nymphalidae; Nymphalinae; Junonia	PF00046.35^Homeodomain^Homeodomain^178-234^E:2.1e-21	.	.	.	.	GO:0005634^cellular_component^nucleus`GO:0000981^molecular_function^DNA-binding transcription factor activity, RNA polymerase II-specific`GO:0000978^molecular_function^RNA polymerase II cis-regulatory region sequence-specific DNA binding`GO:0009952^biological_process^anterior/posterior pattern specification`GO:0006357^biological_process^regulation of transcription by RNA polymerase II	GO:0005634^cellular_component^nucleus`GO:0003700^molecular_function^DNA-binding transcription factor activity`GO:0000981^molecular_function^DNA-binding transcription factor activity, RNA polymerase II-specific`GO:0000978^molecular_function^RNA polymerase II cis-regulatory region sequence-specific DNA binding`GO:0009952^biological_process^anterior/posterior pattern specification`GO:0000122^biologi…	GO:0003677^molecular_function^DNA binding	.	.	hox,
TRINITY_DN13247_c0_g2	TRINITY_DN13247_c0_g2_i3	PPBT_RAT^PPBT_RAT^Q:397-1788,H:29-497^53.04%ID^E:2.68e-145^RecName: Full=Alkaline phosphatase, tissue-nonspecific isozyme {ECO:0000303|PubMed:32710882};^Eukaryota; Metazoa; Chordata; Craniata; Vertebrata; Euteleostomi; Mammalia; Eutheria; Euarchontoglires; Glires; Rodentia; Myomorpha; Muroidea; Muridae; Murinae; Rattus	.	TRINITY_DN13247_c0_g2_i3.p1	289-1902[+]	PPBT_CHICK^PPBT_CHICK^Q:7-509,H:1-507^50.769%ID^E:3.76e-163^RecName: Full=Alkaline phosphatase, tissue-nonspecific isozyme {ECO:0000303|PubMed:8563025};^Eukaryota; Metazoa; Chordata; Craniata; Vertebrata; Euteleostomi; Archelosauria; Archosauria; Dinosauria; Saurischia; Theropoda; Coelurosauria; Aves; Neognathae; Galloanserae; Galliformes; Phasianidae; Phasianinae; Gallus	PF00245.25^Alk_phosphatase^Alkaline phosphatase^58-493^E:1.9e-145	.	.	.	KEGG:gga:396317	GO:0031012^cellular_component^extracellular matrix`GO:0065010^cellular_component^extracellular membrane-bounded organelle`GO:0005615^cellular_component^extracellular space`GO:0005758^cellular_component^mitochondrial intermembrane space`GO:0031966^cellular_component^mitochondrial membrane`GO:0005886^cellular_component^plasma membrane`GO:0098552^cellular_component^side of membrane`GO:0043262^molecu…	GO:0065010^cellular_component^extracellular membrane-bounded organelle`GO:0005758^cellular_component^mitochondrial intermembrane space`GO:0005886^cellular_component^plasma membrane`GO:0098552^cellular_component^side of membrane`GO:0043262^molecular_function^ADP phosphatase activity`GO:0004035^molecular_function^alkaline phosphatase activity`GO:0016887^molecular_function^ATP hydrolysis activity`GO…	GO:0016791^molecular_function^phosphatase activity	.	.	reproduction, development,
TRINITY_DN1324_c0_g1	TRINITY_DN1324_c0_g1_i2	NOTC1_DANRE^NOTC1_DANRE^Q:6705-3427,H:29-1111^29.04%ID^E:7.47e-73^RecName: Full=Neurogenic locus notch homolog protein 1;^Eukaryota; Metazoa; Chordata; Craniata; Vertebrata; Euteleostomi; Actinopterygii; Neopterygii; Teleostei; Ostariophysi; Cypriniformes; Danionidae; Danioninae; Danio`NOTC1_DANRE^NOTC1_DANRE^Q:6720-3448,H:260-1311^28.927%ID^E:9.74e-69^RecName: Full=Neurogenic locus notch homolog…	.	TRINITY_DN1324_c0_g1_i2.p2	109-663[+]	.	.	.	.	.	KEGG:dre:30718	GO:0005634^cellular_component^nucleus`GO:0005886^cellular_component^plasma membrane`GO:0005509^molecular_function^calcium ion binding`GO:0005112^molecular_function^Notch binding`GO:0038023^molecular_function^signaling receptor activity`GO:0001525^biological_process^angiogenesis`GO:0009952^biological_process^anterior/posterior pattern specification`GO:0060271^biological_process^cilium assembly`GO:…	.	.	.	.	development, neurogenesis+neural_tube, Notch,
TRINITY_DN1324_c0_g1	TRINITY_DN1324_c0_g1_i3	NOTC1_DANRE^NOTC1_DANRE^Q:8142-3835,H:57-1400^29.654%ID^E:1.34e-103^RecName: Full=Neurogenic locus notch homolog protein 1;^Eukaryota; Metazoa; Chordata; Craniata; Vertebrata; Euteleostomi; Actinopterygii; Neopterygii; Teleostei; Ostariophysi; Cypriniformes; Danionidae; Danioninae; Danio`NOTC1_DANRE^NOTC1_DANRE^Q:7833-3367,H:32-1344^29.264%ID^E:1.39e-95^RecName: Full=Neurogenic locus notch homolo…	.	TRINITY_DN1324_c0_g1_i3.p1	2650-9735[-]	NOTC1_DANRE^NOTC1_DANRE^Q:532-1967,H:57-1400^30.2%ID^E:3.64e-113^RecName: Full=Neurogenic locus notch homolog protein 1;^Eukaryota; Metazoa; Chordata; Craniata; Vertebrata; Euteleostomi; Actinopterygii; Neopterygii; Teleostei; Ostariophysi; Cypriniformes; Danionidae; Danioninae; Danio`NOTC1_DANRE^NOTC1_DANRE^Q:635-2123,H:32-1344^29.739%ID^E:9.2e-106^RecName: Full=Neurogenic locus notch homolog pr…	PF00092.34^VWA^von Willebrand factor type A domain^226-404^E:2e-27`PF00008.33^EGF^EGF-like domain^537-566^E:8.6e-05`PF12661.13^hEGF^Human growth factor-like EGF^542-561^E:0.051`PF00008.33^EGF^EGF-like domain^937-968^E:2.6e-05`PF12661.13^hEGF^Human growth factor-like EGF^942-965^E:0.0032`PF00008.33^EGF^EGF-like domain^1044-1070^E:0.00013`PF00008.33^EGF^EGF-like domain^1211-1239^E:4.7e-06`PF12661.1…	.	.	.	KEGG:dre:30718	GO:0005634^cellular_component^nucleus`GO:0005886^cellular_component^plasma membrane`GO:0005509^molecular_function^calcium ion binding`GO:0005112^molecular_function^Notch binding`GO:0038023^molecular_function^signaling receptor activity`GO:0001525^biological_process^angiogenesis`GO:0009952^biological_process^anterior/posterior pattern specification`GO:0060271^biological_process^cilium assembly`GO:…	GO:0005634^cellular_component^nucleus`GO:0005886^cellular_component^plasma membrane`GO:0005509^molecular_function^calcium ion binding`GO:0005112^molecular_function^Notch binding`GO:0038023^molecular_function^signaling receptor activity`GO:0001525^biological_process^angiogenesis`GO:0009952^biological_process^anterior/posterior pattern specification`GO:0060271^biological_process^cilium assembly`GO:…	.	.	.	development, neurogenesis+neural_tube, Notch,
TRINITY_DN1324_c0_g1	TRINITY_DN1324_c0_g1_i5	NOTC1_DANRE^NOTC1_DANRE^Q:8438-4143,H:57-1400^29.815%ID^E:1.19e-104^RecName: Full=Neurogenic locus notch homolog protein 1;^Eukaryota; Metazoa; Chordata; Craniata; Vertebrata; Euteleostomi; Actinopterygii; Neopterygii; Teleostei; Ostariophysi; Cypriniformes; Danionidae; Danioninae; Danio`NOTC1_DANRE^NOTC1_DANRE^Q:8444-4320,H:136-1412^27.984%ID^E:5.07e-94^RecName: Full=Neurogenic locus notch homol…	.	TRINITY_DN1324_c0_g1_i5.p1	3288-10031[-]	NOTC1_DANRE^NOTC1_DANRE^Q:532-1963,H:57-1400^30.2%ID^E:2.06e-113^RecName: Full=Neurogenic locus notch homolog protein 1;^Eukaryota; Metazoa; Chordata; Craniata; Vertebrata; Euteleostomi; Actinopterygii; Neopterygii; Teleostei; Ostariophysi; Cypriniformes; Danionidae; Danioninae; Danio`NOTC1_DANRE^NOTC1_DANRE^Q:635-2119,H:32-1344^29.758%ID^E:7.7e-107^RecName: Full=Neurogenic locus notch homolog pr…	PF00092.34^VWA^von Willebrand factor type A domain^226-404^E:1.9e-27`PF00008.33^EGF^EGF-like domain^537-566^E:8.2e-05`PF12661.13^hEGF^Human growth factor-like EGF^542-561^E:0.049`PF00008.33^EGF^EGF-like domain^937-968^E:2.5e-05`PF12661.13^hEGF^Human growth factor-like EGF^942-965^E:0.0031`PF00008.33^EGF^EGF-like domain^1040-1066^E:0.00012`PF00008.33^EGF^EGF-like domain^1207-1235^E:4.4e-06`PF12661…	.	.	.	KEGG:dre:30718	GO:0005634^cellular_component^nucleus`GO:0005886^cellular_component^plasma membrane`GO:0005509^molecular_function^calcium ion binding`GO:0005112^molecular_function^Notch binding`GO:0038023^molecular_function^signaling receptor activity`GO:0001525^biological_process^angiogenesis`GO:0009952^biological_process^anterior/posterior pattern specification`GO:0060271^biological_process^cilium assembly`GO:…	GO:0005634^cellular_component^nucleus`GO:0005886^cellular_component^plasma membrane`GO:0005509^molecular_function^calcium ion binding`GO:0005112^molecular_function^Notch binding`GO:0038023^molecular_function^signaling receptor activity`GO:0001525^biological_process^angiogenesis`GO:0009952^biological_process^anterior/posterior pattern specification`GO:0060271^biological_process^cilium assembly`GO:…	.	.	.	development, neurogenesis+neural_tube, Notch,
TRINITY_DN1328_c0_g1	TRINITY_DN1328_c0_g1_i11	ZASP_DROME^ZASP_DROME^Q:2818-2177,H:7-180^31.336%ID^E:1.09e-21^RecName: Full=PDZ and LIM domain protein Zasp;^Eukaryota; Metazoa; Ecdysozoa; Arthropoda; Hexapoda; Insecta; Pterygota; Neoptera; Endopterygota; Diptera; Brachycera; Muscomorpha; Ephydroidea; Drosophilidae; Drosophila; Sophophora`ZASP_DROME^ZASP_DROME^Q:291-79,H:258-330^41.096%ID^E:6.47e-08^RecName: Full=PDZ and LIM domain protein Zas…	.	TRINITY_DN1328_c0_g1_i11.p1	2129-2839[-]	ZASP_DROME^ZASP_DROME^Q:8-221,H:7-180^31.797%ID^E:1.16e-27^RecName: Full=PDZ and LIM domain protein Zasp;^Eukaryota; Metazoa; Ecdysozoa; Arthropoda; Hexapoda; Insecta; Pterygota; Neoptera; Endopterygota; Diptera; Brachycera; Muscomorpha; Ephydroidea; Drosophilidae; Drosophila; Sophophora	PF00595.29^PDZ^PDZ domain^9-89^E:1.1e-12`PF17820.7^PDZ_6^PDZ domain^37-90^E:1.5e-08	.	.	.	KEGG:dme:Dmel_CG30084	GO:0015629^cellular_component^actin cytoskeleton`GO:0005912^cellular_component^adherens junction`GO:0045177^cellular_component^apical part of cell`GO:0045178^cellular_component^basal part of cell`GO:0016323^cellular_component^basolateral plasma membrane`GO:0031252^cellular_component^cell leading edge`GO:0031941^cellular_component^filamentous actin`GO:0005925^cellular_component^focal adhesion`GO:0…	GO:0015629^cellular_component^actin cytoskeleton`GO:0005912^cellular_component^adherens junction`GO:0045177^cellular_component^apical part of cell`GO:0045178^cellular_component^basal part of cell`GO:0016323^cellular_component^basolateral plasma membrane`GO:0031252^cellular_component^cell leading edge`GO:0031941^cellular_component^filamentous actin`GO:0005925^cellular_component^focal adhesion`GO:0…	GO:0005515^molecular_function^protein binding	.	.	development,
TRINITY_DN13301_c0_g1	TRINITY_DN13301_c0_g1_i15	DRC7_XENTR^DRC7_XENTR^Q:544-2913,H:66-853^53.208%ID^E:0^RecName: Full=Dynein regulatory complex subunit 7;^Eukaryota; Metazoa; Chordata; Craniata; Vertebrata; Euteleostomi; Amphibia; Batrachia; Anura; Pipoidea; Pipidae; Xenopodinae; Xenopus; Silurana	.	TRINITY_DN13301_c0_g1_i15.p1	289-2916[+]	DRC7_XENTR^DRC7_XENTR^Q:86-875,H:66-853^53.952%ID^E:0^RecName: Full=Dynein regulatory complex subunit 7;^Eukaryota; Metazoa; Chordata; Craniata; Vertebrata; Euteleostomi; Amphibia; Batrachia; Anura; Pipoidea; Pipidae; Xenopodinae; Xenopus; Silurana	PF24656.1^CEPT76_peptidase^CEP76 peptidase-like domain^181-221^E:3e-06`PF24667.1^MORN_DRC7^Dynein regulatory complex subunit 7 MORN domain^437-720^E:8.6e-115`PF24671.1^DRC7_C^Dynein regulatory complex subunit 7 C-terminal^777-872^E:1.1e-43	.	.	.	KEGG:xtr:779784	GO:0005737^cellular_component^cytoplasm`GO:0005856^cellular_component^cytoskeleton`GO:0031514^cellular_component^motile cilium`GO:0030317^biological_process^flagellated sperm motility`GO:0007288^biological_process^sperm axoneme assembly`GO:0007283^biological_process^spermatogenesis	GO:0005737^cellular_component^cytoplasm`GO:0005856^cellular_component^cytoskeleton`GO:0031514^cellular_component^motile cilium`GO:0030317^biological_process^flagellated sperm motility`GO:0007288^biological_process^sperm axoneme assembly`GO:0007283^biological_process^spermatogenesis	.	.	.	testis+sperm,
TRINITY_DN1332_c0_g1	TRINITY_DN1332_c0_g1_i11	CWO_DROME^CWO_DROME^Q:5213-4800,H:55-162^42.446%ID^E:7.63e-22^RecName: Full=Transcription factor cwo {ECO:0000305};^Eukaryota; Metazoa; Ecdysozoa; Arthropoda; Hexapoda; Insecta; Pterygota; Neoptera; Endopterygota; Diptera; Brachycera; Muscomorpha; Ephydroidea; Drosophilidae; Drosophila; Sophophora	.	TRINITY_DN1332_c0_g1_i11.p1	3654-5294[-]	CWO_DROME^CWO_DROME^Q:28-165,H:55-162^42.446%ID^E:2.12e-23^RecName: Full=Transcription factor cwo {ECO:0000305};^Eukaryota; Metazoa; Ecdysozoa; Arthropoda; Hexapoda; Insecta; Pterygota; Neoptera; Endopterygota; Diptera; Brachycera; Muscomorpha; Ephydroidea; Drosophilidae; Drosophila; Sophophora	PF00010.31^HLH^Helix-loop-helix DNA-binding domain^37-90^E:7.1e-14	.	.	.	KEGG:dme:Dmel_CG17100	GO:0005654^cellular_component^nucleoplasm`GO:0005634^cellular_component^nucleus`GO:0003700^molecular_function^DNA-binding transcription factor activity`GO:0000981^molecular_function^DNA-binding transcription factor activity, RNA polymerase II-specific`GO:0046983^molecular_function^protein dimerization activity`GO:0000978^molecular_function^RNA polymerase II cis-regulatory region sequence-specific…	GO:0005654^cellular_component^nucleoplasm`GO:0005634^cellular_component^nucleus`GO:0003700^molecular_function^DNA-binding transcription factor activity`GO:0000981^molecular_function^DNA-binding transcription factor activity, RNA polymerase II-specific`GO:0046983^molecular_function^protein dimerization activity`GO:0000978^molecular_function^RNA polymerase II cis-regulatory region sequence-specific…	GO:0046983^molecular_function^protein dimerization activity	.	.	morphogenesis, neurogenesis+neural_tube, circadian rhythm,
TRINITY_DN1332_c7_g1	TRINITY_DN1332_c7_g1_i1	CYC_PECGU^CYC_PECGU^Q:716-390,H:1-109^88.073%ID^E:4.71e-66^RecName: Full=Cytochrome c;^Eukaryota; Metazoa; Spiralia; Lophotrochozoa; Annelida; Polychaeta; Sedentaria; Canalipalpata; Terebellida; Terebelliformia; Pectinariidae; Pectinaria	.	TRINITY_DN1332_c7_g1_i1.p1	384-716[-]	CYC_PECGU^CYC_PECGU^Q:1-109,H:1-109^88.073%ID^E:3.92e-69^RecName: Full=Cytochrome c;^Eukaryota; Metazoa; Spiralia; Lophotrochozoa; Annelida; Polychaeta; Sedentaria; Canalipalpata; Terebellida; Terebelliformia; Pectinariidae; Pectinaria	PF00034.26^Cytochrom_C^Cytochrome c^9-107^E:7.4e-15	.	.	.	.	GO:0005758^cellular_component^mitochondrial intermembrane space`GO:0009055^molecular_function^electron transfer activity`GO:0020037^molecular_function^heme binding`GO:0046872^molecular_function^metal ion binding`GO:0006123^biological_process^mitochondrial electron transport, cytochrome c to oxygen`GO:0006122^biological_process^mitochondrial electron transport, ubiquinol to cytochrome c`GO:0043280…	GO:0005758^cellular_component^mitochondrial intermembrane space`GO:0009055^molecular_function^electron transfer activity`GO:0020037^molecular_function^heme binding`GO:0046872^molecular_function^metal ion binding`GO:0006123^biological_process^mitochondrial electron transport, cytochrome c to oxygen`GO:0006122^biological_process^mitochondrial electron transport, ubiquinol to cytochrome c`GO:0043280…	GO:0009055^molecular_function^electron transfer activity`GO:0020037^molecular_function^heme binding	.	.	apoptosis,
TRINITY_DN13350_c0_g1	TRINITY_DN13350_c0_g1_i1	NEK10_HUMAN^NEK10_HUMAN^Q:637-3075,H:50-839^52.369%ID^E:0^RecName: Full=Serine/threonine-protein kinase Nek10 {ECO:0000305};^Eukaryota; Metazoa; Chordata; Craniata; Vertebrata; Euteleostomi; Mammalia; Eutheria; Euarchontoglires; Primates; Haplorrhini; Catarrhini; Hominidae; Homo`NEK10_HUMAN^NEK10_HUMAN^Q:3682-4173,H:1014-1168^45.122%ID^E:5.8e-29^RecName: Full=Serine/threonine-protein kinase Nek10…	.	TRINITY_DN13350_c0_g1_i1.p1	529-4209[+]	NEK10_HUMAN^NEK10_HUMAN^Q:37-849,H:50-839^52.369%ID^E:0^RecName: Full=Serine/threonine-protein kinase Nek10 {ECO:0000305};^Eukaryota; Metazoa; Chordata; Craniata; Vertebrata; Euteleostomi; Mammalia; Eutheria; Euarchontoglires; Primates; Haplorrhini; Catarrhini; Hominidae; Homo`NEK10_HUMAN^NEK10_HUMAN^Q:1052-1215,H:1014-1168^45.122%ID^E:3.61e-29^RecName: Full=Serine/threonine-protein kinase Nek10 …	PF00069.31^Pkinase^Protein kinase domain^529-793^E:4.4e-61`PF07714.23^PK_Tyr_Ser-Thr^Protein tyrosine and serine/threonine kinase^532-792^E:7.3e-40`PF01163.28^RIO1^RIO1 family^611-687^E:0.00012`PF17667.7^Pkinase_fungal^Fungal protein kinase^640-713^E:1.3e-05	.	.	.	KEGG:hsa:152110	GO:0005576^cellular_component^extracellular region`GO:1902911^cellular_component^protein kinase complex`GO:0005524^molecular_function^ATP binding`GO:0044024^molecular_function^histone H2AS1 kinase activity`GO:0046872^molecular_function^metal ion binding`GO:0004672^molecular_function^protein kinase activity`GO:0106310^molecular_function^protein serine kinase activity`GO:0004674^molecular_function^…	GO:0005576^cellular_component^extracellular region`GO:1902911^cellular_component^protein kinase complex`GO:0005524^molecular_function^ATP binding`GO:0044024^molecular_function^histone H2AS1 kinase activity`GO:0046872^molecular_function^metal ion binding`GO:0004672^molecular_function^protein kinase activity`GO:0106310^molecular_function^protein serine kinase activity`GO:0004674^molecular_function^…	GO:0004672^molecular_function^protein kinase activity`GO:0005524^molecular_function^ATP binding`GO:0006468^biological_process^protein phosphorylation	.	.	cell cycle,
TRINITY_DN13459_c0_g1	TRINITY_DN13459_c0_g1_i6	ATOH1_HUMAN^ATOH1_HUMAN^Q:1325-1507,H:156-216^72.131%ID^E:7.89e-19^RecName: Full=Transcription factor ATOH1 {ECO:0000305};^Eukaryota; Metazoa; Chordata; Craniata; Vertebrata; Euteleostomi; Mammalia; Eutheria; Euarchontoglires; Primates; Haplorrhini; Catarrhini; Hominidae; Homo	.	TRINITY_DN13459_c0_g1_i6.p1	869-1510[+]	ATOH1_PANTR^ATOH1_PANTR^Q:153-213,H:158-218^72.131%ID^E:1.56e-21^RecName: Full=Transcription factor ATOH1 {ECO:0000250|UniProtKB:Q92858};^Eukaryota; Metazoa; Chordata; Craniata; Vertebrata; Euteleostomi; Mammalia; Eutheria; Euarchontoglires; Primates; Haplorrhini; Catarrhini; Hominidae; Pan	PF00010.31^HLH^Helix-loop-helix DNA-binding domain^157-208^E:1.1e-19	.	.	.	KEGG:ptr:461380	GO:0000785^cellular_component^chromatin`GO:0005634^cellular_component^nucleus`GO:0031490^molecular_function^chromatin DNA binding`GO:0001228^molecular_function^DNA-binding transcription activator activity, RNA polymerase II-specific`GO:0003700^molecular_function^DNA-binding transcription factor activity`GO:0000981^molecular_function^DNA-binding transcription factor activity, RNA polymerase II-spe…	GO:0005634^cellular_component^nucleus`GO:0003700^molecular_function^DNA-binding transcription factor activity`GO:0070888^molecular_function^E-box binding`GO:0046983^molecular_function^protein dimerization activity`GO:0061564^biological_process^axon development`GO:0048663^biological_process^neuron fate commitment`GO:0045666^biological_process^positive regulation of neuron differentiation`GO:004594…	GO:0046983^molecular_function^protein dimerization activity	.	.	development, morphogenesis, Notch, apoptosis,
TRINITY_DN13492_c0_g1	TRINITY_DN13492_c0_g1_i2	LHCA2_ARATH^LHCA2_ARATH^Q:838-212,H:49-257^98.565%ID^E:1.97e-149^RecName: Full=Photosystem I chlorophyll a/b-binding protein 2, chloroplastic {ECO:0000303|PubMed:10366881};^Eukaryota; Viridiplantae; Streptophyta; Embryophyta; Tracheophyta; Spermatophyta; Magnoliopsida; eudicotyledons; Gunneridae; Pentapetalae; rosids; malvids; Brassicales; Brassicaceae; Camelineae; Arabidopsis	.	TRINITY_DN13492_c0_g1_i2.p1	209-979[-]	LHCA2_ARATH^LHCA2_ARATH^Q:2-256,H:3-257^95.686%ID^E:1.03e-163^RecName: Full=Photosystem I chlorophyll a/b-binding protein 2, chloroplastic {ECO:0000303|PubMed:10366881};^Eukaryota; Viridiplantae; Streptophyta; Embryophyta; Tracheophyta; Spermatophyta; Magnoliopsida; eudicotyledons; Gunneridae; Pentapetalae; rosids; malvids; Brassicales; Brassicaceae; Camelineae; Arabidopsis	PF00504.26^Chloroa_b-bind^Chlorophyll A-B binding protein^60-226^E:3e-53	.	.	.	KEGG:ath:AT3G61470	GO:0009507^cellular_component^chloroplast`GO:0009534^cellular_component^chloroplast thylakoid`GO:0009535^cellular_component^chloroplast thylakoid membrane`GO:0005829^cellular_component^cytosol`GO:0009522^cellular_component^photosystem I`GO:0009579^cellular_component^thylakoid`GO:0016168^molecular_function^chlorophyll binding`GO:0046872^molecular_function^metal ion binding`GO:0019904^molecular_fun…	GO:0009507^cellular_component^chloroplast`GO:0009534^cellular_component^chloroplast thylakoid`GO:0009535^cellular_component^chloroplast thylakoid membrane`GO:0005829^cellular_component^cytosol`GO:0009522^cellular_component^photosystem I`GO:0009579^cellular_component^thylakoid`GO:0016168^molecular_function^chlorophyll binding`GO:0046872^molecular_function^metal ion binding`GO:0019904^molecular_fun…	.	.	.	eye+photo+retinal+retinol+visual+sox+opsin,
TRINITY_DN13492_c0_g1	TRINITY_DN13492_c0_g1_i3	LHCA2_ARATH^LHCA2_ARATH^Q:813-139,H:33-257^96.889%ID^E:3.36e-159^RecName: Full=Photosystem I chlorophyll a/b-binding protein 2, chloroplastic {ECO:0000303|PubMed:10366881};^Eukaryota; Viridiplantae; Streptophyta; Embryophyta; Tracheophyta; Spermatophyta; Magnoliopsida; eudicotyledons; Gunneridae; Pentapetalae; rosids; malvids; Brassicales; Brassicaceae; Camelineae; Arabidopsis	.	TRINITY_DN13492_c0_g1_i3.p1	136-906[-]	LHCA2_ARATH^LHCA2_ARATH^Q:2-256,H:3-257^95.686%ID^E:8.1e-163^RecName: Full=Photosystem I chlorophyll a/b-binding protein 2, chloroplastic {ECO:0000303|PubMed:10366881};^Eukaryota; Viridiplantae; Streptophyta; Embryophyta; Tracheophyta; Spermatophyta; Magnoliopsida; eudicotyledons; Gunneridae; Pentapetalae; rosids; malvids; Brassicales; Brassicaceae; Camelineae; Arabidopsis	PF00504.26^Chloroa_b-bind^Chlorophyll A-B binding protein^60-226^E:2.3e-53	.	.	.	KEGG:ath:AT3G61470	GO:0009507^cellular_component^chloroplast`GO:0009534^cellular_component^chloroplast thylakoid`GO:0009535^cellular_component^chloroplast thylakoid membrane`GO:0005829^cellular_component^cytosol`GO:0009522^cellular_component^photosystem I`GO:0009579^cellular_component^thylakoid`GO:0016168^molecular_function^chlorophyll binding`GO:0046872^molecular_function^metal ion binding`GO:0019904^molecular_fun…	GO:0009507^cellular_component^chloroplast`GO:0009534^cellular_component^chloroplast thylakoid`GO:0009535^cellular_component^chloroplast thylakoid membrane`GO:0005829^cellular_component^cytosol`GO:0009522^cellular_component^photosystem I`GO:0009579^cellular_component^thylakoid`GO:0016168^molecular_function^chlorophyll binding`GO:0046872^molecular_function^metal ion binding`GO:0019904^molecular_fun…	.	.	.	eye+photo+retinal+retinol+visual+sox+opsin,
TRINITY_DN1351_c0_g1	TRINITY_DN1351_c0_g1_i1	HMX3_DANRE^HMX3_DANRE^Q:199-2,H:164-229^90.909%ID^E:4.9e-29^RecName: Full=Homeobox protein HMX3;^Eukaryota; Metazoa; Chordata; Craniata; Vertebrata; Euteleostomi; Actinopterygii; Neopterygii; Teleostei; Ostariophysi; Cypriniformes; Danionidae; Danioninae; Danio	.	TRINITY_DN1351_c0_g1_i1.p1	2-1483[-]	HMX3_XENTR^HMX3_XENTR^Q:376-494,H:129-237^60.504%ID^E:1.52e-31^RecName: Full=Homeobox protein HMX3;^Eukaryota; Metazoa; Chordata; Craniata; Vertebrata; Euteleostomi; Amphibia; Batrachia; Anura; Pipoidea; Pipidae; Xenopodinae; Xenopus; Silurana	PF00046.35^Homeodomain^Homeodomain^436-492^E:2.7e-19	.	.	.	KEGG:xtr:780290	GO:0005634^cellular_component^nucleus`GO:0000981^molecular_function^DNA-binding transcription factor activity, RNA polymerase II-specific`GO:0000977^molecular_function^RNA polymerase II transcription regulatory region sequence-specific DNA binding`GO:0030154^biological_process^cell differentiation`GO:0042472^biological_process^inner ear morphogenesis`GO:0048840^biological_process^otolith developm…	GO:0005634^cellular_component^nucleus`GO:0003677^molecular_function^DNA binding`GO:0000981^molecular_function^DNA-binding transcription factor activity, RNA polymerase II-specific`GO:0030154^biological_process^cell differentiation`GO:0007399^biological_process^nervous system development	GO:0003677^molecular_function^DNA binding	.	.	development, morphogenesis, hox,
TRINITY_DN1351_c1_g1	TRINITY_DN1351_c1_g1_i1	HXB6A_DANRE^HXB6A_DANRE^Q:12033-11284,H:1-219^39.453%ID^E:3.85e-30^RecName: Full=Homeobox protein Hox-B6a;^Eukaryota; Metazoa; Chordata; Craniata; Vertebrata; Euteleostomi; Actinopterygii; Neopterygii; Teleostei; Ostariophysi; Cypriniformes; Danionidae; Danioninae; Danio	.	TRINITY_DN1351_c1_g1_i1.p1	11161-12033[-]	HXB6A_DANRE^HXB6A_DANRE^Q:1-250,H:1-219^41.406%ID^E:7.55e-43^RecName: Full=Homeobox protein Hox-B6a;^Eukaryota; Metazoa; Chordata; Craniata; Vertebrata; Euteleostomi; Actinopterygii; Neopterygii; Teleostei; Ostariophysi; Cypriniformes; Danionidae; Danioninae; Danio	PF00046.35^Homeodomain^Homeodomain^182-238^E:5.7e-23	.	.	.	KEGG:dre:30341	GO:0005634^cellular_component^nucleus`GO:0000981^molecular_function^DNA-binding transcription factor activity, RNA polymerase II-specific`GO:0000978^molecular_function^RNA polymerase II cis-regulatory region sequence-specific DNA binding`GO:0009952^biological_process^anterior/posterior pattern specification`GO:0006357^biological_process^regulation of transcription by RNA polymerase II	GO:0005634^cellular_component^nucleus`GO:0000981^molecular_function^DNA-binding transcription factor activity, RNA polymerase II-specific`GO:0000978^molecular_function^RNA polymerase II cis-regulatory region sequence-specific DNA binding`GO:0009952^biological_process^anterior/posterior pattern specification`GO:0006357^biological_process^regulation of transcription by RNA polymerase II	GO:0003677^molecular_function^DNA binding	.	.	hox,
TRINITY_DN1351_c1_g1	TRINITY_DN1351_c1_g1_i6	HXD4_MOUSE^HXD4_MOUSE^Q:3366-2650,H:1-219^47.083%ID^E:2.27e-51^RecName: Full=Homeobox protein Hox-D4;^Eukaryota; Metazoa; Chordata; Craniata; Vertebrata; Euteleostomi; Mammalia; Eutheria; Euarchontoglires; Glires; Rodentia; Myomorpha; Muroidea; Muridae; Murinae; Mus; Mus	.	TRINITY_DN1351_c1_g1_i6.p1	2467-3471[-]	HXB4A_DANRE^HXB4A_DANRE^Q:36-300,H:1-240^50.562%ID^E:5.04e-67^RecName: Full=Homeobox protein Hox-B4a;^Eukaryota; Metazoa; Chordata; Craniata; Vertebrata; Euteleostomi; Actinopterygii; Neopterygii; Teleostei; Ostariophysi; Cypriniformes; Danionidae; Danioninae; Danio	PF00046.35^Homeodomain^Homeodomain^208-264^E:4e-23	.	.	.	KEGG:dre:30340	GO:0030054^cellular_component^cell junction`GO:0005654^cellular_component^nucleoplasm`GO:0001228^molecular_function^DNA-binding transcription activator activity, RNA polymerase II-specific`GO:0000977^molecular_function^RNA polymerase II transcription regulatory region sequence-specific DNA binding`GO:0009952^biological_process^anterior/posterior pattern specification`GO:0048704^biological_process…	GO:0005654^cellular_component^nucleoplasm`GO:0000981^molecular_function^DNA-binding transcription factor activity, RNA polymerase II-specific`GO:0000978^molecular_function^RNA polymerase II cis-regulatory region sequence-specific DNA binding`GO:0009952^biological_process^anterior/posterior pattern specification`GO:0048704^biological_process^embryonic skeletal system morphogenesis`GO:0045944^biolo…	GO:0003677^molecular_function^DNA binding	.	.	morphogenesis, embryonic, hox,
TRINITY_DN13608_c0_g1	TRINITY_DN13608_c0_g1_i3	PCDH9_HUMAN^PCDH9_HUMAN^Q:6308-4101,H:25-761^34.267%ID^E:1.1e-108^RecName: Full=Protocadherin-9;^Eukaryota; Metazoa; Chordata; Craniata; Vertebrata; Euteleostomi; Mammalia; Eutheria; Euarchontoglires; Primates; Haplorrhini; Catarrhini; Hominidae; Homo`PCDH9_HUMAN^PCDH9_HUMAN^Q:5816-4065,H:77-665^26.471%ID^E:8e-39^RecName: Full=Protocadherin-9;^Eukaryota; Metazoa; Chordata; Craniata; Vertebrata; E…	.	TRINITY_DN13608_c0_g1_i3.p1	2367-6542[-]	PCDH9_HUMAN^PCDH9_HUMAN^Q:79-814,H:25-761^34.267%ID^E:8.87e-112^RecName: Full=Protocadherin-9;^Eukaryota; Metazoa; Chordata; Craniata; Vertebrata; Euteleostomi; Mammalia; Eutheria; Euarchontoglires; Primates; Haplorrhini; Catarrhini; Hominidae; Homo`PCDH9_HUMAN^PCDH9_HUMAN^Q:243-826,H:77-665^26.471%ID^E:5.84e-40^RecName: Full=Protocadherin-9;^Eukaryota; Metazoa; Chordata; Craniata; Vertebrata; Eu…	PF08266.18^Cadherin_2^Cadherin-like^80-161^E:7.4e-05`PF00028.23^Cadherin^Cadherin domain^198-291^E:3.2e-09`PF00028.23^Cadherin^Cadherin domain^305-398^E:4.4e-17`PF00028.23^Cadherin^Cadherin domain^420-509^E:8.2e-12`PF00028.23^Cadherin^Cadherin domain^523-612^E:1.5e-17`PF00028.23^Cadherin^Cadherin domain^627-718^E:4.3e-18`PF00028.23^Cadherin^Cadherin domain^737-826^E:1.2e-09	.	.	.	KEGG:hsa:5101	GO:0044291^cellular_component^cell-cell contact zone`GO:0098978^cellular_component^glutamatergic synapse`GO:0030426^cellular_component^growth cone`GO:0005886^cellular_component^plasma membrane`GO:0097060^cellular_component^synaptic membrane`GO:0005509^molecular_function^calcium ion binding`GO:0007155^biological_process^cell adhesion`GO:0030900^biological_process^forebrain development`GO:0007156^b…	GO:0044291^cellular_component^cell-cell contact zone`GO:0098978^cellular_component^glutamatergic synapse`GO:0030426^cellular_component^growth cone`GO:0005886^cellular_component^plasma membrane`GO:0097060^cellular_component^synaptic membrane`GO:0005509^molecular_function^calcium ion binding`GO:0007155^biological_process^cell adhesion`GO:0030900^biological_process^forebrain development`GO:0007156^b…	GO:0005509^molecular_function^calcium ion binding`GO:0007156^biological_process^homophilic cell adhesion via plasma membrane adhesion molecules`GO:0016020^cellular_component^membrane	.	.	development,
TRINITY_DN13689_c0_g1	TRINITY_DN13689_c0_g1_i11	OPSD1_MIZYE^OPSD1_MIZYE^Q:713-1816,H:8-372^45.676%ID^E:4.37e-102^RecName: Full=Rhodopsin, GQ-coupled;^Eukaryota; Metazoa; Spiralia; Lophotrochozoa; Mollusca; Bivalvia; Autobranchia; Pteriomorphia; Pectinida; Pectinoidea; Pectinidae; Mizuhopecten	.	TRINITY_DN13689_c0_g1_i11.p1	695-1867[+]	OPSD1_MIZYE^OPSD1_MIZYE^Q:7-390,H:8-390^44.845%ID^E:1.45e-116^RecName: Full=Rhodopsin, GQ-coupled;^Eukaryota; Metazoa; Spiralia; Lophotrochozoa; Mollusca; Bivalvia; Autobranchia; Pteriomorphia; Pectinida; Pectinoidea; Pectinidae; Mizuhopecten	PF10328.15^7TM_GPCR_Srx^Serpentine type 7TM GPCR chemoreceptor Srx^63-235^E:7.2e-11`PF10320.15^7TM_GPCR_Srsx^Serpentine type 7TM GPCR chemoreceptor Srsx^65-349^E:7.7e-11`PF00001.26^7tm_1^7 transmembrane receptor (rhodopsin family)^69-334^E:1.3e-59`PF10323.15^7TM_GPCR_Srv^Serpentine type 7TM GPCR chemoreceptor Srv^133-312^E:9.8e-07	.	.	.	.	GO:0005886^cellular_component^plasma membrane`GO:0008020^molecular_function^G protein-coupled photoreceptor activity`GO:0071482^biological_process^cellular response to light stimulus`GO:0007602^biological_process^phototransduction`GO:0007601^biological_process^visual perception	GO:0005886^cellular_component^plasma membrane`GO:0008020^molecular_function^G protein-coupled photoreceptor activity`GO:0071482^biological_process^cellular response to light stimulus`GO:0007602^biological_process^phototransduction`GO:0007601^biological_process^visual perception	GO:0004930^molecular_function^G protein-coupled receptor activity`GO:0007186^biological_process^G protein-coupled receptor signaling pathway`GO:0016020^cellular_component^membrane	.	.	eye+photo+retinal+retinol+visual+sox+opsin,
TRINITY_DN13689_c0_g1	TRINITY_DN13689_c0_g1_i4	OPSD1_MIZYE^OPSD1_MIZYE^Q:538-1476,H:56-359^47.302%ID^E:1.26e-97^RecName: Full=Rhodopsin, GQ-coupled;^Eukaryota; Metazoa; Spiralia; Lophotrochozoa; Mollusca; Bivalvia; Autobranchia; Pteriomorphia; Pectinida; Pectinoidea; Pectinidae; Mizuhopecten	.	TRINITY_DN13689_c0_g1_i4.p1	658-1503[+]	OPSD1_MIZYE^OPSD1_MIZYE^Q:1-273,H:88-359^49.635%ID^E:3.29e-95^RecName: Full=Rhodopsin, GQ-coupled;^Eukaryota; Metazoa; Spiralia; Lophotrochozoa; Mollusca; Bivalvia; Autobranchia; Pteriomorphia; Pectinida; Pectinoidea; Pectinidae; Mizuhopecten	PF00001.26^7tm_1^7 transmembrane receptor (rhodopsin family)^2-246^E:3.3e-50`PF10328.15^7TM_GPCR_Srx^Serpentine type 7TM GPCR chemoreceptor Srx^2-147^E:3.2e-05`PF10323.15^7TM_GPCR_Srv^Serpentine type 7TM GPCR chemoreceptor Srv^48-224^E:3.1e-07	.	.	.	.	GO:0005886^cellular_component^plasma membrane`GO:0008020^molecular_function^G protein-coupled photoreceptor activity`GO:0071482^biological_process^cellular response to light stimulus`GO:0007602^biological_process^phototransduction`GO:0007601^biological_process^visual perception	GO:0005886^cellular_component^plasma membrane`GO:0008020^molecular_function^G protein-coupled photoreceptor activity`GO:0071482^biological_process^cellular response to light stimulus`GO:0007602^biological_process^phototransduction`GO:0007601^biological_process^visual perception	GO:0004930^molecular_function^G protein-coupled receptor activity`GO:0007186^biological_process^G protein-coupled receptor signaling pathway`GO:0016020^cellular_component^membrane	.	.	eye+photo+retinal+retinol+visual+sox+opsin,
TRINITY_DN1373_c0_g1	TRINITY_DN1373_c0_g1_i39	TTL12_HUMAN^TTL12_HUMAN^Q:3957-2557,H:184-643^39.872%ID^E:5.25e-113^RecName: Full=Tubulin--tyrosine ligase-like protein 12;^Eukaryota; Metazoa; Chordata; Craniata; Vertebrata; Euteleostomi; Mammalia; Eutheria; Euarchontoglires; Primates; Haplorrhini; Catarrhini; Hominidae; Homo	.	TRINITY_DN1373_c0_g1_i39.p1	2554-3876[-]	TTL12_HUMAN^TTL12_HUMAN^Q:2-440,H:212-643^39.002%ID^E:1.11e-108^RecName: Full=Tubulin--tyrosine ligase-like protein 12;^Eukaryota; Metazoa; Chordata; Craniata; Vertebrata; Euteleostomi; Mammalia; Eutheria; Euarchontoglires; Primates; Haplorrhini; Catarrhini; Hominidae; Homo	PF03133.20^TTL^Tubulin-tyrosine ligase family^139-428^E:5.7e-42	.	.	.	KEGG:hsa:23170	GO:0005813^cellular_component^centrosome`GO:0005737^cellular_component^cytoplasm`GO:0005829^cellular_component^cytosol`GO:0030496^cellular_component^midbody`GO:0005634^cellular_component^nucleus`GO:0005886^cellular_component^plasma membrane`GO:0005819^cellular_component^spindle`GO:0005524^molecular_function^ATP binding`GO:1990889^molecular_function^H4K20me3 modified histone binding`GO:0015631^mol…	GO:0005813^cellular_component^centrosome`GO:0005737^cellular_component^cytoplasm`GO:0005829^cellular_component^cytosol`GO:0030496^cellular_component^midbody`GO:0005634^cellular_component^nucleus`GO:0005886^cellular_component^plasma membrane`GO:0005819^cellular_component^spindle`GO:0005524^molecular_function^ATP binding`GO:1990889^molecular_function^H4K20me3 modified histone binding`GO:0015631^mol…	GO:0036211^biological_process^protein modification process	.	.	cell cycle,
TRINITY_DN1373_c0_g1	TRINITY_DN1373_c0_g1_i40	TTL12_MOUSE^TTL12_MOUSE^Q:5308-3872,H:17-493^40%ID^E:2.62e-104^RecName: Full=Tubulin--tyrosine ligase-like protein 12;^Eukaryota; Metazoa; Chordata; Craniata; Vertebrata; Euteleostomi; Mammalia; Eutheria; Euarchontoglires; Glires; Rodentia; Myomorpha; Muroidea; Muridae; Murinae; Mus; Mus`TTL12_MOUSE^TTL12_MOUSE^Q:2750-2394,H:520-638^40.336%ID^E:1.55e-23^RecName: Full=Tubulin--tyrosine ligase-like…	.	TRINITY_DN1373_c0_g1_i40.p1	3869-5320[-]	TTL12_MOUSE^TTL12_MOUSE^Q:5-483,H:17-493^40%ID^E:4.93e-114^RecName: Full=Tubulin--tyrosine ligase-like protein 12;^Eukaryota; Metazoa; Chordata; Craniata; Vertebrata; Euteleostomi; Mammalia; Eutheria; Euarchontoglires; Glires; Rodentia; Myomorpha; Muroidea; Muridae; Murinae; Mus; Mus	PF03133.20^TTL^Tubulin-tyrosine ligase family^327-482^E:1.9e-17	.	.	.	KEGG:mmu:223723	GO:0005813^cellular_component^centrosome`GO:0005829^cellular_component^cytosol`GO:0030496^cellular_component^midbody`GO:0005634^cellular_component^nucleus`GO:0005886^cellular_component^plasma membrane`GO:0005819^cellular_component^spindle`GO:0016881^molecular_function^acid-amino acid ligase activity`GO:0005524^molecular_function^ATP binding`GO:0140096^molecular_function^catalytic activity, acting…	GO:0005813^cellular_component^centrosome`GO:0005829^cellular_component^cytosol`GO:0030496^cellular_component^midbody`GO:0005634^cellular_component^nucleus`GO:0005886^cellular_component^plasma membrane`GO:0005819^cellular_component^spindle`GO:0016881^molecular_function^acid-amino acid ligase activity`GO:0005524^molecular_function^ATP binding`GO:0140096^molecular_function^catalytic activity, acting…	GO:0036211^biological_process^protein modification process	.	.	cell cycle,
TRINITY_DN13748_c0_g1	TRINITY_DN13748_c0_g1_i8	PHF8_DANRE^PHF8_DANRE^Q:6260-4947,H:6-443^57.432%ID^E:1.31e-170^RecName: Full=Histone lysine demethylase PHF8;^Eukaryota; Metazoa; Chordata; Craniata; Vertebrata; Euteleostomi; Actinopterygii; Neopterygii; Teleostei; Ostariophysi; Cypriniformes; Danionidae; Danioninae; Danio`PHF8_DANRE^PHF8_DANRE^Q:2540-2040,H:679-865^37.245%ID^E:1.27e-16^RecName: Full=Histone lysine demethylase PHF8;^Eukaryota; …	.	TRINITY_DN13748_c0_g1_i8.p2	4956-6299[-]	PHF8_DANRE^PHF8_DANRE^Q:14-447,H:6-439^57.5%ID^E:0^RecName: Full=Histone lysine demethylase PHF8;^Eukaryota; Metazoa; Chordata; Craniata; Vertebrata; Euteleostomi; Actinopterygii; Neopterygii; Teleostei; Ostariophysi; Cypriniformes; Danionidae; Danioninae; Danio	PF00628.35^PHD^PHD-finger^16-61^E:5.7e-09`PF13621.12^Cupin_8^Cupin-like domain^176-340^E:5.3e-09`PF02373.28^JmjC^JmjC domain, hydroxylase^252-351^E:5e-11`PF17811.6^JHD^Jumonji helical domain^358-434^E:3.8e-26	.	.	.	KEGG:dre:566534	GO:0005730^cellular_component^nucleolus`GO:0003682^molecular_function^chromatin binding`GO:0032452^molecular_function^histone demethylase activity`GO:0071558^molecular_function^histone H3K27me2/H3K27me3 demethylase activity`GO:0051864^molecular_function^histone H3K36 demethylase activity`GO:0140680^molecular_function^histone H3K36me/H3K36me2 demethylase activity`GO:0032454^molecular_function^hist…	GO:0005730^cellular_component^nucleolus`GO:0003682^molecular_function^chromatin binding`GO:0032452^molecular_function^histone demethylase activity`GO:0071558^molecular_function^histone H3K27me2/H3K27me3 demethylase activity`GO:0051864^molecular_function^histone H3K36 demethylase activity`GO:0140680^molecular_function^histone H3K36me/H3K36me2 demethylase activity`GO:0032454^molecular_function^hist…	.	.	.	development, morphogenesis, embryonic, apoptosis, cell cycle,
TRINITY_DN13813_c0_g1	TRINITY_DN13813_c0_g1_i1	RIPK4_MOUSE^RIPK4_MOUSE^Q:559-1305,H:474-707^30.924%ID^E:2.13e-26^RecName: Full=Receptor-interacting serine/threonine-protein kinase 4;^Eukaryota; Metazoa; Chordata; Craniata; Vertebrata; Euteleostomi; Mammalia; Eutheria; Euarchontoglires; Glires; Rodentia; Myomorpha; Muroidea; Muridae; Murinae; Mus; Mus`RIPK4_MOUSE^RIPK4_MOUSE^Q:562-1050,H:608-764^31.902%ID^E:2.12e-17^RecName: Full=Receptor-inte…	.	TRINITY_DN13813_c0_g1_i1.p1	190-1509[+]	ANK1_HUMAN^ANK1_HUMAN^Q:82-376,H:115-410^31.31%ID^E:2.69e-28^RecName: Full=Ankyrin-1 {ECO:0000305};^Eukaryota; Metazoa; Chordata; Craniata; Vertebrata; Euteleostomi; Mammalia; Eutheria; Euarchontoglires; Primates; Haplorrhini; Catarrhini; Hominidae; Homo`ANK1_HUMAN^ANK1_HUMAN^Q:71-380,H:260-546^29.114%ID^E:3.62e-25^RecName: Full=Ankyrin-1 {ECO:0000305};^Eukaryota; Metazoa; Chordata; Craniata; Ver…	PF12796.13^Ank_2^Ankyrin repeats (3 copies)^69-153^E:7.4e-07`PF12796.13^Ank_2^Ankyrin repeats (3 copies)^84-185^E:2.4e-11`PF00023.36^Ank^Ankyrin repeat^125-153^E:1.8e-05`PF13637.12^Ank_4^Ankyrin repeats (many copies)^127-176^E:7e-06`PF13857.12^Ank_5^Ankyrin repeats (many copies)^142-196^E:7e-07`PF00023.36^Ank^Ankyrin repeat^157-186^E:0.0013`PF12796.13^Ank_2^Ankyrin repeats (3 copies)^160-250^E:4.…	.	.	.	KEGG:hsa:286	GO:0005737^cellular_component^cytoplasm`GO:0016020^cellular_component^membrane`GO:0005524^molecular_function^ATP binding`GO:0044024^molecular_function^histone H2AS1 kinase activity`GO:0106310^molecular_function^protein serine kinase activity`GO:0002009^biological_process^morphogenesis of an epithelium`GO:0051092^biological_process^positive regulation of NF-kappaB transcription factor activity`GO:…	GO:0170014^cellular_component^ankyrin-1 complex`GO:0030673^cellular_component^axolemma`GO:0016323^cellular_component^basolateral plasma membrane`GO:0009898^cellular_component^cytoplasmic side of plasma membrane`GO:0005856^cellular_component^cytoskeleton`GO:0005829^cellular_component^cytosol`GO:0031430^cellular_component^M band`GO:0043005^cellular_component^neuron projection`GO:0005886^cellular_co…	GO:0005515^molecular_function^protein binding	.	.	development, morphogenesis,
TRINITY_DN1385_c1_g3	TRINITY_DN1385_c1_g3_i1	TBA_XENLA^TBA_XENLA^Q:111-1436,H:1-441^84.389%ID^E:0^RecName: Full=Tubulin alpha chain;^Eukaryota; Metazoa; Chordata; Craniata; Vertebrata; Euteleostomi; Amphibia; Batrachia; Anura; Pipoidea; Pipidae; Xenopodinae; Xenopus; Xenopus	.	TRINITY_DN1385_c1_g3_i1.p1	111-1466[+]	TBA_XENLA^TBA_XENLA^Q:1-451,H:1-449^83.814%ID^E:0^RecName: Full=Tubulin alpha chain;^Eukaryota; Metazoa; Chordata; Craniata; Vertebrata; Euteleostomi; Amphibia; Batrachia; Anura; Pipoidea; Pipidae; Xenopodinae; Xenopus; Xenopus	PF00091.31^Tubulin^Tubulin/FtsZ family, GTPase domain^3-215^E:1.1e-62`PF03953.22^Tubulin_C^Tubulin C-terminal domain^264-393^E:1.2e-51	.	.	.	KEGG:xla:100337592	GO:0005737^cellular_component^cytoplasm`GO:0005874^cellular_component^microtubule`GO:0005525^molecular_function^GTP binding`GO:0016787^molecular_function^hydrolase activity`GO:0046872^molecular_function^metal ion binding`GO:0005200^molecular_function^structural constituent of cytoskeleton`GO:0000226^biological_process^microtubule cytoskeleton organization`GO:0000278^biological_process^mitotic cel…	GO:0005737^cellular_component^cytoplasm`GO:0005874^cellular_component^microtubule`GO:0005525^molecular_function^GTP binding`GO:0016787^molecular_function^hydrolase activity`GO:0046872^molecular_function^metal ion binding`GO:0005200^molecular_function^structural constituent of cytoskeleton`GO:0000226^biological_process^microtubule cytoskeleton organization`GO:0000278^biological_process^mitotic cel…	GO:0005525^molecular_function^GTP binding	.	.	cell cycle,
TRINITY_DN1387_c0_g1	TRINITY_DN1387_c0_g1_i3	SVEP1_MOUSE^SVEP1_MOUSE^Q:1690-3879,H:1834-2443^23.378%ID^E:1.82e-18^RecName: Full=Sushi, von Willebrand factor type A, EGF and pentraxin domain-containing protein 1;^Eukaryota; Metazoa; Chordata; Craniata; Vertebrata; Euteleostomi; Mammalia; Eutheria; Euarchontoglires; Glires; Rodentia; Myomorpha; Muroidea; Muridae; Murinae; Mus; Mus`SVEP1_MOUSE^SVEP1_MOUSE^Q:1546-3417,H:2707-3237^23.209%ID^E:5.…	.	TRINITY_DN1387_c0_g1_i3.p1	151-4194[+]	SVEP1_MOUSE^SVEP1_MOUSE^Q:514-1243,H:1834-2443^23.378%ID^E:2.46e-20^RecName: Full=Sushi, von Willebrand factor type A, EGF and pentraxin domain-containing protein 1;^Eukaryota; Metazoa; Chordata; Craniata; Vertebrata; Euteleostomi; Mammalia; Eutheria; Euarchontoglires; Glires; Rodentia; Myomorpha; Muroidea; Muridae; Murinae; Mus; Mus`SVEP1_MOUSE^SVEP1_MOUSE^Q:466-1089,H:2707-3237^23.548%ID^E:7.05…	PF00059.27^Lectin_C^Lectin C-type domain^38-135^E:1.7e-12`PF00059.27^Lectin_C^Lectin C-type domain^291-387^E:2.1e-12	.	.	.	KEGG:mmu:64817	GO:0005737^cellular_component^cytoplasm`GO:0031012^cellular_component^extracellular matrix`GO:0005576^cellular_component^extracellular region`GO:0005615^cellular_component^extracellular space`GO:0016020^cellular_component^membrane`GO:0005634^cellular_component^nucleus`GO:0005509^molecular_function^calcium ion binding`GO:0003682^molecular_function^chromatin binding`GO:0005178^molecular_function^in…	GO:0005737^cellular_component^cytoplasm`GO:0031012^cellular_component^extracellular matrix`GO:0005576^cellular_component^extracellular region`GO:0005615^cellular_component^extracellular space`GO:0016020^cellular_component^membrane`GO:0005634^cellular_component^nucleus`GO:0005509^molecular_function^calcium ion binding`GO:0003682^molecular_function^chromatin binding`GO:0005178^molecular_function^in…	.	.	.	development, morphogenesis,
TRINITY_DN1387_c0_g1	TRINITY_DN1387_c0_g1_i9	SVEP1_MOUSE^SVEP1_MOUSE^Q:1690-3879,H:1834-2443^23.378%ID^E:2.01e-18^RecName: Full=Sushi, von Willebrand factor type A, EGF and pentraxin domain-containing protein 1;^Eukaryota; Metazoa; Chordata; Craniata; Vertebrata; Euteleostomi; Mammalia; Eutheria; Euarchontoglires; Glires; Rodentia; Myomorpha; Muroidea; Muridae; Murinae; Mus; Mus`SVEP1_MOUSE^SVEP1_MOUSE^Q:1546-3417,H:2707-3237^22.933%ID^E:2.…	.	TRINITY_DN1387_c0_g1_i9.p2	6945-7487[+]	CO6_HUMAN^CO6_HUMAN^Q:13-132,H:662-770^28.455%ID^E:9.25e-07^RecName: Full=Complement component C6;^Eukaryota; Metazoa; Chordata; Craniata; Vertebrata; Euteleostomi; Mammalia; Eutheria; Euarchontoglires; Primates; Haplorrhini; Catarrhini; Hominidae; Homo	.	.	.	.	KEGG:hsa:729	GO:0005737^cellular_component^cytoplasm`GO:0031012^cellular_component^extracellular matrix`GO:0005576^cellular_component^extracellular region`GO:0005615^cellular_component^extracellular space`GO:0016020^cellular_component^membrane`GO:0005634^cellular_component^nucleus`GO:0005509^molecular_function^calcium ion binding`GO:0003682^molecular_function^chromatin binding`GO:0005178^molecular_function^in…	GO:0070062^cellular_component^extracellular exosome`GO:0005576^cellular_component^extracellular region`GO:0005615^cellular_component^extracellular space`GO:0005579^cellular_component^membrane attack complex`GO:0005886^cellular_component^plasma membrane`GO:0006956^biological_process^complement activation`GO:0006958^biological_process^complement activation, classical pathway`GO:0001701^biological_p…	.	.	.	development, morphogenesis,
TRINITY_DN1389_c0_g1	TRINITY_DN1389_c0_g1_i3	FAT4_MOUSE^FAT4_MOUSE^Q:52-297,H:3850-3938^34.831%ID^E:3.68e-08^RecName: Full=Protocadherin Fat 4;^Eukaryota; Metazoa; Chordata; Craniata; Vertebrata; Euteleostomi; Mammalia; Eutheria; Euarchontoglires; Glires; Rodentia; Myomorpha; Muroidea; Muridae; Murinae; Mus; Mus`FAT4_MOUSE^FAT4_MOUSE^Q:13-309,H:3873-3980^32.407%ID^E:1.41e-06^RecName: Full=Protocadherin Fat 4;^Eukaryota; Metazoa; Chordata; C…	.	.	.	.	.	.	.	.	KEGG:mmu:329628	GO:0045177^cellular_component^apical part of cell`GO:0005886^cellular_component^plasma membrane`GO:0005509^molecular_function^calcium ion binding`GO:0001658^biological_process^branching involved in ureteric bud morphogenesis`GO:0021987^biological_process^cerebral cortex development`GO:0072137^biological_process^condensed mesenchymal cell proliferation`GO:0048565^biological_process^digestive tract…	.	.	.	.	development, morphogenesis, neurogenesis+neural_tube, proliferation, Notch,
TRINITY_DN1389_c0_g1	TRINITY_DN1389_c0_g1_i4	FAT4_MOUSE^FAT4_MOUSE^Q:52-516,H:3850-4017^29.167%ID^E:7.66e-18^RecName: Full=Protocadherin Fat 4;^Eukaryota; Metazoa; Chordata; Craniata; Vertebrata; Euteleostomi; Mammalia; Eutheria; Euarchontoglires; Glires; Rodentia; Myomorpha; Muroidea; Muridae; Murinae; Mus; Mus`FAT4_MOUSE^FAT4_MOUSE^Q:109-408,H:3813-3938^34.127%ID^E:4.45e-16^RecName: Full=Protocadherin Fat 4;^Eukaryota; Metazoa; Chordata; …	.	.	.	.	.	.	.	.	KEGG:mmu:329628	GO:0045177^cellular_component^apical part of cell`GO:0005886^cellular_component^plasma membrane`GO:0005509^molecular_function^calcium ion binding`GO:0001658^biological_process^branching involved in ureteric bud morphogenesis`GO:0021987^biological_process^cerebral cortex development`GO:0072137^biological_process^condensed mesenchymal cell proliferation`GO:0048565^biological_process^digestive tract…	.	.	.	.	development, morphogenesis, neurogenesis+neural_tube, proliferation, Notch,
TRINITY_DN1389_c0_g1	TRINITY_DN1389_c0_g1_i7	FAT4_MOUSE^FAT4_MOUSE^Q:52-516,H:3850-4017^29.167%ID^E:7.55e-14^RecName: Full=Protocadherin Fat 4;^Eukaryota; Metazoa; Chordata; Craniata; Vertebrata; Euteleostomi; Mammalia; Eutheria; Euarchontoglires; Glires; Rodentia; Myomorpha; Muroidea; Muridae; Murinae; Mus; Mus`FAT4_MOUSE^FAT4_MOUSE^Q:109-408,H:3813-3938^34.921%ID^E:4.38e-10^RecName: Full=Protocadherin Fat 4;^Eukaryota; Metazoa; Chordata; …	.	.	.	.	.	.	.	.	KEGG:mmu:329628	GO:0045177^cellular_component^apical part of cell`GO:0005886^cellular_component^plasma membrane`GO:0005509^molecular_function^calcium ion binding`GO:0001658^biological_process^branching involved in ureteric bud morphogenesis`GO:0021987^biological_process^cerebral cortex development`GO:0072137^biological_process^condensed mesenchymal cell proliferation`GO:0048565^biological_process^digestive tract…	.	.	.	.	development, morphogenesis, neurogenesis+neural_tube, proliferation, Notch,
TRINITY_DN13947_c0_g1	TRINITY_DN13947_c0_g1_i3	NDF1_XENLA^NDF1_XENLA^Q:1739-1416,H:92-199^71.296%ID^E:5.82e-40^RecName: Full=Neurogenic differentiation factor 1;^Eukaryota; Metazoa; Chordata; Craniata; Vertebrata; Euteleostomi; Amphibia; Batrachia; Anura; Pipoidea; Pipidae; Xenopodinae; Xenopus; Xenopus	.	TRINITY_DN13947_c0_g1_i3.p1	765-1973[-]	NDF6A_DANRE^NDF6A_DANRE^Q:68-186,H:67-185^68.067%ID^E:6.74e-51^RecName: Full=Neurogenic differentiation factor 6-A;^Eukaryota; Metazoa; Chordata; Craniata; Vertebrata; Euteleostomi; Actinopterygii; Neopterygii; Teleostei; Ostariophysi; Cypriniformes; Danionidae; Danioninae; Danio	PF00010.31^HLH^Helix-loop-helix DNA-binding domain^90-141^E:6.5e-18`PF12533.13^Neuro_bHLH^Neuronal helix-loop-helix transcription factor^148-224^E:2.1e-15	.	.	.	KEGG:dre:114414	GO:0005737^cellular_component^cytoplasm`GO:0005634^cellular_component^nucleus`GO:0000981^molecular_function^DNA-binding transcription factor activity, RNA polymerase II-specific`GO:0070888^molecular_function^E-box binding`GO:0046982^molecular_function^protein heterodimerization activity`GO:0061564^biological_process^axon development`GO:0045944^biological_process^positive regulation of transcripti…	GO:0005634^cellular_component^nucleus`GO:0000981^molecular_function^DNA-binding transcription factor activity, RNA polymerase II-specific`GO:0070888^molecular_function^E-box binding`GO:0046983^molecular_function^protein dimerization activity`GO:0061564^biological_process^axon development`GO:0050769^biological_process^positive regulation of neurogenesis`GO:0045944^biological_process^positive regul…	GO:0046983^molecular_function^protein dimerization activity	.	.	development,
TRINITY_DN139816_c0_g1	TRINITY_DN139816_c0_g1_i4	FMAR_DROME^FMAR_DROME^Q:524-1360,H:125-402^22.526%ID^E:9.38e-06^RecName: Full=FMRFamide receptor {ECO:0000303|PubMed:12218185};^Eukaryota; Metazoa; Ecdysozoa; Arthropoda; Hexapoda; Insecta; Pterygota; Neoptera; Endopterygota; Diptera; Brachycera; Muscomorpha; Ephydroidea; Drosophilidae; Drosophila; Sophophora	.	TRINITY_DN139816_c0_g1_i4.p1	233-1441[+]	FMAR_DROME^FMAR_DROME^Q:98-376,H:125-402^22.526%ID^E:5.73e-06^RecName: Full=FMRFamide receptor {ECO:0000303|PubMed:12218185};^Eukaryota; Metazoa; Ecdysozoa; Arthropoda; Hexapoda; Insecta; Pterygota; Neoptera; Endopterygota; Diptera; Brachycera; Muscomorpha; Ephydroidea; Drosophilidae; Drosophila; Sophophora	PF00001.26^7tm_1^7 transmembrane receptor (rhodopsin family)^108-363^E:2.4e-14	.	.	.	KEGG:dme:Dmel_CG2114	GO:0016020^cellular_component^membrane`GO:0005886^cellular_component^plasma membrane`GO:0008188^molecular_function^neuropeptide receptor activity`GO:0001653^molecular_function^peptide receptor activity`GO:0008344^biological_process^adult locomotory behavior`GO:0002209^biological_process^behavioral defense response`GO:0007629^biological_process^flight behavior`GO:0007186^biological_process^G prote…	GO:0016020^cellular_component^membrane`GO:0005886^cellular_component^plasma membrane`GO:0008188^molecular_function^neuropeptide receptor activity`GO:0001653^molecular_function^peptide receptor activity`GO:0008344^biological_process^adult locomotory behavior`GO:0002209^biological_process^behavioral defense response`GO:0007629^biological_process^flight behavior`GO:0007186^biological_process^G prote…	GO:0004930^molecular_function^G protein-coupled receptor activity`GO:0007186^biological_process^G protein-coupled receptor signaling pathway`GO:0016020^cellular_component^membrane	.	.	hormonal activity+serotonin+dopamine+follistatin,
TRINITY_DN14088_c0_g1	TRINITY_DN14088_c0_g1_i18	SIR6_CASCN^SIR6_CASCN^Q:3500-4450,H:1-285^52.812%ID^E:4.34e-100^RecName: Full=NAD-dependent protein deacylase sirtuin-6 {ECO:0000305};^Eukaryota; Metazoa; Chordata; Craniata; Vertebrata; Euteleostomi; Mammalia; Eutheria; Euarchontoglires; Glires; Rodentia; Castorimorpha; Castoridae; Castor	.	TRINITY_DN14088_c0_g1_i18.p1	3887-5005[+]	SIR6_CASCN^SIR6_CASCN^Q:1-188,H:96-285^58.421%ID^E:9.01e-72^RecName: Full=NAD-dependent protein deacylase sirtuin-6 {ECO:0000305};^Eukaryota; Metazoa; Chordata; Craniata; Vertebrata; Euteleostomi; Mammalia; Eutheria; Euarchontoglires; Glires; Rodentia; Castorimorpha; Castoridae; Castor	PF02146.23^SIR2^Sir2 family^2-124^E:3.7e-14	.	.	.	.	GO:0000785^cellular_component^chromatin`GO:0000781^cellular_component^chromosome, telomeric region`GO:0005783^cellular_component^endoplasmic reticulum`GO:0005634^cellular_component^nucleus`GO:0031490^molecular_function^chromatin DNA binding`GO:0003684^molecular_function^damaged DNA binding`GO:0140612^molecular_function^DNA damage sensor activity`GO:0046872^molecular_function^metal ion binding`GO:…	GO:0000785^cellular_component^chromatin`GO:0000781^cellular_component^chromosome, telomeric region`GO:0005783^cellular_component^endoplasmic reticulum`GO:0005634^cellular_component^nucleus`GO:0031490^molecular_function^chromatin DNA binding`GO:0003684^molecular_function^damaged DNA binding`GO:0140612^molecular_function^DNA damage sensor activity`GO:0046872^molecular_function^metal ion binding`GO:…	GO:0070403^molecular_function^NAD+ binding	.	.	circadian rhythm,
TRINITY_DN1410_c0_g1	TRINITY_DN1410_c0_g1_i11	RIR1_MOUSE^RIR1_MOUSE^Q:3274-1277,H:1-667^82.609%ID^E:0^RecName: Full=Ribonucleoside-diphosphate reductase large subunit;^Eukaryota; Metazoa; Chordata; Craniata; Vertebrata; Euteleostomi; Mammalia; Eutheria; Euarchontoglires; Glires; Rodentia; Myomorpha; Muroidea; Muridae; Murinae; Mus; Mus`RIR1_MOUSE^RIR1_MOUSE^Q:1163-978,H:668-729^83.871%ID^E:7.19e-24^RecName: Full=Ribonucleoside-diphosphate re…	.	TRINITY_DN1410_c0_g1_i11.p1	1268-3289[-]	RIR1_MOUSE^RIR1_MOUSE^Q:6-671,H:1-667^82.609%ID^E:0^RecName: Full=Ribonucleoside-diphosphate reductase large subunit;^Eukaryota; Metazoa; Chordata; Craniata; Vertebrata; Euteleostomi; Mammalia; Eutheria; Euarchontoglires; Glires; Rodentia; Myomorpha; Muroidea; Muridae; Murinae; Mus; Mus	PF03477.21^ATP-cone^ATP cone domain^6-94^E:6.4e-15`PF00317.26^Ribonuc_red_lgN^Ribonucleotide reductase, all-alpha domain^147-217^E:1.1e-23`PF02867.20^Ribonuc_red_lgC^Ribonucleotide reductase, barrel domain^221-671^E:4.7e-191	.	.	.	KEGG:mmu:20133	GO:0042995^cellular_component^cell projection`GO:0005829^cellular_component^cytosol`GO:0005739^cellular_component^mitochondrion`GO:0043025^cellular_component^neuronal cell body`GO:0005635^cellular_component^nuclear envelope`GO:0005971^cellular_component^ribonucleoside-diphosphate reductase complex`GO:0005524^molecular_function^ATP binding`GO:0097718^molecular_function^disordered domain specific b…	GO:0042995^cellular_component^cell projection`GO:0005829^cellular_component^cytosol`GO:0005739^cellular_component^mitochondrion`GO:0043025^cellular_component^neuronal cell body`GO:0005635^cellular_component^nuclear envelope`GO:0005971^cellular_component^ribonucleoside-diphosphate reductase complex`GO:0005524^molecular_function^ATP binding`GO:0097718^molecular_function^disordered domain specific b…	GO:0004748^molecular_function^ribonucleoside-diphosphate reductase activity, thioredoxin disulfide as acceptor`GO:0005524^molecular_function^ATP binding`GO:0009263^biological_process^deoxyribonucleotide biosynthetic process	.	.	development, gonad, eye+photo+retinal+retinol+visual+sox+opsin, proliferation, cell cycle,
TRINITY_DN1410_c0_g1	TRINITY_DN1410_c0_g1_i15	RIR1_MOUSE^RIR1_MOUSE^Q:3138-721,H:1-792^79.43%ID^E:0^RecName: Full=Ribonucleoside-diphosphate reductase large subunit;^Eukaryota; Metazoa; Chordata; Craniata; Vertebrata; Euteleostomi; Mammalia; Eutheria; Euarchontoglires; Glires; Rodentia; Myomorpha; Muroidea; Muridae; Murinae; Mus; Mus	.	TRINITY_DN1410_c0_g1_i15.p1	718-3153[-]	RIR1_MOUSE^RIR1_MOUSE^Q:6-811,H:1-792^79.182%ID^E:0^RecName: Full=Ribonucleoside-diphosphate reductase large subunit;^Eukaryota; Metazoa; Chordata; Craniata; Vertebrata; Euteleostomi; Mammalia; Eutheria; Euarchontoglires; Glires; Rodentia; Myomorpha; Muroidea; Muridae; Murinae; Mus; Mus	PF03477.21^ATP-cone^ATP cone domain^6-94^E:8.4e-15`PF00317.26^Ribonuc_red_lgN^Ribonucleotide reductase, all-alpha domain^147-217^E:1.5e-23`PF02867.20^Ribonuc_red_lgC^Ribonucleotide reductase, barrel domain^221-742^E:9.8e-222	.	.	.	KEGG:mmu:20133	GO:0042995^cellular_component^cell projection`GO:0005829^cellular_component^cytosol`GO:0005739^cellular_component^mitochondrion`GO:0043025^cellular_component^neuronal cell body`GO:0005635^cellular_component^nuclear envelope`GO:0005971^cellular_component^ribonucleoside-diphosphate reductase complex`GO:0005524^molecular_function^ATP binding`GO:0097718^molecular_function^disordered domain specific b…	GO:0042995^cellular_component^cell projection`GO:0005829^cellular_component^cytosol`GO:0005739^cellular_component^mitochondrion`GO:0043025^cellular_component^neuronal cell body`GO:0005635^cellular_component^nuclear envelope`GO:0005971^cellular_component^ribonucleoside-diphosphate reductase complex`GO:0005524^molecular_function^ATP binding`GO:0097718^molecular_function^disordered domain specific b…	GO:0004748^molecular_function^ribonucleoside-diphosphate reductase activity, thioredoxin disulfide as acceptor`GO:0005524^molecular_function^ATP binding`GO:0009263^biological_process^deoxyribonucleotide biosynthetic process	.	.	development, gonad, eye+photo+retinal+retinol+visual+sox+opsin, proliferation, cell cycle,
TRINITY_DN1415_c0_g2	TRINITY_DN1415_c0_g2_i1	FAT4_MOUSE^FAT4_MOUSE^Q:207-440,H:3865-3947^36.145%ID^E:8.79e-09^RecName: Full=Protocadherin Fat 4;^Eukaryota; Metazoa; Chordata; Craniata; Vertebrata; Euteleostomi; Mammalia; Eutheria; Euarchontoglires; Glires; Rodentia; Myomorpha; Muroidea; Muridae; Murinae; Mus; Mus	.	.	.	.	.	.	.	.	KEGG:mmu:329628	GO:0045177^cellular_component^apical part of cell`GO:0005886^cellular_component^plasma membrane`GO:0005509^molecular_function^calcium ion binding`GO:0001658^biological_process^branching involved in ureteric bud morphogenesis`GO:0021987^biological_process^cerebral cortex development`GO:0072137^biological_process^condensed mesenchymal cell proliferation`GO:0048565^biological_process^digestive tract…	.	.	.	.	development, morphogenesis, neurogenesis+neural_tube, proliferation, Notch,
TRINITY_DN1415_c0_g2	TRINITY_DN1415_c0_g2_i15	TEN3_HUMAN^TEN3_HUMAN^Q:311-940,H:583-774^29.954%ID^E:2.79e-20^RecName: Full=Teneurin-3 {ECO:0000305};^Eukaryota; Metazoa; Chordata; Craniata; Vertebrata; Euteleostomi; Mammalia; Eutheria; Euarchontoglires; Primates; Haplorrhini; Catarrhini; Hominidae; Homo`TEN3_HUMAN^TEN3_HUMAN^Q:326-937,H:519-707^29.439%ID^E:1.24e-16^RecName: Full=Teneurin-3 {ECO:0000305};^Eukaryota; Metazoa; Chordata; Craniata…	.	TRINITY_DN1415_c0_g2_i15.p1	197-940[+]	TEN3_HUMAN^TEN3_HUMAN^Q:39-248,H:583-774^29.954%ID^E:2.63e-21^RecName: Full=Teneurin-3 {ECO:0000305};^Eukaryota; Metazoa; Chordata; Craniata; Vertebrata; Euteleostomi; Mammalia; Eutheria; Euarchontoglires; Primates; Haplorrhini; Catarrhini; Hominidae; Homo`TEN3_HUMAN^TEN3_HUMAN^Q:44-247,H:519-707^29.439%ID^E:1.45e-17^RecName: Full=Teneurin-3 {ECO:0000305};^Eukaryota; Metazoa; Chordata; Craniata; …	PF00053.30^Laminin_EGF^Laminin EGF domain^46-73^E:0.039`PF12661.13^hEGF^Human growth factor-like EGF^47-66^E:0.011	.	.	.	KEGG:hsa:55714	GO:0030424^cellular_component^axon`GO:0016020^cellular_component^membrane`GO:0043005^cellular_component^neuron projection`GO:0005886^cellular_component^plasma membrane`GO:0050839^molecular_function^cell adhesion molecule binding`GO:0046982^molecular_function^protein heterodimerization activity`GO:0042803^molecular_function^protein homodimerization activity`GO:0048593^biological_process^camera-typ…	GO:0030424^cellular_component^axon`GO:0016020^cellular_component^membrane`GO:0043005^cellular_component^neuron projection`GO:0005886^cellular_component^plasma membrane`GO:0050839^molecular_function^cell adhesion molecule binding`GO:0046982^molecular_function^protein heterodimerization activity`GO:0042803^molecular_function^protein homodimerization activity`GO:0048593^biological_process^camera-typ…	.	.	.	development, morphogenesis, eye+photo+retinal+retinol+visual+sox+opsin,
TRINITY_DN1415_c0_g2	TRINITY_DN1415_c0_g2_i18	DLL1_RAT^DLL1_RAT^Q:210-893,H:271-517^34.661%ID^E:4.18e-20^RecName: Full=Delta-like protein 1;^Eukaryota; Metazoa; Chordata; Craniata; Vertebrata; Euteleostomi; Mammalia; Eutheria; Euarchontoglires; Glires; Rodentia; Myomorpha; Muroidea; Muridae; Murinae; Rattus`DLL1_RAT^DLL1_RAT^Q:60-896,H:121-404^24.915%ID^E:7.98e-07^RecName: Full=Delta-like protein 1;^Eukaryota; Metazoa; Chordata; Craniata; Ve…	.	TRINITY_DN1415_c0_g2_i18.p1	48-917[+]	TEN2_MOUSE^TEN2_MOUSE^Q:40-280,H:608-830^31.076%ID^E:2.37e-25^RecName: Full=Teneurin-2;^Eukaryota; Metazoa; Chordata; Craniata; Vertebrata; Euteleostomi; Mammalia; Eutheria; Euarchontoglires; Glires; Rodentia; Myomorpha; Muroidea; Muridae; Murinae; Mus; Mus`TEN2_MOUSE^TEN2_MOUSE^Q:140-286,H:576-706^30.921%ID^E:9.43e-10^RecName: Full=Teneurin-2;^Eukaryota; Metazoa; Chordata; Craniata; Vertebrata; …	PF12661.13^hEGF^Human growth factor-like EGF^43-62^E:0.066`PF12661.13^hEGF^Human growth factor-like EGF^254-275^E:0.0041	.	.	.	KEGG:rno:84010	GO:0005912^cellular_component^adherens junction`GO:0016324^cellular_component^apical plasma membrane`GO:0031410^cellular_component^cytoplasmic vesicle`GO:0045121^cellular_component^membrane raft`GO:0005886^cellular_component^plasma membrane`GO:0005509^molecular_function^calcium ion binding`GO:0005112^molecular_function^Notch binding`GO:0048018^molecular_function^receptor ligand activity`GO:009711…	GO:0030054^cellular_component^cell junction`GO:0005911^cellular_component^cell-cell junction`GO:0030425^cellular_component^dendrite`GO:0043197^cellular_component^dendritic spine`GO:0005783^cellular_component^endoplasmic reticulum`GO:0030175^cellular_component^filopodium`GO:0005794^cellular_component^Golgi apparatus`GO:0030426^cellular_component^growth cone`GO:0043005^cellular_component^neuron pro…	.	.	.	development, morphogenesis, eye+photo+retinal+retinol+visual+sox+opsin, neurogenesis+neural_tube, proliferation, Notch, apoptosis,
TRINITY_DN1415_c0_g2	TRINITY_DN1415_c0_g2_i20	TEN3_HUMAN^TEN3_HUMAN^Q:216-779,H:598-774^30.256%ID^E:3.24e-21^RecName: Full=Teneurin-3 {ECO:0000305};^Eukaryota; Metazoa; Chordata; Craniata; Vertebrata; Euteleostomi; Mammalia; Eutheria; Euarchontoglires; Primates; Haplorrhini; Catarrhini; Hominidae; Homo`TEN3_HUMAN^TEN3_HUMAN^Q:216-776,H:533-707^30.457%ID^E:2.13e-17^RecName: Full=Teneurin-3 {ECO:0000305};^Eukaryota; Metazoa; Chordata; Craniata…	.	TRINITY_DN1415_c0_g2_i20.p1	48-779[+]	TEN3_HUMAN^TEN3_HUMAN^Q:57-244,H:598-774^30.256%ID^E:2.84e-21^RecName: Full=Teneurin-3 {ECO:0000305};^Eukaryota; Metazoa; Chordata; Craniata; Vertebrata; Euteleostomi; Mammalia; Eutheria; Euarchontoglires; Primates; Haplorrhini; Catarrhini; Hominidae; Homo`TEN3_HUMAN^TEN3_HUMAN^Q:57-243,H:533-707^30.457%ID^E:1.87e-17^RecName: Full=Teneurin-3 {ECO:0000305};^Eukaryota; Metazoa; Chordata; Craniata; …	PF00053.30^Laminin_EGF^Laminin EGF domain^41-69^E:0.062`PF12661.13^hEGF^Human growth factor-like EGF^43-62^E:0.023	.	.	.	KEGG:hsa:55714	GO:0030424^cellular_component^axon`GO:0016020^cellular_component^membrane`GO:0043005^cellular_component^neuron projection`GO:0005886^cellular_component^plasma membrane`GO:0050839^molecular_function^cell adhesion molecule binding`GO:0046982^molecular_function^protein heterodimerization activity`GO:0042803^molecular_function^protein homodimerization activity`GO:0048593^biological_process^camera-typ…	GO:0030424^cellular_component^axon`GO:0016020^cellular_component^membrane`GO:0043005^cellular_component^neuron projection`GO:0005886^cellular_component^plasma membrane`GO:0050839^molecular_function^cell adhesion molecule binding`GO:0046982^molecular_function^protein heterodimerization activity`GO:0042803^molecular_function^protein homodimerization activity`GO:0048593^biological_process^camera-typ…	.	.	.	development, morphogenesis, eye+photo+retinal+retinol+visual+sox+opsin,
TRINITY_DN1415_c0_g2	TRINITY_DN1415_c0_g2_i5	NOTC2_RAT^NOTC2_RAT^Q:341-937,H:885-1098^34.722%ID^E:4.07e-18^RecName: Full=Neurogenic locus notch homolog protein 2 {ECO:0000250|UniProtKB:Q04721};^Eukaryota; Metazoa; Chordata; Craniata; Vertebrata; Euteleostomi; Mammalia; Eutheria; Euarchontoglires; Glires; Rodentia; Myomorpha; Muroidea; Muridae; Murinae; Rattus`NOTC2_RAT^NOTC2_RAT^Q:254-940,H:744-985^32.669%ID^E:2.28e-14^RecName: Full=Neuroge…	.	TRINITY_DN1415_c0_g2_i5.p1	197-967[+]	NOTC2_RAT^NOTC2_RAT^Q:49-247,H:885-1098^34.722%ID^E:5.52e-20^RecName: Full=Neurogenic locus notch homolog protein 2 {ECO:0000250|UniProtKB:Q04721};^Eukaryota; Metazoa; Chordata; Craniata; Vertebrata; Euteleostomi; Mammalia; Eutheria; Euarchontoglires; Glires; Rodentia; Myomorpha; Muroidea; Muridae; Murinae; Rattus`NOTC2_RAT^NOTC2_RAT^Q:20-248,H:744-985^32.669%ID^E:7.73e-16^RecName: Full=Neurogeni…	PF00053.30^Laminin_EGF^Laminin EGF domain^46-73^E:0.041`PF12661.13^hEGF^Human growth factor-like EGF^47-66^E:0.011`PF12661.13^hEGF^Human growth factor-like EGF^186-202^E:0.0059`PF12661.13^hEGF^Human growth factor-like EGF^221-242^E:0.0063	.	.	.	.	GO:0009986^cellular_component^cell surface`GO:0005929^cellular_component^cilium`GO:0005829^cellular_component^cytosol`GO:0005576^cellular_component^extracellular region`GO:0098978^cellular_component^glutamatergic synapse`GO:0005634^cellular_component^nucleus`GO:0005886^cellular_component^plasma membrane`GO:0098839^cellular_component^postsynaptic density membrane`GO:0043235^cellular_component^rece…	GO:0009986^cellular_component^cell surface`GO:0005929^cellular_component^cilium`GO:0005829^cellular_component^cytosol`GO:0005576^cellular_component^extracellular region`GO:0098978^cellular_component^glutamatergic synapse`GO:0005634^cellular_component^nucleus`GO:0005886^cellular_component^plasma membrane`GO:0098839^cellular_component^postsynaptic density membrane`GO:0043235^cellular_component^rece…	.	.	.	development, morphogenesis, embryonic, proliferation, Notch, BMP, apoptosis,
TRINITY_DN1415_c1_g1	TRINITY_DN1415_c1_g1_i2	EYS_DROME^EYS_DROME^Q:62-679,H:168-390^30.263%ID^E:2.65e-18^RecName: Full=Protein eyes shut;^Eukaryota; Metazoa; Ecdysozoa; Arthropoda; Hexapoda; Insecta; Pterygota; Neoptera; Endopterygota; Diptera; Brachycera; Muscomorpha; Ephydroidea; Drosophilidae; Drosophila; Sophophora`EYS_DROME^EYS_DROME^Q:113-679,H:152-351^29.756%ID^E:4.78e-12^RecName: Full=Protein eyes shut;^Eukaryota; Metazoa; Ecdysozoa…	.	TRINITY_DN1415_c1_g1_i2.p1	2-679[+]	EYS_DROME^EYS_DROME^Q:21-226,H:168-390^30.263%ID^E:1.18e-18^RecName: Full=Protein eyes shut;^Eukaryota; Metazoa; Ecdysozoa; Arthropoda; Hexapoda; Insecta; Pterygota; Neoptera; Endopterygota; Diptera; Brachycera; Muscomorpha; Ephydroidea; Drosophilidae; Drosophila; Sophophora`EYS_DROME^EYS_DROME^Q:38-226,H:152-351^29.756%ID^E:2.42e-12^RecName: Full=Protein eyes shut;^Eukaryota; Metazoa; Ecdysozoa;…	PF12661.13^hEGF^Human growth factor-like EGF^76-95^E:0.021`PF00008.33^EGF^EGF-like domain^104-135^E:9.1e-05	.	.	.	KEGG:dme:Dmel_CG33955	GO:0009986^cellular_component^cell surface`GO:0031012^cellular_component^extracellular matrix`GO:0005576^cellular_component^extracellular region`GO:0005615^cellular_component^extracellular space`GO:0016020^cellular_component^membrane`GO:0097730^cellular_component^non-motile cilium`GO:0005509^molecular_function^calcium ion binding`GO:0005201^molecular_function^extracellular matrix structural const…	GO:0009986^cellular_component^cell surface`GO:0031012^cellular_component^extracellular matrix`GO:0005576^cellular_component^extracellular region`GO:0005615^cellular_component^extracellular space`GO:0016020^cellular_component^membrane`GO:0097730^cellular_component^non-motile cilium`GO:0005509^molecular_function^calcium ion binding`GO:0005201^molecular_function^extracellular matrix structural const…	.	.	.	development, morphogenesis, circadian rhythm,
TRINITY_DN1415_c1_g1	TRINITY_DN1415_c1_g1_i6	NOTC4_HUMAN^NOTC4_HUMAN^Q:17-685,H:915-1171^31.274%ID^E:2.06e-18^RecName: Full=Neurogenic locus notch homolog protein 4 {ECO:0000305};^Eukaryota; Metazoa; Chordata; Craniata; Vertebrata; Euteleostomi; Mammalia; Eutheria; Euarchontoglires; Primates; Haplorrhini; Catarrhini; Hominidae; Homo`NOTC4_HUMAN^NOTC4_HUMAN^Q:20-685,H:753-966^28.571%ID^E:5.76e-14^RecName: Full=Neurogenic locus notch homolog …	.	TRINITY_DN1415_c1_g1_i6.p1	2-688[+]	NOTC4_HUMAN^NOTC4_HUMAN^Q:6-228,H:915-1171^31.274%ID^E:1.86e-18^RecName: Full=Neurogenic locus notch homolog protein 4 {ECO:0000305};^Eukaryota; Metazoa; Chordata; Craniata; Vertebrata; Euteleostomi; Mammalia; Eutheria; Euarchontoglires; Primates; Haplorrhini; Catarrhini; Hominidae; Homo`NOTC4_HUMAN^NOTC4_HUMAN^Q:7-228,H:753-966^28.571%ID^E:5.18e-14^RecName: Full=Neurogenic locus notch homolog pr…	PF12661.13^hEGF^Human growth factor-like EGF^62-83^E:0.059`PF00008.33^EGF^EGF-like domain^195-226^E:0.00016	.	.	.	KEGG:hsa:4855	GO:0009986^cellular_component^cell surface`GO:0005829^cellular_component^cytosol`GO:0005789^cellular_component^endoplasmic reticulum membrane`GO:0005576^cellular_component^extracellular region`GO:0000139^cellular_component^Golgi membrane`GO:0005654^cellular_component^nucleoplasm`GO:0005634^cellular_component^nucleus`GO:0005886^cellular_component^plasma membrane`GO:0005509^molecular_function^calci…	GO:0009986^cellular_component^cell surface`GO:0005829^cellular_component^cytosol`GO:0005789^cellular_component^endoplasmic reticulum membrane`GO:0005576^cellular_component^extracellular region`GO:0000139^cellular_component^Golgi membrane`GO:0005654^cellular_component^nucleoplasm`GO:0005634^cellular_component^nucleus`GO:0005886^cellular_component^plasma membrane`GO:0005509^molecular_function^calci…	.	.	.	development, morphogenesis, Notch,
TRINITY_DN1415_c1_g1	TRINITY_DN1415_c1_g1_i8	FAT4_HUMAN^FAT4_HUMAN^Q:62-427,H:3848-3979^35.075%ID^E:1.98e-16^RecName: Full=Protocadherin Fat 4;^Eukaryota; Metazoa; Chordata; Craniata; Vertebrata; Euteleostomi; Mammalia; Eutheria; Euarchontoglires; Primates; Haplorrhini; Catarrhini; Hominidae; Homo	.	TRINITY_DN1415_c1_g1_i8.p1	2-454[+]	FAT4_HUMAN^FAT4_HUMAN^Q:21-142,H:3848-3979^35.075%ID^E:2.81e-16^RecName: Full=Protocadherin Fat 4;^Eukaryota; Metazoa; Chordata; Craniata; Vertebrata; Euteleostomi; Mammalia; Eutheria; Euarchontoglires; Primates; Haplorrhini; Catarrhini; Hominidae; Homo	PF12661.13^hEGF^Human growth factor-like EGF^76-95^E:0.012	.	.	.	KEGG:hsa:79633	GO:0070062^cellular_component^extracellular exosome`GO:0005886^cellular_component^plasma membrane`GO:0005509^molecular_function^calcium ion binding`GO:0098609^biological_process^cell-cell adhesion`GO:0021987^biological_process^cerebral cortex development`GO:0007157^biological_process^heterophilic cell-cell adhesion via plasma membrane cell adhesion molecules`GO:0035329^biological_process^hippo si…	GO:0070062^cellular_component^extracellular exosome`GO:0005886^cellular_component^plasma membrane`GO:0005509^molecular_function^calcium ion binding`GO:0098609^biological_process^cell-cell adhesion`GO:0021987^biological_process^cerebral cortex development`GO:0007157^biological_process^heterophilic cell-cell adhesion via plasma membrane cell adhesion molecules`GO:0035329^biological_process^hippo si…	.	.	.	development, neurogenesis+neural_tube,
TRINITY_DN1417_c0_g1	TRINITY_DN1417_c0_g1_i1	CODA1_MOUSE^CODA1_MOUSE^Q:1916-1383,H:61-219^38.587%ID^E:4.85e-08^RecName: Full=Collagen alpha-1(XIII) chain;^Eukaryota; Metazoa; Chordata; Craniata; Vertebrata; Euteleostomi; Mammalia; Eutheria; Euarchontoglires; Glires; Rodentia; Myomorpha; Muroidea; Muridae; Murinae; Mus; Mus	.	TRINITY_DN1417_c0_g1_i1.p1	3-2111[-]	COLL4_MIMIV^COLL4_MIMIV^Q:147-698,H:70-571^35.253%ID^E:3.86e-56^RecName: Full=Collagen-like protein 4;^Viruses; Varidnaviria; Bamfordvirae; Nucleocytoviricota; Megaviricetes; Imitervirales; Mimiviridae; Megamimivirinae; Mimivirus; Mimivirus bradfordmassiliense`COLL4_MIMIV^COLL4_MIMIV^Q:125-638,H:152-568^33.463%ID^E:2.62e-40^RecName: Full=Collagen-like protein 4;^Viruses; Varidnaviria; Bamfordvira…	PF01391.23^Collagen^Collagen triple helix repeat (20 copies)^126-175^E:1.4e-08`PF01391.23^Collagen^Collagen triple helix repeat (20 copies)^191-248^E:5.8e-08`PF01391.23^Collagen^Collagen triple helix repeat (20 copies)^289-346^E:1.2e-08`PF01391.23^Collagen^Collagen triple helix repeat (20 copies)^325-383^E:1.8e-07`PF01391.23^Collagen^Collagen triple helix repeat (20 copies)^376-431^E:5e-07`PF0139…	.	.	.	KEGG:vg:9924847	GO:0005911^cellular_component^cell-cell junction`GO:0005581^cellular_component^collagen trimer`GO:0062023^cellular_component^collagen-containing extracellular matrix`GO:0045211^cellular_component^postsynaptic membrane`GO:0008201^molecular_function^heparin binding`GO:0030154^biological_process^cell differentiation`GO:0098609^biological_process^cell-cell adhesion`GO:0007160^biological_process^cell-…	GO:0044423^cellular_component^virion component	.	.	.	morphogenesis,
TRINITY_DN1417_c0_g1	TRINITY_DN1417_c0_g1_i40	COAA1_HUMAN^COAA1_HUMAN^Q:1592-1404,H:324-389^56.061%ID^E:1.04e-06^RecName: Full=Collagen alpha-1(X) chain;^Eukaryota; Metazoa; Chordata; Craniata; Vertebrata; Euteleostomi; Mammalia; Eutheria; Euarchontoglires; Primates; Haplorrhini; Catarrhini; Hominidae; Homo	.	TRINITY_DN1417_c0_g1_i40.p1	3-2027[-]	COLL4_MIMIV^COLL4_MIMIV^Q:57-667,H:2-562^33.492%ID^E:1.44e-57^RecName: Full=Collagen-like protein 4;^Viruses; Varidnaviria; Bamfordvirae; Nucleocytoviricota; Megaviricetes; Imitervirales; Mimiviridae; Megamimivirinae; Mimivirus; Mimivirus bradfordmassiliense`COLL4_MIMIV^COLL4_MIMIV^Q:255-669,H:71-480^37.875%ID^E:2.19e-49^RecName: Full=Collagen-like protein 4;^Viruses; Varidnaviria; Bamfordvirae; …	PF01391.23^Collagen^Collagen triple helix repeat (20 copies)^126-176^E:7.1e-08`PF01391.23^Collagen^Collagen triple helix repeat (20 copies)^154-210^E:8e-09`PF01391.23^Collagen^Collagen triple helix repeat (20 copies)^246-301^E:7.8e-08`PF01391.23^Collagen^Collagen triple helix repeat (20 copies)^345-402^E:5.4e-07`PF01391.23^Collagen^Collagen triple helix repeat (20 copies)^416-466^E:5.9e-07`PF0139…	.	.	.	KEGG:vg:9924847	GO:0005581^cellular_component^collagen trimer`GO:0005599^cellular_component^collagen type X trimer`GO:0062023^cellular_component^collagen-containing extracellular matrix`GO:0005788^cellular_component^endoplasmic reticulum lumen`GO:0005576^cellular_component^extracellular region`GO:0005615^cellular_component^extracellular space`GO:0030020^molecular_function^extracellular matrix structural constitu…	GO:0044423^cellular_component^virion component	.	.	.	development,
TRINITY_DN142249_c0_g1	TRINITY_DN142249_c0_g1_i6	TLX1_MOUSE^TLX1_MOUSE^Q:2098-2316,H:190-263^51.351%ID^E:3.52e-15^RecName: Full=T-cell leukemia homeobox protein 1;^Eukaryota; Metazoa; Chordata; Craniata; Vertebrata; Euteleostomi; Mammalia; Eutheria; Euarchontoglires; Glires; Rodentia; Myomorpha; Muroidea; Muridae; Murinae; Mus; Mus	.	TRINITY_DN142249_c0_g1_i6.p1	157-3348[+]	TLX1_MOUSE^TLX1_MOUSE^Q:648-720,H:190-263^51.351%ID^E:1.53e-15^RecName: Full=T-cell leukemia homeobox protein 1;^Eukaryota; Metazoa; Chordata; Craniata; Vertebrata; Euteleostomi; Mammalia; Eutheria; Euarchontoglires; Glires; Rodentia; Myomorpha; Muroidea; Muridae; Murinae; Mus; Mus	PF00046.35^Homeodomain^Homeodomain^661-717^E:4.2e-20	.	.	.	.	GO:0005634^cellular_component^nucleus`GO:0003677^molecular_function^DNA binding`GO:0000981^molecular_function^DNA-binding transcription factor activity, RNA polymerase II-specific`GO:0048645^biological_process^animal organ formation`GO:0045165^biological_process^cell fate commitment`GO:0008283^biological_process^cell population proliferation`GO:0007417^biological_process^central nervous system de…	GO:0005634^cellular_component^nucleus`GO:0003677^molecular_function^DNA binding`GO:0000981^molecular_function^DNA-binding transcription factor activity, RNA polymerase II-specific`GO:0048645^biological_process^animal organ formation`GO:0045165^biological_process^cell fate commitment`GO:0008283^biological_process^cell population proliferation`GO:0007417^biological_process^central nervous system de…	GO:0003677^molecular_function^DNA binding	.	.	development, proliferation, hox,
TRINITY_DN1428_c0_g1	TRINITY_DN1428_c0_g1_i11	FHL2_RAT^FHL2_RAT^Q:1568-2401,H:2-279^56.475%ID^E:9.46e-111^RecName: Full=Four and a half LIM domains protein 2;^Eukaryota; Metazoa; Chordata; Craniata; Vertebrata; Euteleostomi; Mammalia; Eutheria; Euarchontoglires; Glires; Rodentia; Myomorpha; Muroidea; Muridae; Murinae; Rattus`FHL2_RAT^FHL2_RAT^Q:1490-2200,H:37-275^31.535%ID^E:1.35e-36^RecName: Full=Four and a half LIM domains protein 2;^Eukar…	.	TRINITY_DN1428_c0_g1_i11.p1	1046-2404[+]	FHL2_RAT^FHL2_RAT^Q:175-452,H:2-279^56.475%ID^E:2.85e-120^RecName: Full=Four and a half LIM domains protein 2;^Eukaryota; Metazoa; Chordata; Craniata; Vertebrata; Euteleostomi; Mammalia; Eutheria; Euarchontoglires; Glires; Rodentia; Myomorpha; Muroidea; Muridae; Murinae; Rattus`FHL2_RAT^FHL2_RAT^Q:149-385,H:37-275^31.535%ID^E:2.98e-38^RecName: Full=Four and a half LIM domains protein 2;^Eukaryota…	PF00412.28^LIM^LIM domain^160-208^E:9.4e-10`PF00412.28^LIM^LIM domain^213-269^E:3.9e-11`PF00412.28^LIM^LIM domain^274-331^E:7.7e-12`PF00412.28^LIM^LIM domain^335-389^E:1.2e-11`PF00412.28^LIM^LIM domain^394-448^E:4.2e-07	.	.	.	KEGG:rno:63839	GO:0031430^cellular_component^M band`GO:0005634^cellular_component^nucleus`GO:0030018^cellular_component^Z disc`GO:0043425^molecular_function^bHLH transcription factor binding`GO:0042802^molecular_function^identical protein binding`GO:0046872^molecular_function^metal ion binding`GO:0003712^molecular_function^transcription coregulator activity`GO:0003714^molecular_function^transcription corepresso…	GO:0031430^cellular_component^M band`GO:0005634^cellular_component^nucleus`GO:0030018^cellular_component^Z disc`GO:0043425^molecular_function^bHLH transcription factor binding`GO:0042802^molecular_function^identical protein binding`GO:0046872^molecular_function^metal ion binding`GO:0003712^molecular_function^transcription coregulator activity`GO:0003714^molecular_function^transcription corepresso…	.	.	.	development, hormonal activity+serotonin+dopamine+follistatin, apoptosis,
TRINITY_DN1428_c0_g1	TRINITY_DN1428_c0_g1_i4	FHL2_RAT^FHL2_RAT^Q:1762-2595,H:2-279^56.475%ID^E:1.07e-110^RecName: Full=Four and a half LIM domains protein 2;^Eukaryota; Metazoa; Chordata; Craniata; Vertebrata; Euteleostomi; Mammalia; Eutheria; Euarchontoglires; Glires; Rodentia; Myomorpha; Muroidea; Muridae; Murinae; Rattus`FHL2_RAT^FHL2_RAT^Q:1747-2394,H:58-275^32.727%ID^E:2.53e-36^RecName: Full=Four and a half LIM domains protein 2;^Eukar…	.	TRINITY_DN1428_c0_g1_i4.p1	1627-2598[+]	FHL2_RAT^FHL2_RAT^Q:46-323,H:2-279^56.475%ID^E:1.31e-121^RecName: Full=Four and a half LIM domains protein 2;^Eukaryota; Metazoa; Chordata; Craniata; Vertebrata; Euteleostomi; Mammalia; Eutheria; Euarchontoglires; Glires; Rodentia; Myomorpha; Muroidea; Muridae; Murinae; Rattus`FHL2_RAT^FHL2_RAT^Q:41-256,H:58-275^32.727%ID^E:2.37e-39^RecName: Full=Four and a half LIM domains protein 2;^Eukaryota; …	PF00412.28^LIM^LIM domain^30-79^E:5.3e-10`PF00412.28^LIM^LIM domain^84-140^E:2.4e-11`PF00412.28^LIM^LIM domain^145-202^E:4.6e-12`PF00412.28^LIM^LIM domain^206-260^E:7.5e-12`PF00412.28^LIM^LIM domain^265-319^E:2.6e-07	.	.	.	KEGG:rno:63839	GO:0031430^cellular_component^M band`GO:0005634^cellular_component^nucleus`GO:0030018^cellular_component^Z disc`GO:0043425^molecular_function^bHLH transcription factor binding`GO:0042802^molecular_function^identical protein binding`GO:0046872^molecular_function^metal ion binding`GO:0003712^molecular_function^transcription coregulator activity`GO:0003714^molecular_function^transcription corepresso…	GO:0031430^cellular_component^M band`GO:0005634^cellular_component^nucleus`GO:0030018^cellular_component^Z disc`GO:0043425^molecular_function^bHLH transcription factor binding`GO:0042802^molecular_function^identical protein binding`GO:0046872^molecular_function^metal ion binding`GO:0003712^molecular_function^transcription coregulator activity`GO:0003714^molecular_function^transcription corepresso…	.	.	.	development, hormonal activity+serotonin+dopamine+follistatin, apoptosis,
TRINITY_DN14303_c0_g1	TRINITY_DN14303_c0_g1_i1	FUT3_HUMAN^FUT3_HUMAN^Q:1154-285,H:87-338^29.492%ID^E:4.59e-29^RecName: Full=3-galactosyl-N-acetylglucosaminide 4-alpha-L-fucosyltransferase FUT3 {ECO:0000305};^Eukaryota; Metazoa; Chordata; Craniata; Vertebrata; Euteleostomi; Mammalia; Eutheria; Euarchontoglires; Primates; Haplorrhini; Catarrhini; Hominidae; Homo	.	TRINITY_DN14303_c0_g1_i1.p1	180-1550[-]	FUT3_HUMAN^FUT3_HUMAN^Q:133-422,H:87-338^29.492%ID^E:2.63e-30^RecName: Full=3-galactosyl-N-acetylglucosaminide 4-alpha-L-fucosyltransferase FUT3 {ECO:0000305};^Eukaryota; Metazoa; Chordata; Craniata; Vertebrata; Euteleostomi; Mammalia; Eutheria; Euarchontoglires; Primates; Haplorrhini; Catarrhini; Hominidae; Homo	PF17039.10^Glyco_tran_10_N^Fucosyltransferase, N-terminal^104-214^E:4.3e-19`PF00852.25^Glyco_transf_10^Glycosyltransferase family 10 (fucosyltransferase) C-term^259-440^E:1.9e-48	.	.	.	KEGG:hsa:2525	GO:0070062^cellular_component^extracellular exosome`GO:0032580^cellular_component^Golgi cisterna membrane`GO:0000139^cellular_component^Golgi membrane`GO:0016020^cellular_component^membrane`GO:0017060^molecular_function^3-galactosyl-N-acetylglucosaminide 4-alpha-L-fucosyltransferase activity`GO:0017083^molecular_function^4-galactosyl-N-acetylglucosaminide 3-alpha-L-fucosyltransferase activity`GO:…	GO:0070062^cellular_component^extracellular exosome`GO:0032580^cellular_component^Golgi cisterna membrane`GO:0000139^cellular_component^Golgi membrane`GO:0016020^cellular_component^membrane`GO:0017060^molecular_function^3-galactosyl-N-acetylglucosaminide 4-alpha-L-fucosyltransferase activity`GO:0017083^molecular_function^4-galactosyl-N-acetylglucosaminide 3-alpha-L-fucosyltransferase activity`GO:…	GO:0008417^molecular_function^fucosyltransferase activity`GO:0006486^biological_process^protein glycosylation`GO:0016020^cellular_component^membrane	.	.	proliferation,
TRINITY_DN1430_c1_g1	TRINITY_DN1430_c1_g1_i11	CSMD1_MOUSE^CSMD1_MOUSE^Q:4221-2710,H:2544-3070^30.515%ID^E:1.17e-53^RecName: Full=CUB and sushi domain-containing protein 1;^Eukaryota; Metazoa; Chordata; Craniata; Vertebrata; Euteleostomi; Mammalia; Eutheria; Euarchontoglires; Glires; Rodentia; Myomorpha; Muroidea; Muridae; Murinae; Mus; Mus`CSMD1_MOUSE^CSMD1_MOUSE^Q:4056-2836,H:2920-3331^30.641%ID^E:1.2e-46^RecName: Full=CUB and sushi domain-…	.	TRINITY_DN1430_c1_g1_i11.p1	1321-4533[-]	CSMD1_MOUSE^CSMD1_MOUSE^Q:105-608,H:2544-3070^30.515%ID^E:2.11e-54^RecName: Full=CUB and sushi domain-containing protein 1;^Eukaryota; Metazoa; Chordata; Craniata; Vertebrata; Euteleostomi; Mammalia; Eutheria; Euarchontoglires; Glires; Rodentia; Myomorpha; Muroidea; Muridae; Murinae; Mus; Mus`CSMD1_MOUSE^CSMD1_MOUSE^Q:160-566,H:2920-3331^30.641%ID^E:3.45e-47^RecName: Full=CUB and sushi domain-con…	PF00084.26^Sushi^Sushi repeat (SCR repeat)^160-216^E:1.1e-08`PF00084.26^Sushi^Sushi repeat (SCR repeat)^221-280^E:8.9e-07`PF00084.26^Sushi^Sushi repeat (SCR repeat)^285-338^E:2e-09`PF00084.26^Sushi^Sushi repeat (SCR repeat)^343-396^E:7.6e-09`PF00084.26^Sushi^Sushi repeat (SCR repeat)^401-454^E:1.1e-09`PF07699.19^Ephrin_rec_like^Tyrosine-protein kinase ephrin type A/B receptor-like^451-492^E:9.3e-…	.	.	.	KEGG:mmu:94109	GO:0016020^cellular_component^membrane`GO:1990708^biological_process^conditioned place preference`GO:0008585^biological_process^female gonad development`GO:0042593^biological_process^glucose homeostasis`GO:0008584^biological_process^male gonad development`GO:0060745^biological_process^mammary gland branching involved in pregnancy`GO:0007613^biological_process^memory`GO:0035846^biological_process^…	GO:0016020^cellular_component^membrane`GO:1990708^biological_process^conditioned place preference`GO:0008585^biological_process^female gonad development`GO:0042593^biological_process^glucose homeostasis`GO:0008584^biological_process^male gonad development`GO:0060745^biological_process^mammary gland branching involved in pregnancy`GO:0007613^biological_process^memory`GO:0035846^biological_process^…	.	.	.	development, gonad,
TRINITY_DN1430_c3_g1	TRINITY_DN1430_c3_g1_i21	RAD18_MOUSE^RAD18_MOUSE^Q:3702-3322,H:235-363^38.76%ID^E:1.81e-17^RecName: Full=E3 ubiquitin-protein ligase RAD18;^Eukaryota; Metazoa; Chordata; Craniata; Vertebrata; Euteleostomi; Mammalia; Eutheria; Euarchontoglires; Glires; Rodentia; Myomorpha; Muroidea; Muridae; Murinae; Mus; Mus	.	TRINITY_DN1430_c3_g1_i21.p1	2002-3762[-]	RAD18_MOUSE^RAD18_MOUSE^Q:21-147,H:235-363^38.76%ID^E:1.52e-18^RecName: Full=E3 ubiquitin-protein ligase RAD18;^Eukaryota; Metazoa; Chordata; Craniata; Vertebrata; Euteleostomi; Mammalia; Eutheria; Euarchontoglires; Glires; Rodentia; Myomorpha; Muroidea; Muridae; Murinae; Mus; Mus	.	.	.	.	KEGG:mmu:58186	GO:0005813^cellular_component^centrosome`GO:0000785^cellular_component^chromatin`GO:0005737^cellular_component^cytoplasm`GO:0001673^cellular_component^male germ cell nucleus`GO:0042405^cellular_component^nuclear inclusion body`GO:0005634^cellular_component^nucleus`GO:0035861^cellular_component^site of double-strand break`GO:0001741^cellular_component^XY body`GO:0042802^molecular_function^identica…	GO:0005813^cellular_component^centrosome`GO:0000785^cellular_component^chromatin`GO:0005737^cellular_component^cytoplasm`GO:0001673^cellular_component^male germ cell nucleus`GO:0042405^cellular_component^nuclear inclusion body`GO:0005634^cellular_component^nucleus`GO:0035861^cellular_component^site of double-strand break`GO:0001741^cellular_component^XY body`GO:0042802^molecular_function^identica…	.	.	.	testis+sperm,
TRINITY_DN14316_c0_g1	TRINITY_DN14316_c0_g1_i7	GCM_DROME^GCM_DROME^Q:3861-3346,H:34-205^63.953%ID^E:3.7e-69^RecName: Full=Transcription factor glial cells missing;^Eukaryota; Metazoa; Ecdysozoa; Arthropoda; Hexapoda; Insecta; Pterygota; Neoptera; Endopterygota; Diptera; Brachycera; Muscomorpha; Ephydroidea; Drosophilidae; Drosophila; Sophophora	.	TRINITY_DN14316_c0_g1_i7.p1	1723-3942[-]	GCM_DROME^GCM_DROME^Q:28-199,H:34-205^63.953%ID^E:3.19e-74^RecName: Full=Transcription factor glial cells missing;^Eukaryota; Metazoa; Ecdysozoa; Arthropoda; Hexapoda; Insecta; Pterygota; Neoptera; Endopterygota; Diptera; Brachycera; Muscomorpha; Ephydroidea; Drosophilidae; Drosophila; Sophophora	PF03615.21^GCM^GCM motif protein^42-180^E:5.4e-70	.	.	.	KEGG:dme:Dmel_CG12245	GO:0005634^cellular_component^nucleus`GO:0003677^molecular_function^DNA binding`GO:0001228^molecular_function^DNA-binding transcription activator activity, RNA polymerase II-specific`GO:0000981^molecular_function^DNA-binding transcription factor activity, RNA polymerase II-specific`GO:0000978^molecular_function^RNA polymerase II cis-regulatory region sequence-specific DNA binding`GO:0000977^molec…	GO:0005634^cellular_component^nucleus`GO:0003677^molecular_function^DNA binding`GO:0001228^molecular_function^DNA-binding transcription activator activity, RNA polymerase II-specific`GO:0000981^molecular_function^DNA-binding transcription factor activity, RNA polymerase II-specific`GO:0000978^molecular_function^RNA polymerase II cis-regulatory region sequence-specific DNA binding`GO:0000977^molec…	GO:0003677^molecular_function^DNA binding`GO:0006355^biological_process^regulation of DNA-templated transcription	.	.	development, morphogenesis, eye+photo+retinal+retinol+visual+sox+opsin, embryonic, proliferation,
TRINITY_DN1452_c9_g1	TRINITY_DN1452_c9_g1_i2	FOXM1_RAT^FOXM1_RAT^Q:1642-2037,H:176-309^49.286%ID^E:1.07e-30^RecName: Full=Forkhead box protein M1;^Eukaryota; Metazoa; Chordata; Craniata; Vertebrata; Euteleostomi; Mammalia; Eutheria; Euarchontoglires; Glires; Rodentia; Myomorpha; Muroidea; Muridae; Murinae; Rattus	.	TRINITY_DN1452_c9_g1_i2.p1	139-3444[+]	FOXM1_RAT^FOXM1_RAT^Q:502-787,H:176-423^35.786%ID^E:1.4e-31^RecName: Full=Forkhead box protein M1;^Eukaryota; Metazoa; Chordata; Craniata; Vertebrata; Euteleostomi; Mammalia; Eutheria; Euarchontoglires; Glires; Rodentia; Myomorpha; Muroidea; Muridae; Murinae; Rattus	PF00250.24^Forkhead^Forkhead domain^556-640^E:5.8e-29	.	.	.	.	GO:0005634^cellular_component^nucleus`GO:0003677^molecular_function^DNA binding`GO:0003700^molecular_function^DNA-binding transcription factor activity`GO:0019901^molecular_function^protein kinase binding`GO:0000977^molecular_function^RNA polymerase II transcription regulatory region sequence-specific DNA binding`GO:0043565^molecular_function^sequence-specific DNA binding`GO:0000976^molecular_fun…	GO:0005634^cellular_component^nucleus`GO:0003677^molecular_function^DNA binding`GO:0003700^molecular_function^DNA-binding transcription factor activity`GO:0019901^molecular_function^protein kinase binding`GO:0000977^molecular_function^RNA polymerase II transcription regulatory region sequence-specific DNA binding`GO:0043565^molecular_function^sequence-specific DNA binding`GO:0000976^molecular_fun…	GO:0003700^molecular_function^DNA-binding transcription factor activity`GO:0043565^molecular_function^sequence-specific DNA binding`GO:0006355^biological_process^regulation of DNA-templated transcription	.	.	development, gonad, proliferation, fox, cell cycle,
TRINITY_DN14616_c2_g1	TRINITY_DN14616_c2_g1_i1	ACHB3_RAT^ACHB3_RAT^Q:499-1941,H:35-464^30.328%ID^E:3.32e-58^RecName: Full=Neuronal acetylcholine receptor subunit beta-3;^Eukaryota; Metazoa; Chordata; Craniata; Vertebrata; Euteleostomi; Mammalia; Eutheria; Euarchontoglires; Glires; Rodentia; Myomorpha; Muroidea; Muridae; Murinae; Rattus	.	TRINITY_DN14616_c2_g1_i1.p1	310-1905[+]	ACHB3_CHICK^ACHB3_CHICK^Q:58-528,H:20-445^29.707%ID^E:2.32e-68^RecName: Full=Neuronal acetylcholine receptor subunit beta-3;^Eukaryota; Metazoa; Chordata; Craniata; Vertebrata; Euteleostomi; Archelosauria; Archosauria; Dinosauria; Saurischia; Theropoda; Coelurosauria; Aves; Neognathae; Galloanserae; Galliformes; Phasianidae; Phasianinae; Gallus	PF02931.28^Neur_chan_LBD^Neurotransmitter-gated ion-channel ligand binding domain^67-275^E:2.7e-50`PF02932.22^Neur_chan_memb^Neurotransmitter-gated ion-channel transmembrane region^283-521^E:1.8e-23	.	.	.	KEGG:rno:171131	GO:0005892^cellular_component^acetylcholine-gated channel complex`GO:0098691^cellular_component^dopaminergic synapse`GO:0043005^cellular_component^neuron projection`GO:0005886^cellular_component^plasma membrane`GO:0045211^cellular_component^postsynaptic membrane`GO:0098793^cellular_component^presynapse`GO:0032991^cellular_component^protein-containing complex`GO:0045202^cellular_component^synapse`…	GO:0005892^cellular_component^acetylcholine-gated channel complex`GO:0043005^cellular_component^neuron projection`GO:0005886^cellular_component^plasma membrane`GO:0045211^cellular_component^postsynaptic membrane`GO:0045202^cellular_component^synapse`GO:0022848^molecular_function^acetylcholine-gated monoatomic cation-selective channel activity`GO:0004888^molecular_function^transmembrane signaling …	GO:0005230^molecular_function^extracellular ligand-gated monoatomic ion channel activity`GO:0006811^biological_process^monoatomic ion transport`GO:0016020^cellular_component^membrane	.	.	hormonal activity+serotonin+dopamine+follistatin,
TRINITY_DN1461_c0_g1	TRINITY_DN1461_c0_g1_i11	CYBP_BOVIN^CYBP_BOVIN^Q:1433-747,H:1-226^43.29%ID^E:2.65e-43^RecName: Full=Calcyclin-binding protein;^Eukaryota; Metazoa; Chordata; Craniata; Vertebrata; Euteleostomi; Mammalia; Eutheria; Laurasiatheria; Artiodactyla; Ruminantia; Pecora; Bovidae; Bovinae; Bos	.	TRINITY_DN1461_c0_g1_i11.p1	1729-2784[+]	SURF6_DROME^SURF6_DROME^Q:181-351,H:142-317^34.946%ID^E:1.39e-13^RecName: Full=Surfeit locus protein 6 homolog;^Eukaryota; Metazoa; Ecdysozoa; Arthropoda; Hexapoda; Insecta; Pterygota; Neoptera; Endopterygota; Diptera; Brachycera; Muscomorpha; Ephydroidea; Drosophilidae; Drosophila; Sophophora	PF04935.17^SURF6^Surfeit locus protein 6^161-345^E:6.2e-28	.	.	.	KEGG:dme:Dmel_CG4510	GO:0030877^cellular_component^beta-catenin destruction complex`GO:0005737^cellular_component^cytoplasm`GO:0005634^cellular_component^nucleus`GO:0044548^molecular_function^S100 protein binding`GO:0015631^molecular_function^tubulin binding`GO:0031625^molecular_function^ubiquitin protein ligase binding`GO:0007507^biological_process^heart development	GO:0005730^cellular_component^nucleolus`GO:0003677^molecular_function^DNA binding`GO:0003676^molecular_function^nucleic acid binding`GO:0003723^molecular_function^RNA binding`GO:0042273^biological_process^ribosomal large subunit biogenesis`GO:0042274^biological_process^ribosomal small subunit biogenesis`GO:0042254^biological_process^ribosome biogenesis`GO:0007419^biological_process^ventral cord d…	.	.	.	development,
TRINITY_DN1461_c0_g1	TRINITY_DN1461_c0_g1_i16	CYBP_BOVIN^CYBP_BOVIN^Q:1419-733,H:1-226^43.29%ID^E:2.91e-43^RecName: Full=Calcyclin-binding protein;^Eukaryota; Metazoa; Chordata; Craniata; Vertebrata; Euteleostomi; Mammalia; Eutheria; Laurasiatheria; Artiodactyla; Ruminantia; Pecora; Bovidae; Bovinae; Bos	.	TRINITY_DN1461_c0_g1_i16.p2	724-1419[-]	CYBP_MOUSE^CYBP_MOUSE^Q:1-225,H:1-221^44.053%ID^E:2.23e-54^RecName: Full=Calcyclin-binding protein;^Eukaryota; Metazoa; Chordata; Craniata; Vertebrata; Euteleostomi; Mammalia; Eutheria; Euarchontoglires; Glires; Rodentia; Myomorpha; Muroidea; Muridae; Murinae; Mus; Mus	PF09032.16^Siah-Interact_N^Siah interacting protein, N terminal^5-72^E:1.5e-14`PF04969.22^CS^CS domain^84-162^E:2.1e-11	.	.	.	KEGG:mmu:12301	GO:0030877^cellular_component^beta-catenin destruction complex`GO:0005737^cellular_component^cytoplasm`GO:0005634^cellular_component^nucleus`GO:0044548^molecular_function^S100 protein binding`GO:0015631^molecular_function^tubulin binding`GO:0031625^molecular_function^ubiquitin protein ligase binding`GO:0007507^biological_process^heart development	GO:0030877^cellular_component^beta-catenin destruction complex`GO:0005737^cellular_component^cytoplasm`GO:0005829^cellular_component^cytosol`GO:0005641^cellular_component^nuclear envelope lumen`GO:0005654^cellular_component^nucleoplasm`GO:0019005^cellular_component^SCF ubiquitin ligase complex`GO:0060090^molecular_function^molecular adaptor activity`GO:0019904^molecular_function^protein domain sp…	.	.	.	development,
TRINITY_DN14622_c0_g1	TRINITY_DN14622_c0_g1_i5	PLK1_MOUSE^PLK1_MOUSE^Q:273-1982,H:38-594^61.053%ID^E:0^RecName: Full=Serine/threonine-protein kinase PLK1;^Eukaryota; Metazoa; Chordata; Craniata; Vertebrata; Euteleostomi; Mammalia; Eutheria; Euarchontoglires; Glires; Rodentia; Myomorpha; Muroidea; Muridae; Murinae; Mus; Mus	.	TRINITY_DN14622_c0_g1_i5.p1	231-2156[+]	PLK1_MOUSE^PLK1_MOUSE^Q:15-588,H:38-598^60.976%ID^E:0^RecName: Full=Serine/threonine-protein kinase PLK1;^Eukaryota; Metazoa; Chordata; Craniata; Vertebrata; Euteleostomi; Mammalia; Eutheria; Euarchontoglires; Glires; Rodentia; Myomorpha; Muroidea; Muridae; Murinae; Mus; Mus	PF00069.31^Pkinase^Protein kinase domain^30-282^E:1.1e-74`PF07714.23^PK_Tyr_Ser-Thr^Protein tyrosine and serine/threonine kinase^34-278^E:4.7e-40`PF14531.12^Kinase-like^Kinase-like^121-268^E:6e-06`PF17667.7^Pkinase_fungal^Fungal protein kinase^135-210^E:1.4e-06`PF00659.24^POLO_box^POLO box duplicated region^409-466^E:1.5e-18`PF00659.24^POLO_box^POLO box duplicated region^507-570^E:8.5e-18	.	.	.	KEGG:mmu:18817	GO:0034451^cellular_component^centriolar satellite`GO:0005814^cellular_component^centriole`GO:0005813^cellular_component^centrosome`GO:0000785^cellular_component^chromatin`GO:0000775^cellular_component^chromosome, centromeric region`GO:0000779^cellular_component^condensed chromosome, centromeric region`GO:0005737^cellular_component^cytoplasm`GO:0000776^cellular_component^kinetochore`GO:0030496^ce…	GO:0034451^cellular_component^centriolar satellite`GO:0005814^cellular_component^centriole`GO:0005813^cellular_component^centrosome`GO:0000785^cellular_component^chromatin`GO:0000775^cellular_component^chromosome, centromeric region`GO:0000779^cellular_component^condensed chromosome, centromeric region`GO:0005737^cellular_component^cytoplasm`GO:0000776^cellular_component^kinetochore`GO:0030496^ce…	GO:0004672^molecular_function^protein kinase activity`GO:0005524^molecular_function^ATP binding`GO:0006468^biological_process^protein phosphorylation`GO:0005515^molecular_function^protein binding	.	.	apoptosis, cell cycle,
[truncated: 1,107 more rows]
