# Supplementary material for: Sex-specific differential gene expression during stolonization in the branching syllid Ramisyllis kingghidorahi (Annelida, Syllidae)
Source: BMC Genomics. 2025 Apr 25;26:405. doi: 10.1186/s12864-025-11587-w (PMC12023644; doi:10.1186/s12864-025-11587-w)
Supplement: Supplementary file 26 — Supplementary Material 26. [file 12864_2025_11587_MOESM26_ESM.xlsx]

## Sheet: Anterior_end
gene_id	transcript_id	sprot_Top_BLASTX_hit	RNAMMER	prot_id	prot_coords	sprot_Top_BLASTP_hit	Pfam	SignalP	TmHMM	eggnog	Kegg	gene_ontology_BLASTX	gene_ontology_BLASTP	gene_ontology_Pfam	transcript	peptide	keywords
TRINITY_DN10801_c0_g1	TRINITY_DN10801_c0_g1_i1	CF298_DANRE^CF298_DANRE^Q:202-1098,H:1-289^66.555%ID^E:6.55e-143^RecName: Full=Cilia- and flagella-associated protein 298 {ECO:0000305};^Eukaryota; Metazoa; Chordata; Craniata; Vertebrata; Euteleostomi; Actinopterygii; Neopterygii; Teleostei; Ostariophysi; Cypriniformes; Danionidae; Danioninae; Danio	.	TRINITY_DN10801_c0_g1_i1.p1	202-1110[+]	CF298_DANRE^CF298_DANRE^Q:1-299,H:1-289^66.555%ID^E:1.18e-144^RecName: Full=Cilia- and flagella-associated protein 298 {ECO:0000305};^Eukaryota; Metazoa; Chordata; Craniata; Vertebrata; Euteleostomi; Actinopterygii; Neopterygii; Teleostei; Ostariophysi; Cypriniformes; Danionidae; Danioninae; Danio	PF11069.13^CFAP298^Cilia- and flagella-associated protein 298^189-295^E:1.6e-38	.	.	.	KEGG:dre:792532	GO:0005929^cellular_component^cilium`GO:0005737^cellular_component^cytoplasm`GO:0005856^cellular_component^cytoskeleton`GO:0005576^cellular_component^extracellular region`GO:0090660^biological_process^cerebrospinal fluid circulation`GO:0060271^biological_process^cilium assembly`GO:0007368^biological_process^determination of left/right symmetry`GO:0044458^biological_process^motile cilium assembly`…	GO:0005929^cellular_component^cilium`GO:0005737^cellular_component^cytoplasm`GO:0005856^cellular_component^cytoskeleton`GO:0005576^cellular_component^extracellular region`GO:0090660^biological_process^cerebrospinal fluid circulation`GO:0060271^biological_process^cilium assembly`GO:0007368^biological_process^determination of left/right symmetry`GO:0044458^biological_process^motile cilium assembly`…	GO:0003352^biological_process^regulation of cilium movement	.	.	development, morphogenesis,
TRINITY_DN11330_c0_g1	TRINITY_DN11330_c0_g1_i24	PYRG1_MOUSE^PYRG1_MOUSE^Q:6112-4418,H:1-564^73.451%ID^E:0^RecName: Full=CTP synthase 1 {ECO:0000305};^Eukaryota; Metazoa; Chordata; Craniata; Vertebrata; Euteleostomi; Mammalia; Eutheria; Euarchontoglires; Glires; Rodentia; Myomorpha; Muroidea; Muridae; Murinae; Mus; Mus	.	TRINITY_DN11330_c0_g1_i24.p1	302-2635[+]	SMR8A_DANRE^SMR8A_DANRE^Q:44-404,H:42-369^33.245%ID^E:3.69e-45^RecName: Full=Guanine nucleotide exchange protein smcr8a;^Eukaryota; Metazoa; Chordata; Craniata; Vertebrata; Euteleostomi; Actinopterygii; Neopterygii; Teleostei; Ostariophysi; Cypriniformes; Danionidae; Danioninae; Danio`SMR8A_DANRE^SMR8A_DANRE^Q:548-745,H:624-827^30.288%ID^E:2.75e-20^RecName: Full=Guanine nucleotide exchange protei…	PF11704.13^Folliculin^Vesicle coat protein involved in Golgi to plasma membrane transport^88-204^E:8.2e-08	.	.	.	KEGG:mmu:51797	GO:0097268^cellular_component^cytoophidium`GO:0005829^cellular_component^cytosol`GO:0005524^molecular_function^ATP binding`GO:0003883^molecular_function^CTP synthase activity`GO:0042802^molecular_function^identical protein binding`GO:0044210^biological_process^'de novo' CTP biosynthetic process`GO:0042100^biological_process^B cell proliferation`GO:0006241^biological_process^CTP biosynthetic proce…	GO:0005737^cellular_component^cytoplasm`GO:0032045^cellular_component^guanyl-nucleotide exchange factor complex`GO:0005634^cellular_component^nucleus`GO:0005096^molecular_function^GTPase activator activity`GO:0005085^molecular_function^guanyl-nucleotide exchange factor activity`GO:0006914^biological_process^autophagy	GO:0005096^molecular_function^GTPase activator activity	.	.	proliferation,
TRINITY_DN11998_c0_g1	TRINITY_DN11998_c0_g1_i45	IGF1R_MOUSE^IGF1R_MOUSE^Q:8096-6078,H:419-1034^34.783%ID^E:3.22e-103^RecName: Full=Insulin-like growth factor 1 receptor;^Eukaryota; Metazoa; Chordata; Craniata; Vertebrata; Euteleostomi; Mammalia; Eutheria; Euarchontoglires; Glires; Rodentia; Myomorpha; Muroidea; Muridae; Murinae; Mus; Mus`IGF1R_MOUSE^IGF1R_MOUSE^Q:5958-5887,H:1033-1056^75%ID^E:3.22e-103^RecName: Full=Insulin-like growth factor …	.	TRINITY_DN11998_c0_g1_i45.p1	5985-7790[-]	INSR_XENLA^INSR_XENLA^Q:2-571,H:537-1046^36.788%ID^E:1.18e-91^RecName: Full=Insulin receptor;^Eukaryota; Metazoa; Chordata; Craniata; Vertebrata; Euteleostomi; Amphibia; Batrachia; Anura; Pipoidea; Pipidae; Xenopodinae; Xenopus; Xenopus	PF00041.27^fn3^Fibronectin type III domain^94-155^E:2.1e-05	.	.	.	KEGG:xla:398006	GO:0098978^cellular_component^glutamatergic synapse`GO:0016020^cellular_component^membrane`GO:0005886^cellular_component^plasma membrane`GO:0098794^cellular_component^postsynapse`GO:0043235^cellular_component^receptor complex`GO:0030315^cellular_component^T-tubule`GO:0005524^molecular_function^ATP binding`GO:0043560^molecular_function^insulin receptor substrate binding`GO:0005520^molecular_functi…	GO:0030424^cellular_component^axon`GO:0005899^cellular_component^insulin receptor complex`GO:0016020^cellular_component^membrane`GO:0005886^cellular_component^plasma membrane`GO:0005524^molecular_function^ATP binding`GO:0043559^molecular_function^insulin binding`GO:0005009^molecular_function^insulin receptor activity`GO:0043560^molecular_function^insulin receptor substrate binding`GO:0043548^mole…	GO:0005515^molecular_function^protein binding	.	.	development, sex, morphogenesis, cell cycle,
TRINITY_DN1270_c0_g1	TRINITY_DN1270_c0_g1_i3	BAK_MOUSE^BAK_MOUSE^Q:674-261,H:71-207^48.571%ID^E:3.6e-32^RecName: Full=Bcl-2 homologous antagonist/killer;^Eukaryota; Metazoa; Chordata; Craniata; Vertebrata; Euteleostomi; Mammalia; Eutheria; Euarchontoglires; Glires; Rodentia; Myomorpha; Muroidea; Muridae; Murinae; Mus; Mus	.	TRINITY_DN1270_c0_g1_i3.p1	243-905[-]	BAK_MOUSE^BAK_MOUSE^Q:78-215,H:71-207^48.571%ID^E:6.77e-36^RecName: Full=Bcl-2 homologous antagonist/killer;^Eukaryota; Metazoa; Chordata; Craniata; Vertebrata; Euteleostomi; Mammalia; Eutheria; Euarchontoglires; Glires; Rodentia; Myomorpha; Muroidea; Muridae; Murinae; Mus; Mus	PF00452.24^Bcl-2^Apoptosis regulator proteins, Bcl-2 family^83-183^E:2e-28	.	.	.	KEGG:mmu:12018	GO:0097145^cellular_component^BAK complex`GO:0005829^cellular_component^cytosol`GO:0005783^cellular_component^endoplasmic reticulum`GO:0031966^cellular_component^mitochondrial membrane`GO:0005741^cellular_component^mitochondrial outer membrane`GO:0005739^cellular_component^mitochondrion`GO:0046930^cellular_component^pore complex`GO:0051400^molecular_function^BH domain binding`GO:0031072^molecular…	GO:0097145^cellular_component^BAK complex`GO:0005829^cellular_component^cytosol`GO:0005783^cellular_component^endoplasmic reticulum`GO:0031966^cellular_component^mitochondrial membrane`GO:0005741^cellular_component^mitochondrial outer membrane`GO:0005739^cellular_component^mitochondrion`GO:0046930^cellular_component^pore complex`GO:0051400^molecular_function^BH domain binding`GO:0031072^molecular…	.	.	.	development, morphogenesis, eye+photo+retinal+retinol+visual+sox+opsin, embryonic, proliferation, apoptosis, cell cycle,
TRINITY_DN1310_c0_g1	TRINITY_DN1310_c0_g1_i68	NEO1_RAT^NEO1_RAT^Q:70-1635,H:421-964^47.61%ID^E:1.5e-146^RecName: Full=Neogenin;^Eukaryota; Metazoa; Chordata; Craniata; Vertebrata; Euteleostomi; Mammalia; Eutheria; Euarchontoglires; Glires; Rodentia; Myomorpha; Muroidea; Muridae; Murinae; Rattus`NEO1_RAT^NEO1_RAT^Q:3392-4057,H:958-1191^34.855%ID^E:1.12e-17^RecName: Full=Neogenin;^Eukaryota; Metazoa; Chordata; Craniata; Vertebrata; Euteleostom…	.	TRINITY_DN1310_c0_g1_i68.p1	1-1656[+]	NEO1_RAT^NEO1_RAT^Q:8-545,H:405-964^48.393%ID^E:7.62e-172^RecName: Full=Neogenin;^Eukaryota; Metazoa; Chordata; Craniata; Vertebrata; Euteleostomi; Mammalia; Eutheria; Euarchontoglires; Glires; Rodentia; Myomorpha; Muroidea; Muridae; Murinae; Rattus`NEO1_RAT^NEO1_RAT^Q:10-400,H:601-1024^25.287%ID^E:5.04e-15^RecName: Full=Neogenin;^Eukaryota; Metazoa; Chordata; Craniata; Vertebrata; Euteleostomi; …	PF00041.27^fn3^Fibronectin type III domain^12-93^E:2.6e-13`PF00041.27^fn3^Fibronectin type III domain^110-194^E:3.1e-17`PF00041.27^fn3^Fibronectin type III domain^205-291^E:6.8e-17`PF00041.27^fn3^Fibronectin type III domain^309-387^E:2.4e-09`PF00041.27^fn3^Fibronectin type III domain^408-493^E:1.3e-11	.	.	.	.	GO:0044295^cellular_component^axonal growth cone`GO:0009986^cellular_component^cell surface`GO:0098978^cellular_component^glutamatergic synapse`GO:0030426^cellular_component^growth cone`GO:0097708^cellular_component^intracellular vesicle`GO:0016020^cellular_component^membrane`GO:0043025^cellular_component^neuronal cell body`GO:0005886^cellular_component^plasma membrane`GO:0098797^cellular_compone…	GO:0044295^cellular_component^axonal growth cone`GO:0009986^cellular_component^cell surface`GO:0098978^cellular_component^glutamatergic synapse`GO:0030426^cellular_component^growth cone`GO:0097708^cellular_component^intracellular vesicle`GO:0016020^cellular_component^membrane`GO:0043025^cellular_component^neuronal cell body`GO:0005886^cellular_component^plasma membrane`GO:0098797^cellular_compone…	GO:0005515^molecular_function^protein binding	.	.	BMP,
TRINITY_DN15917_c0_g1	TRINITY_DN15917_c0_g1_i4	CLIP1_HUMAN^CLIP1_HUMAN^Q:698-453,H:212-281^39.024%ID^E:1.87e-10^RecName: Full=CAP-Gly domain-containing linker protein 1;^Eukaryota; Metazoa; Chordata; Craniata; Vertebrata; Euteleostomi; Mammalia; Eutheria; Euarchontoglires; Primates; Haplorrhini; Catarrhini; Hominidae; Homo`CLIP1_HUMAN^CLIP1_HUMAN^Q:698-462,H:58-124^35.443%ID^E:5.84e-06^RecName: Full=CAP-Gly domain-containing linker protein 1;…	.	TRINITY_DN15917_c0_g1_i4.p1	282-2393[-]	CLIP1_HUMAN^CLIP1_HUMAN^Q:566-647,H:212-281^39.024%ID^E:4.01e-11^RecName: Full=CAP-Gly domain-containing linker protein 1;^Eukaryota; Metazoa; Chordata; Craniata; Vertebrata; Euteleostomi; Mammalia; Eutheria; Euarchontoglires; Primates; Haplorrhini; Catarrhini; Hominidae; Homo`CLIP1_HUMAN^CLIP1_HUMAN^Q:566-644,H:58-124^35.443%ID^E:1.28e-06^RecName: Full=CAP-Gly domain-containing linker protein 1;…	PF01302.31^CAP_GLY^CAP-Gly domain^569-644^E:1.3e-17	.	.	.	KEGG:hsa:6249	GO:0005938^cellular_component^cell cortex`GO:0005813^cellular_component^centrosome`GO:0030659^cellular_component^cytoplasmic vesicle membrane`GO:0005829^cellular_component^cytosol`GO:0005882^cellular_component^intermediate filament`GO:0000776^cellular_component^kinetochore`GO:0005874^cellular_component^microtubule`GO:0015630^cellular_component^microtubule cytoskeleton`GO:0005634^cellular_componen…	GO:0005938^cellular_component^cell cortex`GO:0005813^cellular_component^centrosome`GO:0030659^cellular_component^cytoplasmic vesicle membrane`GO:0005829^cellular_component^cytosol`GO:0005882^cellular_component^intermediate filament`GO:0000776^cellular_component^kinetochore`GO:0005874^cellular_component^microtubule`GO:0015630^cellular_component^microtubule cytoskeleton`GO:0005634^cellular_componen…	.	.	.	cell cycle,
TRINITY_DN1635_c1_g1	TRINITY_DN1635_c1_g1_i9	VP13A_MOUSE^VP13A_MOUSE^Q:203-5896,H:2-1815^24.356%ID^E:3.05e-141^RecName: Full=Intermembrane lipid transfer protein VPS13A {ECO:0000250|UniProtKB:Q96RL7};^Eukaryota; Metazoa; Chordata; Craniata; Vertebrata; Euteleostomi; Mammalia; Eutheria; Euarchontoglires; Glires; Rodentia; Myomorpha; Muroidea; Muridae; Murinae; Mus; Mus`VP13A_MOUSE^VP13A_MOUSE^Q:8714-10762,H:2476-3165^35.269%ID^E:3.66e-105^Re…	.	TRINITY_DN1635_c1_g1_i9.p1	203-10768[+]	VP13A_MOUSE^VP13A_MOUSE^Q:1-1898,H:2-1815^24.576%ID^E:2.89e-145^RecName: Full=Intermembrane lipid transfer protein VPS13A {ECO:0000250|UniProtKB:Q96RL7};^Eukaryota; Metazoa; Chordata; Craniata; Vertebrata; Euteleostomi; Mammalia; Eutheria; Euarchontoglires; Glires; Rodentia; Myomorpha; Muroidea; Muridae; Murinae; Mus; Mus`VP13A_MOUSE^VP13A_MOUSE^Q:2838-3520,H:2476-3165^35.269%ID^E:3.92e-114^RecNa…	PF12624.13^Chorein_N^VPS13-like, N-terminal^2-114^E:6e-35`PF16908.11^VPS13_ext_chorein^Vacuolar sorting-associated protein 13, extended-chorein^134-364^E:3.9e-63`PF16910.11^VPS13_mid_rpt^VPS13, central RBG modules^564-781^E:1e-46`PF06650.17^VPS13_VAB^Vacuolar-sorting associated protein 13, adaptor binding domain^2192-2737^E:1.2e-64`PF16909.10^VPS13_DH-like^Vacuolar-sorting-associated 13 protein, …	.	.	.	KEGG:mmu:271564	GO:0031045^cellular_component^dense core granule`GO:0005783^cellular_component^endoplasmic reticulum`GO:0005789^cellular_component^endoplasmic reticulum membrane`GO:0010008^cellular_component^endosome membrane`GO:0005794^cellular_component^Golgi apparatus`GO:0005811^cellular_component^lipid droplet`GO:0005765^cellular_component^lysosomal membrane`GO:0044233^cellular_component^mitochondria-associa…	GO:0031045^cellular_component^dense core granule`GO:0005783^cellular_component^endoplasmic reticulum`GO:0005789^cellular_component^endoplasmic reticulum membrane`GO:0010008^cellular_component^endosome membrane`GO:0005794^cellular_component^Golgi apparatus`GO:0005811^cellular_component^lipid droplet`GO:0005765^cellular_component^lysosomal membrane`GO:0044233^cellular_component^mitochondria-associa…	.	.	.	development, testis+sperm, morphogenesis,
TRINITY_DN178_c1_g1	TRINITY_DN178_c1_g1_i20	PA2G4_RAT^PA2G4_RAT^Q:150-968,H:8-281^60.219%ID^E:7.9e-100^RecName: Full=Proliferation-associated protein 2G4;^Eukaryota; Metazoa; Chordata; Craniata; Vertebrata; Euteleostomi; Mammalia; Eutheria; Euarchontoglires; Glires; Rodentia; Myomorpha; Muroidea; Muridae; Murinae; Rattus`PA2G4_RAT^PA2G4_RAT^Q:1432-1782,H:256-364^51.282%ID^E:4.43e-28^RecName: Full=Proliferation-associated protein 2G4;^Eukar…	.	TRINITY_DN178_c1_g1_i20.p1	108-971[+]	PA2G4_RAT^PA2G4_RAT^Q:15-287,H:8-281^60.219%ID^E:1.13e-110^RecName: Full=Proliferation-associated protein 2G4;^Eukaryota; Metazoa; Chordata; Craniata; Vertebrata; Euteleostomi; Mammalia; Eutheria; Euarchontoglires; Glires; Rodentia; Myomorpha; Muroidea; Muridae; Murinae; Rattus	PF00557.29^Peptidase_M24^Metallopeptidase family M24^27-209^E:5.2e-18	.	.	.	KEGG:rno:288778	GO:0005737^cellular_component^cytoplasm`GO:0005730^cellular_component^nucleolus`GO:0005634^cellular_component^nucleus`GO:1990904^cellular_component^ribonucleoprotein complex`GO:0003676^molecular_function^nucleic acid binding`GO:0003723^molecular_function^RNA binding`GO:0003714^molecular_function^transcription corepressor activity`GO:0031625^molecular_function^ubiquitin protein ligase binding`GO:0…	GO:0005737^cellular_component^cytoplasm`GO:0005730^cellular_component^nucleolus`GO:0005634^cellular_component^nucleus`GO:1990904^cellular_component^ribonucleoprotein complex`GO:0003676^molecular_function^nucleic acid binding`GO:0003723^molecular_function^RNA binding`GO:0003714^molecular_function^transcription corepressor activity`GO:0031625^molecular_function^ubiquitin protein ligase binding`GO:0…	.	.	.	apoptosis,
TRINITY_DN188_c0_g1	TRINITY_DN188_c0_g1_i4	DP13A_MOUSE^DP13A_MOUSE^Q:328-2304,H:1-644^39.039%ID^E:1.49e-150^RecName: Full=DCC-interacting protein 13-alpha {ECO:0000305};^Eukaryota; Metazoa; Chordata; Craniata; Vertebrata; Euteleostomi; Mammalia; Eutheria; Euarchontoglires; Glires; Rodentia; Myomorpha; Muroidea; Muridae; Murinae; Mus; Mus	.	TRINITY_DN188_c0_g1_i4.p1	328-2352[+]	DP13A_MOUSE^DP13A_MOUSE^Q:1-659,H:1-644^38.676%ID^E:2.29e-162^RecName: Full=DCC-interacting protein 13-alpha {ECO:0000305};^Eukaryota; Metazoa; Chordata; Craniata; Vertebrata; Euteleostomi; Mammalia; Eutheria; Euarchontoglires; Glires; Rodentia; Myomorpha; Muroidea; Muridae; Murinae; Mus; Mus	PF16746.10^BAR_3^BAR domain of APPL family^7-246^E:1.2e-43`PF00169.35^PH^PH domain^283-393^E:9.2e-09`PF00640.29^PID^Phosphotyrosine interaction domain (PTB/PID)^516-643^E:6.3e-16	.	.	.	KEGG:mmu:72993	GO:0005829^cellular_component^cytosol`GO:0005769^cellular_component^early endosome`GO:0031901^cellular_component^early endosome membrane`GO:0032009^cellular_component^early phagosome`GO:0005768^cellular_component^endosome`GO:0010008^cellular_component^endosome membrane`GO:0098978^cellular_component^glutamatergic synapse`GO:0044354^cellular_component^macropinosome`GO:0016020^cellular_component^mem…	GO:0005829^cellular_component^cytosol`GO:0005769^cellular_component^early endosome`GO:0031901^cellular_component^early endosome membrane`GO:0032009^cellular_component^early phagosome`GO:0005768^cellular_component^endosome`GO:0010008^cellular_component^endosome membrane`GO:0098978^cellular_component^glutamatergic synapse`GO:0044354^cellular_component^macropinosome`GO:0016020^cellular_component^mem…	GO:0005515^molecular_function^protein binding`GO:0005737^cellular_component^cytoplasm	.	.	cell cycle,
TRINITY_DN1909_c0_g1	TRINITY_DN1909_c0_g1_i9	LIPB1_HUMAN^LIPB1_HUMAN^Q:4491-5510,H:597-940^56.322%ID^E:1.89e-109^RecName: Full=Liprin-beta-1;^Eukaryota; Metazoa; Chordata; Craniata; Vertebrata; Euteleostomi; Mammalia; Eutheria; Euarchontoglires; Primates; Haplorrhini; Catarrhini; Hominidae; Homo`LIPB1_HUMAN^LIPB1_HUMAN^Q:1697-2290,H:152-349^34.562%ID^E:3.06e-20^RecName: Full=Liprin-beta-1;^Eukaryota; Metazoa; Chordata; Craniata; Vertebrata;…	.	TRINITY_DN1909_c0_g1_i9.p2	1658-2941[+]	LIPB1_HUMAN^LIPB1_HUMAN^Q:14-407,H:152-546^26.424%ID^E:1.78e-24^RecName: Full=Liprin-beta-1;^Eukaryota; Metazoa; Chordata; Craniata; Vertebrata; Euteleostomi; Mammalia; Eutheria; Euarchontoglires; Primates; Haplorrhini; Catarrhini; Hominidae; Homo	.	.	.	.	KEGG:hsa:8496	GO:0005938^cellular_component^cell cortex`GO:0005829^cellular_component^cytosol`GO:0005925^cellular_component^focal adhesion`GO:0005886^cellular_component^plasma membrane`GO:0048786^cellular_component^presynaptic active zone`GO:0045296^molecular_function^cadherin binding`GO:0007155^biological_process^cell adhesion`GO:0043622^biological_process^cortical microtubule organization`GO:0007528^biologic…	GO:0005938^cellular_component^cell cortex`GO:0005829^cellular_component^cytosol`GO:0005925^cellular_component^focal adhesion`GO:0005886^cellular_component^plasma membrane`GO:0048786^cellular_component^presynaptic active zone`GO:0045296^molecular_function^cadherin binding`GO:0007155^biological_process^cell adhesion`GO:0043622^biological_process^cortical microtubule organization`GO:0007528^biologic…	.	.	.	development,
TRINITY_DN22024_c0_g1	TRINITY_DN22024_c0_g1_i7	BCL9_DROME^BCL9_DROME^Q:4197-4361,H:323-383^52.459%ID^E:1.57e-09^RecName: Full=Protein BCL9 homolog;^Eukaryota; Metazoa; Ecdysozoa; Arthropoda; Hexapoda; Insecta; Pterygota; Neoptera; Endopterygota; Diptera; Brachycera; Muscomorpha; Ephydroidea; Drosophilidae; Drosophila; Sophophora	.	TRINITY_DN22024_c0_g1_i7.p1	3711-7814[+]	BCL9_DROME^BCL9_DROME^Q:156-217,H:316-383^52.941%ID^E:1.57e-13^RecName: Full=Protein BCL9 homolog;^Eukaryota; Metazoa; Ecdysozoa; Arthropoda; Hexapoda; Insecta; Pterygota; Neoptera; Endopterygota; Diptera; Brachycera; Muscomorpha; Ephydroidea; Drosophilidae; Drosophila; Sophophora	PF11502.13^BCL9^B-cell lymphoma 9 protein^338-361^E:9.2e-08	.	.	.	KEGG:dme:Dmel_CG2041	GO:1990907^cellular_component^beta-catenin-TCF complex`GO:0005829^cellular_component^cytosol`GO:0005654^cellular_component^nucleoplasm`GO:0005634^cellular_component^nucleus`GO:0003713^molecular_function^transcription coactivator activity`GO:0060070^biological_process^canonical Wnt signaling pathway`GO:0035293^biological_process^chitin-based larval cuticle pattern formation`GO:0008587^biological_p…	GO:1990907^cellular_component^beta-catenin-TCF complex`GO:0005829^cellular_component^cytosol`GO:0005654^cellular_component^nucleoplasm`GO:0005634^cellular_component^nucleus`GO:0003713^molecular_function^transcription coactivator activity`GO:0060070^biological_process^canonical Wnt signaling pathway`GO:0035293^biological_process^chitin-based larval cuticle pattern formation`GO:0008587^biological_p…	.	.	.	morphogenesis, WNT,
TRINITY_DN2264_c0_g1	TRINITY_DN2264_c0_g1_i14	SGPP1_RAT^SGPP1_RAT^Q:10853-9444,H:6-430^34.607%ID^E:1.54e-65^RecName: Full=Sphingosine-1-phosphate phosphatase 1 {ECO:0000305};^Eukaryota; Metazoa; Chordata; Craniata; Vertebrata; Euteleostomi; Mammalia; Eutheria; Euarchontoglires; Glires; Rodentia; Myomorpha; Muroidea; Muridae; Murinae; Rattus	.	TRINITY_DN2264_c0_g1_i14.p3	5666-6760[+]	THAP9_HUMAN^THAP9_HUMAN^Q:1-337,H:520-853^25.275%ID^E:1.25e-18^RecName: Full=DNA transposase THAP9;^Eukaryota; Metazoa; Chordata; Craniata; Vertebrata; Euteleostomi; Mammalia; Eutheria; Euarchontoglires; Primates; Haplorrhini; Catarrhini; Hominidae; Homo	PF21789.3^TNP-like_RNaseH_C^TNP-like, RNase H C-terminal domain^85-117^E:2.1e-14`PF22824.1^THAP9_C^DNA transposase THAP9, C-terminal domain^177-336^E:4.4e-09	.	.	.	KEGG:hsa:79725	GO:0005783^cellular_component^endoplasmic reticulum`GO:0005789^cellular_component^endoplasmic reticulum membrane`GO:0016020^cellular_component^membrane`GO:0005886^cellular_component^plasma membrane`GO:0070780^molecular_function^dihydrosphingosine-1-phosphate phosphatase activity`GO:0042392^molecular_function^sphingosine-1-phosphate phosphatase activity`GO:0035621^biological_process^ER to Golgi ce…	GO:0003677^molecular_function^DNA binding`GO:0046872^molecular_function^metal ion binding`GO:0043565^molecular_function^sequence-specific DNA binding`GO:0016740^molecular_function^transferase activity`GO:0004803^molecular_function^transposase activity`GO:0015074^biological_process^DNA integration`GO:0006310^biological_process^DNA recombination`GO:0006313^biological_process^DNA transposition	.	.	.	development, apoptosis,
TRINITY_DN2531_c1_g1	TRINITY_DN2531_c1_g1_i54	SEA_AVIET^SEA_AVIET^Q:6475-7245,H:66-323^48.649%ID^E:3.34e-80^RecName: Full=Tyrosine-protein kinase transforming protein SEA;^Viruses; Riboviria; Pararnavirae; Artverviricota; Revtraviricetes; Ortervirales; Retroviridae; Orthoretrovirinae; Alpharetrovirus; Avian leukosis virus	.	TRINITY_DN2531_c1_g1_i54.p1	1698-4244[+]	PLXB_DROME^PLXB_DROME^Q:423-792,H:979-1368^25.783%ID^E:2.58e-18^RecName: Full=Plexin-B;^Eukaryota; Metazoa; Ecdysozoa; Arthropoda; Hexapoda; Insecta; Pterygota; Neoptera; Endopterygota; Diptera; Brachycera; Muscomorpha; Ephydroidea; Drosophilidae; Drosophila; Sophophora	PF00055.23^Laminin_N^Laminin N-terminal (Domain VI)^204-368^E:9.1e-10`PF01833.30^TIG^IPT/TIG domain^421-520^E:0.00069`PF01833.30^TIG^IPT/TIG domain^708-773^E:3.3e-05	.	.	.	KEGG:dme:Dmel_CG17245	GO:0009925^cellular_component^basal plasma membrane`GO:0043235^cellular_component^receptor complex`GO:0005524^molecular_function^ATP binding`GO:0005008^molecular_function^hepatocyte growth factor receptor activity`GO:0004715^molecular_function^non-membrane spanning protein tyrosine kinase activity`GO:0016477^biological_process^cell migration`GO:0001889^biological_process^liver development`GO:0030…	GO:0030425^cellular_component^dendrite`GO:0005886^cellular_component^plasma membrane`GO:0002116^cellular_component^semaphorin receptor complex`GO:0017154^molecular_function^semaphorin receptor activity`GO:0007411^biological_process^axon guidance`GO:0070593^biological_process^dendrite self-avoidance`GO:0008045^biological_process^motor neuron axon guidance`GO:0007162^biological_process^negative reg…	.	.	.	development,
TRINITY_DN2654_c1_g1	TRINITY_DN2654_c1_g1_i11	TNKS1_MOUSE^TNKS1_MOUSE^Q:3216-2635,H:205-419^28.507%ID^E:7.06e-13^RecName: Full=Poly [ADP-ribose] polymerase tankyrase-1 {ECO:0000305};^Eukaryota; Metazoa; Chordata; Craniata; Vertebrata; Euteleostomi; Mammalia; Eutheria; Euarchontoglires; Glires; Rodentia; Myomorpha; Muroidea; Muridae; Murinae; Mus; Mus`TNKS1_MOUSE^TNKS1_MOUSE^Q:3054-2575,H:745-904^31.707%ID^E:1.04e-11^RecName: Full=Poly [ADP-r…	.	TRINITY_DN2654_c1_g1_i11.p1	697-3216[-]	TNKS1_MOUSE^TNKS1_MOUSE^Q:1-194,H:205-419^28.636%ID^E:6.69e-13^RecName: Full=Poly [ADP-ribose] polymerase tankyrase-1 {ECO:0000305};^Eukaryota; Metazoa; Chordata; Craniata; Vertebrata; Euteleostomi; Mammalia; Eutheria; Euarchontoglires; Glires; Rodentia; Myomorpha; Muroidea; Muridae; Murinae; Mus; Mus`TNKS1_MOUSE^TNKS1_MOUSE^Q:55-214,H:745-904^31.707%ID^E:3.34e-12^RecName: Full=Poly [ADP-ribose] …	PF00023.36^Ank^Ankyrin repeat^55-84^E:0.00028`PF12796.13^Ank_2^Ankyrin repeats (3 copies)^107-198^E:7.1e-15`PF13857.12^Ank_5^Ankyrin repeats (many copies)^128-175^E:5.2e-06`PF13606.12^Ank_3^Ankyrin repeat^137-165^E:9.8e-05`PF00023.36^Ank^Ankyrin repeat^138-168^E:7.4e-06`PF00023.36^Ank^Ankyrin repeat^169-199^E:0.00077`PF02838.20^Glyco_hydro_20b^Glycosyl hydrolase family 20, domain 2^300-440^E:7.8e…	.	.	.	KEGG:mmu:21951	GO:0005813^cellular_component^centrosome`GO:0000781^cellular_component^chromosome, telomeric region`GO:0005829^cellular_component^cytosol`GO:0005794^cellular_component^Golgi apparatus`GO:0000139^cellular_component^Golgi membrane`GO:0097431^cellular_component^mitotic spindle pole`GO:0016604^cellular_component^nuclear body`GO:0031965^cellular_component^nuclear membrane`GO:0005643^cellular_component…	GO:0005813^cellular_component^centrosome`GO:0000781^cellular_component^chromosome, telomeric region`GO:0005829^cellular_component^cytosol`GO:0005794^cellular_component^Golgi apparatus`GO:0000139^cellular_component^Golgi membrane`GO:0097431^cellular_component^mitotic spindle pole`GO:0016604^cellular_component^nuclear body`GO:0031965^cellular_component^nuclear membrane`GO:0005643^cellular_component…	GO:0005515^molecular_function^protein binding	.	.	WNT,
TRINITY_DN2654_c1_g1	TRINITY_DN2654_c1_g1_i4	TNKS1_MOUSE^TNKS1_MOUSE^Q:3153-2572,H:205-419^28.507%ID^E:6.87e-13^RecName: Full=Poly [ADP-ribose] polymerase tankyrase-1 {ECO:0000305};^Eukaryota; Metazoa; Chordata; Craniata; Vertebrata; Euteleostomi; Mammalia; Eutheria; Euarchontoglires; Glires; Rodentia; Myomorpha; Muroidea; Muridae; Murinae; Mus; Mus`TNKS1_MOUSE^TNKS1_MOUSE^Q:2991-2512,H:745-904^31.707%ID^E:1.01e-11^RecName: Full=Poly [ADP-r…	.	TRINITY_DN2654_c1_g1_i4.p1	595-3153[-]	TNKS1_MOUSE^TNKS1_MOUSE^Q:1-194,H:205-419^28.636%ID^E:7.09e-13^RecName: Full=Poly [ADP-ribose] polymerase tankyrase-1 {ECO:0000305};^Eukaryota; Metazoa; Chordata; Craniata; Vertebrata; Euteleostomi; Mammalia; Eutheria; Euarchontoglires; Glires; Rodentia; Myomorpha; Muroidea; Muridae; Murinae; Mus; Mus`TNKS1_MOUSE^TNKS1_MOUSE^Q:55-214,H:745-904^31.707%ID^E:3.51e-12^RecName: Full=Poly [ADP-ribose] …	PF00023.36^Ank^Ankyrin repeat^55-84^E:0.00028`PF12796.13^Ank_2^Ankyrin repeats (3 copies)^107-198^E:7.3e-15`PF13857.12^Ank_5^Ankyrin repeats (many copies)^128-175^E:5.3e-06`PF13606.12^Ank_3^Ankyrin repeat^137-165^E:9.9e-05`PF00023.36^Ank^Ankyrin repeat^138-168^E:7.5e-06`PF00023.36^Ank^Ankyrin repeat^169-199^E:0.00078`PF02838.20^Glyco_hydro_20b^Glycosyl hydrolase family 20, domain 2^300-440^E:8e-11	.	.	.	KEGG:mmu:21951	GO:0005813^cellular_component^centrosome`GO:0000781^cellular_component^chromosome, telomeric region`GO:0005829^cellular_component^cytosol`GO:0005794^cellular_component^Golgi apparatus`GO:0000139^cellular_component^Golgi membrane`GO:0097431^cellular_component^mitotic spindle pole`GO:0016604^cellular_component^nuclear body`GO:0031965^cellular_component^nuclear membrane`GO:0005643^cellular_component…	GO:0005813^cellular_component^centrosome`GO:0000781^cellular_component^chromosome, telomeric region`GO:0005829^cellular_component^cytosol`GO:0005794^cellular_component^Golgi apparatus`GO:0000139^cellular_component^Golgi membrane`GO:0097431^cellular_component^mitotic spindle pole`GO:0016604^cellular_component^nuclear body`GO:0031965^cellular_component^nuclear membrane`GO:0005643^cellular_component…	GO:0005515^molecular_function^protein binding	.	.	WNT,
TRINITY_DN297_c0_g1	TRINITY_DN297_c0_g1_i11	HR38_DROME^HR38_DROME^Q:2439-3461,H:741-1073^67.449%ID^E:5.51e-120^RecName: Full=Probable nuclear hormone receptor HR38;^Eukaryota; Metazoa; Ecdysozoa; Arthropoda; Hexapoda; Insecta; Pterygota; Neoptera; Endopterygota; Diptera; Brachycera; Muscomorpha; Ephydroidea; Drosophilidae; Drosophila; Sophophora	.	TRINITY_DN297_c0_g1_i11.p1	921-3464[+]	HR38_DROME^HR38_DROME^Q:509-847,H:743-1073^67.847%ID^E:2.83e-148^RecName: Full=Probable nuclear hormone receptor HR38;^Eukaryota; Metazoa; Ecdysozoa; Arthropoda; Hexapoda; Insecta; Pterygota; Neoptera; Endopterygota; Diptera; Brachycera; Muscomorpha; Ephydroidea; Drosophilidae; Drosophila; Sophophora	PF00105.24^zf-C4^Double treble clef zinc finger, C4 type^509-577^E:1.7e-29`PF00104.35^Hormone_recep^Ligand-binding domain of nuclear hormone receptor^651-825^E:6.3e-22	.	.	.	KEGG:dme:Dmel_CG1864	GO:0005737^cellular_component^cytoplasm`GO:0005634^cellular_component^nucleus`GO:0005667^cellular_component^transcription regulator complex`GO:0001046^molecular_function^core promoter sequence-specific DNA binding`GO:0000981^molecular_function^DNA-binding transcription factor activity, RNA polymerase II-specific`GO:0035259^molecular_function^nuclear glucocorticoid receptor binding`GO:0004879^mole…	GO:0005737^cellular_component^cytoplasm`GO:0005634^cellular_component^nucleus`GO:0005667^cellular_component^transcription regulator complex`GO:0001046^molecular_function^core promoter sequence-specific DNA binding`GO:0000981^molecular_function^DNA-binding transcription factor activity, RNA polymerase II-specific`GO:0035259^molecular_function^nuclear glucocorticoid receptor binding`GO:0004879^mole…	GO:0003700^molecular_function^DNA-binding transcription factor activity`GO:0008270^molecular_function^zinc ion binding`GO:0043565^molecular_function^sequence-specific DNA binding`GO:0006355^biological_process^regulation of DNA-templated transcription	.	.	development, hormonal activity+serotonin+dopamine+follistatin,
TRINITY_DN3338_c0_g1	TRINITY_DN3338_c0_g1_i4	FRY_MOUSE^FRY_MOUSE^Q:1780-812,H:2669-2987^32.132%ID^E:8.41e-44^RecName: Full=Protein furry homolog;^Eukaryota; Metazoa; Chordata; Craniata; Vertebrata; Euteleostomi; Mammalia; Eutheria; Euarchontoglires; Glires; Rodentia; Myomorpha; Muroidea; Muridae; Murinae; Mus; Mus	.	TRINITY_DN3338_c0_g1_i4.p2	2361-3662[-]	.	.	.	.	.	KEGG:mmu:320365	GO:0005813^cellular_component^centrosome`GO:0005737^cellular_component^cytoplasm`GO:0000922^cellular_component^spindle pole`GO:0004857^molecular_function^enzyme inhibitor activity`GO:0000902^biological_process^cell morphogenesis`GO:1904428^biological_process^negative regulation of tubulin deacetylation	.	.	.	.	morphogenesis,
TRINITY_DN342_c0_g1	TRINITY_DN342_c0_g1_i9	FLNA_MOUSE^FLNA_MOUSE^Q:2851-4845,H:212-879^52.741%ID^E:0^RecName: Full=Filamin-A;^Eukaryota; Metazoa; Chordata; Craniata; Vertebrata; Euteleostomi; Mammalia; Eutheria; Euarchontoglires; Glires; Rodentia; Myomorpha; Muroidea; Muridae; Murinae; Mus; Mus`FLNA_MOUSE^FLNA_MOUSE^Q:3046-4845,H:755-1362^35.818%ID^E:1.01e-84^RecName: Full=Filamin-A;^Eukaryota; Metazoa; Chordata; Craniata; Vertebrata; Eut…	.	TRINITY_DN342_c0_g1_i9.p1	1921-4854[+]	FLNA_MOUSE^FLNA_MOUSE^Q:311-975,H:212-879^52.741%ID^E:0^RecName: Full=Filamin-A;^Eukaryota; Metazoa; Chordata; Craniata; Vertebrata; Euteleostomi; Mammalia; Eutheria; Euarchontoglires; Glires; Rodentia; Myomorpha; Muroidea; Muridae; Murinae; Mus; Mus`FLNA_MOUSE^FLNA_MOUSE^Q:376-975,H:755-1362^35.818%ID^E:1.38e-91^RecName: Full=Filamin-A;^Eukaryota; Metazoa; Chordata; Craniata; Vertebrata; Euteleo…	PF00630.25^Filamin^Filamin/ABP280 repeat^384-476^E:8.4e-22`PF00630.25^Filamin^Filamin/ABP280 repeat^484-575^E:1.2e-20`PF00630.25^Filamin^Filamin/ABP280 repeat^583-673^E:2.3e-23`PF00630.25^Filamin^Filamin/ABP280 repeat^682-763^E:3.6e-21`PF00630.25^Filamin^Filamin/ABP280 repeat^773-863^E:2.5e-23`PF00630.25^Filamin^Filamin/ABP280 repeat^870-959^E:6.4e-19	.	.	.	.	GO:0015629^cellular_component^actin cytoskeleton`GO:0005884^cellular_component^actin filament`GO:0032432^cellular_component^actin filament bundle`GO:0097440^cellular_component^apical dendrite`GO:0044295^cellular_component^axonal growth cone`GO:0005903^cellular_component^brush border`GO:0005911^cellular_component^cell-cell junction`GO:0030863^cellular_component^cortical cytoskeleton`GO:0005737^cel…	GO:0015629^cellular_component^actin cytoskeleton`GO:0005884^cellular_component^actin filament`GO:0032432^cellular_component^actin filament bundle`GO:0097440^cellular_component^apical dendrite`GO:0044295^cellular_component^axonal growth cone`GO:0005903^cellular_component^brush border`GO:0005911^cellular_component^cell-cell junction`GO:0030863^cellular_component^cortical cytoskeleton`GO:0005737^cel…	.	.	.	development, hormonal activity+serotonin+dopamine+follistatin, morphogenesis, proliferation, apoptosis,
TRINITY_DN3686_c0_g1	TRINITY_DN3686_c0_g1_i37	GPRL1_MOUSE^GPRL1_MOUSE^Q:4713-4369,H:43-148^32.5%ID^E:2.74e-10^RecName: Full=GLIPR1-like protein 1 {ECO:0000305};^Eukaryota; Metazoa; Chordata; Craniata; Vertebrata; Euteleostomi; Mammalia; Eutheria; Euarchontoglires; Glires; Rodentia; Myomorpha; Muroidea; Muridae; Murinae; Mus; Mus	.	TRINITY_DN3686_c0_g1_i37.p2	409-954[-]	.	.	.	.	.	KEGG:mmu:69286	GO:0001669^cellular_component^acrosomal vesicle`GO:0005576^cellular_component^extracellular region`GO:0045121^cellular_component^membrane raft`GO:0002081^cellular_component^outer acrosomal membrane`GO:0005886^cellular_component^plasma membrane`GO:0098635^cellular_component^protein complex involved in cell-cell adhesion`GO:0120212^cellular_component^sperm head-tail coupling apparatus`GO:0060090^mo…	.	.	.	.	testis+sperm,
TRINITY_DN42_c0_g1	TRINITY_DN42_c0_g1_i11	DYH2_MOUSE^DYH2_MOUSE^Q:2921-795,H:3744-4455^71.348%ID^E:0^RecName: Full=Dynein axonemal heavy chain 2 {ECO:0000305};^Eukaryota; Metazoa; Chordata; Craniata; Vertebrata; Euteleostomi; Mammalia; Eutheria; Euarchontoglires; Glires; Rodentia; Myomorpha; Muroidea; Muridae; Murinae; Mus; Mus`DYH2_MOUSE^DYH2_MOUSE^Q:790-614,H:4398-4456^64.407%ID^E:5.59e-18^RecName: Full=Dynein axonemal heavy chain 2 {E…	.	TRINITY_DN42_c0_g1_i11.p1	789-2921[-]	DYH2_MOUSE^DYH2_MOUSE^Q:1-709,H:3744-4455^71.348%ID^E:0^RecName: Full=Dynein axonemal heavy chain 2 {ECO:0000305};^Eukaryota; Metazoa; Chordata; Craniata; Vertebrata; Euteleostomi; Mammalia; Eutheria; Euarchontoglires; Glires; Rodentia; Myomorpha; Muroidea; Muridae; Murinae; Mus; Mus	PF03028.21^Dynein_heavy^Dynein heavy chain region D6 P-loop domain^118-231^E:2.8e-46`PF18198.7^AAA_lid_11^Dynein heavy chain AAA lid domain^263-402^E:2.3e-53`PF18199.6^Dynein_C^Dynein heavy chain C-terminal domain^409-706^E:2.3e-106	.	.	.	.	GO:0005858^cellular_component^axonemal dynein complex`GO:0005930^cellular_component^axoneme`GO:0005929^cellular_component^cilium`GO:0036156^cellular_component^inner dynein arm`GO:0005874^cellular_component^microtubule`GO:0031514^cellular_component^motile cilium`GO:0036126^cellular_component^sperm flagellum`GO:0005524^molecular_function^ATP binding`GO:0016887^molecular_function^ATP hydrolysis acti…	GO:0005858^cellular_component^axonemal dynein complex`GO:0005930^cellular_component^axoneme`GO:0005929^cellular_component^cilium`GO:0036156^cellular_component^inner dynein arm`GO:0005874^cellular_component^microtubule`GO:0031514^cellular_component^motile cilium`GO:0036126^cellular_component^sperm flagellum`GO:0005524^molecular_function^ATP binding`GO:0016887^molecular_function^ATP hydrolysis acti…	GO:0008569^molecular_function^minus-end-directed microtubule motor activity`GO:0007018^biological_process^microtubule-based movement`GO:0030286^cellular_component^dynein complex	.	.	testis+sperm,
TRINITY_DN4491_c0_g1	TRINITY_DN4491_c0_g1_i7	DLLC_DANRE^DLLC_DANRE^Q:2857-2216,H:188-418^28.514%ID^E:1.62e-11^RecName: Full=Delta-like protein C;^Eukaryota; Metazoa; Chordata; Craniata; Vertebrata; Euteleostomi; Actinopterygii; Neopterygii; Teleostei; Ostariophysi; Cypriniformes; Danionidae; Danioninae; Danio`DLLC_DANRE^DLLC_DANRE^Q:2923-2216,H:270-494^29.508%ID^E:2.44e-10^RecName: Full=Delta-like protein C;^Eukaryota; Metazoa; Chordata; Cr…	.	TRINITY_DN4491_c0_g1_i7.p1	995-3061[-]	CO6A4_MOUSE^CO6A4_MOUSE^Q:287-472,H:1480-1675^40.488%ID^E:4.03e-21^RecName: Full=Collagen alpha-4(VI) chain;^Eukaryota; Metazoa; Chordata; Craniata; Vertebrata; Euteleostomi; Mammalia; Eutheria; Euarchontoglires; Glires; Rodentia; Myomorpha; Muroidea; Muridae; Murinae; Mus; Mus`CO6A4_MOUSE^CO6A4_MOUSE^Q:287-439,H:1456-1605^41.818%ID^E:1.69e-18^RecName: Full=Collagen alpha-4(VI) chain;^Eukaryota; …	PF01391.23^Collagen^Collagen triple helix repeat (20 copies)^287-333^E:4.9e-07	.	.	.	KEGG:mmu:68553	GO:0005737^cellular_component^cytoplasm`GO:0048471^cellular_component^perinuclear region of cytoplasm`GO:0005886^cellular_component^plasma membrane`GO:0005509^molecular_function^calcium ion binding`GO:0042802^molecular_function^identical protein binding`GO:0005112^molecular_function^Notch binding`GO:0030165^molecular_function^PDZ domain binding`GO:0060842^biological_process^arterial endothelial c…	GO:0005581^cellular_component^collagen trimer`GO:0062023^cellular_component^collagen-containing extracellular matrix`GO:0031012^cellular_component^extracellular matrix`GO:0005576^cellular_component^extracellular region`GO:0032991^cellular_component^protein-containing complex`GO:0005518^molecular_function^collagen binding`GO:0007155^biological_process^cell adhesion`GO:0030198^biological_process^ex…	.	.	.	development, morphogenesis, Notch,
TRINITY_DN4824_c0_g1	TRINITY_DN4824_c0_g1_i13	ARHG7_HUMAN^ARHG7_HUMAN^Q:190-1797,H:176-732^43.286%ID^E:3.26e-136^RecName: Full=Rho guanine nucleotide exchange factor 7;^Eukaryota; Metazoa; Chordata; Craniata; Vertebrata; Euteleostomi; Mammalia; Eutheria; Euarchontoglires; Primates; Haplorrhini; Catarrhini; Hominidae; Homo	.	TRINITY_DN4824_c0_g1_i13.p1	199-2001[+]	ARHG7_HUMAN^ARHG7_HUMAN^Q:1-533,H:179-732^43.517%ID^E:2.51e-148^RecName: Full=Rho guanine nucleotide exchange factor 7;^Eukaryota; Metazoa; Chordata; Craniata; Vertebrata; Euteleostomi; Mammalia; Eutheria; Euarchontoglires; Primates; Haplorrhini; Catarrhini; Hominidae; Homo	PF07653.23^SH3_2^Variant SH3 domain^10-60^E:1.1e-13`PF00018.34^SH3_1^SH3 domain^11-56^E:5.3e-15`PF14604.12^SH3_9^Variant SH3 domain^12-60^E:1.6e-13`PF00621.25^RhoGEF^RhoGEF domain^98-272^E:1.1e-37`PF16614.10^RhoGEF67_u2^Unstructured region two on RhoGEF 6 and 7^452-529^E:9.6e-13	.	.	.	KEGG:hsa:8874	GO:0005938^cellular_component^cell cortex`GO:0005813^cellular_component^centrosome`GO:0005737^cellular_component^cytoplasm`GO:0005829^cellular_component^cytosol`GO:0005925^cellular_component^focal adhesion`GO:0030027^cellular_component^lamellipodium`GO:0097431^cellular_component^mitotic spindle pole`GO:0043005^cellular_component^neuron projection`GO:0043025^cellular_component^neuronal cell body`G…	GO:0005938^cellular_component^cell cortex`GO:0005813^cellular_component^centrosome`GO:0005737^cellular_component^cytoplasm`GO:0005829^cellular_component^cytosol`GO:0005925^cellular_component^focal adhesion`GO:0030027^cellular_component^lamellipodium`GO:0097431^cellular_component^mitotic spindle pole`GO:0043005^cellular_component^neuron projection`GO:0043025^cellular_component^neuronal cell body`G…	GO:0005515^molecular_function^protein binding`GO:0005085^molecular_function^guanyl-nucleotide exchange factor activity	.	.	development, morphogenesis, apoptosis,
TRINITY_DN5036_c1_g1	TRINITY_DN5036_c1_g1_i2	KS6A3_MOUSE^KS6A3_MOUSE^Q:2782-4896,H:39-738^73.513%ID^E:0^RecName: Full=Ribosomal protein S6 kinase alpha-3;^Eukaryota; Metazoa; Chordata; Craniata; Vertebrata; Euteleostomi; Mammalia; Eutheria; Euarchontoglires; Glires; Rodentia; Myomorpha; Muroidea; Muridae; Murinae; Mus; Mus	.	TRINITY_DN5036_c1_g1_i2.p1	2692-4908[+]	KS6A3_MOUSE^KS6A3_MOUSE^Q:31-735,H:39-738^73.513%ID^E:0^RecName: Full=Ribosomal protein S6 kinase alpha-3;^Eukaryota; Metazoa; Chordata; Craniata; Vertebrata; Euteleostomi; Mammalia; Eutheria; Euarchontoglires; Glires; Rodentia; Myomorpha; Muroidea; Muridae; Murinae; Mus; Mus	PF00069.31^Pkinase^Protein kinase domain^61-320^E:1e-70`PF07714.23^PK_Tyr_Ser-Thr^Protein tyrosine and serine/threonine kinase^62-304^E:5.7e-41`PF00433.29^Pkinase_C^Protein kinase C terminal domain^347-381^E:2.2e-05`PF00069.31^Pkinase^Protein kinase domain^420-677^E:4.3e-74`PF07714.23^PK_Tyr_Ser-Thr^Protein tyrosine and serine/threonine kinase^421-673^E:5.1e-35`PF06293.20^Kdo^Lipopolysaccharide k…	.	.	.	KEGG:mmu:110651	GO:0005829^cellular_component^cytosol`GO:0005730^cellular_component^nucleolus`GO:0005654^cellular_component^nucleoplasm`GO:0005524^molecular_function^ATP binding`GO:0043027^molecular_function^cysteine-type endopeptidase inhibitor activity involved in apoptotic process`GO:0044024^molecular_function^histone H2AS1 kinase activity`GO:0000287^molecular_function^magnesium ion binding`GO:0019901^molecul…	GO:0005829^cellular_component^cytosol`GO:0005730^cellular_component^nucleolus`GO:0005654^cellular_component^nucleoplasm`GO:0005524^molecular_function^ATP binding`GO:0043027^molecular_function^cysteine-type endopeptidase inhibitor activity involved in apoptotic process`GO:0044024^molecular_function^histone H2AS1 kinase activity`GO:0000287^molecular_function^magnesium ion binding`GO:0019901^molecul…	GO:0004672^molecular_function^protein kinase activity`GO:0005524^molecular_function^ATP binding`GO:0006468^biological_process^protein phosphorylation`GO:0004674^molecular_function^protein serine/threonine kinase activity	.	.	apoptosis,
TRINITY_DN5235_c0_g1	TRINITY_DN5235_c0_g1_i13	NAA60_DANRE^NAA60_DANRE^Q:196-894,H:1-233^57.511%ID^E:7.42e-90^RecName: Full=N-alpha-acetyltransferase 60;^Eukaryota; Metazoa; Chordata; Craniata; Vertebrata; Euteleostomi; Actinopterygii; Neopterygii; Teleostei; Ostariophysi; Cypriniformes; Danionidae; Danioninae; Danio	.	TRINITY_DN5235_c0_g1_i13.p2	169-921[+]	NAA60_DANRE^NAA60_DANRE^Q:10-242,H:1-233^57.511%ID^E:9.87e-101^RecName: Full=N-alpha-acetyltransferase 60;^Eukaryota; Metazoa; Chordata; Craniata; Vertebrata; Euteleostomi; Actinopterygii; Neopterygii; Teleostei; Ostariophysi; Cypriniformes; Danionidae; Danioninae; Danio	PF00583.31^Acetyltransf_1^Acetyltransferase (GNAT) family^35-164^E:3.4e-13`PF13508.13^Acetyltransf_7^Acetyltransferase (GNAT) domain^98-165^E:5.2e-07	.	.	.	KEGG:dre:570640	GO:0000139^cellular_component^Golgi membrane`GO:0004402^molecular_function^histone acetyltransferase activity`GO:0010485^molecular_function^histone H4 acetyltransferase activity`GO:0004596^molecular_function^peptide alpha-N-acetyltransferase activity`GO:0120518^molecular_function^peptide-methionine-alpha-N-acetyltransferase activity`GO:0042803^molecular_function^protein homodimerization activity`…	GO:0000139^cellular_component^Golgi membrane`GO:0004402^molecular_function^histone acetyltransferase activity`GO:0010485^molecular_function^histone H4 acetyltransferase activity`GO:0004596^molecular_function^peptide alpha-N-acetyltransferase activity`GO:0120518^molecular_function^peptide-methionine-alpha-N-acetyltransferase activity`GO:0042803^molecular_function^protein homodimerization activity`…	GO:0016747^molecular_function^acyltransferase activity, transferring groups other than amino-acyl groups	.	.	proliferation,
TRINITY_DN528_c0_g1	TRINITY_DN528_c0_g1_i4	FKBP8_HUMAN^FKBP8_HUMAN^Q:4270-5106,H:94-377^32.423%ID^E:6.5e-37^RecName: Full=Peptidyl-prolyl cis-trans isomerase FKBP8;^Eukaryota; Metazoa; Chordata; Craniata; Vertebrata; Euteleostomi; Mammalia; Eutheria; Euarchontoglires; Primates; Haplorrhini; Catarrhini; Hominidae; Homo	.	TRINITY_DN528_c0_g1_i4.p2	2946-3677[-]	PX11B_MOUSE^PX11B_MOUSE^Q:8-242,H:5-259^28.627%ID^E:4.23e-39^RecName: Full=Peroxisomal membrane protein 11B;^Eukaryota; Metazoa; Chordata; Craniata; Vertebrata; Euteleostomi; Mammalia; Eutheria; Euarchontoglires; Glires; Rodentia; Myomorpha; Muroidea; Muridae; Murinae; Mus; Mus	PF05648.19^PEX11^Peroxisomal biogenesis factor 11 (PEX11)^4-234^E:1.3e-59	.	.	.	KEGG:mmu:18632	GO:0005829^cellular_component^cytosol`GO:0012505^cellular_component^endomembrane system`GO:0005783^cellular_component^endoplasmic reticulum`GO:0005789^cellular_component^endoplasmic reticulum membrane`GO:0016020^cellular_component^membrane`GO:0005740^cellular_component^mitochondrial envelope`GO:0031966^cellular_component^mitochondrial membrane`GO:0005739^cellular_component^mitochondrion`GO:003299…	GO:0005739^cellular_component^mitochondrion`GO:0005654^cellular_component^nucleoplasm`GO:0005778^cellular_component^peroxisomal membrane`GO:0005777^cellular_component^peroxisome`GO:0032991^cellular_component^protein-containing complex`GO:0042803^molecular_function^protein homodimerization activity`GO:0016559^biological_process^peroxisome fission`GO:0007031^biological_process^peroxisome organizati…	GO:0016559^biological_process^peroxisome fission`GO:0005778^cellular_component^peroxisomal membrane	.	.	development, eye+photo+retinal+retinol+visual+sox+opsin, neurogenesis+neural_tube, BMP, apoptosis,
TRINITY_DN540_c0_g1	TRINITY_DN540_c0_g1_i26	ROS1_CHICK^ROS1_CHICK^Q:275-7084,H:48-2236^30.365%ID^E:0^RecName: Full=Proto-oncogene tyrosine-protein kinase ROS;^Eukaryota; Metazoa; Chordata; Craniata; Vertebrata; Euteleostomi; Archelosauria; Archosauria; Dinosauria; Saurischia; Theropoda; Coelurosauria; Aves; Neognathae; Galloanserae; Galliformes; Phasianidae; Phasianinae; Gallus	.	TRINITY_DN540_c0_g1_i26.p1	134-8326[+]	ROS1_CHICK^ROS1_CHICK^Q:48-2317,H:48-2236^30.57%ID^E:0^RecName: Full=Proto-oncogene tyrosine-protein kinase ROS;^Eukaryota; Metazoa; Chordata; Craniata; Vertebrata; Euteleostomi; Archelosauria; Archosauria; Dinosauria; Saurischia; Theropoda; Coelurosauria; Aves; Neognathae; Galloanserae; Galliformes; Phasianidae; Phasianinae; Gallus	PF00041.27^fn3^Fibronectin type III domain^211-297^E:1e-07`PF00041.27^fn3^Fibronectin type III domain^613-701^E:1.9e-07`PF00041.27^fn3^Fibronectin type III domain^1613-1728^E:8e-07`PF07714.23^PK_Tyr_Ser-Thr^Protein tyrosine and serine/threonine kinase^2046-2312^E:1.9e-95`PF00069.31^Pkinase^Protein kinase domain^2047-2310^E:2.8e-42	.	.	.	.	GO:0005886^cellular_component^plasma membrane`GO:0043235^cellular_component^receptor complex`GO:0005524^molecular_function^ATP binding`GO:0004713^molecular_function^protein tyrosine kinase activity`GO:0004714^molecular_function^transmembrane receptor protein tyrosine kinase activity`GO:0030154^biological_process^cell differentiation`GO:0007169^biological_process^cell surface receptor protein tyro…	GO:0005886^cellular_component^plasma membrane`GO:0043235^cellular_component^receptor complex`GO:0005524^molecular_function^ATP binding`GO:0004713^molecular_function^protein tyrosine kinase activity`GO:0004714^molecular_function^transmembrane receptor protein tyrosine kinase activity`GO:0030154^biological_process^cell differentiation`GO:0007169^biological_process^cell surface receptor protein tyro…	GO:0005515^molecular_function^protein binding`GO:0004672^molecular_function^protein kinase activity`GO:0006468^biological_process^protein phosphorylation`GO:0005524^molecular_function^ATP binding	.	.	development,
TRINITY_DN5485_c0_g1	TRINITY_DN5485_c0_g1_i1	QCR8_MOUSE^QCR8_MOUSE^Q:557-402,H:1-51^48.077%ID^E:8.07e-10^RecName: Full=Cytochrome b-c1 complex subunit 8;^Eukaryota; Metazoa; Chordata; Craniata; Vertebrata; Euteleostomi; Mammalia; Eutheria; Euarchontoglires; Glires; Rodentia; Myomorpha; Muroidea; Muridae; Murinae; Mus; Mus	.	.	.	.	.	.	.	.	KEGG:mmu:22272	GO:0005743^cellular_component^mitochondrial inner membrane`GO:0005739^cellular_component^mitochondrion`GO:0045275^cellular_component^respiratory chain complex III`GO:0045333^biological_process^cellular respiration`GO:0021680^biological_process^cerebellar Purkinje cell layer development`GO:0021766^biological_process^hippocampus development`GO:0021854^biological_process^hypothalamus development`GO:…	.	.	.	.	development,
TRINITY_DN562_c0_g1	TRINITY_DN562_c0_g1_i36	BABA2_BRAFL^BABA2_BRAFL^Q:2943-1804,H:4-378^39.687%ID^E:1.16e-92^RecName: Full=BRISC and BRCA1-A complex member 2;^Eukaryota; Metazoa; Chordata; Cephalochordata; Leptocardii; Amphioxiformes; Branchiostomatidae; Branchiostoma	.	TRINITY_DN562_c0_g1_i36.p2	172-1281[+]	GDPP1_XENLA^GDPP1_XENLA^Q:7-358,H:19-394^37.467%ID^E:5.05e-78^RecName: Full=GDP-D-glucose phosphorylase 1;^Eukaryota; Metazoa; Chordata; Craniata; Vertebrata; Euteleostomi; Amphibia; Batrachia; Anura; Pipoidea; Pipidae; Xenopodinae; Xenopus; Xenopus	.	.	.	.	KEGG:xla:100126619	GO:0070531^cellular_component^BRCA1-A complex`GO:0070552^cellular_component^BRISC complex`GO:0005737^cellular_component^cytoplasm`GO:0005634^cellular_component^nucleus`GO:0031593^molecular_function^polyubiquitin modification-dependent protein binding`GO:0006915^biological_process^apoptotic process`GO:0051301^biological_process^cell division`GO:0006325^biological_process^chromatin organization`GO:…	GO:0005737^cellular_component^cytoplasm`GO:0080048^molecular_function^GDP-D-glucose phosphorylase activity`GO:0005085^molecular_function^guanyl-nucleotide exchange factor activity`GO:0016787^molecular_function^hydrolase activity`GO:0000166^molecular_function^nucleotide binding`GO:0006006^biological_process^glucose metabolic process	.	.	.	apoptosis,
TRINITY_DN5644_c0_g1	TRINITY_DN5644_c0_g1_i12	DEP1B_MACFA^DEP1B_MACFA^Q:6184-5339,H:9-298^41.558%ID^E:3.04e-65^RecName: Full=DEP domain-containing protein 1B;^Eukaryota; Metazoa; Chordata; Craniata; Vertebrata; Euteleostomi; Mammalia; Eutheria; Euarchontoglires; Primates; Haplorrhini; Catarrhini; Cercopithecidae; Cercopithecinae; Macaca`DEP1B_MACFA^DEP1B_MACFA^Q:3808-3173,H:310-529^48.182%ID^E:5.6e-40^RecName: Full=DEP domain-containing prot…	.	TRINITY_DN5644_c0_g1_i12.p1	3170-6208[-]	DEP1B_CHICK^DEP1B_CHICK^Q:9-290,H:9-298^43.098%ID^E:2.33e-69^RecName: Full=DEP domain-containing protein 1B;^Eukaryota; Metazoa; Chordata; Craniata; Vertebrata; Euteleostomi; Archelosauria; Archosauria; Dinosauria; Saurischia; Theropoda; Coelurosauria; Aves; Neognathae; Galloanserae; Galliformes; Phasianidae; Phasianinae; Gallus`DEP1B_CHICK^DEP1B_CHICK^Q:797-1012,H:306-529^43.75%ID^E:2.5e-41^RecN…	PF00610.27^DEP^Domain found in Dishevelled, Egl-10, and Pleckstrin (DEP)^30-107^E:1.1e-09	.	.	.	KEGG:gga:427152	GO:0005096^molecular_function^GTPase activator activity`GO:0035556^biological_process^intracellular signal transduction`GO:0030177^biological_process^positive regulation of Wnt signaling pathway	GO:0005096^molecular_function^GTPase activator activity`GO:0035556^biological_process^intracellular signal transduction`GO:0030177^biological_process^positive regulation of Wnt signaling pathway	GO:0035556^biological_process^intracellular signal transduction	.	.	WNT,
TRINITY_DN5762_c0_g1	TRINITY_DN5762_c0_g1_i39	KPCD_RAT^KPCD_RAT^Q:5761-6516,H:420-667^68.254%ID^E:1.33e-98^RecName: Full=Protein kinase C delta type {ECO:0000305};^Eukaryota; Metazoa; Chordata; Craniata; Vertebrata; Euteleostomi; Mammalia; Eutheria; Euarchontoglires; Glires; Rodentia; Myomorpha; Muroidea; Muridae; Murinae; Rattus`KPCD_RAT^KPCD_RAT^Q:2412-3143,H:132-361^48.78%ID^E:1.84e-64^RecName: Full=Protein kinase C delta type {ECO:000030…	.	TRINITY_DN5762_c0_g1_i39.p3	180-581[+]	KPCD_HUMAN^KPCD_HUMAN^Q:6-130,H:4-124^40.476%ID^E:5.94e-25^RecName: Full=Protein kinase C delta type {ECO:0000305};^Eukaryota; Metazoa; Chordata; Craniata; Vertebrata; Euteleostomi; Mammalia; Eutheria; Euarchontoglires; Primates; Haplorrhini; Catarrhini; Hominidae; Homo	PF21494.3^PKC_C2^Protein kinase C delta/epsilon/eta/theta, C2 domain^6-118^E:1.2e-36`PF00168.36^C2^C2 domain^7-97^E:0.0022	.	.	.	KEGG:hsa:5580	GO:0005911^cellular_component^cell-cell junction`GO:0005737^cellular_component^cytoplasm`GO:0005829^cellular_component^cytosol`GO:0036019^cellular_component^endolysosome`GO:0005783^cellular_component^endoplasmic reticulum`GO:0016020^cellular_component^membrane`GO:0005739^cellular_component^mitochondrion`GO:0016363^cellular_component^nuclear matrix`GO:0005634^cellular_component^nucleus`GO:0048471^…	GO:0035578^cellular_component^azurophil granule lumen`GO:0005911^cellular_component^cell-cell junction`GO:0005737^cellular_component^cytoplasm`GO:0005829^cellular_component^cytosol`GO:0036019^cellular_component^endolysosome`GO:0005783^cellular_component^endoplasmic reticulum`GO:0070062^cellular_component^extracellular exosome`GO:0005576^cellular_component^extracellular region`GO:0005739^cellular_…	.	.	.	proliferation, apoptosis, senescence,
TRINITY_DN5854_c0_g1	TRINITY_DN5854_c0_g1_i11	HMCN1_HUMAN^HMCN1_HUMAN^Q:8140-6863,H:994-1439^28%ID^E:4.69e-36^RecName: Full=Hemicentin-1;^Eukaryota; Metazoa; Chordata; Craniata; Vertebrata; Euteleostomi; Mammalia; Eutheria; Euarchontoglires; Primates; Haplorrhini; Catarrhini; Hominidae; Homo`HMCN1_HUMAN^HMCN1_HUMAN^Q:8122-6866,H:2031-2464^26.484%ID^E:8.61e-32^RecName: Full=Hemicentin-1;^Eukaryota; Metazoa; Chordata; Craniata; Vertebrata; Eut…	.	TRINITY_DN5854_c0_g1_i11.p2	2299-5376[-]	.	.	.	.	.	KEGG:hsa:83872	GO:0005912^cellular_component^adherens junction`GO:0005604^cellular_component^basement membrane`GO:0005938^cellular_component^cell cortex`GO:0032154^cellular_component^cleavage furrow`GO:0062023^cellular_component^collagen-containing extracellular matrix`GO:0005737^cellular_component^cytoplasm`GO:0070062^cellular_component^extracellular exosome`GO:0005927^cellular_component^muscle tendon junction…	.	.	.	.	eye+photo+retinal+retinol+visual+sox+opsin,
TRINITY_DN6232_c1_g2	TRINITY_DN6232_c1_g2_i2	SKI_XENLA^SKI_XENLA^Q:405-1598,H:1-411^42.094%ID^E:1.12e-92^RecName: Full=Ski oncogene;^Eukaryota; Metazoa; Chordata; Craniata; Vertebrata; Euteleostomi; Amphibia; Batrachia; Anura; Pipoidea; Pipidae; Xenopodinae; Xenopus; Xenopus`SKI_XENLA^SKI_XENLA^Q:1818-2213,H:528-667^30.714%ID^E:1.35e-14^RecName: Full=Ski oncogene;^Eukaryota; Metazoa; Chordata; Craniata; Vertebrata; Euteleostomi; Amphibia; B…	.	TRINITY_DN6232_c1_g2_i2.p1	405-2474[+]	SKI_MOUSE^SKI_MOUSE^Q:10-603,H:13-675^36.119%ID^E:2.98e-115^RecName: Full=Ski oncogene;^Eukaryota; Metazoa; Chordata; Craniata; Vertebrata; Euteleostomi; Mammalia; Eutheria; Euarchontoglires; Glires; Rodentia; Myomorpha; Muroidea; Muridae; Murinae; Mus; Mus	PF02437.23^Ski_Sno^SKI/SNO/DAC family^84-189^E:3.1e-44`PF08782.15^c-SKI_SMAD_bind^c-SKI Smad4 binding domain^203-294^E:2.1e-38	.	.	.	KEGG:xla:394271	GO:0005634^cellular_component^nucleus`GO:0000981^molecular_function^DNA-binding transcription factor activity, RNA polymerase II-specific`GO:0000978^molecular_function^RNA polymerase II cis-regulatory region sequence-specific DNA binding`GO:0046332^molecular_function^SMAD binding`GO:0030514^biological_process^negative regulation of BMP signaling pathway`GO:0000122^biological_process^negative regu…	GO:0005813^cellular_component^centrosome`GO:0005737^cellular_component^cytoplasm`GO:0016604^cellular_component^nuclear body`GO:0005654^cellular_component^nucleoplasm`GO:0005634^cellular_component^nucleus`GO:0016605^cellular_component^PML body`GO:0032991^cellular_component^protein-containing complex`GO:0005667^cellular_component^transcription regulator complex`GO:0017053^cellular_component^transcr…	GO:0046332^molecular_function^SMAD binding	.	.	BMP,
TRINITY_DN6424_c0_g1	TRINITY_DN6424_c0_g1_i45	SCRIB_DROME^SCRIB_DROME^Q:11317-9842,H:1-480^61.382%ID^E:1.59e-178^RecName: Full=Protein lap4;^Eukaryota; Metazoa; Ecdysozoa; Arthropoda; Hexapoda; Insecta; Pterygota; Neoptera; Endopterygota; Diptera; Brachycera; Muscomorpha; Ephydroidea; Drosophilidae; Drosophila; Sophophora`SCRIB_DROME^SCRIB_DROME^Q:7651-6974,H:1183-1429^50.202%ID^E:5.78e-58^RecName: Full=Protein lap4;^Eukaryota; Metazoa; Ecdy…	.	TRINITY_DN6424_c0_g1_i45.p1	4172-11317[-]	SCRIB_DANRE^SCRIB_DANRE^Q:1-487,H:1-483^64.097%ID^E:0^RecName: Full=Protein scribble homolog;^Eukaryota; Metazoa; Chordata; Craniata; Vertebrata; Euteleostomi; Actinopterygii; Neopterygii; Teleostei; Ostariophysi; Cypriniformes; Danionidae; Danioninae; Danio`SCRIB_DANRE^SCRIB_DANRE^Q:1244-1499,H:991-1260^52.768%ID^E:4.16e-78^RecName: Full=Protein scribble homolog;^Eukaryota; Metazoa; Chordata; Cr…	PF00560.39^LRR_1^Leucine Rich Repeat^39-58^E:570`PF00560.39^LRR_1^Leucine Rich Repeat^61-81^E:15`PF00560.39^LRR_1^Leucine Rich Repeat^84-103^E:210`PF00560.39^LRR_1^Leucine Rich Repeat^107-128^E:89`PF00560.39^LRR_1^Leucine Rich Repeat^130-151^E:1200`PF00560.39^LRR_1^Leucine Rich Repeat^153-174^E:530`PF00560.39^LRR_1^Leucine Rich Repeat^176-197^E:86`PF13855.12^LRR_8^Leucine rich repeat^198-256^E:4e…	.	.	.	KEGG:dre:368473	GO:0005912^cellular_component^adherens junction`GO:0045179^cellular_component^apical cortex`GO:0016327^cellular_component^apicolateral plasma membrane`GO:1990794^cellular_component^basolateral part of cell`GO:0016323^cellular_component^basolateral plasma membrane`GO:0005938^cellular_component^cell cortex`GO:0045169^cellular_component^fusome`GO:0016328^cellular_component^lateral plasma membrane`GO…	GO:0005912^cellular_component^adherens junction`GO:0016323^cellular_component^basolateral plasma membrane`GO:0005911^cellular_component^cell-cell junction`GO:0005737^cellular_component^cytoplasm`GO:0030027^cellular_component^lamellipodium`GO:0016020^cellular_component^membrane`GO:0005886^cellular_component^plasma membrane`GO:0014069^cellular_component^postsynaptic density`GO:0098793^cellular_comp…	GO:0005515^molecular_function^protein binding	.	.	development, morphogenesis, eye+photo+retinal+retinol+visual+sox+opsin, embryonic, proliferation,
TRINITY_DN64705_c0_g1	TRINITY_DN64705_c0_g1_i2	SVEP1_HUMAN^SVEP1_HUMAN^Q:435-16,H:1028-1160^33.571%ID^E:1.16e-11^RecName: Full=Sushi, von Willebrand factor type A, EGF and pentraxin domain-containing protein 1;^Eukaryota; Metazoa; Chordata; Craniata; Vertebrata; Euteleostomi; Mammalia; Eutheria; Euarchontoglires; Primates; Haplorrhini; Catarrhini; Hominidae; Homo	.	TRINITY_DN64705_c0_g1_i2.p1	1-474[-]	SVEP1_HUMAN^SVEP1_HUMAN^Q:14-153,H:1028-1160^33.571%ID^E:1.05e-11^RecName: Full=Sushi, von Willebrand factor type A, EGF and pentraxin domain-containing protein 1;^Eukaryota; Metazoa; Chordata; Craniata; Vertebrata; Euteleostomi; Mammalia; Eutheria; Euarchontoglires; Primates; Haplorrhini; Catarrhini; Hominidae; Homo	PF07699.19^Ephrin_rec_like^Tyrosine-protein kinase ephrin type A/B receptor-like^51-99^E:1.6e-05`PF07699.19^Ephrin_rec_like^Tyrosine-protein kinase ephrin type A/B receptor-like^106-153^E:2.4e-10	.	.	.	KEGG:hsa:79987	GO:0005737^cellular_component^cytoplasm`GO:0005576^cellular_component^extracellular region`GO:0005615^cellular_component^extracellular space`GO:0016020^cellular_component^membrane`GO:0005634^cellular_component^nucleus`GO:0005509^molecular_function^calcium ion binding`GO:0003682^molecular_function^chromatin binding`GO:0005178^molecular_function^integrin binding`GO:0098640^molecular_function^integr…	GO:0005737^cellular_component^cytoplasm`GO:0005576^cellular_component^extracellular region`GO:0005615^cellular_component^extracellular space`GO:0016020^cellular_component^membrane`GO:0005634^cellular_component^nucleus`GO:0005509^molecular_function^calcium ion binding`GO:0003682^molecular_function^chromatin binding`GO:0005178^molecular_function^integrin binding`GO:0098640^molecular_function^integr…	.	.	.	development, morphogenesis,
TRINITY_DN694_c0_g1	TRINITY_DN694_c0_g1_i42	PHLB2_HUMAN^PHLB2_HUMAN^Q:2599-1925,H:1026-1251^53.54%ID^E:8.77e-68^RecName: Full=Pleckstrin homology-like domain family B member 2;^Eukaryota; Metazoa; Chordata; Craniata; Vertebrata; Euteleostomi; Mammalia; Eutheria; Euarchontoglires; Primates; Haplorrhini; Catarrhini; Hominidae; Homo`PHLB2_HUMAN^PHLB2_HUMAN^Q:3622-3053,H:621-810^34.211%ID^E:2.05e-13^RecName: Full=Pleckstrin homology-like domai…	.	TRINITY_DN694_c0_g1_i42.p1	1919-7357[-]	PHLB1_RAT^PHLB1_RAT^Q:1193-1811,H:213-829^36.416%ID^E:2.97e-94^RecName: Full=Pleckstrin homology-like domain family B member 1;^Eukaryota; Metazoa; Chordata; Craniata; Vertebrata; Euteleostomi; Mammalia; Eutheria; Euarchontoglires; Glires; Rodentia; Myomorpha; Muroidea; Muridae; Murinae; Rattus	PF00169.35^PH^PH domain^1707-1801^E:9.1e-18	.	.	.	KEGG:hsa:90102	GO:0070161^cellular_component^anchoring junction`GO:0045180^cellular_component^basal cortex`GO:0005938^cellular_component^cell cortex`GO:0031252^cellular_component^cell leading edge`GO:0042995^cellular_component^cell projection`GO:0005829^cellular_component^cytosol`GO:0045111^cellular_component^intermediate filament cytoskeleton`GO:0005886^cellular_component^plasma membrane`GO:0002102^cellular_co…	GO:0045180^cellular_component^basal cortex`GO:1904261^biological_process^positive regulation of basement membrane assembly involved in embryonic body morphogenesis`GO:0010717^biological_process^regulation of epithelial to mesenchymal transition`GO:0010470^biological_process^regulation of gastrulation`GO:0070507^biological_process^regulation of microtubule cytoskeleton organization	.	.	.	morphogenesis, embryonic,
TRINITY_DN7187_c0_g1	TRINITY_DN7187_c0_g1_i12	ELAP2_HUMAN^ELAP2_HUMAN^Q:248-3211,H:61-1027^40.495%ID^E:0^RecName: Full=Endosome/lysosome-associated apoptosis and autophagy regulator family member 2 {ECO:0000305};^Eukaryota; Metazoa; Chordata; Craniata; Vertebrata; Euteleostomi; Mammalia; Eutheria; Euarchontoglires; Primates; Haplorrhini; Catarrhini; Hominidae; Homo	.	TRINITY_DN7187_c0_g1_i12.p1	176-3220[+]	ELAP2_HUMAN^ELAP2_HUMAN^Q:25-1012,H:61-1027^40.851%ID^E:0^RecName: Full=Endosome/lysosome-associated apoptosis and autophagy regulator family member 2 {ECO:0000305};^Eukaryota; Metazoa; Chordata; Craniata; Vertebrata; Euteleostomi; Mammalia; Eutheria; Euarchontoglires; Primates; Haplorrhini; Catarrhini; Hominidae; Homo	PF23032.1^GBD_ELAPOR1-like_3rd^ELAPOR1-like, galactose-binding domain^99-260^E:5e-32`PF23031.1^GBD_ELAPOR1^ELAPOR1-like, galactose binding domain^412-589^E:3.8e-28`PF23087.1^MRH_ELAPOR1_9th^ELAPOR1-like, mannose 6-phosphate receptor homology domain^669-857^E:1e-34	.	.	.	KEGG:hsa:222223	GO:0016020^cellular_component^membrane`GO:0005886^cellular_component^plasma membrane`GO:0070700^molecular_function^BMP receptor binding`GO:0051961^biological_process^negative regulation of nervous system development`GO:0030513^biological_process^positive regulation of BMP signaling pathway`GO:0045684^biological_process^positive regulation of epidermis development	GO:0016020^cellular_component^membrane`GO:0005886^cellular_component^plasma membrane`GO:0070700^molecular_function^BMP receptor binding`GO:0051961^biological_process^negative regulation of nervous system development`GO:0030513^biological_process^positive regulation of BMP signaling pathway`GO:0045684^biological_process^positive regulation of epidermis development	.	.	.	development, BMP,
TRINITY_DN7187_c0_g1	TRINITY_DN7187_c0_g1_i17	ELAP2_HUMAN^ELAP2_HUMAN^Q:248-3250,H:61-1027^40.216%ID^E:0^RecName: Full=Endosome/lysosome-associated apoptosis and autophagy regulator family member 2 {ECO:0000305};^Eukaryota; Metazoa; Chordata; Craniata; Vertebrata; Euteleostomi; Mammalia; Eutheria; Euarchontoglires; Primates; Haplorrhini; Catarrhini; Hominidae; Homo	.	TRINITY_DN7187_c0_g1_i17.p1	176-3259[+]	ELAP2_HUMAN^ELAP2_HUMAN^Q:25-1025,H:61-1027^40.57%ID^E:0^RecName: Full=Endosome/lysosome-associated apoptosis and autophagy regulator family member 2 {ECO:0000305};^Eukaryota; Metazoa; Chordata; Craniata; Vertebrata; Euteleostomi; Mammalia; Eutheria; Euarchontoglires; Primates; Haplorrhini; Catarrhini; Hominidae; Homo	PF23032.1^GBD_ELAPOR1-like_3rd^ELAPOR1-like, galactose-binding domain^99-260^E:5.1e-32`PF23031.1^GBD_ELAPOR1^ELAPOR1-like, galactose binding domain^412-583^E:2.3e-30`PF23087.1^MRH_ELAPOR1_9th^ELAPOR1-like, mannose 6-phosphate receptor homology domain^663-870^E:1.2e-31	.	.	.	KEGG:hsa:222223	GO:0016020^cellular_component^membrane`GO:0005886^cellular_component^plasma membrane`GO:0070700^molecular_function^BMP receptor binding`GO:0051961^biological_process^negative regulation of nervous system development`GO:0030513^biological_process^positive regulation of BMP signaling pathway`GO:0045684^biological_process^positive regulation of epidermis development	GO:0016020^cellular_component^membrane`GO:0005886^cellular_component^plasma membrane`GO:0070700^molecular_function^BMP receptor binding`GO:0051961^biological_process^negative regulation of nervous system development`GO:0030513^biological_process^positive regulation of BMP signaling pathway`GO:0045684^biological_process^positive regulation of epidermis development	.	.	.	development, BMP,
TRINITY_DN7341_c0_g1	TRINITY_DN7341_c0_g1_i37	SL9C1_STRPU^SL9C1_STRPU^Q:186-1856,H:73-624^34.813%ID^E:1.61e-158^RecName: Full=Sperm-specific sodium:proton exchanger;^Eukaryota; Metazoa; Echinodermata; Eleutherozoa; Echinozoa; Echinoidea; Euechinoidea; Echinacea; Camarodonta; Echinidea; Strongylocentrotidae; Strongylocentrotus`SL9C1_STRPU^SL9C1_STRPU^Q:1910-3694,H:661-1230^32.855%ID^E:1.61e-158^RecName: Full=Sperm-specific sodium:proton excha…	.	TRINITY_DN7341_c0_g1_i37.p1	1781-3991[+]	SL9C1_STRPU^SL9C1_STRPU^Q:44-638,H:661-1230^32.855%ID^E:5.42e-82^RecName: Full=Sperm-specific sodium:proton exchanger;^Eukaryota; Metazoa; Echinodermata; Eleutherozoa; Echinozoa; Echinoidea; Euechinoidea; Echinacea; Camarodonta; Echinidea; Strongylocentrotidae; Strongylocentrotus	PF00520.37^Ion_trans^Ion transport protein^61-197^E:3e-19	.	.	.	KEGG:spu:754777	GO:0005886^cellular_component^plasma membrane`GO:0036126^cellular_component^sperm flagellum`GO:0061827^cellular_component^sperm head`GO:0030552^molecular_function^cAMP binding`GO:0030553^molecular_function^cGMP binding`GO:0015386^molecular_function^potassium:proton antiporter activity`GO:0042803^molecular_function^protein homodimerization activity`GO:0015385^molecular_function^sodium:proton antip…	GO:0005886^cellular_component^plasma membrane`GO:0036126^cellular_component^sperm flagellum`GO:0061827^cellular_component^sperm head`GO:0030552^molecular_function^cAMP binding`GO:0030553^molecular_function^cGMP binding`GO:0015386^molecular_function^potassium:proton antiporter activity`GO:0042803^molecular_function^protein homodimerization activity`GO:0015385^molecular_function^sodium:proton antip…	GO:0005216^molecular_function^monoatomic ion channel activity`GO:0006811^biological_process^monoatomic ion transport`GO:0055085^biological_process^transmembrane transport`GO:0016020^cellular_component^membrane	.	.	testis+sperm,
TRINITY_DN7639_c0_g1	TRINITY_DN7639_c0_g1_i12	VMAT2_HUMAN^VMAT2_HUMAN^Q:1517-792,H:265-509^50.612%ID^E:4.38e-81^RecName: Full=Synaptic vesicular amine transporter;^Eukaryota; Metazoa; Chordata; Craniata; Vertebrata; Euteleostomi; Mammalia; Eutheria; Euarchontoglires; Primates; Haplorrhini; Catarrhini; Hominidae; Homo	.	TRINITY_DN7639_c0_g1_i12.p1	789-1517[-]	VMAT2_HUMAN^VMAT2_HUMAN^Q:1-242,H:265-509^50.612%ID^E:2.76e-85^RecName: Full=Synaptic vesicular amine transporter;^Eukaryota; Metazoa; Chordata; Craniata; Vertebrata; Euteleostomi; Mammalia; Eutheria; Euarchontoglires; Primates; Haplorrhini; Catarrhini; Hominidae; Homo	PF07690.21^MFS_1^Major Facilitator Superfamily^42-216^E:1.8e-15`PF00083.30^Sugar_tr^Sugar (and other) transporter^65-210^E:2.1e-07	.	.	.	KEGG:hsa:6571	GO:0030424^cellular_component^axon`GO:0005813^cellular_component^centrosome`GO:0070083^cellular_component^clathrin-sculpted monoamine transport vesicle membrane`GO:0030425^cellular_component^dendrite`GO:0098691^cellular_component^dopaminergic synapse`GO:0043231^cellular_component^intracellular membrane-bounded organelle`GO:0016020^cellular_component^membrane`GO:0005886^cellular_component^plasma m…	GO:0030424^cellular_component^axon`GO:0005813^cellular_component^centrosome`GO:0070083^cellular_component^clathrin-sculpted monoamine transport vesicle membrane`GO:0030425^cellular_component^dendrite`GO:0098691^cellular_component^dopaminergic synapse`GO:0043231^cellular_component^intracellular membrane-bounded organelle`GO:0016020^cellular_component^membrane`GO:0005886^cellular_component^plasma m…	GO:0022857^molecular_function^transmembrane transporter activity`GO:0055085^biological_process^transmembrane transport`GO:0016020^cellular_component^membrane	.	.	development, hormonal activity+serotonin+dopamine+follistatin, embryonic,
TRINITY_DN8699_c0_g1	TRINITY_DN8699_c0_g1_i9	CD9_BOVIN^CD9_BOVIN^Q:1267-1746,H:8-161^33.133%ID^E:7.15e-19^RecName: Full=CD9 antigen {ECO:0000303|PubMed:1339429};^Eukaryota; Metazoa; Chordata; Craniata; Vertebrata; Euteleostomi; Mammalia; Eutheria; Laurasiatheria; Artiodactyla; Ruminantia; Pecora; Bovidae; Bovinae; Bos	.	TRINITY_DN8699_c0_g1_i9.p1	1246-2190[+]	CD82_HUMAN^CD82_HUMAN^Q:25-306,H:24-267^26.829%ID^E:7.52e-24^RecName: Full=CD82 antigen;^Eukaryota; Metazoa; Chordata; Craniata; Vertebrata; Euteleostomi; Mammalia; Eutheria; Euarchontoglires; Primates; Haplorrhini; Catarrhini; Hominidae; Homo	PF00335.26^Tetraspanin^Tetraspanin family^11-294^E:7.7e-50	.	.	.	KEGG:hsa:3732	GO:0005576^cellular_component^extracellular region`GO:0016020^cellular_component^membrane`GO:0005886^cellular_component^plasma membrane`GO:0005178^molecular_function^integrin binding`GO:0007155^biological_process^cell adhesion`GO:0071404^biological_process^cellular response to low-density lipoprotein particle stimulus`GO:0007342^biological_process^fusion of sperm to egg plasma membrane involved i…	GO:0070062^cellular_component^extracellular exosome`GO:0045335^cellular_component^phagocytic vesicle`GO:0005886^cellular_component^plasma membrane	GO:0016020^cellular_component^membrane	.	.	testis+sperm, proliferation,
TRINITY_DN9036_c0_g1	TRINITY_DN9036_c0_g1_i5	TINF2_HUMAN^TINF2_HUMAN^Q:328-747,H:28-170^26.389%ID^E:2.19e-06^RecName: Full=TERF1-interacting nuclear factor 2;^Eukaryota; Metazoa; Chordata; Craniata; Vertebrata; Euteleostomi; Mammalia; Eutheria; Euarchontoglires; Primates; Haplorrhini; Catarrhini; Hominidae; Homo	.	TRINITY_DN9036_c0_g1_i5.p1	154-4704[+]	.	PF14973.11^TINF2_N^TERF1-interacting nuclear factor 2 N-terminus^54-194^E:9.7e-17	.	.	.	KEGG:hsa:26277	GO:0000781^cellular_component^chromosome, telomeric region`GO:0016604^cellular_component^nuclear body`GO:0016363^cellular_component^nuclear matrix`GO:0000783^cellular_component^nuclear telomere cap complex`GO:0005654^cellular_component^nucleoplasm`GO:0010370^cellular_component^perinucleolar chromocenter`GO:0070187^cellular_component^shelterin complex`GO:0042162^molecular_function^telomeric DNA bi…	.	.	.	.	proliferation,
TRINITY_DN9374_c0_g1	TRINITY_DN9374_c0_g1_i2	PORCN_HUMAN^PORCN_HUMAN^Q:4778-3417,H:11-460^42.017%ID^E:1.83e-100^RecName: Full=Protein-serine O-palmitoleoyltransferase porcupine {ECO:0000250|UniProtKB:Q9JJJ7};^Eukaryota; Metazoa; Chordata; Craniata; Vertebrata; Euteleostomi; Mammalia; Eutheria; Euarchontoglires; Primates; Haplorrhini; Catarrhini; Hominidae; Homo	.	TRINITY_DN9374_c0_g1_i2.p1	3414-5015[-]	PORCN_HUMAN^PORCN_HUMAN^Q:80-533,H:11-460^42.017%ID^E:1.51e-108^RecName: Full=Protein-serine O-palmitoleoyltransferase porcupine {ECO:0000250|UniProtKB:Q9JJJ7};^Eukaryota; Metazoa; Chordata; Craniata; Vertebrata; Euteleostomi; Mammalia; Eutheria; Euarchontoglires; Primates; Haplorrhini; Catarrhini; Hominidae; Homo	PF03062.24^MBOAT^MBOAT, membrane-bound O-acyltransferase family^205-429^E:1e-18	.	.	.	KEGG:hsa:64840	GO:0032281^cellular_component^AMPA glutamate receptor complex`GO:0005783^cellular_component^endoplasmic reticulum`GO:0005789^cellular_component^endoplasmic reticulum membrane`GO:0098978^cellular_component^glutamatergic synapse`GO:0016020^cellular_component^membrane`GO:1990698^molecular_function^palmitoleoyltransferase activity`GO:0017147^molecular_function^Wnt-protein binding`GO:0009100^biologica…	GO:0032281^cellular_component^AMPA glutamate receptor complex`GO:0005783^cellular_component^endoplasmic reticulum`GO:0005789^cellular_component^endoplasmic reticulum membrane`GO:0098978^cellular_component^glutamatergic synapse`GO:0016020^cellular_component^membrane`GO:1990698^molecular_function^palmitoleoyltransferase activity`GO:0017147^molecular_function^Wnt-protein binding`GO:0009100^biologica…	.	.	.	WNT,
TRINITY_DN9484_c0_g1	TRINITY_DN9484_c0_g1_i25	MYT1L_MOUSE^MYT1L_MOUSE^Q:1353-2171,H:906-1187^45.205%ID^E:1.64e-56^RecName: Full=Myelin transcription factor 1-like protein {ECO:0000303|PubMed:9373037};^Eukaryota; Metazoa; Chordata; Craniata; Vertebrata; Euteleostomi; Mammalia; Eutheria; Euarchontoglires; Glires; Rodentia; Myomorpha; Muroidea; Muridae; Murinae; Mus; Mus`MYT1L_MOUSE^MYT1L_MOUSE^Q:1353-1739,H:507-587^35.385%ID^E:7.65e-13^RecName…	.	TRINITY_DN9484_c0_g1_i25.p2	2-484[+]	MYT1_XENLA^MYT1_XENLA^Q:79-138,H:766-828^57.143%ID^E:3.79e-16^RecName: Full=Myelin transcription factor 1;^Eukaryota; Metazoa; Chordata; Craniata; Vertebrata; Euteleostomi; Amphibia; Batrachia; Anura; Pipoidea; Pipidae; Xenopodinae; Xenopus; Xenopus`MYT1_XENLA^MYT1_XENLA^Q:105-137,H:839-871^72.727%ID^E:6.46e-12^RecName: Full=Myelin transcription factor 1;^Eukaryota; Metazoa; Chordata; Craniata; V…	PF01530.23^zf-C2HC^Zinc finger, C2HC type^106-133^E:1.8e-15	.	.	.	KEGG:xla:397982	GO:0005694^cellular_component^chromosome`GO:0005634^cellular_component^nucleus`GO:0003677^molecular_function^DNA binding`GO:0003700^molecular_function^DNA-binding transcription factor activity`GO:0001227^molecular_function^DNA-binding transcription repressor activity, RNA polymerase II-specific`GO:0008270^molecular_function^zinc ion binding`GO:0000122^biological_process^negative regulation of tra…	GO:0005634^cellular_component^nucleus`GO:0000981^molecular_function^DNA-binding transcription factor activity, RNA polymerase II-specific`GO:0000978^molecular_function^RNA polymerase II cis-regulatory region sequence-specific DNA binding`GO:0008270^molecular_function^zinc ion binding`GO:0030154^biological_process^cell differentiation`GO:0007399^biological_process^nervous system development	GO:0008270^molecular_function^zinc ion binding`GO:0006355^biological_process^regulation of DNA-templated transcription`GO:0005634^cellular_component^nucleus	.	.	development,

## Sheet: Midbody
gene_id	transcript_id	sprot_Top_BLASTX_hit	RNAMMER	prot_id	prot_coords	sprot_Top_BLASTP_hit	Pfam	SignalP	TmHMM	eggnog	Kegg	gene_ontology_BLASTX	gene_ontology_BLASTP	gene_ontology_Pfam	transcript	peptide	keywords
TRINITY_DN11330_c0_g1	TRINITY_DN11330_c0_g1_i24	PYRG1_MOUSE^PYRG1_MOUSE^Q:6112-4418,H:1-564^73.451%ID^E:0^RecName: Full=CTP synthase 1 {ECO:0000305};^Eukaryota; Metazoa; Chordata; Craniata; Vertebrata; Euteleostomi; Mammalia; Eutheria; Euarchontoglires; Glires; Rodentia; Myomorpha; Muroidea; Muridae; Murinae; Mus; Mus	.	TRINITY_DN11330_c0_g1_i24.p1	302-2635[+]	SMR8A_DANRE^SMR8A_DANRE^Q:44-404,H:42-369^33.245%ID^E:3.69e-45^RecName: Full=Guanine nucleotide exchange protein smcr8a;^Eukaryota; Metazoa; Chordata; Craniata; Vertebrata; Euteleostomi; Actinopterygii; Neopterygii; Teleostei; Ostariophysi; Cypriniformes; Danionidae; Danioninae; Danio`SMR8A_DANRE^SMR8A_DANRE^Q:548-745,H:624-827^30.288%ID^E:2.75e-20^RecName: Full=Guanine nucleotide exchange protei…	PF11704.13^Folliculin^Vesicle coat protein involved in Golgi to plasma membrane transport^88-204^E:8.2e-08	.	.	.	KEGG:mmu:51797	GO:0097268^cellular_component^cytoophidium`GO:0005829^cellular_component^cytosol`GO:0005524^molecular_function^ATP binding`GO:0003883^molecular_function^CTP synthase activity`GO:0042802^molecular_function^identical protein binding`GO:0044210^biological_process^'de novo' CTP biosynthetic process`GO:0042100^biological_process^B cell proliferation`GO:0006241^biological_process^CTP biosynthetic proce…	GO:0005737^cellular_component^cytoplasm`GO:0032045^cellular_component^guanyl-nucleotide exchange factor complex`GO:0005634^cellular_component^nucleus`GO:0005096^molecular_function^GTPase activator activity`GO:0005085^molecular_function^guanyl-nucleotide exchange factor activity`GO:0006914^biological_process^autophagy	GO:0005096^molecular_function^GTPase activator activity	.	.	proliferation,
TRINITY_DN1270_c0_g1	TRINITY_DN1270_c0_g1_i3	BAK_MOUSE^BAK_MOUSE^Q:674-261,H:71-207^48.571%ID^E:3.6e-32^RecName: Full=Bcl-2 homologous antagonist/killer;^Eukaryota; Metazoa; Chordata; Craniata; Vertebrata; Euteleostomi; Mammalia; Eutheria; Euarchontoglires; Glires; Rodentia; Myomorpha; Muroidea; Muridae; Murinae; Mus; Mus	.	TRINITY_DN1270_c0_g1_i3.p1	243-905[-]	BAK_MOUSE^BAK_MOUSE^Q:78-215,H:71-207^48.571%ID^E:6.77e-36^RecName: Full=Bcl-2 homologous antagonist/killer;^Eukaryota; Metazoa; Chordata; Craniata; Vertebrata; Euteleostomi; Mammalia; Eutheria; Euarchontoglires; Glires; Rodentia; Myomorpha; Muroidea; Muridae; Murinae; Mus; Mus	PF00452.24^Bcl-2^Apoptosis regulator proteins, Bcl-2 family^83-183^E:2e-28	.	.	.	KEGG:mmu:12018	GO:0097145^cellular_component^BAK complex`GO:0005829^cellular_component^cytosol`GO:0005783^cellular_component^endoplasmic reticulum`GO:0031966^cellular_component^mitochondrial membrane`GO:0005741^cellular_component^mitochondrial outer membrane`GO:0005739^cellular_component^mitochondrion`GO:0046930^cellular_component^pore complex`GO:0051400^molecular_function^BH domain binding`GO:0031072^molecular…	GO:0097145^cellular_component^BAK complex`GO:0005829^cellular_component^cytosol`GO:0005783^cellular_component^endoplasmic reticulum`GO:0031966^cellular_component^mitochondrial membrane`GO:0005741^cellular_component^mitochondrial outer membrane`GO:0005739^cellular_component^mitochondrion`GO:0046930^cellular_component^pore complex`GO:0051400^molecular_function^BH domain binding`GO:0031072^molecular…	.	.	.	development, morphogenesis, eye+photo+retinal+retinol+visual+sox+opsin, embryonic, proliferation, apoptosis, cell cycle,
TRINITY_DN4641_c0_g1	TRINITY_DN4641_c0_g1_i9	FUCTA_DROME^FUCTA_DROME^Q:2720-1575,H:159-482^29.847%ID^E:6.96e-39^RecName: Full=Glycoprotein 3-alpha-L-fucosyltransferase A;^Eukaryota; Metazoa; Ecdysozoa; Arthropoda; Hexapoda; Insecta; Pterygota; Neoptera; Endopterygota; Diptera; Brachycera; Muscomorpha; Ephydroidea; Drosophilidae; Drosophila; Sophophora	.	TRINITY_DN4641_c0_g1_i9.p1	1539-2876[-]	FUCTA_DROME^FUCTA_DROME^Q:53-434,H:159-482^29.847%ID^E:3.94e-41^RecName: Full=Glycoprotein 3-alpha-L-fucosyltransferase A;^Eukaryota; Metazoa; Ecdysozoa; Arthropoda; Hexapoda; Insecta; Pterygota; Neoptera; Endopterygota; Diptera; Brachycera; Muscomorpha; Ephydroidea; Drosophilidae; Drosophila; Sophophora	PF17039.10^Glyco_tran_10_N^Fucosyltransferase, N-terminal^74-185^E:3.4e-21`PF00852.25^Glyco_transf_10^Glycosyltransferase family 10 (fucosyltransferase) C-term^242-422^E:8e-48	.	.	.	KEGG:dme:Dmel_CG6869	GO:0032580^cellular_component^Golgi cisterna membrane`GO:0005797^cellular_component^Golgi medial cisterna`GO:0046920^molecular_function^alpha-(1->3)-fucosyltransferase activity`GO:0008417^molecular_function^fucosyltransferase activity`GO:0018392^molecular_function^glycoprotein 3-alpha-L-fucosyltransferase activity`GO:0036065^biological_process^fucosylation`GO:0036071^biological_process^N-glycan f…	GO:0032580^cellular_component^Golgi cisterna membrane`GO:0005797^cellular_component^Golgi medial cisterna`GO:0046920^molecular_function^alpha-(1->3)-fucosyltransferase activity`GO:0008417^molecular_function^fucosyltransferase activity`GO:0018392^molecular_function^glycoprotein 3-alpha-L-fucosyltransferase activity`GO:0036065^biological_process^fucosylation`GO:0036071^biological_process^N-glycan f…	GO:0008417^molecular_function^fucosyltransferase activity`GO:0006486^biological_process^protein glycosylation`GO:0016020^cellular_component^membrane	.	.	development,
TRINITY_DN6232_c1_g2	TRINITY_DN6232_c1_g2_i2	SKI_XENLA^SKI_XENLA^Q:405-1598,H:1-411^42.094%ID^E:1.12e-92^RecName: Full=Ski oncogene;^Eukaryota; Metazoa; Chordata; Craniata; Vertebrata; Euteleostomi; Amphibia; Batrachia; Anura; Pipoidea; Pipidae; Xenopodinae; Xenopus; Xenopus`SKI_XENLA^SKI_XENLA^Q:1818-2213,H:528-667^30.714%ID^E:1.35e-14^RecName: Full=Ski oncogene;^Eukaryota; Metazoa; Chordata; Craniata; Vertebrata; Euteleostomi; Amphibia; B…	.	TRINITY_DN6232_c1_g2_i2.p1	405-2474[+]	SKI_MOUSE^SKI_MOUSE^Q:10-603,H:13-675^36.119%ID^E:2.98e-115^RecName: Full=Ski oncogene;^Eukaryota; Metazoa; Chordata; Craniata; Vertebrata; Euteleostomi; Mammalia; Eutheria; Euarchontoglires; Glires; Rodentia; Myomorpha; Muroidea; Muridae; Murinae; Mus; Mus	PF02437.23^Ski_Sno^SKI/SNO/DAC family^84-189^E:3.1e-44`PF08782.15^c-SKI_SMAD_bind^c-SKI Smad4 binding domain^203-294^E:2.1e-38	.	.	.	KEGG:xla:394271	GO:0005634^cellular_component^nucleus`GO:0000981^molecular_function^DNA-binding transcription factor activity, RNA polymerase II-specific`GO:0000978^molecular_function^RNA polymerase II cis-regulatory region sequence-specific DNA binding`GO:0046332^molecular_function^SMAD binding`GO:0030514^biological_process^negative regulation of BMP signaling pathway`GO:0000122^biological_process^negative regu…	GO:0005813^cellular_component^centrosome`GO:0005737^cellular_component^cytoplasm`GO:0016604^cellular_component^nuclear body`GO:0005654^cellular_component^nucleoplasm`GO:0005634^cellular_component^nucleus`GO:0016605^cellular_component^PML body`GO:0032991^cellular_component^protein-containing complex`GO:0005667^cellular_component^transcription regulator complex`GO:0017053^cellular_component^transcr…	GO:0046332^molecular_function^SMAD binding	.	.	BMP,
TRINITY_DN7517_c0_g1	TRINITY_DN7517_c0_g1_i17	MERL_PAPAN^MERL_PAPAN^Q:254-2218,H:9-595^50.151%ID^E:0^RecName: Full=Merlin;^Eukaryota; Metazoa; Chordata; Craniata; Vertebrata; Euteleostomi; Mammalia; Eutheria; Euarchontoglires; Primates; Haplorrhini; Catarrhini; Cercopithecidae; Cercopithecinae; Papio	.	TRINITY_DN7517_c0_g1_i17.p1	959-2221[+]	MERL_HUMAN^MERL_HUMAN^Q:2-420,H:199-595^52.941%ID^E:2.62e-137^RecName: Full=Merlin;^Eukaryota; Metazoa; Chordata; Craniata; Vertebrata; Euteleostomi; Mammalia; Eutheria; Euarchontoglires; Primates; Haplorrhini; Catarrhini; Hominidae; Homo	PF09380.16^FERM_C^FERM C-terminal PH-like domain^29-117^E:4.5e-24`PF20492.3^ERM_helical^Ezrin/radixin/moesin, alpha-helical domain^149-266^E:1.5e-15`PF00769.24^ERM_C^Ezrin/radixin/moesin family C terminal^345-420^E:3.1e-28	.	.	.	KEGG:hsa:4771	GO:0005912^cellular_component^adherens junction`GO:0045177^cellular_component^apical part of cell`GO:0044297^cellular_component^cell body`GO:0032154^cellular_component^cleavage furrow`GO:0030864^cellular_component^cortical actin cytoskeleton`GO:0005829^cellular_component^cytosol`GO:0005769^cellular_component^early endosome`GO:0030175^cellular_component^filopodium`GO:0030027^cellular_component^lam…	GO:0005912^cellular_component^adherens junction`GO:0045177^cellular_component^apical part of cell`GO:0044297^cellular_component^cell body`GO:0032154^cellular_component^cleavage furrow`GO:0030864^cellular_component^cortical actin cytoskeleton`GO:0005737^cellular_component^cytoplasm`GO:0005856^cellular_component^cytoskeleton`GO:0005829^cellular_component^cytosol`GO:0005769^cellular_component^early …	.	.	.	development, proliferation, apoptosis, cell cycle,
TRINITY_DN9209_c0_g1	TRINITY_DN9209_c0_g1_i26	CTNA2_CHICK^CTNA2_CHICK^Q:5270-3663,H:61-582^21.024%ID^E:1.18e-22^RecName: Full=Catenin alpha-2;^Eukaryota; Metazoa; Chordata; Craniata; Vertebrata; Euteleostomi; Archelosauria; Archosauria; Dinosauria; Saurischia; Theropoda; Coelurosauria; Aves; Neognathae; Galloanserae; Galliformes; Phasianidae; Phasianinae; Gallus`CTNA2_CHICK^CTNA2_CHICK^Q:2513-1209,H:440-842^22.511%ID^E:9.56e-12^RecName: Full…	.	TRINITY_DN9209_c0_g1_i26.p1	1017-5351[-]	CTNA2_CHICK^CTNA2_CHICK^Q:28-563,H:61-582^21.024%ID^E:4.93e-27^RecName: Full=Catenin alpha-2;^Eukaryota; Metazoa; Chordata; Craniata; Vertebrata; Euteleostomi; Archelosauria; Archosauria; Dinosauria; Saurischia; Theropoda; Coelurosauria; Aves; Neognathae; Galloanserae; Galliformes; Phasianidae; Phasianinae; Gallus`CTNA2_CHICK^CTNA2_CHICK^Q:947-1345,H:440-798^22.967%ID^E:6.2e-12^RecName: Full=Cate…	PF01044.25^Vinculin^Vinculin family^1-667^E:1e-73`PF05482.18^Serendipity_A^Serendipity locus alpha protein (SRY-A)^345-529^E:6.1e-13`PF01044.25^Vinculin^Vinculin family^1185-1408^E:5.3e-31	.	.	.	KEGG:gga:396035	GO:0015629^cellular_component^actin cytoskeleton`GO:0005912^cellular_component^adherens junction`GO:0030424^cellular_component^axon`GO:0016342^cellular_component^catenin complex`GO:0005737^cellular_component^cytoplasm`GO:0005829^cellular_component^cytosol`GO:0005634^cellular_component^nucleus`GO:0005886^cellular_component^plasma membrane`GO:0051015^molecular_function^actin filament binding`GO:000…	GO:0015629^cellular_component^actin cytoskeleton`GO:0005912^cellular_component^adherens junction`GO:0030424^cellular_component^axon`GO:0016342^cellular_component^catenin complex`GO:0005737^cellular_component^cytoplasm`GO:0005829^cellular_component^cytosol`GO:0005634^cellular_component^nucleus`GO:0005886^cellular_component^plasma membrane`GO:0051015^molecular_function^actin filament binding`GO:000…	GO:0051015^molecular_function^actin filament binding`GO:0007155^biological_process^cell adhesion`GO:0007349^biological_process^cellularization`GO:0005737^cellular_component^cytoplasm`GO:0016020^cellular_component^membrane	.	.	morphogenesis,

## Sheet: Stolon
gene_id	transcript_id	sprot_Top_BLASTX_hit	RNAMMER	prot_id	prot_coords	sprot_Top_BLASTP_hit	Pfam	SignalP	TmHMM	eggnog	Kegg	gene_ontology_BLASTX	gene_ontology_BLASTP	gene_ontology_Pfam	transcript	peptide	keywords
TRINITY_DN1000_c0_g2	TRINITY_DN1000_c0_g2_i5	NSD2_HUMAN^NSD2_HUMAN^Q:2011-1121,H:658-947^51.342%ID^E:7.96e-95^RecName: Full=Histone-lysine N-methyltransferase NSD2;^Eukaryota; Metazoa; Chordata; Craniata; Vertebrata; Euteleostomi; Mammalia; Eutheria; Euarchontoglires; Primates; Haplorrhini; Catarrhini; Hominidae; Homo`NSD2_HUMAN^NSD2_HUMAN^Q:800-42,H:961-1210^60.236%ID^E:7.26e-83^RecName: Full=Histone-lysine N-methyltransferase NSD2;^Eukary…	.	TRINITY_DN1000_c0_g2_i5.p1	971-5230[-]	NSD1_MOUSE^NSD1_MOUSE^Q:1077-1371,H:1436-1722^51.864%ID^E:6.45e-101^RecName: Full=Histone-lysine N-methyltransferase, H3 lysine-36 specific;^Eukaryota; Metazoa; Chordata; Craniata; Vertebrata; Euteleostomi; Mammalia; Eutheria; Euarchontoglires; Glires; Rodentia; Myomorpha; Muroidea; Muridae; Murinae; Mus; Mus	PF00855.23^PWWP^PWWP domain^414-506^E:6.1e-11`PF00505.25^HMG_box^HMG (high mobility group) box^611-655^E:6.4e-07`PF04218.19^CENP-B_N^CENP-B N-terminal DNA-binding domain^833-882^E:1.2e-06`PF03221.22^HTH_Tnp_Tc5^Tc5 transposase DNA-binding domain^903-962^E:1.2e-09`PF23011.2^PHD-1st_NSD^Histone-lysine N-methyltransferase NSD-like, PHD zinc finger 1^1081-1126^E:4e-11`PF22908.2^PHD_NSD^Histone-lysine…	.	.	.	KEGG:hsa:7468	GO:0000785^cellular_component^chromatin`GO:0005737^cellular_component^cytoplasm`GO:0005730^cellular_component^nucleolus`GO:0005654^cellular_component^nucleoplasm`GO:0005634^cellular_component^nucleus`GO:0003682^molecular_function^chromatin binding`GO:0140938^molecular_function^histone H3 methyltransferase activity`GO:0140954^molecular_function^histone H3K36 dimethyltransferase activity`GO:0046975…	GO:0005694^cellular_component^chromosome`GO:0035097^cellular_component^histone methyltransferase complex`GO:0005634^cellular_component^nucleus`GO:0003682^molecular_function^chromatin binding`GO:0140954^molecular_function^histone H3K36 dimethyltransferase activity`GO:0046975^molecular_function^histone H3K36 methyltransferase activity`GO:0042799^molecular_function^histone H4K20 methyltransferase ac…	GO:0003677^molecular_function^DNA binding	.	.	development, morphogenesis,
TRINITY_DN10235_c0_g1	TRINITY_DN10235_c0_g1_i5	RRP1B_HUMAN^RRP1B_HUMAN^Q:3377-2748,H:10-217^40%ID^E:2.63e-43^RecName: Full=Ribosomal RNA processing protein 1 homolog B;^Eukaryota; Metazoa; Chordata; Craniata; Vertebrata; Euteleostomi; Mammalia; Eutheria; Euarchontoglires; Primates; Haplorrhini; Catarrhini; Hominidae; Homo	.	TRINITY_DN10235_c0_g1_i5.p2	833-1630[-]	.	.	.	.	.	KEGG:hsa:23076	GO:0005694^cellular_component^chromosome`GO:0005829^cellular_component^cytosol`GO:0000791^cellular_component^euchromatin`GO:0001652^cellular_component^granular component`GO:0000792^cellular_component^heterochromatin`GO:0005730^cellular_component^nucleolus`GO:0005654^cellular_component^nucleoplasm`GO:0005634^cellular_component^nucleus`GO:0030688^cellular_component^preribosome, small subunit precur…	.	.	.	.	apoptosis,
TRINITY_DN1060_c1_g1	TRINITY_DN1060_c1_g1_i15	CDT1_XENLA^CDT1_XENLA^Q:2724-1534,H:223-613^42.68%ID^E:2e-95^RecName: Full=DNA replication factor Cdt1;^Eukaryota; Metazoa; Chordata; Craniata; Vertebrata; Euteleostomi; Amphibia; Batrachia; Anura; Pipoidea; Pipidae; Xenopodinae; Xenopus; Xenopus	.	TRINITY_DN1060_c1_g1_i15.p1	1522-4389[-]	CDT1_XENLA^CDT1_XENLA^Q:557-952,H:224-613^42.786%ID^E:5.33e-99^RecName: Full=DNA replication factor Cdt1;^Eukaryota; Metazoa; Chordata; Craniata; Vertebrata; Euteleostomi; Amphibia; Batrachia; Anura; Pipoidea; Pipidae; Xenopodinae; Xenopus; Xenopus	PF08839.17^CDT1^DNA replication factor CDT1 like^587-757^E:2.4e-54`PF16679.11^CDT1_C^DNA replication factor Cdt1 C-terminal domain^831-925^E:2.5e-26	.	.	.	KEGG:xla:398024	GO:0005634^cellular_component^nucleus`GO:0031490^molecular_function^chromatin DNA binding`GO:0070182^molecular_function^DNA polymerase binding`GO:0000076^biological_process^DNA replication checkpoint signaling`GO:0071163^biological_process^DNA replication preinitiation complex assembly`GO:0000278^biological_process^mitotic cell cycle`GO:0030174^biological_process^regulation of DNA-templated DNA r…	GO:0005634^cellular_component^nucleus`GO:0031490^molecular_function^chromatin DNA binding`GO:0070182^molecular_function^DNA polymerase binding`GO:0000076^biological_process^DNA replication checkpoint signaling`GO:0071163^biological_process^DNA replication preinitiation complex assembly`GO:0000278^biological_process^mitotic cell cycle`GO:0030174^biological_process^regulation of DNA-templated DNA r…	.	.	.	cell cycle,
TRINITY_DN1143_c0_g1	TRINITY_DN1143_c0_g1_i117	ASSY_BOVIN^ASSY_BOVIN^Q:1129-2046,H:100-405^68.627%ID^E:2.55e-143^RecName: Full=Argininosuccinate synthase {ECO:0000305};^Eukaryota; Metazoa; Chordata; Craniata; Vertebrata; Euteleostomi; Mammalia; Eutheria; Laurasiatheria; Artiodactyla; Ruminantia; Pecora; Bovidae; Bovinae; Bos`ASSY_BOVIN^ASSY_BOVIN^Q:290-418,H:4-46^74.419%ID^E:6.02e-12^RecName: Full=Argininosuccinate synthase {ECO:0000305};^Euk…	.	TRINITY_DN1143_c0_g1_i117.p1	3469-4857[-]	.	.	.	.	.	KEGG:bta:280726	GO:0005737^cellular_component^cytoplasm`GO:0005829^cellular_component^cytosol`GO:0004055^molecular_function^argininosuccinate synthase activity`GO:0005524^molecular_function^ATP binding`GO:0006526^biological_process^L-arginine biosynthetic process`GO:0000053^biological_process^argininosuccinate metabolic process`GO:0007623^biological_process^circadian rhythm`GO:0000050^biological_process^urea cyc…	.	.	.	.	circadian rhythm,
TRINITY_DN1143_c0_g1	TRINITY_DN1143_c0_g1_i50	ASSY_BOVIN^ASSY_BOVIN^Q:290-1495,H:4-405^68.657%ID^E:0^RecName: Full=Argininosuccinate synthase {ECO:0000305};^Eukaryota; Metazoa; Chordata; Craniata; Vertebrata; Euteleostomi; Mammalia; Eutheria; Laurasiatheria; Artiodactyla; Ruminantia; Pecora; Bovidae; Bovinae; Bos	.	TRINITY_DN1143_c0_g1_i50.p1	236-1531[+]	ASSY_XENLA^ASSY_XENLA^Q:19-424,H:5-410^67.488%ID^E:0^RecName: Full=Argininosuccinate synthase {ECO:0000305};^Eukaryota; Metazoa; Chordata; Craniata; Vertebrata; Euteleostomi; Amphibia; Batrachia; Anura; Pipoidea; Pipidae; Xenopodinae; Xenopus; Xenopus	PF00764.25^Arginosuc_synth^Arginosuccinate synthase N-terminal HUP domain^22-185^E:5.1e-62`PF20979.2^Arginosuc_syn_C^Arginosuccinate synthase C-terminal domain^194-417^E:2.1e-86	.	.	.	KEGG:xla:380488	GO:0005737^cellular_component^cytoplasm`GO:0005829^cellular_component^cytosol`GO:0004055^molecular_function^argininosuccinate synthase activity`GO:0005524^molecular_function^ATP binding`GO:0006526^biological_process^L-arginine biosynthetic process`GO:0000053^biological_process^argininosuccinate metabolic process`GO:0007623^biological_process^circadian rhythm`GO:0000050^biological_process^urea cyc…	GO:0005829^cellular_component^cytosol`GO:0004055^molecular_function^argininosuccinate synthase activity`GO:0005524^molecular_function^ATP binding`GO:0006526^biological_process^L-arginine biosynthetic process`GO:0000053^biological_process^argininosuccinate metabolic process`GO:0000050^biological_process^urea cycle	.	.	.	circadian rhythm,
TRINITY_DN11471_c0_g1	TRINITY_DN11471_c0_g1_i11	ABITM_BOVIN^ABITM_BOVIN^Q:176-640,H:20-174^49.677%ID^E:2.23e-42^RecName: Full=Protein Abitram {ECO:0000305};^Eukaryota; Metazoa; Chordata; Craniata; Vertebrata; Euteleostomi; Mammalia; Eutheria; Laurasiatheria; Artiodactyla; Ruminantia; Pecora; Bovidae; Bovinae; Bos	.	TRINITY_DN11471_c0_g1_i11.p1	2-679[+]	ABITM_DANRE^ABITM_DANRE^Q:50-222,H:2-174^48.555%ID^E:7.94e-52^RecName: Full=Protein Abitram {ECO:0000305};^Eukaryota; Metazoa; Chordata; Craniata; Vertebrata; Euteleostomi; Actinopterygii; Neopterygii; Teleostei; Ostariophysi; Cypriniformes; Danionidae; Danioninae; Danio	PF01597.25^GCV_H^Glycine cleavage H-protein^155-216^E:2.5e-07	.	.	.	KEGG:dre:560419	GO:0030425^cellular_component^dendrite`GO:0032433^cellular_component^filopodium tip`GO:0030426^cellular_component^growth cone`GO:0030027^cellular_component^lamellipodium`GO:0016607^cellular_component^nuclear speck`GO:0005634^cellular_component^nucleus`GO:0051015^molecular_function^actin filament binding`GO:0003785^molecular_function^actin monomer binding`GO:0048813^biological_process^dendrite mor…	GO:0030425^cellular_component^dendrite`GO:0032433^cellular_component^filopodium tip`GO:0030426^cellular_component^growth cone`GO:0030027^cellular_component^lamellipodium`GO:0016607^cellular_component^nuclear speck`GO:0005634^cellular_component^nucleus`GO:0051015^molecular_function^actin filament binding`GO:0003785^molecular_function^actin monomer binding`GO:0048813^biological_process^dendrite mor…	.	.	.	morphogenesis,
TRINITY_DN12156_c0_g1	TRINITY_DN12156_c0_g1_i15	SHOT1_PONAB^SHOT1_PONAB^Q:4245-2914,H:5-455^29.979%ID^E:2.67e-23^RecName: Full=Shootin-1 {ECO:0000250|UniProtKB:A0MZ67};^Eukaryota; Metazoa; Chordata; Craniata; Vertebrata; Euteleostomi; Mammalia; Eutheria; Euarchontoglires; Primates; Haplorrhini; Catarrhini; Hominidae; Pongo	.	TRINITY_DN12156_c0_g1_i15.p1	2641-4299[-]	SHOT1_HUMAN^SHOT1_HUMAN^Q:21-471,H:7-464^29.752%ID^E:2.14e-28^RecName: Full=Shootin-1 {ECO:0000312|HGNC:HGNC:29319};^Eukaryota; Metazoa; Chordata; Craniata; Vertebrata; Euteleostomi; Mammalia; Eutheria; Euarchontoglires; Primates; Haplorrhini; Catarrhini; Hominidae; Homo	.	.	.	.	KEGG:hsa:57698	GO:0030424^cellular_component^axon`GO:0044295^cellular_component^axonal growth cone`GO:0031252^cellular_component^cell leading edge`GO:0030175^cellular_component^filopodium`GO:0030426^cellular_component^growth cone`GO:0030027^cellular_component^lamellipodium`GO:0005875^cellular_component^microtubule associated complex`GO:0015630^cellular_component^microtubule cytoskeleton`GO:0043204^cellular_comp…	GO:0030424^cellular_component^axon`GO:0044295^cellular_component^axonal growth cone`GO:0031252^cellular_component^cell leading edge`GO:0005737^cellular_component^cytoplasm`GO:0030175^cellular_component^filopodium`GO:0030426^cellular_component^growth cone`GO:0030027^cellular_component^lamellipodium`GO:0005874^cellular_component^microtubule`GO:0005875^cellular_component^microtubule associated compl…	.	.	.	morphogenesis,
TRINITY_DN12156_c0_g1	TRINITY_DN12156_c0_g1_i28	SHOT1_PONAB^SHOT1_PONAB^Q:4257-2926,H:5-455^29.979%ID^E:2.68e-23^RecName: Full=Shootin-1 {ECO:0000250|UniProtKB:A0MZ67};^Eukaryota; Metazoa; Chordata; Craniata; Vertebrata; Euteleostomi; Mammalia; Eutheria; Euarchontoglires; Primates; Haplorrhini; Catarrhini; Hominidae; Pongo	.	TRINITY_DN12156_c0_g1_i28.p1	2653-4311[-]	SHOT1_HUMAN^SHOT1_HUMAN^Q:21-471,H:7-464^29.752%ID^E:2.14e-28^RecName: Full=Shootin-1 {ECO:0000312|HGNC:HGNC:29319};^Eukaryota; Metazoa; Chordata; Craniata; Vertebrata; Euteleostomi; Mammalia; Eutheria; Euarchontoglires; Primates; Haplorrhini; Catarrhini; Hominidae; Homo	.	.	.	.	KEGG:hsa:57698	GO:0030424^cellular_component^axon`GO:0044295^cellular_component^axonal growth cone`GO:0031252^cellular_component^cell leading edge`GO:0030175^cellular_component^filopodium`GO:0030426^cellular_component^growth cone`GO:0030027^cellular_component^lamellipodium`GO:0005875^cellular_component^microtubule associated complex`GO:0015630^cellular_component^microtubule cytoskeleton`GO:0043204^cellular_comp…	GO:0030424^cellular_component^axon`GO:0044295^cellular_component^axonal growth cone`GO:0031252^cellular_component^cell leading edge`GO:0005737^cellular_component^cytoplasm`GO:0030175^cellular_component^filopodium`GO:0030426^cellular_component^growth cone`GO:0030027^cellular_component^lamellipodium`GO:0005874^cellular_component^microtubule`GO:0005875^cellular_component^microtubule associated compl…	.	.	.	morphogenesis,
TRINITY_DN12624_c0_g1	TRINITY_DN12624_c0_g1_i2	KLH10_MOUSE^KLH10_MOUSE^Q:2124-439,H:28-589^53.203%ID^E:0^RecName: Full=Kelch-like protein 10;^Eukaryota; Metazoa; Chordata; Craniata; Vertebrata; Euteleostomi; Mammalia; Eutheria; Euarchontoglires; Glires; Rodentia; Myomorpha; Muroidea; Muridae; Murinae; Mus; Mus	.	TRINITY_DN12624_c0_g1_i2.p1	391-2037[-]	KLH10_RAT^KLH10_RAT^Q:1-533,H:57-589^53.846%ID^E:0^RecName: Full=Kelch-like protein 10;^Eukaryota; Metazoa; Chordata; Craniata; Vertebrata; Euteleostomi; Mammalia; Eutheria; Euarchontoglires; Glires; Rodentia; Myomorpha; Muroidea; Muridae; Murinae; Rattus	PF00651.37^BTB^BTB/POZ domain^1-78^E:2.6e-14`PF07707.21^BACK^BTB And C-terminal Kelch^85-187^E:4.9e-27`PF01344.31^Kelch_1^Kelch motif^235-264^E:0.00012`PF24681.1^Kelch_KLHDC2_KLHL20_DRC7^KLHDC2/KLHL20/DRC7 Kelch-repeats domain^236-337^E:4.2e-14`PF01344.31^Kelch_1^Kelch motif^272-317^E:8.1e-15`PF13964.12^Kelch_6^Kelch motif^272-320^E:6.7e-08`PF07646.21^Kelch_2^Kelch motif^272-316^E:6e-07`PF13418.1…	.	.	.	KEGG:rno:303533	GO:0005737^cellular_component^cytoplasm`GO:0000902^biological_process^cell morphogenesis`GO:0009566^biological_process^fertilization`GO:0048873^biological_process^homeostasis of number of cells within a tissue`GO:0048808^biological_process^male genitalia morphogenesis`GO:0008584^biological_process^male gonad development`GO:0016567^biological_process^protein ubiquitination`GO:0007286^biological_pr…	GO:0005737^cellular_component^cytoplasm`GO:0000902^biological_process^cell morphogenesis`GO:0009566^biological_process^fertilization`GO:0048873^biological_process^homeostasis of number of cells within a tissue`GO:0048808^biological_process^male genitalia morphogenesis`GO:0008584^biological_process^male gonad development`GO:0016567^biological_process^protein ubiquitination`GO:0007286^biological_pr…	GO:0005515^molecular_function^protein binding	.	.	development, testis+sperm, morphogenesis, gonad,
TRINITY_DN13608_c0_g1	TRINITY_DN13608_c0_g1_i3	PCDH9_HUMAN^PCDH9_HUMAN^Q:6308-4101,H:25-761^34.267%ID^E:1.1e-108^RecName: Full=Protocadherin-9;^Eukaryota; Metazoa; Chordata; Craniata; Vertebrata; Euteleostomi; Mammalia; Eutheria; Euarchontoglires; Primates; Haplorrhini; Catarrhini; Hominidae; Homo`PCDH9_HUMAN^PCDH9_HUMAN^Q:5816-4065,H:77-665^26.471%ID^E:8e-39^RecName: Full=Protocadherin-9;^Eukaryota; Metazoa; Chordata; Craniata; Vertebrata; E…	.	TRINITY_DN13608_c0_g1_i3.p1	2367-6542[-]	PCDH9_HUMAN^PCDH9_HUMAN^Q:79-814,H:25-761^34.267%ID^E:8.87e-112^RecName: Full=Protocadherin-9;^Eukaryota; Metazoa; Chordata; Craniata; Vertebrata; Euteleostomi; Mammalia; Eutheria; Euarchontoglires; Primates; Haplorrhini; Catarrhini; Hominidae; Homo`PCDH9_HUMAN^PCDH9_HUMAN^Q:243-826,H:77-665^26.471%ID^E:5.84e-40^RecName: Full=Protocadherin-9;^Eukaryota; Metazoa; Chordata; Craniata; Vertebrata; Eu…	PF08266.18^Cadherin_2^Cadherin-like^80-161^E:7.4e-05`PF00028.23^Cadherin^Cadherin domain^198-291^E:3.2e-09`PF00028.23^Cadherin^Cadherin domain^305-398^E:4.4e-17`PF00028.23^Cadherin^Cadherin domain^420-509^E:8.2e-12`PF00028.23^Cadherin^Cadherin domain^523-612^E:1.5e-17`PF00028.23^Cadherin^Cadherin domain^627-718^E:4.3e-18`PF00028.23^Cadherin^Cadherin domain^737-826^E:1.2e-09	.	.	.	KEGG:hsa:5101	GO:0044291^cellular_component^cell-cell contact zone`GO:0098978^cellular_component^glutamatergic synapse`GO:0030426^cellular_component^growth cone`GO:0005886^cellular_component^plasma membrane`GO:0097060^cellular_component^synaptic membrane`GO:0005509^molecular_function^calcium ion binding`GO:0007155^biological_process^cell adhesion`GO:0030900^biological_process^forebrain development`GO:0007156^b…	GO:0044291^cellular_component^cell-cell contact zone`GO:0098978^cellular_component^glutamatergic synapse`GO:0030426^cellular_component^growth cone`GO:0005886^cellular_component^plasma membrane`GO:0097060^cellular_component^synaptic membrane`GO:0005509^molecular_function^calcium ion binding`GO:0007155^biological_process^cell adhesion`GO:0030900^biological_process^forebrain development`GO:0007156^b…	GO:0005509^molecular_function^calcium ion binding`GO:0007156^biological_process^homophilic cell adhesion via plasma membrane adhesion molecules`GO:0016020^cellular_component^membrane	.	.	development,
TRINITY_DN13748_c0_g1	TRINITY_DN13748_c0_g1_i8	PHF8_DANRE^PHF8_DANRE^Q:6260-4947,H:6-443^57.432%ID^E:1.31e-170^RecName: Full=Histone lysine demethylase PHF8;^Eukaryota; Metazoa; Chordata; Craniata; Vertebrata; Euteleostomi; Actinopterygii; Neopterygii; Teleostei; Ostariophysi; Cypriniformes; Danionidae; Danioninae; Danio`PHF8_DANRE^PHF8_DANRE^Q:2540-2040,H:679-865^37.245%ID^E:1.27e-16^RecName: Full=Histone lysine demethylase PHF8;^Eukaryota; …	.	TRINITY_DN13748_c0_g1_i8.p2	4956-6299[-]	PHF8_DANRE^PHF8_DANRE^Q:14-447,H:6-439^57.5%ID^E:0^RecName: Full=Histone lysine demethylase PHF8;^Eukaryota; Metazoa; Chordata; Craniata; Vertebrata; Euteleostomi; Actinopterygii; Neopterygii; Teleostei; Ostariophysi; Cypriniformes; Danionidae; Danioninae; Danio	PF00628.35^PHD^PHD-finger^16-61^E:5.7e-09`PF13621.12^Cupin_8^Cupin-like domain^176-340^E:5.3e-09`PF02373.28^JmjC^JmjC domain, hydroxylase^252-351^E:5e-11`PF17811.6^JHD^Jumonji helical domain^358-434^E:3.8e-26	.	.	.	KEGG:dre:566534	GO:0005730^cellular_component^nucleolus`GO:0003682^molecular_function^chromatin binding`GO:0032452^molecular_function^histone demethylase activity`GO:0071558^molecular_function^histone H3K27me2/H3K27me3 demethylase activity`GO:0051864^molecular_function^histone H3K36 demethylase activity`GO:0140680^molecular_function^histone H3K36me/H3K36me2 demethylase activity`GO:0032454^molecular_function^hist…	GO:0005730^cellular_component^nucleolus`GO:0003682^molecular_function^chromatin binding`GO:0032452^molecular_function^histone demethylase activity`GO:0071558^molecular_function^histone H3K27me2/H3K27me3 demethylase activity`GO:0051864^molecular_function^histone H3K36 demethylase activity`GO:0140680^molecular_function^histone H3K36me/H3K36me2 demethylase activity`GO:0032454^molecular_function^hist…	.	.	.	development, morphogenesis, embryonic, apoptosis, cell cycle,
TRINITY_DN1430_c3_g1	TRINITY_DN1430_c3_g1_i21	RAD18_MOUSE^RAD18_MOUSE^Q:3702-3322,H:235-363^38.76%ID^E:1.81e-17^RecName: Full=E3 ubiquitin-protein ligase RAD18;^Eukaryota; Metazoa; Chordata; Craniata; Vertebrata; Euteleostomi; Mammalia; Eutheria; Euarchontoglires; Glires; Rodentia; Myomorpha; Muroidea; Muridae; Murinae; Mus; Mus	.	TRINITY_DN1430_c3_g1_i21.p1	2002-3762[-]	RAD18_MOUSE^RAD18_MOUSE^Q:21-147,H:235-363^38.76%ID^E:1.52e-18^RecName: Full=E3 ubiquitin-protein ligase RAD18;^Eukaryota; Metazoa; Chordata; Craniata; Vertebrata; Euteleostomi; Mammalia; Eutheria; Euarchontoglires; Glires; Rodentia; Myomorpha; Muroidea; Muridae; Murinae; Mus; Mus	.	.	.	.	KEGG:mmu:58186	GO:0005813^cellular_component^centrosome`GO:0000785^cellular_component^chromatin`GO:0005737^cellular_component^cytoplasm`GO:0001673^cellular_component^male germ cell nucleus`GO:0042405^cellular_component^nuclear inclusion body`GO:0005634^cellular_component^nucleus`GO:0035861^cellular_component^site of double-strand break`GO:0001741^cellular_component^XY body`GO:0042802^molecular_function^identica…	GO:0005813^cellular_component^centrosome`GO:0000785^cellular_component^chromatin`GO:0005737^cellular_component^cytoplasm`GO:0001673^cellular_component^male germ cell nucleus`GO:0042405^cellular_component^nuclear inclusion body`GO:0005634^cellular_component^nucleus`GO:0035861^cellular_component^site of double-strand break`GO:0001741^cellular_component^XY body`GO:0042802^molecular_function^identica…	.	.	.	testis+sperm,
TRINITY_DN1461_c0_g1	TRINITY_DN1461_c0_g1_i11	CYBP_BOVIN^CYBP_BOVIN^Q:1433-747,H:1-226^43.29%ID^E:2.65e-43^RecName: Full=Calcyclin-binding protein;^Eukaryota; Metazoa; Chordata; Craniata; Vertebrata; Euteleostomi; Mammalia; Eutheria; Laurasiatheria; Artiodactyla; Ruminantia; Pecora; Bovidae; Bovinae; Bos	.	TRINITY_DN1461_c0_g1_i11.p1	1729-2784[+]	SURF6_DROME^SURF6_DROME^Q:181-351,H:142-317^34.946%ID^E:1.39e-13^RecName: Full=Surfeit locus protein 6 homolog;^Eukaryota; Metazoa; Ecdysozoa; Arthropoda; Hexapoda; Insecta; Pterygota; Neoptera; Endopterygota; Diptera; Brachycera; Muscomorpha; Ephydroidea; Drosophilidae; Drosophila; Sophophora	PF04935.17^SURF6^Surfeit locus protein 6^161-345^E:6.2e-28	.	.	.	KEGG:dme:Dmel_CG4510	GO:0030877^cellular_component^beta-catenin destruction complex`GO:0005737^cellular_component^cytoplasm`GO:0005634^cellular_component^nucleus`GO:0044548^molecular_function^S100 protein binding`GO:0015631^molecular_function^tubulin binding`GO:0031625^molecular_function^ubiquitin protein ligase binding`GO:0007507^biological_process^heart development	GO:0005730^cellular_component^nucleolus`GO:0003677^molecular_function^DNA binding`GO:0003676^molecular_function^nucleic acid binding`GO:0003723^molecular_function^RNA binding`GO:0042273^biological_process^ribosomal large subunit biogenesis`GO:0042274^biological_process^ribosomal small subunit biogenesis`GO:0042254^biological_process^ribosome biogenesis`GO:0007419^biological_process^ventral cord d…	.	.	.	development,
TRINITY_DN1497_c0_g1	TRINITY_DN1497_c0_g1_i23	INVS_CHICK^INVS_CHICK^Q:1085-2788,H:16-588^64.049%ID^E:0^RecName: Full=Inversin;^Eukaryota; Metazoa; Chordata; Craniata; Vertebrata; Euteleostomi; Archelosauria; Archosauria; Dinosauria; Saurischia; Theropoda; Coelurosauria; Aves; Neognathae; Galloanserae; Galliformes; Phasianidae; Phasianinae; Gallus`INVS_CHICK^INVS_CHICK^Q:1016-2167,H:200-548^26.41%ID^E:7.02e-20^RecName: Full=Inversin;^Eukaryot…	.	TRINITY_DN1497_c0_g1_i23.p1	830-3529[+]	INVS_CHICK^INVS_CHICK^Q:86-712,H:16-642^61.867%ID^E:0^RecName: Full=Inversin;^Eukaryota; Metazoa; Chordata; Craniata; Vertebrata; Euteleostomi; Archelosauria; Archosauria; Dinosauria; Saurischia; Theropoda; Coelurosauria; Aves; Neognathae; Galloanserae; Galliformes; Phasianidae; Phasianinae; Gallus`INVS_CHICK^INVS_CHICK^Q:63-446,H:200-548^26.41%ID^E:5.56e-21^RecName: Full=Inversin;^Eukaryota; Met…	PF12796.13^Ank_2^Ankyrin repeats (3 copies)^79-148^E:2.5e-10`PF13637.12^Ank_4^Ankyrin repeats (many copies)^88-138^E:4.1e-06`PF00023.36^Ank^Ankyrin repeat^118-148^E:4.9e-06`PF13637.12^Ank_4^Ankyrin repeats (many copies)^130-170^E:7.2e-10`PF13857.12^Ank_5^Ankyrin repeats (many copies)^137-191^E:1.3e-06`PF12796.13^Ank_2^Ankyrin repeats (3 copies)^150-206^E:1.1e-09`PF00023.36^Ank^Ankyrin repeat^151-…	.	.	.	KEGG:gga:395234	GO:0097543^cellular_component^ciliary inversin compartment`GO:0005737^cellular_component^cytoplasm`GO:0005856^cellular_component^cytoskeleton`GO:0005516^molecular_function^calmodulin binding`GO:1904108^biological_process^protein localization to ciliary inversin compartment`GO:0016055^biological_process^Wnt signaling pathway	GO:0097543^cellular_component^ciliary inversin compartment`GO:0005737^cellular_component^cytoplasm`GO:0005856^cellular_component^cytoskeleton`GO:0005516^molecular_function^calmodulin binding`GO:1904108^biological_process^protein localization to ciliary inversin compartment`GO:0016055^biological_process^Wnt signaling pathway	GO:0005515^molecular_function^protein binding	.	.	WNT,
TRINITY_DN16214_c0_g1	TRINITY_DN16214_c0_g1_i13	DLGP5_HUMAN^DLGP5_HUMAN^Q:3327-3785,H:393-537^42.208%ID^E:2.65e-25^RecName: Full=Disks large-associated protein 5;^Eukaryota; Metazoa; Chordata; Craniata; Vertebrata; Euteleostomi; Mammalia; Eutheria; Euarchontoglires; Primates; Haplorrhini; Catarrhini; Hominidae; Homo	.	TRINITY_DN16214_c0_g1_i13.p2	3087-5207[+]	DLGP5_HUMAN^DLGP5_HUMAN^Q:81-318,H:393-621^36.614%ID^E:2.42e-33^RecName: Full=Disks large-associated protein 5;^Eukaryota; Metazoa; Chordata; Craniata; Vertebrata; Euteleostomi; Mammalia; Eutheria; Euarchontoglires; Primates; Haplorrhini; Catarrhini; Hominidae; Homo	PF03359.18^GKAP^Guanylate-kinase-associated protein (GKAP) protein^59-280^E:1.4e-19	.	.	.	KEGG:hsa:9787	GO:0005737^cellular_component^cytoplasm`GO:0005829^cellular_component^cytosol`GO:0072686^cellular_component^mitotic spindle`GO:0005634^cellular_component^nucleus`GO:0031616^cellular_component^spindle pole centrosome`GO:0008017^molecular_function^microtubule binding`GO:0051642^biological_process^centrosome localization`GO:0007059^biological_process^chromosome segregation`GO:0051382^biological_proc…	GO:0005737^cellular_component^cytoplasm`GO:0005829^cellular_component^cytosol`GO:0072686^cellular_component^mitotic spindle`GO:0005634^cellular_component^nucleus`GO:0031616^cellular_component^spindle pole centrosome`GO:0008017^molecular_function^microtubule binding`GO:0051642^biological_process^centrosome localization`GO:0007059^biological_process^chromosome segregation`GO:0051382^biological_proc…	GO:0023052^biological_process^signaling	.	.	cell cycle,
TRINITY_DN16811_c0_g1	TRINITY_DN16811_c0_g1_i5	ZGLP1_HUMAN^ZGLP1_HUMAN^Q:1927-1505,H:135-267^41.135%ID^E:2.73e-23^RecName: Full=GATA-type zinc finger protein 1 {ECO:0000305};^Eukaryota; Metazoa; Chordata; Craniata; Vertebrata; Euteleostomi; Mammalia; Eutheria; Euarchontoglires; Primates; Haplorrhini; Catarrhini; Hominidae; Homo	.	TRINITY_DN16811_c0_g1_i5.p1	1463-3796[-]	ZGLP1_HUMAN^ZGLP1_HUMAN^Q:624-764,H:135-267^41.135%ID^E:9.39e-24^RecName: Full=GATA-type zinc finger protein 1 {ECO:0000305};^Eukaryota; Metazoa; Chordata; Craniata; Vertebrata; Euteleostomi; Mammalia; Eutheria; Euarchontoglires; Primates; Haplorrhini; Catarrhini; Hominidae; Homo	PF00320.33^GATA^GATA zinc finger^705-737^E:4.1e-13	.	.	.	KEGG:hsa:100125288	GO:0005654^cellular_component^nucleoplasm`GO:0005634^cellular_component^nucleus`GO:0000981^molecular_function^DNA-binding transcription factor activity, RNA polymerase II-specific`GO:0043565^molecular_function^sequence-specific DNA binding`GO:0008270^molecular_function^zinc ion binding`GO:0000122^biological_process^negative regulation of transcription by RNA polymerase II`GO:0048599^biological_pr…	GO:0005654^cellular_component^nucleoplasm`GO:0005634^cellular_component^nucleus`GO:0000981^molecular_function^DNA-binding transcription factor activity, RNA polymerase II-specific`GO:0043565^molecular_function^sequence-specific DNA binding`GO:0008270^molecular_function^zinc ion binding`GO:0000122^biological_process^negative regulation of transcription by RNA polymerase II`GO:0048599^biological_pr…	GO:0043565^molecular_function^sequence-specific DNA binding`GO:0006355^biological_process^regulation of DNA-templated transcription	.	.	development, oocyte+oogenesis+ovochymase+vitellogenin, testis+sperm,
TRINITY_DN1698_c0_g1	TRINITY_DN1698_c0_g1_i25	GNB5A_DANRE^GNB5A_DANRE^Q:307-1359,H:2-355^67.514%ID^E:8.59e-164^RecName: Full=Guanine nucleotide-binding protein subunit beta-5a;^Eukaryota; Metazoa; Chordata; Craniata; Vertebrata; Euteleostomi; Actinopterygii; Neopterygii; Teleostei; Ostariophysi; Cypriniformes; Danionidae; Danioninae; Danio	.	TRINITY_DN1698_c0_g1_i25.p1	5010-7952[-]	TTC24_HUMAN^TTC24_HUMAN^Q:10-384,H:34-402^38.158%ID^E:4.52e-63^RecName: Full=Tetratricopeptide repeat protein 24;^Eukaryota; Metazoa; Chordata; Craniata; Vertebrata; Euteleostomi; Mammalia; Eutheria; Euarchontoglires; Primates; Haplorrhini; Catarrhini; Hominidae; Homo	PF08238.18^Sel1^Sel1 repeat^94-119^E:64`PF13424.12^TPR_12^Tetratricopeptide repeat^213-282^E:2.3e-09`PF13374.12^TPR_10^Tetratricopeptide repeat^255-284^E:0.00096`PF13176.12^TPR_7^Tetratricopeptide repeat^256-283^E:0.011`PF08238.18^Sel1^Sel1 repeat^268-282^E:190`PF13181.12^TPR_8^Tetratricopeptide repeat^296-325^E:0.26`PF13424.12^TPR_12^Tetratricopeptide repeat^298-362^E:1.2e-07`PF13432.12^TPR_16^T…	.	.	.	KEGG:hsa:164118	GO:0005737^cellular_component^cytoplasm`GO:0005834^cellular_component^heterotrimeric G-protein complex`GO:0030159^molecular_function^signaling receptor complex adaptor activity`GO:0007212^biological_process^G protein-coupled dopamine receptor signaling pathway`GO:0007186^biological_process^G protein-coupled receptor signaling pathway`GO:0060047^biological_process^heart contraction`GO:0007634^biol…	.	GO:0005515^molecular_function^protein binding	.	.	hormonal activity+serotonin+dopamine+follistatin,
TRINITY_DN1754_c0_g1	TRINITY_DN1754_c0_g1_i15	CNTRL_HUMAN^CNTRL_HUMAN^Q:7282-5072,H:79-823^39.073%ID^E:5.87e-104^RecName: Full=Centriolin;^Eukaryota; Metazoa; Chordata; Craniata; Vertebrata; Euteleostomi; Mammalia; Eutheria; Euarchontoglires; Primates; Haplorrhini; Catarrhini; Hominidae; Homo`CNTRL_HUMAN^CNTRL_HUMAN^Q:2881-2318,H:1417-1612^35.533%ID^E:7.16e-21^RecName: Full=Centriolin;^Eukaryota; Metazoa; Chordata; Craniata; Vertebrata; Eute…	.	TRINITY_DN1754_c0_g1_i15.p1	638-7354[-]	CNTRL_MOUSE^CNTRL_MOUSE^Q:25-1683,H:79-1620^30.453%ID^E:4.17e-169^RecName: Full=Centriolin;^Eukaryota; Metazoa; Chordata; Craniata; Vertebrata; Euteleostomi; Mammalia; Eutheria; Euarchontoglires; Glires; Rodentia; Myomorpha; Muroidea; Muridae; Murinae; Mus; Mus`CNTRL_MOUSE^CNTRL_MOUSE^Q:1495-2149,H:1598-2279^24.618%ID^E:2.37e-12^RecName: Full=Centriolin;^Eukaryota; Metazoa; Chordata; Craniata; Ve…	PF13516.12^LRR_6^Leucine Rich repeat^69-81^E:1600`PF00560.39^LRR_1^Leucine Rich Repeat^72-84^E:3200`PF14580.12^LRR_9^Leucine-rich repeat^76-217^E:2.4e-14`PF13516.12^LRR_6^Leucine Rich repeat^92-106^E:1.9`PF12799.13^LRR_4^Leucine Rich repeats (2 copies)^93-132^E:3.2e-08`PF00560.39^LRR_1^Leucine Rich Repeat^94-109^E:13`PF00560.39^LRR_1^Leucine Rich Repeat^116-135^E:0.52`PF13516.12^LRR_6^Leucine Ric…	.	.	.	KEGG:hsa:11064	GO:0034451^cellular_component^centriolar satellite`GO:0120103^cellular_component^centriolar subdistal appendage`GO:0005813^cellular_component^centrosome`GO:0005829^cellular_component^cytosol`GO:0090543^cellular_component^Flemming body`GO:0090619^cellular_component^meiotic spindle pole`GO:0016020^cellular_component^membrane`GO:0005815^cellular_component^microtubule organizing center`GO:0097431^cel…	GO:0034451^cellular_component^centriolar satellite`GO:0120103^cellular_component^centriolar subdistal appendage`GO:0005813^cellular_component^centrosome`GO:0005829^cellular_component^cytosol`GO:0090543^cellular_component^Flemming body`GO:0072687^cellular_component^meiotic spindle`GO:0090619^cellular_component^meiotic spindle pole`GO:0097431^cellular_component^mitotic spindle pole`GO:0048471^cellu…	GO:0005515^molecular_function^protein binding	.	.	development, germ-line,
TRINITY_DN1759_c1_g1	TRINITY_DN1759_c1_g1_i13	RTN4R_HUMAN^RTN4R_HUMAN^Q:2786-1971,H:107-380^27.273%ID^E:4.78e-15^RecName: Full=Reticulon-4 receptor;^Eukaryota; Metazoa; Chordata; Craniata; Vertebrata; Euteleostomi; Mammalia; Eutheria; Euarchontoglires; Primates; Haplorrhini; Catarrhini; Hominidae; Homo	.	TRINITY_DN1759_c1_g1_i13.p1	1593-3941[-]	CPN2_MOUSE^CPN2_MOUSE^Q:183-577,H:72-438^28.747%ID^E:2.61e-27^RecName: Full=Carboxypeptidase N subunit 2;^Eukaryota; Metazoa; Chordata; Craniata; Vertebrata; Euteleostomi; Mammalia; Eutheria; Euarchontoglires; Glires; Rodentia; Myomorpha; Muroidea; Muridae; Murinae; Mus; Mus`CPN2_MOUSE^CPN2_MOUSE^Q:127-491,H:54-395^27.642%ID^E:9.06e-18^RecName: Full=Carboxypeptidase N subunit 2;^Eukaryota; Metazo…	PF00560.39^LRR_1^Leucine Rich Repeat^123-145^E:830`PF00560.39^LRR_1^Leucine Rich Repeat^154-167^E:24000`PF13306.12^LRR_5^BspA type Leucine rich repeat region (6 copies)^160-208^E:0.23`PF13306.12^LRR_5^BspA type Leucine rich repeat region (6 copies)^326-443^E:8.9e-10`PF13855.12^LRR_8^Leucine rich repeat^337-396^E:3.3e-13`PF00560.39^LRR_1^Leucine Rich Repeat^338-359^E:3800`PF00560.39^LRR_1^Leucine …	.	.	.	KEGG:mmu:71756	GO:0044295^cellular_component^axonal growth cone`GO:0009986^cellular_component^cell surface`GO:0043198^cellular_component^dendritic shaft`GO:0005783^cellular_component^endoplasmic reticulum`GO:0009897^cellular_component^external side of plasma membrane`GO:0070062^cellular_component^extracellular exosome`GO:0098978^cellular_component^glutamatergic synapse`GO:0045121^cellular_component^membrane raf…	GO:0062023^cellular_component^collagen-containing extracellular matrix`GO:0005576^cellular_component^extracellular region`GO:0005886^cellular_component^plasma membrane`GO:0098662^biological_process^inorganic cation transmembrane transport`GO:0030001^biological_process^metal ion transport`GO:0098655^biological_process^monoatomic cation transmembrane transport	GO:0005515^molecular_function^protein binding	.	.	development,
TRINITY_DN1760_c0_g1	TRINITY_DN1760_c0_g1_i9	CYFIP_DROME^CYFIP_DROME^Q:4630-920,H:3-1252^51.776%ID^E:0^RecName: Full=Cytoplasmic FMR1-interacting protein {ECO:0000303|PubMed:11438699};^Eukaryota; Metazoa; Ecdysozoa; Arthropoda; Hexapoda; Insecta; Pterygota; Neoptera; Endopterygota; Diptera; Brachycera; Muscomorpha; Ephydroidea; Drosophilidae; Drosophila; Sophophora	.	TRINITY_DN1760_c0_g1_i9.p1	590-4738[-]	CYFIP_DROME^CYFIP_DROME^Q:37-1298,H:3-1276^51.316%ID^E:0^RecName: Full=Cytoplasmic FMR1-interacting protein {ECO:0000303|PubMed:11438699};^Eukaryota; Metazoa; Ecdysozoa; Arthropoda; Hexapoda; Insecta; Pterygota; Neoptera; Endopterygota; Diptera; Brachycera; Muscomorpha; Ephydroidea; Drosophilidae; Drosophila; Sophophora	PF05994.16^FragX_IP^Cytoplasmic Fragile-X interacting family^379-1268^E:0	.	.	.	KEGG:dme:Dmel_CG4931	GO:0045177^cellular_component^apical part of cell`GO:0005737^cellular_component^cytoplasm`GO:0043005^cellular_component^neuron projection`GO:0031209^cellular_component^SCAR complex`GO:0045202^cellular_component^synapse`GO:0000340^molecular_function^RNA 7-methylguanosine cap binding`GO:0031267^molecular_function^small GTPase binding`GO:0007411^biological_process^axon guidance`GO:0033627^biological…	GO:0045177^cellular_component^apical part of cell`GO:0005737^cellular_component^cytoplasm`GO:0043005^cellular_component^neuron projection`GO:0031209^cellular_component^SCAR complex`GO:0045202^cellular_component^synapse`GO:0000340^molecular_function^RNA 7-methylguanosine cap binding`GO:0031267^molecular_function^small GTPase binding`GO:0007411^biological_process^axon guidance`GO:0033627^biological…	GO:0031267^molecular_function^small GTPase binding`GO:0030833^biological_process^regulation of actin filament polymerization	.	.	development, morphogenesis, eye+photo+retinal+retinol+visual+sox+opsin,
TRINITY_DN17760_c0_g1	TRINITY_DN17760_c0_g1_i38	UBP19_HUMAN^UBP19_HUMAN^Q:404-2071,H:120-713^40.034%ID^E:2.55e-122^RecName: Full=Ubiquitin carboxyl-terminal hydrolase 19;^Eukaryota; Metazoa; Chordata; Craniata; Vertebrata; Euteleostomi; Mammalia; Eutheria; Euarchontoglires; Primates; Haplorrhini; Catarrhini; Hominidae; Homo`UBP19_HUMAN^UBP19_HUMAN^Q:3271-4002,H:987-1221^52.869%ID^E:1.58e-72^RecName: Full=Ubiquitin carboxyl-terminal hydrolase 1…	.	TRINITY_DN17760_c0_g1_i38.p2	305-2083[+]	UBP19_HUMAN^UBP19_HUMAN^Q:34-589,H:120-713^40.572%ID^E:3.51e-139^RecName: Full=Ubiquitin carboxyl-terminal hydrolase 19;^Eukaryota; Metazoa; Chordata; Craniata; Vertebrata; Euteleostomi; Mammalia; Eutheria; Euarchontoglires; Primates; Haplorrhini; Catarrhini; Hominidae; Homo	PF04969.22^CS^CS domain^33-102^E:0.62`PF04969.22^CS^CS domain^196-270^E:2.9e-06`PF00443.35^UCH^Ubiquitin carboxyl-terminal hydrolase^377-547^E:1.3e-36`PF13423.12^UCH_1^Ubiquitin carboxyl-terminal hydrolase^378-558^E:3.1e-06	.	.	.	KEGG:hsa:10869	GO:0005829^cellular_component^cytosol`GO:0005789^cellular_component^endoplasmic reticulum membrane`GO:0004843^molecular_function^cysteine-type deubiquitinase activity`GO:0051879^molecular_function^Hsp90 protein binding`GO:0046872^molecular_function^metal ion binding`GO:0036503^biological_process^ERAD pathway`GO:0048642^biological_process^negative regulation of skeletal muscle tissue development`G…	GO:0005829^cellular_component^cytosol`GO:0005789^cellular_component^endoplasmic reticulum membrane`GO:0004843^molecular_function^cysteine-type deubiquitinase activity`GO:0051879^molecular_function^Hsp90 protein binding`GO:0046872^molecular_function^metal ion binding`GO:0036503^biological_process^ERAD pathway`GO:0048642^biological_process^negative regulation of skeletal muscle tissue development`G…	GO:0004843^molecular_function^cysteine-type deubiquitinase activity`GO:0016579^biological_process^protein deubiquitination	.	.	development, cell cycle,
TRINITY_DN1807_c2_g1	TRINITY_DN1807_c2_g1_i12	PLOD3_MOUSE^PLOD3_MOUSE^Q:4007-1905,H:40-741^50.283%ID^E:0^RecName: Full=Multifunctional procollagen lysine hydroxylase and glycosyltransferase LH3;^Eukaryota; Metazoa; Chordata; Craniata; Vertebrata; Euteleostomi; Mammalia; Eutheria; Euarchontoglires; Glires; Rodentia; Myomorpha; Muroidea; Muridae; Murinae; Mus; Mus	.	TRINITY_DN1807_c2_g1_i12.p1	1902-4088[-]	PLOD3_MOUSE^PLOD3_MOUSE^Q:28-728,H:40-741^50.283%ID^E:0^RecName: Full=Multifunctional procollagen lysine hydroxylase and glycosyltransferase LH3;^Eukaryota; Metazoa; Chordata; Craniata; Vertebrata; Euteleostomi; Mammalia; Eutheria; Euarchontoglires; Glires; Rodentia; Myomorpha; Muroidea; Muridae; Murinae; Mus; Mus	PF03171.26^2OG-FeII_Oxy^2OG-Fe(II) oxygenase superfamily^641-728^E:8e-09	.	.	.	KEGG:mmu:26433	GO:0062023^cellular_component^collagen-containing extracellular matrix`GO:0005783^cellular_component^endoplasmic reticulum`GO:0005788^cellular_component^endoplasmic reticulum lumen`GO:0005789^cellular_component^endoplasmic reticulum membrane`GO:0005615^cellular_component^extracellular space`GO:0005794^cellular_component^Golgi apparatus`GO:0005791^cellular_component^rough endoplasmic reticulum`GO:…	GO:0062023^cellular_component^collagen-containing extracellular matrix`GO:0005783^cellular_component^endoplasmic reticulum`GO:0005788^cellular_component^endoplasmic reticulum lumen`GO:0005789^cellular_component^endoplasmic reticulum membrane`GO:0005615^cellular_component^extracellular space`GO:0005794^cellular_component^Golgi apparatus`GO:0005791^cellular_component^rough endoplasmic reticulum`GO:…	.	.	.	development, morphogenesis, neurogenesis+neural_tube, embryonic,
TRINITY_DN1820_c0_g1	TRINITY_DN1820_c0_g1_i20	GCNT3_RAT^GCNT3_RAT^Q:4542-3406,H:57-431^35.476%ID^E:3.01e-67^RecName: Full=Beta-1,3-galactosyl-O-glycosyl-glycoprotein beta-1,6-N-acetylglucosaminyltransferase 3;^Eukaryota; Metazoa; Chordata; Craniata; Vertebrata; Euteleostomi; Mammalia; Eutheria; Euarchontoglires; Glires; Rodentia; Myomorpha; Muroidea; Muridae; Murinae; Rattus	.	TRINITY_DN1820_c0_g1_i20.p2	3313-4932[-]	GCNT3_RAT^GCNT3_RAT^Q:131-509,H:57-431^35.476%ID^E:1.49e-71^RecName: Full=Beta-1,3-galactosyl-O-glycosyl-glycoprotein beta-1,6-N-acetylglucosaminyltransferase 3;^Eukaryota; Metazoa; Chordata; Craniata; Vertebrata; Euteleostomi; Mammalia; Eutheria; Euarchontoglires; Glires; Rodentia; Myomorpha; Muroidea; Muridae; Murinae; Rattus	PF02485.27^Branch^Core-2/I-Branching enzyme^207-478^E:1.5e-41	.	.	.	KEGG:rno:286976	GO:0000139^cellular_component^Golgi membrane`GO:0047225^molecular_function^acetylgalactosaminyl-O-glycosyl-glycoprotein beta-1,6-N-acetylglucosaminyltransferase activity`GO:0008375^molecular_function^acetylglucosaminyltransferase activity`GO:0003829^molecular_function^beta-1,3-galactosyl-O-glycosyl-glycoprotein beta-1,6-N-acetylglucosaminyltransferase activity`GO:0008109^molecular_function^N-acet…	GO:0000139^cellular_component^Golgi membrane`GO:0047225^molecular_function^acetylgalactosaminyl-O-glycosyl-glycoprotein beta-1,6-N-acetylglucosaminyltransferase activity`GO:0008375^molecular_function^acetylglucosaminyltransferase activity`GO:0003829^molecular_function^beta-1,3-galactosyl-O-glycosyl-glycoprotein beta-1,6-N-acetylglucosaminyltransferase activity`GO:0008109^molecular_function^N-acet…	GO:0016757^molecular_function^glycosyltransferase activity`GO:0016020^cellular_component^membrane	.	.	morphogenesis,
TRINITY_DN184_c0_g1	TRINITY_DN184_c0_g1_i15	NAS35_BRUMA^NAS35_BRUMA^Q:3979-2741,H:176-573^36.407%ID^E:9.57e-71^RecName: Full=Zinc metalloproteinase dpy-31 {ECO:0000250|UniProtKB:P98060};^Eukaryota; Metazoa; Ecdysozoa; Nematoda; Chromadorea; Rhabditida; Spirurina; Spiruromorpha; Filarioidea; Onchocercidae; Brugia	.	TRINITY_DN184_c0_g1_i15.p1	2144-4297[-]	NAS35_BRUMA^NAS35_BRUMA^Q:107-518,H:176-572^36.493%ID^E:9.25e-74^RecName: Full=Zinc metalloproteinase dpy-31 {ECO:0000250|UniProtKB:P98060};^Eukaryota; Metazoa; Ecdysozoa; Nematoda; Chromadorea; Rhabditida; Spirurina; Spiruromorpha; Filarioidea; Onchocercidae; Brugia	PF01400.30^Astacin^Astacin (Peptidase family M12A)^159-347^E:1.4e-51`PF00431.26^CUB^CUB domain^395-514^E:7.1e-08`PF00629.30^MAM^MAM domain, meprin/A5/mu^565-717^E:4.7e-27	.	.	.	.	GO:0005576^cellular_component^extracellular region`GO:0004222^molecular_function^metalloendopeptidase activity`GO:0008270^molecular_function^zinc ion binding`GO:0018996^biological_process^molting cycle, collagen and cuticulin-based cuticle`GO:0006508^biological_process^proteolysis	GO:0005576^cellular_component^extracellular region`GO:0004222^molecular_function^metalloendopeptidase activity`GO:0008270^molecular_function^zinc ion binding`GO:0018996^biological_process^molting cycle, collagen and cuticulin-based cuticle`GO:0006508^biological_process^proteolysis	GO:0004222^molecular_function^metalloendopeptidase activity`GO:0006508^biological_process^proteolysis`GO:0016020^cellular_component^membrane	.	.	ecdysone+molting,
TRINITY_DN1864_c0_g1	TRINITY_DN1864_c0_g1_i8	CCNB2_CHICK^CCNB2_CHICK^Q:2766-1909,H:115-387^35.052%ID^E:8.41e-40^RecName: Full=G2/mitotic-specific cyclin-B2;^Eukaryota; Metazoa; Chordata; Craniata; Vertebrata; Euteleostomi; Archelosauria; Archosauria; Dinosauria; Saurischia; Theropoda; Coelurosauria; Aves; Neognathae; Galloanserae; Galliformes; Phasianidae; Phasianinae; Gallus	.	TRINITY_DN1864_c0_g1_i8.p1	1858-3144[-]	CCNB2_CHICK^CCNB2_CHICK^Q:127-412,H:115-387^35.052%ID^E:5.42e-42^RecName: Full=G2/mitotic-specific cyclin-B2;^Eukaryota; Metazoa; Chordata; Craniata; Vertebrata; Euteleostomi; Archelosauria; Archosauria; Dinosauria; Saurischia; Theropoda; Coelurosauria; Aves; Neognathae; Galloanserae; Galliformes; Phasianidae; Phasianinae; Gallus	PF00134.28^Cyclin_N^Cyclin, N-terminal domain^154-278^E:1.2e-31`PF02984.24^Cyclin_C^Cyclin, C-terminal domain^281-408^E:9.7e-23	.	.	.	KEGG:gga:415400	GO:0005813^cellular_component^centrosome`GO:0000307^cellular_component^cyclin-dependent protein kinase holoenzyme complex`GO:0005737^cellular_component^cytoplasm`GO:0005829^cellular_component^cytosol`GO:0016020^cellular_component^membrane`GO:0005634^cellular_component^nucleus`GO:0016538^molecular_function^cyclin-dependent protein serine/threonine kinase regulator activity`GO:0060317^biological_pr…	GO:0005813^cellular_component^centrosome`GO:0000307^cellular_component^cyclin-dependent protein kinase holoenzyme complex`GO:0005737^cellular_component^cytoplasm`GO:0005829^cellular_component^cytosol`GO:0016020^cellular_component^membrane`GO:0005634^cellular_component^nucleus`GO:0016538^molecular_function^cyclin-dependent protein serine/threonine kinase regulator activity`GO:0060317^biological_pr…	.	.	.	development, embryonic, cell cycle,
TRINITY_DN1976_c0_g1	TRINITY_DN1976_c0_g1_i6	MIEAP_DANRE^MIEAP_DANRE^Q:3370-2054,H:1-449^45.88%ID^E:1.85e-128^RecName: Full=Mitochondria-eating protein;^Eukaryota; Metazoa; Chordata; Craniata; Vertebrata; Euteleostomi; Actinopterygii; Neopterygii; Teleostei; Ostariophysi; Cypriniformes; Danionidae; Danioninae; Danio	.	TRINITY_DN1976_c0_g1_i6.p1	1811-3370[-]	MIEAP_DANRE^MIEAP_DANRE^Q:1-483,H:1-490^46.154%ID^E:6.33e-141^RecName: Full=Mitochondria-eating protein;^Eukaryota; Metazoa; Chordata; Craniata; Vertebrata; Euteleostomi; Actinopterygii; Neopterygii; Teleostei; Ostariophysi; Cypriniformes; Danionidae; Danioninae; Danio	PF16026.10^MIEAP^Mitochondria-eating protein^245-435^E:2e-57	.	.	.	KEGG:dre:497395	GO:0005737^cellular_component^cytoplasm`GO:0043231^cellular_component^intracellular membrane-bounded organelle`GO:0005741^cellular_component^mitochondrial outer membrane`GO:0005739^cellular_component^mitochondrion`GO:0006974^biological_process^DNA damage response`GO:0035694^biological_process^mitochondrial protein catabolic process`GO:0035695^biological_process^mitophagy by internal vacuole forma…	GO:0005737^cellular_component^cytoplasm`GO:0043231^cellular_component^intracellular membrane-bounded organelle`GO:0005741^cellular_component^mitochondrial outer membrane`GO:0005739^cellular_component^mitochondrion`GO:0006974^biological_process^DNA damage response`GO:0035694^biological_process^mitochondrial protein catabolic process`GO:0035695^biological_process^mitophagy by internal vacuole forma…	.	.	.	hormonal activity+serotonin+dopamine+follistatin,
TRINITY_DN2057_c0_g1	TRINITY_DN2057_c0_g1_i10	KLH12_DANRE^KLH12_DANRE^Q:148-675,H:14-191^25.414%ID^E:8.42e-14^RecName: Full=Kelch-like protein 12;^Eukaryota; Metazoa; Chordata; Craniata; Vertebrata; Euteleostomi; Actinopterygii; Neopterygii; Teleostei; Ostariophysi; Cypriniformes; Danionidae; Danioninae; Danio	.	TRINITY_DN2057_c0_g1_i10.p1	121-942[+]	KLH12_DANRE^KLH12_DANRE^Q:10-185,H:14-191^25.414%ID^E:4.46e-14^RecName: Full=Kelch-like protein 12;^Eukaryota; Metazoa; Chordata; Craniata; Vertebrata; Euteleostomi; Actinopterygii; Neopterygii; Teleostei; Ostariophysi; Cypriniformes; Danionidae; Danioninae; Danio	PF00651.37^BTB^BTB/POZ domain^17-119^E:3.6e-15`PF07707.21^BACK^BTB And C-terminal Kelch^126-174^E:2e-05`PF01344.31^Kelch_1^Kelch motif^230-272^E:0.00028	.	.	.	KEGG:dre:108178999`KEGG:dre:492362	GO:0030127^cellular_component^COPII vesicle coat`GO:0030134^cellular_component^COPII-coated ER to Golgi transport vesicle`GO:0031463^cellular_component^Cul3-RING ubiquitin ligase complex`GO:0009952^biological_process^anterior/posterior pattern specification`GO:0060028^biological_process^convergent extension involved in axis elongation`GO:0048208^biological_process^COPII vesicle coating`GO:0006888…	GO:0030127^cellular_component^COPII vesicle coat`GO:0030134^cellular_component^COPII-coated ER to Golgi transport vesicle`GO:0031463^cellular_component^Cul3-RING ubiquitin ligase complex`GO:0009952^biological_process^anterior/posterior pattern specification`GO:0060028^biological_process^convergent extension involved in axis elongation`GO:0048208^biological_process^COPII vesicle coating`GO:0006888…	GO:0005515^molecular_function^protein binding	.	.	development, WNT,
TRINITY_DN2057_c0_g1	TRINITY_DN2057_c0_g1_i32	KLH12_DANRE^KLH12_DANRE^Q:148-1953,H:14-561^23.317%ID^E:4.34e-44^RecName: Full=Kelch-like protein 12;^Eukaryota; Metazoa; Chordata; Craniata; Vertebrata; Euteleostomi; Actinopterygii; Neopterygii; Teleostei; Ostariophysi; Cypriniformes; Danionidae; Danioninae; Danio`KLH12_DANRE^KLH12_DANRE^Q:1213-2049,H:279-544^30.986%ID^E:3.34e-28^RecName: Full=Kelch-like protein 12;^Eukaryota; Metazoa; Chordata…	.	TRINITY_DN2057_c0_g1_i32.p1	121-2112[+]	KLH12_DANRE^KLH12_DANRE^Q:10-611,H:14-561^23.317%ID^E:2.47e-44^RecName: Full=Kelch-like protein 12;^Eukaryota; Metazoa; Chordata; Craniata; Vertebrata; Euteleostomi; Actinopterygii; Neopterygii; Teleostei; Ostariophysi; Cypriniformes; Danionidae; Danioninae; Danio`KLH12_DANRE^KLH12_DANRE^Q:365-643,H:279-544^30.986%ID^E:2.95e-28^RecName: Full=Kelch-like protein 12;^Eukaryota; Metazoa; Chordata; Cr…	PF00651.37^BTB^BTB/POZ domain^17-119^E:1.8e-14`PF07707.21^BACK^BTB And C-terminal Kelch^126-225^E:4.4e-12`PF01344.31^Kelch_1^Kelch motif^403-454^E:2.1e-08`PF13964.12^Kelch_6^Kelch motif^404-457^E:1.1e-06`PF24681.1^Kelch_KLHDC2_KLHL20_DRC7^KLHDC2/KLHL20/DRC7 Kelch-repeats domain^404-620^E:2.7e-24`PF01344.31^Kelch_1^Kelch motif^457-500^E:8.3e-09`PF13964.12^Kelch_6^Kelch motif^459-502^E:5.5e-06`PF01…	.	.	.	KEGG:dre:108178999`KEGG:dre:492362	GO:0030127^cellular_component^COPII vesicle coat`GO:0030134^cellular_component^COPII-coated ER to Golgi transport vesicle`GO:0031463^cellular_component^Cul3-RING ubiquitin ligase complex`GO:0009952^biological_process^anterior/posterior pattern specification`GO:0060028^biological_process^convergent extension involved in axis elongation`GO:0048208^biological_process^COPII vesicle coating`GO:0006888…	GO:0030127^cellular_component^COPII vesicle coat`GO:0030134^cellular_component^COPII-coated ER to Golgi transport vesicle`GO:0031463^cellular_component^Cul3-RING ubiquitin ligase complex`GO:0009952^biological_process^anterior/posterior pattern specification`GO:0060028^biological_process^convergent extension involved in axis elongation`GO:0048208^biological_process^COPII vesicle coating`GO:0006888…	GO:0005515^molecular_function^protein binding	.	.	development, WNT,
TRINITY_DN2141_c0_g1	TRINITY_DN2141_c0_g1_i12	DDR2_HUMAN^DDR2_HUMAN^Q:2922-1813,H:491-852^53.908%ID^E:5.36e-115^RecName: Full=Discoidin domain-containing receptor 2;^Eukaryota; Metazoa; Chordata; Craniata; Vertebrata; Euteleostomi; Mammalia; Eutheria; Euarchontoglires; Primates; Haplorrhini; Catarrhini; Hominidae; Homo`DDR2_HUMAN^DDR2_HUMAN^Q:4593-3505,H:30-395^41.622%ID^E:4.79e-79^RecName: Full=Discoidin domain-containing receptor 2;^Eukary…	.	TRINITY_DN2141_c0_g1_i12.p1	1726-4683[-]	DDR2_HUMAN^DDR2_HUMAN^Q:588-957,H:491-852^53.908%ID^E:2.39e-120^RecName: Full=Discoidin domain-containing receptor 2;^Eukaryota; Metazoa; Chordata; Craniata; Vertebrata; Euteleostomi; Mammalia; Eutheria; Euarchontoglires; Primates; Haplorrhini; Catarrhini; Hominidae; Homo`DDR2_HUMAN^DDR2_HUMAN^Q:31-393,H:30-395^41.622%ID^E:2.85e-81^RecName: Full=Discoidin domain-containing receptor 2;^Eukaryota; …	PF00754.31^F5_F8_type_C^F5/8 type C domain^47-184^E:3.3e-17`PF21114.3^DDR1-2_DS-like^Discoidin domain-containing receptor 1/2, DS-like domain^193-365^E:9.7e-65`PF07714.23^PK_Tyr_Ser-Thr^Protein tyrosine and serine/threonine kinase^667-954^E:7.5e-82`PF00069.31^Pkinase^Protein kinase domain^700-950^E:5.2e-36	.	.	.	KEGG:hsa:4921	GO:0015629^cellular_component^actin cytoskeleton`GO:0016324^cellular_component^apical plasma membrane`GO:0005925^cellular_component^focal adhesion`GO:0005886^cellular_component^plasma membrane`GO:0043235^cellular_component^receptor complex`GO:0005524^molecular_function^ATP binding`GO:0005518^molecular_function^collagen binding`GO:0038062^molecular_function^protein tyrosine kinase collagen recepto…	GO:0015629^cellular_component^actin cytoskeleton`GO:0016324^cellular_component^apical plasma membrane`GO:0005925^cellular_component^focal adhesion`GO:0005886^cellular_component^plasma membrane`GO:0043235^cellular_component^receptor complex`GO:0005524^molecular_function^ATP binding`GO:0005518^molecular_function^collagen binding`GO:0038062^molecular_function^protein tyrosine kinase collagen recepto…	GO:0004672^molecular_function^protein kinase activity`GO:0006468^biological_process^protein phosphorylation`GO:0005524^molecular_function^ATP binding	.	.	development, proliferation, apoptosis, cell cycle,
TRINITY_DN2265_c1_g1	TRINITY_DN2265_c1_g1_i3	UNC97_CAEEL^UNC97_CAEEL^Q:3009-2098,H:49-345^64.59%ID^E:2.18e-139^RecName: Full=LIM domain-containing protein unc-97;^Eukaryota; Metazoa; Ecdysozoa; Nematoda; Chromadorea; Rhabditida; Rhabditina; Rhabditomorpha; Rhabditoidea; Rhabditidae; Peloderinae; Caenorhabditis`UNC97_CAEEL^UNC97_CAEEL^Q:2619-2203,H:8-135^31.655%ID^E:3.33e-15^RecName: Full=LIM domain-containing protein unc-97;^Eukaryota; Meta…	.	TRINITY_DN2265_c1_g1_i3.p1	2140-3009[-]	UNC97_CAEEL^UNC97_CAEEL^Q:1-284,H:49-333^67.719%ID^E:4.19e-149^RecName: Full=LIM domain-containing protein unc-97;^Eukaryota; Metazoa; Ecdysozoa; Nematoda; Chromadorea; Rhabditida; Rhabditina; Rhabditomorpha; Rhabditoidea; Rhabditidae; Peloderinae; Caenorhabditis`UNC97_CAEEL^UNC97_CAEEL^Q:131-269,H:8-135^31.655%ID^E:1.2e-16^RecName: Full=LIM domain-containing protein unc-97;^Eukaryota; Metazoa; E…	PF00412.28^LIM^LIM domain^34-87^E:1.4e-10`PF00412.28^LIM^LIM domain^98-150^E:4.5e-08`PF00412.28^LIM^LIM domain^156-211^E:1.3e-15`PF00412.28^LIM^LIM domain^215-269^E:2.4e-09	.	.	.	KEGG:cel:CELE_F14D12.2	GO:0005912^cellular_component^adherens junction`GO:0009925^cellular_component^basal plasma membrane`GO:0005911^cellular_component^cell-cell junction`GO:0005737^cellular_component^cytoplasm`GO:0005925^cellular_component^focal adhesion`GO:0031430^cellular_component^M band`GO:0005654^cellular_component^nucleoplasm`GO:0005634^cellular_component^nucleus`GO:0055120^cellular_component^striated muscle de…	GO:0005912^cellular_component^adherens junction`GO:0009925^cellular_component^basal plasma membrane`GO:0005911^cellular_component^cell-cell junction`GO:0005737^cellular_component^cytoplasm`GO:0005925^cellular_component^focal adhesion`GO:0031430^cellular_component^M band`GO:0005654^cellular_component^nucleoplasm`GO:0005634^cellular_component^nucleus`GO:0055120^cellular_component^striated muscle de…	.	.	.	development,
TRINITY_DN2324_c0_g1	TRINITY_DN2324_c0_g1_i46	PSD_DROME^PSD_DROME^Q:6796-5870,H:1233-1539^58.71%ID^E:2.67e-102^RecName: Full=PH and SEC7 domain-containing protein {ECO:0000305};^Eukaryota; Metazoa; Ecdysozoa; Arthropoda; Hexapoda; Insecta; Pterygota; Neoptera; Endopterygota; Diptera; Brachycera; Muscomorpha; Ephydroidea; Drosophilidae; Drosophila; Sophophora`PSD_DROME^PSD_DROME^Q:7460-7092,H:1114-1238^56%ID^E:2.02e-33^RecName: Full=PH and SE…	.	TRINITY_DN2324_c0_g1_i46.p1	7068-10622[-]	PSD_DROME^PSD_DROME^Q:1055-1177,H:1114-1238^56%ID^E:9.12e-35^RecName: Full=PH and SEC7 domain-containing protein {ECO:0000305};^Eukaryota; Metazoa; Ecdysozoa; Arthropoda; Hexapoda; Insecta; Pterygota; Neoptera; Endopterygota; Diptera; Brachycera; Muscomorpha; Ephydroidea; Drosophilidae; Drosophila; Sophophora	PF01369.25^Sec7^Sec7 domain^1080-1174^E:3.1e-20	.	.	.	KEGG:dme:Dmel_CG31158	GO:0030424^cellular_component^axon`GO:0044297^cellular_component^cell body`GO:0005938^cellular_component^cell cortex`GO:0000139^cellular_component^Golgi membrane`GO:0005886^cellular_component^plasma membrane`GO:0005085^molecular_function^guanyl-nucleotide exchange factor activity`GO:0008017^molecular_function^microtubule binding`GO:0005543^molecular_function^phospholipid binding`GO:0035082^biolog…	GO:0030424^cellular_component^axon`GO:0044297^cellular_component^cell body`GO:0005938^cellular_component^cell cortex`GO:0000139^cellular_component^Golgi membrane`GO:0005886^cellular_component^plasma membrane`GO:0005085^molecular_function^guanyl-nucleotide exchange factor activity`GO:0008017^molecular_function^microtubule binding`GO:0005543^molecular_function^phospholipid binding`GO:0035082^biolog…	GO:0005085^molecular_function^guanyl-nucleotide exchange factor activity`GO:0032012^biological_process^regulation of ARF protein signal transduction	.	.	morphogenesis, eye+photo+retinal+retinol+visual+sox+opsin,
TRINITY_DN2434_c0_g1	TRINITY_DN2434_c0_g1_i10	ANO39_PATPE^ANO39_PATPE^Q:209-547,H:3-119^39.496%ID^E:4.57e-18^RecName: Full=Nucleoplasmin-like protein ANO39;^Eukaryota; Metazoa; Echinodermata; Eleutherozoa; Asterozoa; Asteroidea; Valvatacea; Valvatida; Asterinidae; Patiria	.	TRINITY_DN2434_c0_g1_i10.p1	2-985[+]	MP62_LYTPI^MP62_LYTPI^Q:69-195,H:2-133^37.037%ID^E:5.41e-17^RecName: Full=Mitotic apparatus protein p62;^Eukaryota; Metazoa; Echinodermata; Eleutherozoa; Echinozoa; Echinoidea; Euechinoidea; Echinacea; Temnopleuroida; Toxopneustidae; Lytechinus	PF03066.21^Nucleoplasmin^Nucleoplasmin/nucleophosmin domain^73-180^E:2.3e-23`PF17800.7^NPL^Nucleoplasmin-like domain^74-178^E:6.1e-09	.	.	.	.	GO:0005737^cellular_component^cytoplasm`GO:0005730^cellular_component^nucleolus`GO:0005654^cellular_component^nucleoplasm`GO:0005634^cellular_component^nucleus`GO:0003682^molecular_function^chromatin binding`GO:0003677^molecular_function^DNA binding`GO:0042393^molecular_function^histone binding`GO:0003723^molecular_function^RNA binding`GO:0006338^biological_process^chromatin remodeling`GO:0000278…	GO:0005737^cellular_component^cytoplasm`GO:0005730^cellular_component^nucleolus`GO:0005654^cellular_component^nucleoplasm`GO:0003682^molecular_function^chromatin binding`GO:0042393^molecular_function^histone binding`GO:0003723^molecular_function^RNA binding`GO:0051301^biological_process^cell division`GO:0006338^biological_process^chromatin remodeling	.	.	.	oocyte+oogenesis+ovochymase+vitellogenin, cell cycle,
TRINITY_DN2516_c0_g1	TRINITY_DN2516_c0_g1_i10	CCAR1_HUMAN^CCAR1_HUMAN^Q:1189-2106,H:362-670^67.097%ID^E:1.75e-129^RecName: Full=Cell division cycle and apoptosis regulator protein 1;^Eukaryota; Metazoa; Chordata; Craniata; Vertebrata; Euteleostomi; Mammalia; Eutheria; Euarchontoglires; Primates; Haplorrhini; Catarrhini; Hominidae; Homo`CCAR1_HUMAN^CCAR1_HUMAN^Q:2281-2502,H:721-794^82.432%ID^E:1.07e-29^RecName: Full=Cell division cycle and ap…	.	TRINITY_DN2516_c0_g1_i10.p1	136-3768[+]	CCAR1_XENLA^CCAR1_XENLA^Q:83-1182,H:109-1139^46.339%ID^E:0^RecName: Full=Cell division cycle and apoptosis regulator protein 1;^Eukaryota; Metazoa; Chordata; Craniata; Vertebrata; Euteleostomi; Amphibia; Batrachia; Anura; Pipoidea; Pipidae; Xenopodinae; Xenopus; Xenopus	PF14444.12^S1-like^S1-like^120-177^E:6.3e-32`PF19257.4^BURAN^BURAN domain^363-443^E:3e-23`PF14443.11^DBC1^DBC1^469-591^E:1e-44`PF02037.33^SAP^SAP domain^623-658^E:6.7e-11`PF19256.4^LAIKA^LAIKA domain^718-785^E:1.9e-30	.	.	.	KEGG:xla:779160	GO:0005641^cellular_component^nuclear envelope lumen`GO:0005654^cellular_component^nucleoplasm`GO:0005634^cellular_component^nucleus`GO:0048471^cellular_component^perinuclear region of cytoplasm`GO:0030374^molecular_function^nuclear receptor coactivator activity`GO:0003723^molecular_function^RNA binding`GO:0000978^molecular_function^RNA polymerase II cis-regulatory region sequence-specific DNA bi…	GO:0005634^cellular_component^nucleus`GO:0048471^cellular_component^perinuclear region of cytoplasm`GO:0006355^biological_process^regulation of DNA-templated transcription`GO:0006417^biological_process^regulation of translation	.	.	.	proliferation, apoptosis,
TRINITY_DN2531_c1_g1	TRINITY_DN2531_c1_g1_i46	SEA_AVIET^SEA_AVIET^Q:6551-7321,H:66-323^48.649%ID^E:3.37e-80^RecName: Full=Tyrosine-protein kinase transforming protein SEA;^Viruses; Riboviria; Pararnavirae; Artverviricota; Revtraviricetes; Ortervirales; Retroviridae; Orthoretrovirinae; Alpharetrovirus; Avian leukosis virus	.	TRINITY_DN2531_c1_g1_i46.p1	1774-4320[+]	PLXB_DROME^PLXB_DROME^Q:423-792,H:979-1368^25.783%ID^E:2.58e-18^RecName: Full=Plexin-B;^Eukaryota; Metazoa; Ecdysozoa; Arthropoda; Hexapoda; Insecta; Pterygota; Neoptera; Endopterygota; Diptera; Brachycera; Muscomorpha; Ephydroidea; Drosophilidae; Drosophila; Sophophora	PF00055.23^Laminin_N^Laminin N-terminal (Domain VI)^204-368^E:9.1e-10`PF01833.30^TIG^IPT/TIG domain^421-520^E:0.00069`PF01833.30^TIG^IPT/TIG domain^708-773^E:3.3e-05	.	.	.	KEGG:dme:Dmel_CG17245	GO:0009925^cellular_component^basal plasma membrane`GO:0043235^cellular_component^receptor complex`GO:0005524^molecular_function^ATP binding`GO:0005008^molecular_function^hepatocyte growth factor receptor activity`GO:0004715^molecular_function^non-membrane spanning protein tyrosine kinase activity`GO:0016477^biological_process^cell migration`GO:0001889^biological_process^liver development`GO:0030…	GO:0030425^cellular_component^dendrite`GO:0005886^cellular_component^plasma membrane`GO:0002116^cellular_component^semaphorin receptor complex`GO:0017154^molecular_function^semaphorin receptor activity`GO:0007411^biological_process^axon guidance`GO:0070593^biological_process^dendrite self-avoidance`GO:0008045^biological_process^motor neuron axon guidance`GO:0007162^biological_process^negative reg…	.	.	.	development,
TRINITY_DN2654_c1_g1	TRINITY_DN2654_c1_g1_i4	TNKS1_MOUSE^TNKS1_MOUSE^Q:3153-2572,H:205-419^28.507%ID^E:6.87e-13^RecName: Full=Poly [ADP-ribose] polymerase tankyrase-1 {ECO:0000305};^Eukaryota; Metazoa; Chordata; Craniata; Vertebrata; Euteleostomi; Mammalia; Eutheria; Euarchontoglires; Glires; Rodentia; Myomorpha; Muroidea; Muridae; Murinae; Mus; Mus`TNKS1_MOUSE^TNKS1_MOUSE^Q:2991-2512,H:745-904^31.707%ID^E:1.01e-11^RecName: Full=Poly [ADP-r…	.	TRINITY_DN2654_c1_g1_i4.p1	595-3153[-]	TNKS1_MOUSE^TNKS1_MOUSE^Q:1-194,H:205-419^28.636%ID^E:7.09e-13^RecName: Full=Poly [ADP-ribose] polymerase tankyrase-1 {ECO:0000305};^Eukaryota; Metazoa; Chordata; Craniata; Vertebrata; Euteleostomi; Mammalia; Eutheria; Euarchontoglires; Glires; Rodentia; Myomorpha; Muroidea; Muridae; Murinae; Mus; Mus`TNKS1_MOUSE^TNKS1_MOUSE^Q:55-214,H:745-904^31.707%ID^E:3.51e-12^RecName: Full=Poly [ADP-ribose] …	PF00023.36^Ank^Ankyrin repeat^55-84^E:0.00028`PF12796.13^Ank_2^Ankyrin repeats (3 copies)^107-198^E:7.3e-15`PF13857.12^Ank_5^Ankyrin repeats (many copies)^128-175^E:5.3e-06`PF13606.12^Ank_3^Ankyrin repeat^137-165^E:9.9e-05`PF00023.36^Ank^Ankyrin repeat^138-168^E:7.5e-06`PF00023.36^Ank^Ankyrin repeat^169-199^E:0.00078`PF02838.20^Glyco_hydro_20b^Glycosyl hydrolase family 20, domain 2^300-440^E:8e-11	.	.	.	KEGG:mmu:21951	GO:0005813^cellular_component^centrosome`GO:0000781^cellular_component^chromosome, telomeric region`GO:0005829^cellular_component^cytosol`GO:0005794^cellular_component^Golgi apparatus`GO:0000139^cellular_component^Golgi membrane`GO:0097431^cellular_component^mitotic spindle pole`GO:0016604^cellular_component^nuclear body`GO:0031965^cellular_component^nuclear membrane`GO:0005643^cellular_component…	GO:0005813^cellular_component^centrosome`GO:0000781^cellular_component^chromosome, telomeric region`GO:0005829^cellular_component^cytosol`GO:0005794^cellular_component^Golgi apparatus`GO:0000139^cellular_component^Golgi membrane`GO:0097431^cellular_component^mitotic spindle pole`GO:0016604^cellular_component^nuclear body`GO:0031965^cellular_component^nuclear membrane`GO:0005643^cellular_component…	GO:0005515^molecular_function^protein binding	.	.	WNT,
TRINITY_DN2678_c0_g1	TRINITY_DN2678_c0_g1_i37	AIFM1_HUMAN^AIFM1_HUMAN^Q:1767-2555,H:347-613^60.967%ID^E:4.96e-99^RecName: Full=Apoptosis-inducing factor 1, mitochondrial {ECO:0000305};^Eukaryota; Metazoa; Chordata; Craniata; Vertebrata; Euteleostomi; Mammalia; Eutheria; Euarchontoglires; Primates; Haplorrhini; Catarrhini; Hominidae; Homo`AIFM1_HUMAN^AIFM1_HUMAN^Q:610-1302,H:127-357^61.472%ID^E:6.28e-83^RecName: Full=Apoptosis-inducing factor…	.	TRINITY_DN2678_c0_g1_i37.p2	1665-2573[+]	AIFM1_HUMAN^AIFM1_HUMAN^Q:35-297,H:347-613^60.967%ID^E:9.48e-110^RecName: Full=Apoptosis-inducing factor 1, mitochondrial {ECO:0000305};^Eukaryota; Metazoa; Chordata; Craniata; Vertebrata; Euteleostomi; Mammalia; Eutheria; Euarchontoglires; Primates; Haplorrhini; Catarrhini; Hominidae; Homo	PF07992.20^Pyr_redox_2^Pyridine nucleotide-disulphide oxidoreductase^46-151^E:1.1e-13`PF14721.12^AIF_C^Apoptosis-inducing factor, mitochondrion-associated, C-term^155-278^E:1.9e-54	.	.	.	KEGG:hsa:9131	GO:0005737^cellular_component^cytoplasm`GO:0005829^cellular_component^cytosol`GO:0005743^cellular_component^mitochondrial inner membrane`GO:0005758^cellular_component^mitochondrial intermembrane space`GO:0005739^cellular_component^mitochondrion`GO:0005634^cellular_component^nucleus`GO:0048471^cellular_component^perinuclear region of cytoplasm`GO:0003677^molecular_function^DNA binding`GO:0071949^m…	GO:0005737^cellular_component^cytoplasm`GO:0005829^cellular_component^cytosol`GO:0005743^cellular_component^mitochondrial inner membrane`GO:0005758^cellular_component^mitochondrial intermembrane space`GO:0005739^cellular_component^mitochondrion`GO:0005634^cellular_component^nucleus`GO:0048471^cellular_component^perinuclear region of cytoplasm`GO:0003677^molecular_function^DNA binding`GO:0071949^m…	GO:0016491^molecular_function^oxidoreductase activity`GO:0046983^molecular_function^protein dimerization activity	.	.	apoptosis,
TRINITY_DN2717_c0_g1	TRINITY_DN2717_c0_g1_i19	TESK2_RAT^TESK2_RAT^Q:4692-3751,H:37-342^59.236%ID^E:6e-112^RecName: Full=Dual specificity testis-specific protein kinase 2;^Eukaryota; Metazoa; Chordata; Craniata; Vertebrata; Euteleostomi; Mammalia; Eutheria; Euarchontoglires; Glires; Rodentia; Myomorpha; Muroidea; Muridae; Murinae; Rattus	.	TRINITY_DN2717_c0_g1_i19.p1	2431-4887[-]	TESK2_HUMAN^TESK2_HUMAN^Q:70-513,H:41-461^48.559%ID^E:3.37e-119^RecName: Full=Dual specificity testis-specific protein kinase 2;^Eukaryota; Metazoa; Chordata; Craniata; Vertebrata; Euteleostomi; Mammalia; Eutheria; Euarchontoglires; Primates; Haplorrhini; Catarrhini; Hominidae; Homo	PF07714.23^PK_Tyr_Ser-Thr^Protein tyrosine and serine/threonine kinase^90-340^E:1.9e-53`PF00069.31^Pkinase^Protein kinase domain^91-338^E:7.3e-48`PF06293.20^Kdo^Lipopolysaccharide kinase (Kdo/WaaP) family^124-229^E:9.8e-05`PF17667.7^Pkinase_fungal^Fungal protein kinase^189-273^E:2.8e-06	.	.	.	KEGG:hsa:10420	GO:0005737^cellular_component^cytoplasm`GO:0016604^cellular_component^nuclear body`GO:0005634^cellular_component^nucleus`GO:0005524^molecular_function^ATP binding`GO:0046872^molecular_function^metal ion binding`GO:0106310^molecular_function^protein serine kinase activity`GO:0004674^molecular_function^protein serine/threonine kinase activity`GO:0004712^molecular_function^protein serine/threonine/t…	GO:0005737^cellular_component^cytoplasm`GO:0016604^cellular_component^nuclear body`GO:0005654^cellular_component^nucleoplasm`GO:0005634^cellular_component^nucleus`GO:0005524^molecular_function^ATP binding`GO:0046872^molecular_function^metal ion binding`GO:0004672^molecular_function^protein kinase activity`GO:0106310^molecular_function^protein serine kinase activity`GO:0004674^molecular_function^p…	GO:0004672^molecular_function^protein kinase activity`GO:0006468^biological_process^protein phosphorylation`GO:0005524^molecular_function^ATP binding	.	.	testis+sperm, apoptosis,
TRINITY_DN2835_c2_g1	TRINITY_DN2835_c2_g1_i15	DMRT1_ORYLA^DMRT1_ORYLA^Q:1837-1625,H:14-84^47.887%ID^E:2.22e-17^RecName: Full=Doublesex- and mab-3-related transcription factor 1;^Eukaryota; Metazoa; Chordata; Craniata; Vertebrata; Euteleostomi; Actinopterygii; Neopterygii; Teleostei; Neoteleostei; Acanthomorphata; Ovalentaria; Atherinomorphae; Beloniformes; Adrianichthyidae; Oryziinae; Oryzias	.	TRINITY_DN2835_c2_g1_i15.p1	1070-1852[-]	DMRT1_ORYLA^DMRT1_ORYLA^Q:6-76,H:14-84^47.887%ID^E:2.99e-19^RecName: Full=Doublesex- and mab-3-related transcription factor 1;^Eukaryota; Metazoa; Chordata; Craniata; Vertebrata; Euteleostomi; Actinopterygii; Neopterygii; Teleostei; Neoteleostei; Acanthomorphata; Ovalentaria; Atherinomorphae; Beloniformes; Adrianichthyidae; Oryziinae; Oryzias	PF00751.23^DM^DM DNA binding domain^17-61^E:1.4e-18	.	.	.	.	GO:0005634^cellular_component^nucleus`GO:0000981^molecular_function^DNA-binding transcription factor activity, RNA polymerase II-specific`GO:0046872^molecular_function^metal ion binding`GO:0000978^molecular_function^RNA polymerase II cis-regulatory region sequence-specific DNA binding`GO:0006357^biological_process^regulation of transcription by RNA polymerase II`GO:0007548^biological_process^sex …	GO:0005634^cellular_component^nucleus`GO:0000981^molecular_function^DNA-binding transcription factor activity, RNA polymerase II-specific`GO:0046872^molecular_function^metal ion binding`GO:0000978^molecular_function^RNA polymerase II cis-regulatory region sequence-specific DNA binding`GO:0006357^biological_process^regulation of transcription by RNA polymerase II`GO:0007548^biological_process^sex …	GO:0043565^molecular_function^sequence-specific DNA binding`GO:0006355^biological_process^regulation of DNA-templated transcription	.	.	sex,
TRINITY_DN2953_c1_g1	TRINITY_DN2953_c1_g1_i22	MEG10_XENTR^MEG10_XENTR^Q:5154-2728,H:20-828^43.419%ID^E:0^RecName: Full=Multiple epidermal growth factor-like domains protein 10;^Eukaryota; Metazoa; Chordata; Craniata; Vertebrata; Euteleostomi; Amphibia; Batrachia; Anura; Pipoidea; Pipidae; Xenopodinae; Xenopus; Silurana`MEG10_XENTR^MEG10_XENTR^Q:4308-2680,H:88-627^41.016%ID^E:4.11e-103^RecName: Full=Multiple epidermal growth factor-like domai…	.	TRINITY_DN2953_c1_g1_i22.p1	1603-5220[-]	MEG10_DANRE^MEG10_DANRE^Q:13-1122,H:8-1119^36.277%ID^E:0^RecName: Full=Multiple epidermal growth factor-like domains protein 10 {ECO:0000303|PubMed:22371254};^Eukaryota; Metazoa; Chordata; Craniata; Vertebrata; Euteleostomi; Actinopterygii; Neopterygii; Teleostei; Ostariophysi; Cypriniformes; Danionidae; Danioninae; Danio	PF23301.1^EGF_PEAR1L^Platelet endothelial aggregation receptor 1-like, EGF domain^104-148^E:2e-09`PF12661.13^hEGF^Human growth factor-like EGF^196-215^E:0.013`PF12661.13^hEGF^Human growth factor-like EGF^239-258^E:0.0054`PF00053.30^Laminin_EGF^Laminin EGF domain^280-319^E:0.00041`PF12661.13^hEGF^Human growth factor-like EGF^325-344^E:0.00065`PF12661.13^hEGF^Human growth factor-like EGF^459-478^E:…	.	.	.	KEGG:xtr:780183	GO:0005886^cellular_component^plasma membrane`GO:0005044^molecular_function^scavenger receptor activity`GO:0007155^biological_process^cell adhesion`GO:0006909^biological_process^phagocytosis`GO:0014719^biological_process^skeletal muscle satellite cell activation`GO:0014816^biological_process^skeletal muscle satellite cell differentiation`GO:0014841^biological_process^skeletal muscle satellite cel…	GO:0005886^cellular_component^plasma membrane`GO:0005044^molecular_function^scavenger receptor activity`GO:0043277^biological_process^apoptotic cell clearance`GO:0007155^biological_process^cell adhesion`GO:0007517^biological_process^muscle organ development`GO:0030239^biological_process^myofibril assembly`GO:1901863^biological_process^positive regulation of muscle tissue development	.	.	.	proliferation,
TRINITY_DN2968_c0_g1	TRINITY_DN2968_c0_g1_i8	FTM_HUMAN^FTM_HUMAN^Q:12229-10022,H:191-929^48.183%ID^E:0^RecName: Full=Protein fantom;^Eukaryota; Metazoa; Chordata; Craniata; Vertebrata; Euteleostomi; Mammalia; Eutheria; Euarchontoglires; Primates; Haplorrhini; Catarrhini; Hominidae; Homo`FTM_HUMAN^FTM_HUMAN^Q:5221-4733,H:1149-1308^37.423%ID^E:6.38e-24^RecName: Full=Protein fantom;^Eukaryota; Metazoa; Chordata; Craniata; Vertebrata; Euteleost…	.	TRINITY_DN2968_c0_g1_i8.p2	1070-3004[+]	FANA_CORAP^FANA_CORAP^Q:7-598,H:37-565^23.742%ID^E:6.47e-42^RecName: Full=FMRFamide-activated amiloride-sensitive sodium channel;^Eukaryota; Metazoa; Spiralia; Lophotrochozoa; Mollusca; Gastropoda; Heterobranchia; Euthyneura; Panpulmonata; Eupulmonata; Stylommatophora; Helicina; Helicoidea; Helicidae; Cornu; Cornu	PF00858.29^ASC^Amiloride-sensitive sodium channel^13-586^E:3.6e-67	.	.	.	KEGG:hsa:23322	GO:0005879^cellular_component^axonemal microtubule`GO:0005930^cellular_component^axoneme`GO:0005923^cellular_component^bicellular tight junction`GO:0005911^cellular_component^cell-cell junction`GO:0005813^cellular_component^centrosome`GO:0036064^cellular_component^ciliary basal body`GO:0035253^cellular_component^ciliary rootlet`GO:0035869^cellular_component^ciliary transition zone`GO:0005929^cell…	GO:0016020^cellular_component^membrane`GO:0015280^molecular_function^ligand-gated sodium channel activity	GO:0005272^molecular_function^sodium channel activity`GO:0006814^biological_process^sodium ion transport`GO:0016020^cellular_component^membrane	.	.	development, morphogenesis, eye+photo+retinal+retinol+visual+sox+opsin, neurogenesis+neural_tube, embryonic,
TRINITY_DN2994_c2_g1	TRINITY_DN2994_c2_g1_i3	RL1D1_MOUSE^RL1D1_MOUSE^Q:1686-961,H:31-263^35.124%ID^E:2.21e-36^RecName: Full=Ribosomal L1 domain-containing protein 1;^Eukaryota; Metazoa; Chordata; Craniata; Vertebrata; Euteleostomi; Mammalia; Eutheria; Euarchontoglires; Glires; Rodentia; Myomorpha; Muroidea; Muridae; Murinae; Mus; Mus	.	TRINITY_DN2994_c2_g1_i3.p1	274-1713[-]	RL1D1_MOUSE^RL1D1_MOUSE^Q:10-251,H:31-263^35.124%ID^E:1.19e-39^RecName: Full=Ribosomal L1 domain-containing protein 1;^Eukaryota; Metazoa; Chordata; Craniata; Vertebrata; Euteleostomi; Mammalia; Eutheria; Euarchontoglires; Glires; Rodentia; Myomorpha; Muroidea; Muridae; Murinae; Mus; Mus	PF00687.26^Ribosomal_L1^Ribosomal protein L1p/L10e family^41-246^E:3.8e-31	.	.	.	KEGG:mmu:66409	GO:0005694^cellular_component^chromosome`GO:0005730^cellular_component^nucleolus`GO:0003730^molecular_function^mRNA 3'-UTR binding`GO:0048027^molecular_function^mRNA 5'-UTR binding`GO:0042981^biological_process^regulation of apoptotic process`GO:2000772^biological_process^regulation of cellular senescence`GO:0032880^biological_process^regulation of protein localization	GO:0005694^cellular_component^chromosome`GO:0005730^cellular_component^nucleolus`GO:0003730^molecular_function^mRNA 3'-UTR binding`GO:0048027^molecular_function^mRNA 5'-UTR binding`GO:0042981^biological_process^regulation of apoptotic process`GO:2000772^biological_process^regulation of cellular senescence`GO:0032880^biological_process^regulation of protein localization	.	.	.	apoptosis, senescence,
TRINITY_DN3073_c0_g1	TRINITY_DN3073_c0_g1_i12	RRP8_HUMAN^RRP8_HUMAN^Q:1014-370,H:237-456^50.455%ID^E:4.36e-69^RecName: Full=Ribosomal RNA-processing protein 8;^Eukaryota; Metazoa; Chordata; Craniata; Vertebrata; Euteleostomi; Mammalia; Eutheria; Euarchontoglires; Primates; Haplorrhini; Catarrhini; Hominidae; Homo	.	TRINITY_DN3073_c0_g1_i12.p1	367-2190[-]	RRP8_HUMAN^RRP8_HUMAN^Q:393-607,H:237-456^50.455%ID^E:9.03e-72^RecName: Full=Ribosomal RNA-processing protein 8;^Eukaryota; Metazoa; Chordata; Craniata; Vertebrata; Euteleostomi; Mammalia; Eutheria; Euarchontoglires; Primates; Haplorrhini; Catarrhini; Hominidae; Homo	PF05148.21^Methyltransf_8^Hypothetical methyltransferase^394-607^E:2.9e-81`PF08241.18^Methyltransf_11^Methyltransferase domain^469-545^E:1.5e-06	.	.	.	KEGG:hsa:23378	GO:0005677^cellular_component^chromatin silencing complex`GO:0005829^cellular_component^cytosol`GO:0061773^cellular_component^eNoSc complex`GO:0005730^cellular_component^nucleolus`GO:0005654^cellular_component^nucleoplasm`GO:0005886^cellular_component^plasma membrane`GO:0033553^cellular_component^rDNA heterochromatin`GO:0035064^molecular_function^methylated histone binding`GO:0003723^molecular_fu…	GO:0005677^cellular_component^chromatin silencing complex`GO:0005829^cellular_component^cytosol`GO:0061773^cellular_component^eNoSc complex`GO:0005730^cellular_component^nucleolus`GO:0005654^cellular_component^nucleoplasm`GO:0005886^cellular_component^plasma membrane`GO:0033553^cellular_component^rDNA heterochromatin`GO:0035064^molecular_function^methylated histone binding`GO:0003723^molecular_fu…	GO:0008168^molecular_function^methyltransferase activity`GO:0008757^molecular_function^S-adenosylmethionine-dependent methyltransferase activity	.	.	apoptosis, cell cycle,
TRINITY_DN333_c0_g1	TRINITY_DN333_c0_g1_i3	CCNB_PATVU^CCNB_PATVU^Q:2292-1066,H:1-406^55.37%ID^E:3.75e-148^RecName: Full=G2/mitotic-specific cyclin-B;^Eukaryota; Metazoa; Spiralia; Lophotrochozoa; Mollusca; Gastropoda; Patellogastropoda; Patelloidea; Patellidae; Patella	.	TRINITY_DN333_c0_g1_i3.p1	1048-2298[-]	CCNB_PATVU^CCNB_PATVU^Q:3-411,H:1-406^55.37%ID^E:4.27e-155^RecName: Full=G2/mitotic-specific cyclin-B;^Eukaryota; Metazoa; Spiralia; Lophotrochozoa; Mollusca; Gastropoda; Patellogastropoda; Patelloidea; Patellidae; Patella	PF00134.28^Cyclin_N^Cyclin, N-terminal domain^160-284^E:8.3e-48`PF02984.24^Cyclin_C^Cyclin, C-terminal domain^287-402^E:3e-39	.	.	.	.	GO:0000307^cellular_component^cyclin-dependent protein kinase holoenzyme complex`GO:0005737^cellular_component^cytoplasm`GO:0005634^cellular_component^nucleus`GO:0016538^molecular_function^cyclin-dependent protein serine/threonine kinase regulator activity`GO:0051301^biological_process^cell division`GO:0044772^biological_process^mitotic cell cycle phase transition`GO:0000079^biological_process^re…	GO:0000307^cellular_component^cyclin-dependent protein kinase holoenzyme complex`GO:0005737^cellular_component^cytoplasm`GO:0005634^cellular_component^nucleus`GO:0016538^molecular_function^cyclin-dependent protein serine/threonine kinase regulator activity`GO:0051301^biological_process^cell division`GO:0044772^biological_process^mitotic cell cycle phase transition`GO:0000079^biological_process^re…	.	.	.	cell cycle,
TRINITY_DN3361_c0_g1	TRINITY_DN3361_c0_g1_i12	KTHY_DANRE^KTHY_DANRE^Q:936-325,H:5-211^51.208%ID^E:1.5e-76^RecName: Full=Thymidylate kinase;^Eukaryota; Metazoa; Chordata; Craniata; Vertebrata; Euteleostomi; Actinopterygii; Neopterygii; Teleostei; Ostariophysi; Cypriniformes; Danionidae; Danioninae; Danio	.	TRINITY_DN3361_c0_g1_i12.p1	232-957[-]	KTHY_DANRE^KTHY_DANRE^Q:8-211,H:5-211^51.208%ID^E:9.67e-78^RecName: Full=Thymidylate kinase;^Eukaryota; Metazoa; Chordata; Craniata; Vertebrata; Euteleostomi; Actinopterygii; Neopterygii; Teleostei; Ostariophysi; Cypriniformes; Danionidae; Danioninae; Danio	PF02223.23^Thymidylate_kin^Thymidylate kinase^14-191^E:5.8e-48	.	.	.	KEGG:dre:567734	GO:0005737^cellular_component^cytoplasm`GO:0005739^cellular_component^mitochondrion`GO:0005634^cellular_component^nucleus`GO:0005524^molecular_function^ATP binding`GO:0004550^molecular_function^nucleoside diphosphate kinase activity`GO:0004798^molecular_function^thymidylate kinase activity`GO:0021954^biological_process^central nervous system neuron development`GO:0006281^biological_process^DNA re…	GO:0005737^cellular_component^cytoplasm`GO:0005739^cellular_component^mitochondrion`GO:0005634^cellular_component^nucleus`GO:0005524^molecular_function^ATP binding`GO:0004550^molecular_function^nucleoside diphosphate kinase activity`GO:0004798^molecular_function^thymidylate kinase activity`GO:0021954^biological_process^central nervous system neuron development`GO:0006281^biological_process^DNA re…	.	.	.	development,
TRINITY_DN3381_c0_g1	TRINITY_DN3381_c0_g1_i11	KLH10_RAT^KLH10_RAT^Q:603-1829,H:92-500^42.579%ID^E:1.26e-108^RecName: Full=Kelch-like protein 10;^Eukaryota; Metazoa; Chordata; Craniata; Vertebrata; Euteleostomi; Mammalia; Eutheria; Euarchontoglires; Glires; Rodentia; Myomorpha; Muroidea; Muridae; Murinae; Rattus`KLH10_RAT^KLH10_RAT^Q:1200-1769,H:388-574^26.842%ID^E:1.21e-17^RecName: Full=Kelch-like protein 10;^Eukaryota; Metazoa; Chordata; Cr…	.	TRINITY_DN3381_c0_g1_i11.p1	645-1829[+]	KLH10_RAT^KLH10_RAT^Q:2-395,H:107-500^42.677%ID^E:3.15e-109^RecName: Full=Kelch-like protein 10;^Eukaryota; Metazoa; Chordata; Craniata; Vertebrata; Euteleostomi; Mammalia; Eutheria; Euarchontoglires; Glires; Rodentia; Myomorpha; Muroidea; Muridae; Murinae; Rattus`KLH10_RAT^KLH10_RAT^Q:186-375,H:388-574^26.842%ID^E:2.08e-18^RecName: Full=Kelch-like protein 10;^Eukaryota; Metazoa; Chordata; Crania…	PF07707.21^BACK^BTB And C-terminal Kelch^38-137^E:1.3e-22`PF01344.31^Kelch_1^Kelch motif^185-212^E:1.3e-05`PF24681.1^Kelch_KLHDC2_KLHL20_DRC7^KLHDC2/KLHL20/DRC7 Kelch-repeats domain^186-382^E:1.1e-24`PF01344.31^Kelch_1^Kelch motif^223-267^E:9.7e-12`PF13964.12^Kelch_6^Kelch motif^223-268^E:4.6e-08`PF07646.21^Kelch_2^Kelch motif^223-267^E:1.1e-06`PF13418.12^Kelch_4^Galactose oxidase, central domain…	.	.	.	KEGG:rno:303533	GO:0005737^cellular_component^cytoplasm`GO:0000902^biological_process^cell morphogenesis`GO:0009566^biological_process^fertilization`GO:0048873^biological_process^homeostasis of number of cells within a tissue`GO:0048808^biological_process^male genitalia morphogenesis`GO:0008584^biological_process^male gonad development`GO:0016567^biological_process^protein ubiquitination`GO:0007286^biological_pr…	GO:0005737^cellular_component^cytoplasm`GO:0000902^biological_process^cell morphogenesis`GO:0009566^biological_process^fertilization`GO:0048873^biological_process^homeostasis of number of cells within a tissue`GO:0048808^biological_process^male genitalia morphogenesis`GO:0008584^biological_process^male gonad development`GO:0016567^biological_process^protein ubiquitination`GO:0007286^biological_pr…	GO:0005515^molecular_function^protein binding	.	.	development, testis+sperm, morphogenesis, gonad,
TRINITY_DN3381_c0_g1	TRINITY_DN3381_c0_g1_i32	KLH10_HUMAN^KLH10_HUMAN^Q:328-1998,H:26-582^40.787%ID^E:5e-144^RecName: Full=Kelch-like protein 10;^Eukaryota; Metazoa; Chordata; Craniata; Vertebrata; Euteleostomi; Mammalia; Eutheria; Euarchontoglires; Primates; Haplorrhini; Catarrhini; Hominidae; Homo	.	TRINITY_DN3381_c0_g1_i32.p1	118-2037[+]	KLH10_HUMAN^KLH10_HUMAN^Q:71-627,H:26-582^40.787%ID^E:8.34e-147^RecName: Full=Kelch-like protein 10;^Eukaryota; Metazoa; Chordata; Craniata; Vertebrata; Euteleostomi; Mammalia; Eutheria; Euarchontoglires; Primates; Haplorrhini; Catarrhini; Hominidae; Homo	PF00651.37^BTB^BTB/POZ domain^74-178^E:2.5e-24`PF21536.3^KLHL33-like_BTB_POZ^Kelch-like protein 33-like, BTB/POZ domain^112-172^E:3.8e-07`PF07707.21^BACK^BTB And C-terminal Kelch^188-287^E:2.9e-22`PF01344.31^Kelch_1^Kelch motif^335-362^E:2.2e-05`PF24681.1^Kelch_KLHDC2_KLHL20_DRC7^KLHDC2/KLHL20/DRC7 Kelch-repeats domain^336-516^E:1.3e-22`PF01344.31^Kelch_1^Kelch motif^373-417^E:1.8e-11`PF13964.12^…	.	.	.	KEGG:hsa:317719	GO:0005737^cellular_component^cytoplasm`GO:0000902^biological_process^cell morphogenesis`GO:0009566^biological_process^fertilization`GO:0048873^biological_process^homeostasis of number of cells within a tissue`GO:0048808^biological_process^male genitalia morphogenesis`GO:0008584^biological_process^male gonad development`GO:0016567^biological_process^protein ubiquitination`GO:0007286^biological_pr…	GO:0005737^cellular_component^cytoplasm`GO:0000902^biological_process^cell morphogenesis`GO:0009566^biological_process^fertilization`GO:0048873^biological_process^homeostasis of number of cells within a tissue`GO:0048808^biological_process^male genitalia morphogenesis`GO:0008584^biological_process^male gonad development`GO:0016567^biological_process^protein ubiquitination`GO:0007286^biological_pr…	GO:0005515^molecular_function^protein binding	.	.	development, testis+sperm, morphogenesis, gonad,
TRINITY_DN3390_c0_g1	TRINITY_DN3390_c0_g1_i1	SPG17_HUMAN^SPG17_HUMAN^Q:4044-163,H:1012-2220^30.729%ID^E:3.49e-150^RecName: Full=Sperm-associated antigen 17;^Eukaryota; Metazoa; Chordata; Craniata; Vertebrata; Euteleostomi; Mammalia; Eutheria; Euarchontoglires; Primates; Haplorrhini; Catarrhini; Hominidae; Homo`SPG17_HUMAN^SPG17_HUMAN^Q:7020-5113,H:1-639^35.562%ID^E:3.46e-90^RecName: Full=Sperm-associated antigen 17;^Eukaryota; Metazoa; Chor…	.	TRINITY_DN3390_c0_g1_i1.p2	7560-8636[+]	MECR_DANRE^MECR_DANRE^Q:29-357,H:48-376^52.424%ID^E:2.09e-128^RecName: Full=Enoyl-[acyl-carrier-protein] reductase, mitochondrial;^Eukaryota; Metazoa; Chordata; Craniata; Vertebrata; Euteleostomi; Actinopterygii; Neopterygii; Teleostei; Ostariophysi; Cypriniformes; Danionidae; Danioninae; Danio	PF08240.17^ADH_N^Alcohol dehydrogenase GroES-like domain^53-137^E:1.7e-11`PF00107.32^ADH_zinc_N^Zinc-binding dehydrogenase^179-298^E:1.9e-14`PF13602.12^ADH_zinc_N_2^Zinc-binding dehydrogenase^216-346^E:3e-07	.	.	.	KEGG:hsa:200162	GO:0001669^cellular_component^acrosomal vesicle`GO:1990716^cellular_component^axonemal central apparatus`GO:0005576^cellular_component^extracellular region`GO:0005794^cellular_component^Golgi apparatus`GO:0002177^cellular_component^manchette`GO:0005874^cellular_component^microtubule`GO:0031514^cellular_component^motile cilium`GO:1904158^biological_process^axonemal central apparatus assembly`GO:00…	GO:0005739^cellular_component^mitochondrion`GO:0141148^molecular_function^enoyl-[acyl-carrier-protein] reductase (NADPH) activity`GO:0006633^biological_process^fatty acid biosynthetic process`GO:0006631^biological_process^fatty acid metabolic process	.	.	.	testis+sperm,
TRINITY_DN33_c46_g1	TRINITY_DN33_c46_g1_i2	NU1M_HYLLA^NU1M_HYLLA^Q:1247-1387,H:191-237^68.085%ID^E:5.19e-12^RecName: Full=NADH-ubiquinone oxidoreductase chain 1;^Eukaryota; Metazoa; Chordata; Craniata; Vertebrata; Euteleostomi; Mammalia; Eutheria; Euarchontoglires; Primates; Haplorrhini; Catarrhini; Hylobatidae; Hylobates	.	TRINITY_DN33_c46_g1_i2.p1	3-776[+]	PBX1_MOUSE^PBX1_MOUSE^Q:155-210,H:235-290^37.5%ID^E:2.48e-07^RecName: Full=Pre-B-cell leukemia transcription factor 1;^Eukaryota; Metazoa; Chordata; Craniata; Vertebrata; Euteleostomi; Mammalia; Eutheria; Euarchontoglires; Glires; Rodentia; Myomorpha; Muroidea; Muridae; Murinae; Mus; Mus	PF05920.17^Homeobox_KN^Homeobox KN domain^171-210^E:5.6e-12	.	.	.	KEGG:mmu:18514	GO:0005743^cellular_component^mitochondrial inner membrane`GO:0008137^molecular_function^NADH dehydrogenase (ubiquinone) activity`GO:0003954^molecular_function^NADH dehydrogenase activity`GO:0006120^biological_process^mitochondrial electron transport, NADH to ubiquinone`GO:0032981^biological_process^mitochondrial respiratory chain complex I assembly	GO:0005737^cellular_component^cytoplasm`GO:0005654^cellular_component^nucleoplasm`GO:0005634^cellular_component^nucleus`GO:0090575^cellular_component^RNA polymerase II transcription regulator complex`GO:0005667^cellular_component^transcription regulator complex`GO:0003677^molecular_function^DNA binding`GO:0001228^molecular_function^DNA-binding transcription activator activity, RNA polymerase II-s…	GO:0003677^molecular_function^DNA binding`GO:0006355^biological_process^regulation of DNA-templated transcription	.	.	hox,
TRINITY_DN3484_c0_g1	TRINITY_DN3484_c0_g1_i1	CDK2_XENLA^CDK2_XENLA^Q:135-728,H:1-198^78.283%ID^E:2.03e-101^RecName: Full=Cyclin-dependent kinase 2;^Eukaryota; Metazoa; Chordata; Craniata; Vertebrata; Euteleostomi; Amphibia; Batrachia; Anura; Pipoidea; Pipidae; Xenopodinae; Xenopus; Xenopus`CDK2_XENLA^CDK2_XENLA^Q:1249-1551,H:197-297^68.317%ID^E:1.08e-35^RecName: Full=Cyclin-dependent kinase 2;^Eukaryota; Metazoa; Chordata; Craniata; Vertebr…	.	TRINITY_DN3484_c0_g1_i1.p1	135-770[+]	CDK2_XENLA^CDK2_XENLA^Q:1-198,H:1-198^78.283%ID^E:4.78e-115^RecName: Full=Cyclin-dependent kinase 2;^Eukaryota; Metazoa; Chordata; Craniata; Vertebrata; Euteleostomi; Amphibia; Batrachia; Anura; Pipoidea; Pipidae; Xenopodinae; Xenopus; Xenopus	PF00069.31^Pkinase^Protein kinase domain^4-202^E:4.9e-65`PF07714.23^PK_Tyr_Ser-Thr^Protein tyrosine and serine/threonine kinase^6-198^E:5e-37	.	.	.	KEGG:xla:399314	GO:0000307^cellular_component^cyclin-dependent protein kinase holoenzyme complex`GO:0005737^cellular_component^cytoplasm`GO:0005634^cellular_component^nucleus`GO:0005524^molecular_function^ATP binding`GO:0030332^molecular_function^cyclin binding`GO:0097472^molecular_function^cyclin-dependent protein kinase activity`GO:0004693^molecular_function^cyclin-dependent protein serine/threonine kinase act…	GO:0000307^cellular_component^cyclin-dependent protein kinase holoenzyme complex`GO:0005737^cellular_component^cytoplasm`GO:0005634^cellular_component^nucleus`GO:0005524^molecular_function^ATP binding`GO:0030332^molecular_function^cyclin binding`GO:0097472^molecular_function^cyclin-dependent protein kinase activity`GO:0004693^molecular_function^cyclin-dependent protein serine/threonine kinase act…	GO:0004672^molecular_function^protein kinase activity`GO:0005524^molecular_function^ATP binding`GO:0006468^biological_process^protein phosphorylation	.	.	cell cycle,
TRINITY_DN3531_c0_g1	TRINITY_DN3531_c0_g1_i61	LAT2_PONAB^LAT2_PONAB^Q:1645-338,H:50-486^39.468%ID^E:2.48e-79^RecName: Full=Large neutral amino acids transporter small subunit 2;^Eukaryota; Metazoa; Chordata; Craniata; Vertebrata; Euteleostomi; Mammalia; Eutheria; Euarchontoglires; Primates; Haplorrhini; Catarrhini; Hominidae; Pongo	.	TRINITY_DN3531_c0_g1_i61.p1	317-1549[-]	LAT2_RABIT^LAT2_RABIT^Q:2-409,H:83-499^37.882%ID^E:4.54e-77^RecName: Full=Large neutral amino acids transporter small subunit 2;^Eukaryota; Metazoa; Chordata; Craniata; Vertebrata; Euteleostomi; Mammalia; Eutheria; Euarchontoglires; Glires; Lagomorpha; Leporidae; Oryctolagus	PF13520.12^AA_permease_2^Amino acid permease^6-353^E:8.4e-51`PF00324.27^AA_permease^Amino acid permease^8-352^E:1.2e-29	.	.	.	KEGG:ocu:100009408	GO:0016323^cellular_component^basolateral plasma membrane`GO:0015297^molecular_function^antiporter activity`GO:0015179^molecular_function^L-amino acid transmembrane transporter activity`GO:0015175^molecular_function^neutral L-amino acid transmembrane transporter activity`GO:0046982^molecular_function^protein heterodimerization activity`GO:0015349^molecular_function^thyroid hormone transmembrane t…	GO:0016324^cellular_component^apical plasma membrane`GO:0016323^cellular_component^basolateral plasma membrane`GO:0016020^cellular_component^membrane`GO:0031528^cellular_component^microvillus membrane`GO:0015171^molecular_function^amino acid transmembrane transporter activity`GO:0015297^molecular_function^antiporter activity`GO:0015187^molecular_function^glycine transmembrane transporter activity…	GO:0022857^molecular_function^transmembrane transporter activity`GO:0055085^biological_process^transmembrane transport`GO:0016020^cellular_component^membrane	.	.	hormonal activity+serotonin+dopamine+follistatin,
TRINITY_DN3686_c0_g1	TRINITY_DN3686_c0_g1_i37	GPRL1_MOUSE^GPRL1_MOUSE^Q:4713-4369,H:43-148^32.5%ID^E:2.74e-10^RecName: Full=GLIPR1-like protein 1 {ECO:0000305};^Eukaryota; Metazoa; Chordata; Craniata; Vertebrata; Euteleostomi; Mammalia; Eutheria; Euarchontoglires; Glires; Rodentia; Myomorpha; Muroidea; Muridae; Murinae; Mus; Mus	.	TRINITY_DN3686_c0_g1_i37.p2	409-954[-]	.	.	.	.	.	KEGG:mmu:69286	GO:0001669^cellular_component^acrosomal vesicle`GO:0005576^cellular_component^extracellular region`GO:0045121^cellular_component^membrane raft`GO:0002081^cellular_component^outer acrosomal membrane`GO:0005886^cellular_component^plasma membrane`GO:0098635^cellular_component^protein complex involved in cell-cell adhesion`GO:0120212^cellular_component^sperm head-tail coupling apparatus`GO:0060090^mo…	.	.	.	.	testis+sperm,
TRINITY_DN4307_c0_g1	TRINITY_DN4307_c0_g1_i30	DDRGK_DANRE^DDRGK_DANRE^Q:984-1190,H:232-300^66.667%ID^E:7.11e-21^RecName: Full=DDRGK domain-containing protein 1 {ECO:0000305};^Eukaryota; Metazoa; Chordata; Craniata; Vertebrata; Euteleostomi; Actinopterygii; Neopterygii; Teleostei; Ostariophysi; Cypriniformes; Danionidae; Danioninae; Danio`DDRGK_DANRE^DDRGK_DANRE^Q:514-666,H:180-231^44.231%ID^E:1.11e-06^RecName: Full=DDRGK domain-containing pr…	.	TRINITY_DN4307_c0_g1_i30.p1	28-705[+]	DDRGK_CULQU^DDRGK_CULQU^Q:1-215,H:1-222^38.393%ID^E:2.93e-27^RecName: Full=DDRGK domain-containing protein 1;^Eukaryota; Metazoa; Ecdysozoa; Arthropoda; Hexapoda; Insecta; Pterygota; Neoptera; Endopterygota; Diptera; Nematocera; Culicoidea; Culicidae; Culicinae; Culicini; Culex; Culex	PF09756.15^DDRGK^DDRGK domain^87-215^E:1.7e-31	.	.	.	KEGG:cqu:CpipJ_CPIJ007479	GO:0005783^cellular_component^endoplasmic reticulum`GO:0005789^cellular_component^endoplasmic reticulum membrane`GO:0044389^molecular_function^ubiquitin-like protein ligase binding`GO:0141185^molecular_function^UFM1-modified protein reader activity`GO:0051216^biological_process^cartilage development`GO:1903895^biological_process^negative regulation of IRE1-mediated unfolded protein response`GO:01…	GO:0005789^cellular_component^endoplasmic reticulum membrane	.	.	.	development,
TRINITY_DN43195_c0_g1	TRINITY_DN43195_c0_g1_i16	ERN1_MOUSE^ERN1_MOUSE^Q:3801-4934,H:576-950^25.441%ID^E:1.08e-16^RecName: Full=Serine/threonine-protein kinase/endoribonuclease IRE1 {ECO:0000305};^Eukaryota; Metazoa; Chordata; Craniata; Vertebrata; Euteleostomi; Mammalia; Eutheria; Euarchontoglires; Glires; Rodentia; Myomorpha; Muroidea; Muridae; Murinae; Mus; Mus	.	TRINITY_DN43195_c0_g1_i16.p1	414-4982[+]	ERN1_MOUSE^ERN1_MOUSE^Q:1130-1398,H:576-845^26.667%ID^E:1.79e-15^RecName: Full=Serine/threonine-protein kinase/endoribonuclease IRE1 {ECO:0000305};^Eukaryota; Metazoa; Chordata; Craniata; Vertebrata; Euteleostomi; Mammalia; Eutheria; Euarchontoglires; Glires; Rodentia; Myomorpha; Muroidea; Muridae; Murinae; Mus; Mus	PF07714.23^PK_Tyr_Ser-Thr^Protein tyrosine and serine/threonine kinase^1142-1379^E:1e-18`PF00069.31^Pkinase^Protein kinase domain^1172-1385^E:2e-17	.	.	.	KEGG:mmu:78943	GO:1990597^cellular_component^AIP1-IRE1 complex`GO:0005789^cellular_component^endoplasmic reticulum membrane`GO:1990630^cellular_component^IRE1-RACK1-PP2A complex`GO:1990604^cellular_component^IRE1-TRAF2-ASK1 complex`GO:0005739^cellular_component^mitochondrion`GO:0005637^cellular_component^nuclear inner membrane`GO:0043531^molecular_function^ADP binding`GO:0005524^molecular_function^ATP binding`G…	GO:1990597^cellular_component^AIP1-IRE1 complex`GO:0005789^cellular_component^endoplasmic reticulum membrane`GO:1990630^cellular_component^IRE1-RACK1-PP2A complex`GO:1990604^cellular_component^IRE1-TRAF2-ASK1 complex`GO:0005739^cellular_component^mitochondrion`GO:0005637^cellular_component^nuclear inner membrane`GO:0043531^molecular_function^ADP binding`GO:0005524^molecular_function^ATP binding`G…	GO:0004672^molecular_function^protein kinase activity`GO:0006468^biological_process^protein phosphorylation`GO:0005524^molecular_function^ATP binding	.	.	proliferation, apoptosis,
TRINITY_DN4322_c0_g1	TRINITY_DN4322_c0_g1_i12	PHLD_BOVIN^PHLD_BOVIN^Q:2987-516,H:24-834^37.5%ID^E:3.07e-159^RecName: Full=Phosphatidylinositol-glycan-specific phospholipase D;^Eukaryota; Metazoa; Chordata; Craniata; Vertebrata; Euteleostomi; Mammalia; Eutheria; Laurasiatheria; Artiodactyla; Ruminantia; Pecora; Bovidae; Bovinae; Bos	.	TRINITY_DN4322_c0_g1_i12.p1	507-3065[-]	PHLD_BOVIN^PHLD_BOVIN^Q:27-850,H:24-834^37.5%ID^E:0^RecName: Full=Phosphatidylinositol-glycan-specific phospholipase D;^Eukaryota; Metazoa; Chordata; Craniata; Vertebrata; Euteleostomi; Mammalia; Eutheria; Laurasiatheria; Artiodactyla; Ruminantia; Pecora; Bovidae; Bovinae; Bos	PF00882.24^Zn_dep_PLPC^Zinc dependent phospholipase C^31-209^E:2e-20`PF01839.29^FG-GAP^FG-GAP repeat^396-432^E:0.00013`PF01839.29^FG-GAP^FG-GAP repeat^463-501^E:7.4e-09`PF01839.29^FG-GAP^FG-GAP repeat^729-754^E:0.00012	.	.	.	KEGG:bta:287025	GO:0005737^cellular_component^cytoplasm`GO:0031012^cellular_component^extracellular matrix`GO:0005615^cellular_component^extracellular space`GO:0034364^cellular_component^high-density lipoprotein particle`GO:0043231^cellular_component^intracellular membrane-bounded organelle`GO:0004621^molecular_function^glycosylphosphatidylinositol phospholipase D activity`GO:0017080^molecular_function^sodium ch…	GO:0005737^cellular_component^cytoplasm`GO:0031012^cellular_component^extracellular matrix`GO:0005615^cellular_component^extracellular space`GO:0034364^cellular_component^high-density lipoprotein particle`GO:0043231^cellular_component^intracellular membrane-bounded organelle`GO:0004621^molecular_function^glycosylphosphatidylinositol phospholipase D activity`GO:0017080^molecular_function^sodium ch…	.	.	.	proliferation, apoptosis,
TRINITY_DN4407_c1_g2	TRINITY_DN4407_c1_g2_i11	RAD50_HUMAN^RAD50_HUMAN^Q:7476-3541,H:1-1307^41.654%ID^E:0^RecName: Full=DNA repair protein RAD50;^Eukaryota; Metazoa; Chordata; Craniata; Vertebrata; Euteleostomi; Mammalia; Eutheria; Euarchontoglires; Primates; Haplorrhini; Catarrhini; Hominidae; Homo	.	TRINITY_DN4407_c1_g2_i11.p2	334-1662[+]	CCNA_PATVU^CCNA_PATVU^Q:24-419,H:20-413^55.693%ID^E:1.3e-145^RecName: Full=G2/mitotic-specific cyclin-A;^Eukaryota; Metazoa; Spiralia; Lophotrochozoa; Mollusca; Gastropoda; Patellogastropoda; Patelloidea; Patellidae; Patella	PF16500.10^Cyclin_N2^Cyclin-A N-terminal APC/C binding region^42-153^E:1.1e-13`PF00134.28^Cyclin_N^Cyclin, N-terminal domain^180-305^E:4.6e-52`PF02984.24^Cyclin_C^Cyclin, C-terminal domain^308-425^E:1.2e-27	.	.	.	KEGG:hsa:10111	GO:0070533^cellular_component^BRCA1-C complex`GO:0098687^cellular_component^chromosomal region`GO:0000781^cellular_component^chromosome, telomeric region`GO:0000794^cellular_component^condensed nuclear chromosome`GO:0016020^cellular_component^membrane`GO:0030870^cellular_component^Mre11 complex`GO:0005654^cellular_component^nucleoplasm`GO:0005634^cellular_component^nucleus`GO:0035861^cellular_com…	GO:0097124^cellular_component^cyclin A2-CDK2 complex`GO:0005737^cellular_component^cytoplasm`GO:0005634^cellular_component^nucleus`GO:0016538^molecular_function^cyclin-dependent protein serine/threonine kinase regulator activity`GO:0051301^biological_process^cell division`GO:0044772^biological_process^mitotic cell cycle phase transition`GO:0000079^biological_process^regulation of cyclin-dependent…	.	.	.	cell cycle,
TRINITY_DN443_c0_g1	TRINITY_DN443_c0_g1_i38	MPIP_DROME^MPIP_DROME^Q:3353-3913,H:262-460^51.759%ID^E:8.5e-54^RecName: Full=M-phase inducer phosphatase;^Eukaryota; Metazoa; Ecdysozoa; Arthropoda; Hexapoda; Insecta; Pterygota; Neoptera; Endopterygota; Diptera; Brachycera; Muscomorpha; Ephydroidea; Drosophilidae; Drosophila; Sophophora	.	TRINITY_DN443_c0_g1_i38.p2	4143-4460[-]	PARP1_CHICK^PARP1_CHICK^Q:1-93,H:672-833^29.63%ID^E:8.47e-16^RecName: Full=Poly [ADP-ribose] polymerase 1;^Eukaryota; Metazoa; Chordata; Craniata; Vertebrata; Euteleostomi; Archelosauria; Archosauria; Dinosauria; Saurischia; Theropoda; Coelurosauria; Aves; Neognathae; Galloanserae; Galliformes; Phasianidae; Phasianinae; Gallus	PF02877.19^PARP_reg^Poly(ADP-ribose) polymerase, regulatory domain^25-58^E:1.2e-07	.	.	.	KEGG:dme:Dmel_CG1395	GO:0005694^cellular_component^chromosome`GO:0005737^cellular_component^cytoplasm`GO:0005634^cellular_component^nucleus`GO:0004725^molecular_function^protein tyrosine phosphatase activity`GO:0051301^biological_process^cell division`GO:0007099^biological_process^centriole replication`GO:0000086^biological_process^G2/M transition of mitotic cell cycle`GO:0007369^biological_process^gastrulation`GO:00…	GO:0000785^cellular_component^chromatin`GO:0005829^cellular_component^cytosol`GO:0043596^cellular_component^nuclear replication fork`GO:0005730^cellular_component^nucleolus`GO:0035861^cellular_component^site of double-strand break`GO:0003684^molecular_function^damaged DNA binding`GO:0051287^molecular_function^NAD binding`GO:1990404^molecular_function^NAD+-protein ADP-ribosyltransferase activity`G…	GO:0003950^molecular_function^NAD+-protein poly-ADP-ribosyltransferase activity	.	.	morphogenesis, embryonic, proliferation, cell cycle,
TRINITY_DN4536_c3_g1	TRINITY_DN4536_c3_g1_i4	KC1D_XENLA^KC1D_XENLA^Q:418-1647,H:1-415^72.902%ID^E:0^RecName: Full=Casein kinase I isoform delta;^Eukaryota; Metazoa; Chordata; Craniata; Vertebrata; Euteleostomi; Amphibia; Batrachia; Anura; Pipoidea; Pipidae; Xenopodinae; Xenopus; Xenopus	.	TRINITY_DN4536_c3_g1_i4.p1	418-2031[+]	KC1D_XENTR^KC1D_XENTR^Q:1-295,H:1-295^95.932%ID^E:0^RecName: Full=Casein kinase I isoform delta;^Eukaryota; Metazoa; Chordata; Craniata; Vertebrata; Euteleostomi; Amphibia; Batrachia; Anura; Pipoidea; Pipidae; Xenopodinae; Xenopus; Silurana	PF00069.31^Pkinase^Protein kinase domain^9-234^E:2.9e-28`PF07714.23^PK_Tyr_Ser-Thr^Protein tyrosine and serine/threonine kinase^11-269^E:1.5e-17`PF17667.7^Pkinase_fungal^Fungal protein kinase^119-205^E:1.4e-07	.	.	.	KEGG:xtr:394689	GO:0005737^cellular_component^cytoplasm`GO:0005634^cellular_component^nucleus`GO:0005876^cellular_component^spindle microtubule`GO:0005524^molecular_function^ATP binding`GO:0044024^molecular_function^histone H2AS1 kinase activity`GO:0004672^molecular_function^protein kinase activity`GO:0106310^molecular_function^protein serine kinase activity`GO:0006897^biological_process^endocytosis`GO:1905515^b…	GO:0005737^cellular_component^cytoplasm`GO:0005634^cellular_component^nucleus`GO:0005524^molecular_function^ATP binding`GO:0044024^molecular_function^histone H2AS1 kinase activity`GO:0004672^molecular_function^protein kinase activity`GO:0106310^molecular_function^protein serine kinase activity`GO:0006468^biological_process^protein phosphorylation`GO:0016055^biological_process^Wnt signaling pathway	GO:0004672^molecular_function^protein kinase activity`GO:0005524^molecular_function^ATP binding`GO:0006468^biological_process^protein phosphorylation	.	.	circadian rhythm, WNT,
TRINITY_DN454_c3_g1	TRINITY_DN454_c3_g1_i7	PSMG2_MOUSE^PSMG2_MOUSE^Q:1589-753,H:1-264^43.929%ID^E:4.84e-67^RecName: Full=Proteasome assembly chaperone 2;^Eukaryota; Metazoa; Chordata; Craniata; Vertebrata; Euteleostomi; Mammalia; Eutheria; Euarchontoglires; Glires; Rodentia; Myomorpha; Muroidea; Muridae; Murinae; Mus; Mus	.	TRINITY_DN454_c3_g1_i7.p1	747-1589[-]	PSMG2_MOUSE^PSMG2_MOUSE^Q:1-279,H:1-264^43.929%ID^E:1.31e-70^RecName: Full=Proteasome assembly chaperone 2;^Eukaryota; Metazoa; Chordata; Craniata; Vertebrata; Euteleostomi; Mammalia; Eutheria; Euarchontoglires; Glires; Rodentia; Myomorpha; Muroidea; Muridae; Murinae; Mus; Mus	PF09754.15^PAC2^PAC2 family^17-216^E:4e-22	.	.	.	KEGG:mmu:107047	GO:0005634^cellular_component^nucleus`GO:0101031^cellular_component^protein folding chaperone complex`GO:0060090^molecular_function^molecular adaptor activity`GO:0051131^biological_process^chaperone-mediated protein complex assembly`GO:0007094^biological_process^mitotic spindle assembly checkpoint signaling`GO:0043066^biological_process^negative regulation of apoptotic process`GO:0051726^biologic…	GO:0005634^cellular_component^nucleus`GO:0101031^cellular_component^protein folding chaperone complex`GO:0060090^molecular_function^molecular adaptor activity`GO:0051131^biological_process^chaperone-mediated protein complex assembly`GO:0007094^biological_process^mitotic spindle assembly checkpoint signaling`GO:0043066^biological_process^negative regulation of apoptotic process`GO:0051726^biologic…	.	.	.	apoptosis, cell cycle,
TRINITY_DN4758_c0_g1	TRINITY_DN4758_c0_g1_i15	BRE1_DROME^BRE1_DROME^Q:1979-3031,H:669-1043^64.267%ID^E:7.71e-133^RecName: Full=E3 ubiquitin-protein ligase Bre1;^Eukaryota; Metazoa; Ecdysozoa; Arthropoda; Hexapoda; Insecta; Pterygota; Neoptera; Endopterygota; Diptera; Brachycera; Muscomorpha; Ephydroidea; Drosophilidae; Drosophila; Sophophora`BRE1_DROME^BRE1_DROME^Q:911-1825,H:218-537^51.562%ID^E:2.76e-72^RecName: Full=E3 ubiquitin-protein li…	.	TRINITY_DN4758_c0_g1_i15.p1	125-3037[+]	BRE1B_MOUSE^BRE1B_MOUSE^Q:277-970,H:235-1001^52.406%ID^E:0^RecName: Full=E3 ubiquitin-protein ligase BRE1B;^Eukaryota; Metazoa; Chordata; Craniata; Vertebrata; Euteleostomi; Mammalia; Eutheria; Euarchontoglires; Glires; Rodentia; Myomorpha; Muroidea; Muridae; Murinae; Mus; Mus	PF00097.31^zf-C3HC4^Zinc finger, C3HC4 type (RING finger)^917-955^E:3.2e-06`PF13445.12^zf-RING_UBOX^RING-type zinc-finger^917-953^E:0.00028	.	.	.	KEGG:mmu:233900	GO:0000785^cellular_component^chromatin`GO:0033503^cellular_component^HULC complex`GO:0005634^cellular_component^nucleus`GO:0061630^molecular_function^ubiquitin protein ligase activity`GO:0008270^molecular_function^zinc ion binding`GO:0006325^biological_process^chromatin organization`GO:0031452^biological_process^negative regulation of heterochromatin formation`GO:0007219^biological_process^Notch…	GO:0033503^cellular_component^HULC complex`GO:0005654^cellular_component^nucleoplasm`GO:0046872^molecular_function^metal ion binding`GO:0003730^molecular_function^mRNA 3'-UTR binding`GO:0042803^molecular_function^protein homodimerization activity`GO:0031625^molecular_function^ubiquitin protein ligase binding`GO:0004842^molecular_function^ubiquitin-protein transferase activity`GO:0006325^biologica…	GO:0046872^molecular_function^metal ion binding	.	.	Notch,
TRINITY_DN5216_c0_g1	TRINITY_DN5216_c0_g1_i20	DISP3_HUMAN^DISP3_HUMAN^Q:11175-8935,H:97-792^37.63%ID^E:6.08e-93^RecName: Full=Protein dispatched homolog 3 {ECO:0000303|PubMed:15645143};^Eukaryota; Metazoa; Chordata; Craniata; Vertebrata; Euteleostomi; Mammalia; Eutheria; Euarchontoglires; Primates; Haplorrhini; Catarrhini; Hominidae; Homo`DISP3_HUMAN^DISP3_HUMAN^Q:7277-6354,H:1090-1392^50%ID^E:6.28e-68^RecName: Full=Protein dispatched homolo…	.	TRINITY_DN5216_c0_g1_i20.p3	6342-7010[-]	DISP3_MOUSE^DISP3_MOUSE^Q:2-216,H:1130-1344^57.209%ID^E:1.96e-67^RecName: Full=Protein dispatched homolog 3 {ECO:0000250|UniProtKB:Q9P2K9};^Eukaryota; Metazoa; Chordata; Craniata; Vertebrata; Euteleostomi; Mammalia; Eutheria; Euarchontoglires; Glires; Rodentia; Myomorpha; Muroidea; Muridae; Murinae; Mus; Mus	.	.	.	.	KEGG:hsa:57540	GO:0005737^cellular_component^cytoplasm`GO:0030659^cellular_component^cytoplasmic vesicle membrane`GO:0005783^cellular_component^endoplasmic reticulum`GO:0005789^cellular_component^endoplasmic reticulum membrane`GO:0016020^cellular_component^membrane`GO:0031965^cellular_component^nuclear membrane`GO:0030154^biological_process^cell differentiation`GO:0042632^biological_process^cholesterol homeosta…	GO:0005737^cellular_component^cytoplasm`GO:0030659^cellular_component^cytoplasmic vesicle membrane`GO:0005789^cellular_component^endoplasmic reticulum membrane`GO:0031965^cellular_component^nuclear membrane`GO:0030154^biological_process^cell differentiation`GO:0008203^biological_process^cholesterol metabolic process`GO:0045665^biological_process^negative regulation of neuron differentiation`GO:00…	.	.	.	proliferation,
TRINITY_DN5392_c1_g1	TRINITY_DN5392_c1_g1_i3	TM258_MOUSE^TM258_MOUSE^Q:920-687,H:2-79^82.051%ID^E:1.46e-38^RecName: Full=Dolichyl-diphosphooligosaccharide--protein glycosyltransferase subunit TMEM258;^Eukaryota; Metazoa; Chordata; Craniata; Vertebrata; Euteleostomi; Mammalia; Eutheria; Euarchontoglires; Glires; Rodentia; Myomorpha; Muroidea; Muridae; Murinae; Mus; Mus	.	.	.	.	.	.	.	.	KEGG:mmu:69038	GO:0005737^cellular_component^cytoplasm`GO:0005783^cellular_component^endoplasmic reticulum`GO:0005789^cellular_component^endoplasmic reticulum membrane`GO:0016020^cellular_component^membrane`GO:0008250^cellular_component^oligosaccharyltransferase complex`GO:0034998^cellular_component^obsolete oligosaccharyltransferase I complex`GO:0062062^molecular_function^oligosaccharyltransferase complex bind…	.	.	.	.	apoptosis,
TRINITY_DN5406_c0_g1	TRINITY_DN5406_c0_g1_i31	IQCE_HUMAN^IQCE_HUMAN^Q:5373-4699,H:128-350^40%ID^E:3.95e-41^RecName: Full=IQ domain-containing protein E;^Eukaryota; Metazoa; Chordata; Craniata; Vertebrata; Euteleostomi; Mammalia; Eutheria; Euarchontoglires; Primates; Haplorrhini; Catarrhini; Hominidae; Homo	.	TRINITY_DN5406_c0_g1_i31.p2	1293-1646[+]	.	.	.	.	.	KEGG:hsa:23288	GO:0060170^cellular_component^ciliary membrane`GO:0005929^cellular_component^cilium`GO:0035108^biological_process^limb morphogenesis	.	.	.	.	morphogenesis,
TRINITY_DN5466_c0_g1	TRINITY_DN5466_c0_g1_i1	TIPIN_HUMAN^TIPIN_HUMAN^Q:1669-1058,H:57-218^45.588%ID^E:4.28e-38^RecName: Full=TIMELESS-interacting protein {ECO:0000305};^Eukaryota; Metazoa; Chordata; Craniata; Vertebrata; Euteleostomi; Mammalia; Eutheria; Euarchontoglires; Primates; Haplorrhini; Catarrhini; Hominidae; Homo	.	TRINITY_DN5466_c0_g1_i1.p1	407-1858[-]	TIPIN_HUMAN^TIPIN_HUMAN^Q:64-267,H:57-218^45.894%ID^E:3.33e-41^RecName: Full=TIMELESS-interacting protein {ECO:0000305};^Eukaryota; Metazoa; Chordata; Craniata; Vertebrata; Euteleostomi; Mammalia; Eutheria; Euarchontoglires; Primates; Haplorrhini; Catarrhini; Hominidae; Homo	PF07962.17^Swi3^Replication Fork Protection Component Swi3^73-154^E:1.4e-28	.	.	.	KEGG:hsa:54962	GO:0000785^cellular_component^chromatin`GO:0005737^cellular_component^cytoplasm`GO:0005654^cellular_component^nucleoplasm`GO:0005634^cellular_component^nucleus`GO:0031298^cellular_component^replication fork protection complex`GO:0003677^molecular_function^DNA binding`GO:0044770^biological_process^cell cycle phase transition`GO:0051301^biological_process^cell division`GO:0000076^biological_process…	GO:0000785^cellular_component^chromatin`GO:0005737^cellular_component^cytoplasm`GO:0005654^cellular_component^nucleoplasm`GO:0005634^cellular_component^nucleus`GO:0031298^cellular_component^replication fork protection complex`GO:0003677^molecular_function^DNA binding`GO:0044770^biological_process^cell cycle phase transition`GO:0051301^biological_process^cell division`GO:0000076^biological_process…	GO:0006974^biological_process^DNA damage response`GO:0031297^biological_process^replication fork processing`GO:0005634^cellular_component^nucleus	.	.	proliferation, cell cycle,
TRINITY_DN5485_c0_g1	TRINITY_DN5485_c0_g1_i1	QCR8_MOUSE^QCR8_MOUSE^Q:557-402,H:1-51^48.077%ID^E:8.07e-10^RecName: Full=Cytochrome b-c1 complex subunit 8;^Eukaryota; Metazoa; Chordata; Craniata; Vertebrata; Euteleostomi; Mammalia; Eutheria; Euarchontoglires; Glires; Rodentia; Myomorpha; Muroidea; Muridae; Murinae; Mus; Mus	.	.	.	.	.	.	.	.	KEGG:mmu:22272	GO:0005743^cellular_component^mitochondrial inner membrane`GO:0005739^cellular_component^mitochondrion`GO:0045275^cellular_component^respiratory chain complex III`GO:0045333^biological_process^cellular respiration`GO:0021680^biological_process^cerebellar Purkinje cell layer development`GO:0021766^biological_process^hippocampus development`GO:0021854^biological_process^hypothalamus development`GO:…	.	.	.	.	development,
TRINITY_DN5525_c0_g1	TRINITY_DN5525_c0_g1_i2	HXB7_GORGO^HXB7_GORGO^Q:867-1178,H:98-197^67.308%ID^E:7.79e-39^RecName: Full=Homeobox protein Hox-B7;^Eukaryota; Metazoa; Chordata; Craniata; Vertebrata; Euteleostomi; Mammalia; Eutheria; Euarchontoglires; Primates; Haplorrhini; Catarrhini; Hominidae; Gorilla	.	TRINITY_DN5525_c0_g1_i2.p1	90-1232[+]	HXB7_GORGO^HXB7_GORGO^Q:260-363,H:98-197^67.308%ID^E:1.28e-42^RecName: Full=Homeobox protein Hox-B7;^Eukaryota; Metazoa; Chordata; Craniata; Vertebrata; Euteleostomi; Mammalia; Eutheria; Euarchontoglires; Primates; Haplorrhini; Catarrhini; Hominidae; Gorilla	PF00046.35^Homeodomain^Homeodomain^304-360^E:1.4e-21	.	.	.	KEGG:ggo:101124199	GO:0005829^cellular_component^cytosol`GO:0016604^cellular_component^nuclear body`GO:0005634^cellular_component^nucleus`GO:0001228^molecular_function^DNA-binding transcription activator activity, RNA polymerase II-specific`GO:0000981^molecular_function^DNA-binding transcription factor activity, RNA polymerase II-specific`GO:0000978^molecular_function^RNA polymerase II cis-regulatory region sequenc…	GO:0005829^cellular_component^cytosol`GO:0016604^cellular_component^nuclear body`GO:0005634^cellular_component^nucleus`GO:0001228^molecular_function^DNA-binding transcription activator activity, RNA polymerase II-specific`GO:0000981^molecular_function^DNA-binding transcription factor activity, RNA polymerase II-specific`GO:0000978^molecular_function^RNA polymerase II cis-regulatory region sequenc…	GO:0003677^molecular_function^DNA binding	.	.	morphogenesis, embryonic, hox,
TRINITY_DN5573_c0_g1	TRINITY_DN5573_c0_g1_i1	KDM8_HUMAN^KDM8_HUMAN^Q:526-1182,H:190-416^25%ID^E:2.9e-14^RecName: Full=Bifunctional peptidase and arginyl-hydroxylase JMJD5 {ECO:0000305|PubMed:28847961, ECO:0000305|PubMed:29459673, ECO:0000305|PubMed:29563586};^Eukaryota; Metazoa; Chordata; Craniata; Vertebrata; Euteleostomi; Mammalia; Eutheria; Euarchontoglires; Primates; Haplorrhini; Catarrhini; Hominidae; Homo	.	TRINITY_DN5573_c0_g1_i1.p1	403-1548[+]	KDM8_HUMAN^KDM8_HUMAN^Q:42-260,H:190-416^25%ID^E:6.64e-15^RecName: Full=Bifunctional peptidase and arginyl-hydroxylase JMJD5 {ECO:0000305|PubMed:28847961, ECO:0000305|PubMed:29459673, ECO:0000305|PubMed:29563586};^Eukaryota; Metazoa; Chordata; Craniata; Vertebrata; Euteleostomi; Mammalia; Eutheria; Euarchontoglires; Primates; Haplorrhini; Catarrhini; Hominidae; Homo	PF13621.12^Cupin_8^Cupin-like domain^45-261^E:5.2e-30	.	.	.	KEGG:hsa:79831	GO:0005694^cellular_component^chromosome`GO:0005829^cellular_component^cytosol`GO:0005654^cellular_component^nucleoplasm`GO:0005634^cellular_component^nucleus`GO:0004177^molecular_function^aminopeptidase activity`GO:0003682^molecular_function^chromatin binding`GO:0004175^molecular_function^endopeptidase activity`GO:0051864^molecular_function^histone H3K36 demethylase activity`GO:0046872^molecular…	GO:0005694^cellular_component^chromosome`GO:0005829^cellular_component^cytosol`GO:0005654^cellular_component^nucleoplasm`GO:0005634^cellular_component^nucleus`GO:0004177^molecular_function^aminopeptidase activity`GO:0003682^molecular_function^chromatin binding`GO:0004175^molecular_function^endopeptidase activity`GO:0051864^molecular_function^histone H3K36 demethylase activity`GO:0046872^molecular…	.	.	.	development, embryonic, proliferation, circadian rhythm, cell cycle,
TRINITY_DN562_c0_g1	TRINITY_DN562_c0_g1_i36	BABA2_BRAFL^BABA2_BRAFL^Q:2943-1804,H:4-378^39.687%ID^E:1.16e-92^RecName: Full=BRISC and BRCA1-A complex member 2;^Eukaryota; Metazoa; Chordata; Cephalochordata; Leptocardii; Amphioxiformes; Branchiostomatidae; Branchiostoma	.	TRINITY_DN562_c0_g1_i36.p2	172-1281[+]	GDPP1_XENLA^GDPP1_XENLA^Q:7-358,H:19-394^37.467%ID^E:5.05e-78^RecName: Full=GDP-D-glucose phosphorylase 1;^Eukaryota; Metazoa; Chordata; Craniata; Vertebrata; Euteleostomi; Amphibia; Batrachia; Anura; Pipoidea; Pipidae; Xenopodinae; Xenopus; Xenopus	.	.	.	.	KEGG:xla:100126619	GO:0070531^cellular_component^BRCA1-A complex`GO:0070552^cellular_component^BRISC complex`GO:0005737^cellular_component^cytoplasm`GO:0005634^cellular_component^nucleus`GO:0031593^molecular_function^polyubiquitin modification-dependent protein binding`GO:0006915^biological_process^apoptotic process`GO:0051301^biological_process^cell division`GO:0006325^biological_process^chromatin organization`GO:…	GO:0005737^cellular_component^cytoplasm`GO:0080048^molecular_function^GDP-D-glucose phosphorylase activity`GO:0005085^molecular_function^guanyl-nucleotide exchange factor activity`GO:0016787^molecular_function^hydrolase activity`GO:0000166^molecular_function^nucleotide binding`GO:0006006^biological_process^glucose metabolic process	.	.	.	apoptosis,
TRINITY_DN5693_c0_g1	TRINITY_DN5693_c0_g1_i20	LRP2_PIG^LRP2_PIG^Q:681-3272,H:2962-3797^41.903%ID^E:3.97e-161^RecName: Full=Low-density lipoprotein receptor-related protein 2 {ECO:0000303|PubMed:9228033};^Eukaryota; Metazoa; Chordata; Craniata; Vertebrata; Euteleostomi; Mammalia; Eutheria; Laurasiatheria; Artiodactyla; Suina; Suidae; Sus`LRP2_PIG^LRP2_PIG^Q:3683-5650,H:3795-4418^37.087%ID^E:1.3e-103^RecName: Full=Low-density lipoprotein recep…	.	TRINITY_DN5693_c0_g1_i20.p2	3701-6094[+]	LRP2_RAT^LRP2_RAT^Q:1-765,H:3805-4531^33.459%ID^E:3.33e-124^RecName: Full=Low-density lipoprotein receptor-related protein 2;^Eukaryota; Metazoa; Chordata; Craniata; Vertebrata; Euteleostomi; Mammalia; Eutheria; Euarchontoglires; Glires; Rodentia; Myomorpha; Muroidea; Muridae; Murinae; Rattus`LRP2_RAT^LRP2_RAT^Q:1-596,H:1193-1741^29.112%ID^E:2.08e-56^RecName: Full=Low-density lipoprotein receptor…	PF00057.23^Ldl_recept_a^Low-density lipoprotein receptor domain class A^40-76^E:9.1e-08`PF00057.23^Ldl_recept_a^Low-density lipoprotein receptor domain class A^85-114^E:2.5e-08`PF00058.23^Ldl_recept_b^Low-density lipoprotein receptor repeat class B^421-459^E:5.8e-09`PF00058.23^Ldl_recept_b^Low-density lipoprotein receptor repeat class B^463-499^E:3.5e-05	.	.	.	KEGG:rno:29216	GO:0016324^cellular_component^apical plasma membrane`GO:0030424^cellular_component^axon`GO:0031526^cellular_component^brush border membrane`GO:0005905^cellular_component^clathrin-coated pit`GO:0030425^cellular_component^dendrite`GO:0031904^cellular_component^endosome lumen`GO:0009897^cellular_component^external side of plasma membrane`GO:0005886^cellular_component^plasma membrane`GO:0043235^cellu…	GO:0045177^cellular_component^apical part of cell`GO:0016324^cellular_component^apical plasma membrane`GO:0030424^cellular_component^axon`GO:0044295^cellular_component^axonal growth cone`GO:0005903^cellular_component^brush border`GO:0031526^cellular_component^brush border membrane`GO:0009986^cellular_component^cell surface`GO:0005905^cellular_component^clathrin-coated pit`GO:0030425^cellular_comp…	GO:0005515^molecular_function^protein binding	.	.	development, morphogenesis, gonad, neurogenesis+neural_tube, proliferation, BMP,
TRINITY_DN6232_c1_g2	TRINITY_DN6232_c1_g2_i2	SKI_XENLA^SKI_XENLA^Q:405-1598,H:1-411^42.094%ID^E:1.12e-92^RecName: Full=Ski oncogene;^Eukaryota; Metazoa; Chordata; Craniata; Vertebrata; Euteleostomi; Amphibia; Batrachia; Anura; Pipoidea; Pipidae; Xenopodinae; Xenopus; Xenopus`SKI_XENLA^SKI_XENLA^Q:1818-2213,H:528-667^30.714%ID^E:1.35e-14^RecName: Full=Ski oncogene;^Eukaryota; Metazoa; Chordata; Craniata; Vertebrata; Euteleostomi; Amphibia; B…	.	TRINITY_DN6232_c1_g2_i2.p1	405-2474[+]	SKI_MOUSE^SKI_MOUSE^Q:10-603,H:13-675^36.119%ID^E:2.98e-115^RecName: Full=Ski oncogene;^Eukaryota; Metazoa; Chordata; Craniata; Vertebrata; Euteleostomi; Mammalia; Eutheria; Euarchontoglires; Glires; Rodentia; Myomorpha; Muroidea; Muridae; Murinae; Mus; Mus	PF02437.23^Ski_Sno^SKI/SNO/DAC family^84-189^E:3.1e-44`PF08782.15^c-SKI_SMAD_bind^c-SKI Smad4 binding domain^203-294^E:2.1e-38	.	.	.	KEGG:xla:394271	GO:0005634^cellular_component^nucleus`GO:0000981^molecular_function^DNA-binding transcription factor activity, RNA polymerase II-specific`GO:0000978^molecular_function^RNA polymerase II cis-regulatory region sequence-specific DNA binding`GO:0046332^molecular_function^SMAD binding`GO:0030514^biological_process^negative regulation of BMP signaling pathway`GO:0000122^biological_process^negative regu…	GO:0005813^cellular_component^centrosome`GO:0005737^cellular_component^cytoplasm`GO:0016604^cellular_component^nuclear body`GO:0005654^cellular_component^nucleoplasm`GO:0005634^cellular_component^nucleus`GO:0016605^cellular_component^PML body`GO:0032991^cellular_component^protein-containing complex`GO:0005667^cellular_component^transcription regulator complex`GO:0017053^cellular_component^transcr…	GO:0046332^molecular_function^SMAD binding	.	.	BMP,
TRINITY_DN624_c1_g1	TRINITY_DN624_c1_g1_i12	VPS16_HUMAN^VPS16_HUMAN^Q:2544-2350,H:335-401^58.209%ID^E:4.03e-14^RecName: Full=Vacuolar protein sorting-associated protein 16 homolog;^Eukaryota; Metazoa; Chordata; Craniata; Vertebrata; Euteleostomi; Mammalia; Eutheria; Euarchontoglires; Primates; Haplorrhini; Catarrhini; Hominidae; Homo	.	TRINITY_DN624_c1_g1_i12.p1	483-1409[-]	MEIS3_MOUSE^MEIS3_MOUSE^Q:173-236,H:260-324^46.154%ID^E:2.77e-12^RecName: Full=Homeobox protein Meis3;^Eukaryota; Metazoa; Chordata; Craniata; Vertebrata; Euteleostomi; Mammalia; Eutheria; Euarchontoglires; Glires; Rodentia; Myomorpha; Muroidea; Muridae; Murinae; Mus; Mus	PF05920.17^Homeobox_KN^Homeobox KN domain^195-234^E:1.8e-15`PF00046.35^Homeodomain^Homeodomain^201-234^E:1.5e-06	.	.	.	KEGG:mmu:17537	GO:0005776^cellular_component^autophagosome`GO:0030136^cellular_component^clathrin-coated vesicle`GO:0033263^cellular_component^CORVET complex`GO:0005769^cellular_component^early endosome`GO:0005768^cellular_component^endosome`GO:0010008^cellular_component^endosome membrane`GO:0030897^cellular_component^HOPS complex`GO:0005770^cellular_component^late endosome`GO:0031902^cellular_component^late en…	GO:0005634^cellular_component^nucleus`GO:0003682^molecular_function^chromatin binding`GO:0001228^molecular_function^DNA-binding transcription activator activity, RNA polymerase II-specific`GO:0043565^molecular_function^sequence-specific DNA binding`GO:1990837^molecular_function^sequence-specific double-stranded DNA binding`GO:2001234^biological_process^negative regulation of apoptotic signaling p…	GO:0003677^molecular_function^DNA binding`GO:0006355^biological_process^regulation of DNA-templated transcription	.	.	hox,
TRINITY_DN624_c1_g1	TRINITY_DN624_c1_g1_i17	VPS16_HUMAN^VPS16_HUMAN^Q:3360-2341,H:58-404^44.092%ID^E:1.73e-93^RecName: Full=Vacuolar protein sorting-associated protein 16 homolog;^Eukaryota; Metazoa; Chordata; Craniata; Vertebrata; Euteleostomi; Mammalia; Eutheria; Euarchontoglires; Primates; Haplorrhini; Catarrhini; Hominidae; Homo`VPS16_HUMAN^VPS16_HUMAN^Q:3732-3580,H:4-54^61.538%ID^E:5.29e-09^RecName: Full=Vacuolar protein sorting-assoc…	.	TRINITY_DN624_c1_g1_i17.p2	483-1409[-]	MEIS3_MOUSE^MEIS3_MOUSE^Q:173-236,H:260-324^46.154%ID^E:2.77e-12^RecName: Full=Homeobox protein Meis3;^Eukaryota; Metazoa; Chordata; Craniata; Vertebrata; Euteleostomi; Mammalia; Eutheria; Euarchontoglires; Glires; Rodentia; Myomorpha; Muroidea; Muridae; Murinae; Mus; Mus	PF05920.17^Homeobox_KN^Homeobox KN domain^195-234^E:1.8e-15`PF00046.35^Homeodomain^Homeodomain^201-234^E:1.5e-06	.	.	.	KEGG:mmu:17537	GO:0005776^cellular_component^autophagosome`GO:0030136^cellular_component^clathrin-coated vesicle`GO:0033263^cellular_component^CORVET complex`GO:0005769^cellular_component^early endosome`GO:0005768^cellular_component^endosome`GO:0010008^cellular_component^endosome membrane`GO:0030897^cellular_component^HOPS complex`GO:0005770^cellular_component^late endosome`GO:0031902^cellular_component^late en…	GO:0005634^cellular_component^nucleus`GO:0003682^molecular_function^chromatin binding`GO:0001228^molecular_function^DNA-binding transcription activator activity, RNA polymerase II-specific`GO:0043565^molecular_function^sequence-specific DNA binding`GO:1990837^molecular_function^sequence-specific double-stranded DNA binding`GO:2001234^biological_process^negative regulation of apoptotic signaling p…	GO:0003677^molecular_function^DNA binding`GO:0006355^biological_process^regulation of DNA-templated transcription	.	.	hox,
TRINITY_DN630_c0_g1	TRINITY_DN630_c0_g1_i6	ODAD2_MOUSE^ODAD2_MOUSE^Q:1441-2142,H:430-649^64.198%ID^E:1.76e-78^RecName: Full=Outer dynein arm-docking complex subunit 2;^Eukaryota; Metazoa; Chordata; Craniata; Vertebrata; Euteleostomi; Mammalia; Eutheria; Euarchontoglires; Glires; Rodentia; Myomorpha; Muroidea; Muridae; Murinae; Mus; Mus`ODAD2_MOUSE^ODAD2_MOUSE^Q:91-1119,H:1-324^35.756%ID^E:3.11e-50^RecName: Full=Outer dynein arm-docking co…	.	TRINITY_DN630_c0_g1_i6.p1	91-2079[+]	ODAD2_BOVIN^ODAD2_BOVIN^Q:1-658,H:1-626^43.722%ID^E:3.64e-158^RecName: Full=Outer dynein arm-docking complex subunit 2;^Eukaryota; Metazoa; Chordata; Craniata; Vertebrata; Euteleostomi; Mammalia; Eutheria; Laurasiatheria; Artiodactyla; Ruminantia; Pecora; Bovidae; Bovinae; Bos	.	.	.	.	KEGG:bta:526515	GO:0005930^cellular_component^axoneme`GO:0097546^cellular_component^ciliary base`GO:0003341^biological_process^cilium movement`GO:0007368^biological_process^determination of left/right symmetry`GO:0007507^biological_process^heart development`GO:0036158^biological_process^outer dynein arm assembly`GO:0003356^biological_process^regulation of cilium beat frequency`GO:0021591^biological_process^ventr…	GO:0120228^cellular_component^outer dynein arm docking complex`GO:0003341^biological_process^cilium movement`GO:0036158^biological_process^outer dynein arm assembly	.	.	.	development,
TRINITY_DN6862_c0_g1	TRINITY_DN6862_c0_g1_i11	TCHP_XENLA^TCHP_XENLA^Q:2066-570,H:1-499^42.8%ID^E:2.13e-86^RecName: Full=Trichoplein keratin filament-binding protein;^Eukaryota; Metazoa; Chordata; Craniata; Vertebrata; Euteleostomi; Amphibia; Batrachia; Anura; Pipoidea; Pipidae; Xenopodinae; Xenopus; Xenopus	.	TRINITY_DN6862_c0_g1_i11.p1	567-2066[-]	TCHP_XENLA^TCHP_XENLA^Q:1-499,H:1-499^42.8%ID^E:4.42e-100^RecName: Full=Trichoplein keratin filament-binding protein;^Eukaryota; Metazoa; Chordata; Craniata; Vertebrata; Euteleostomi; Amphibia; Batrachia; Anura; Pipoidea; Pipidae; Xenopodinae; Xenopus; Xenopus	PF13868.11^TPH^Trichohyalin-plectin-homology domain^146-482^E:8.8e-17	.	.	.	KEGG:xla:398528	GO:0005737^cellular_component^cytoplasm`GO:0045095^cellular_component^keratin filament`GO:0006915^biological_process^apoptotic process	GO:0005737^cellular_component^cytoplasm`GO:0045095^cellular_component^keratin filament`GO:0006915^biological_process^apoptotic process	.	.	.	apoptosis,
TRINITY_DN7003_c0_g1	TRINITY_DN7003_c0_g1_i1	SVEP1_RAT^SVEP1_RAT^Q:1484-1708,H:1343-1414^49.333%ID^E:8.21e-12^RecName: Full=Sushi, von Willebrand factor type A, EGF and pentraxin domain-containing protein 1;^Eukaryota; Metazoa; Chordata; Craniata; Vertebrata; Euteleostomi; Mammalia; Eutheria; Euarchontoglires; Glires; Rodentia; Myomorpha; Muroidea; Muridae; Murinae; Rattus`SVEP1_RAT^SVEP1_RAT^Q:1550-1717,H:1248-1303^53.571%ID^E:3.47e-09^Rec…	.	TRINITY_DN7003_c0_g1_i1.p1	575-1966[+]	SVEP1_RAT^SVEP1_RAT^Q:304-415,H:1343-1448^39.286%ID^E:8.2e-14^RecName: Full=Sushi, von Willebrand factor type A, EGF and pentraxin domain-containing protein 1;^Eukaryota; Metazoa; Chordata; Craniata; Vertebrata; Euteleostomi; Mammalia; Eutheria; Euarchontoglires; Glires; Rodentia; Myomorpha; Muroidea; Muridae; Murinae; Rattus`SVEP1_RAT^SVEP1_RAT^Q:326-394,H:1248-1316^47.826%ID^E:3.51e-10^RecName:…	.	.	.	.	.	GO:0005737^cellular_component^cytoplasm`GO:0031012^cellular_component^extracellular matrix`GO:0005576^cellular_component^extracellular region`GO:0005615^cellular_component^extracellular space`GO:0016020^cellular_component^membrane`GO:0005634^cellular_component^nucleus`GO:0005509^molecular_function^calcium ion binding`GO:0003682^molecular_function^chromatin binding`GO:0005178^molecular_function^in…	GO:0005737^cellular_component^cytoplasm`GO:0031012^cellular_component^extracellular matrix`GO:0005576^cellular_component^extracellular region`GO:0005615^cellular_component^extracellular space`GO:0016020^cellular_component^membrane`GO:0005634^cellular_component^nucleus`GO:0005509^molecular_function^calcium ion binding`GO:0003682^molecular_function^chromatin binding`GO:0005178^molecular_function^in…	.	.	.	development, morphogenesis,
TRINITY_DN7103_c0_g2	TRINITY_DN7103_c0_g2_i2	MIP_LITPI^MIP_LITPI^Q:272-901,H:3-211^34.597%ID^E:2.58e-33^RecName: Full=Lens fiber major intrinsic protein {ECO:0000305|PubMed:7916707};^Eukaryota; Metazoa; Chordata; Craniata; Vertebrata; Euteleostomi; Amphibia; Batrachia; Anura; Neobatrachia; Ranoidea; Ranidae; Lithobates	.	TRINITY_DN7103_c0_g2_i2.p1	233-1147[+]	MIP_LITPI^MIP_LITPI^Q:14-223,H:3-211^34.597%ID^E:4.39e-36^RecName: Full=Lens fiber major intrinsic protein {ECO:0000305|PubMed:7916707};^Eukaryota; Metazoa; Chordata; Craniata; Vertebrata; Euteleostomi; Amphibia; Batrachia; Anura; Neobatrachia; Ranoidea; Ranidae; Lithobates	PF00230.25^MIP^Major intrinsic protein^14-226^E:7.5e-47	.	.	.	.	GO:0016324^cellular_component^apical plasma membrane`GO:0005783^cellular_component^endoplasmic reticulum`GO:0005921^cellular_component^gap junction`GO:0005886^cellular_component^plasma membrane`GO:0005212^molecular_function^structural constituent of eye lens`GO:0015250^molecular_function^water channel activity`GO:1990349^biological_process^gap junction-mediated intercellular transport`GO:0045785^…	GO:0016324^cellular_component^apical plasma membrane`GO:0005783^cellular_component^endoplasmic reticulum`GO:0005921^cellular_component^gap junction`GO:0005886^cellular_component^plasma membrane`GO:0005212^molecular_function^structural constituent of eye lens`GO:0015250^molecular_function^water channel activity`GO:1990349^biological_process^gap junction-mediated intercellular transport`GO:0045785^…	GO:0015267^molecular_function^channel activity`GO:0055085^biological_process^transmembrane transport`GO:0016020^cellular_component^membrane	.	.	eye+photo+retinal+retinol+visual+sox+opsin,
TRINITY_DN7187_c0_g3	TRINITY_DN7187_c0_g3_i1	OTUD5_RAT^OTUD5_RAT^Q:532-1233,H:174-413^61.667%ID^E:3.74e-97^RecName: Full=OTU domain-containing protein 5;^Eukaryota; Metazoa; Chordata; Craniata; Vertebrata; Euteleostomi; Mammalia; Eutheria; Euarchontoglires; Glires; Rodentia; Myomorpha; Muroidea; Muridae; Murinae; Rattus	.	TRINITY_DN7187_c0_g3_i1.p2	1546-2163[+]	OTUD5_MOUSE^OTUD5_MOUSE^Q:38-147,H:444-561^32.5%ID^E:9.44e-08^RecName: Full=OTU domain-containing protein 5;^Eukaryota; Metazoa; Chordata; Craniata; Vertebrata; Euteleostomi; Mammalia; Eutheria; Euarchontoglires; Glires; Rodentia; Myomorpha; Muroidea; Muridae; Murinae; Mus; Mus	.	.	.	.	KEGG:mmu:54644	GO:0005634^cellular_component^nucleus`GO:0004843^molecular_function^cysteine-type deubiquitinase activity`GO:0101005^molecular_function^deubiquitinase activity`GO:1990380^molecular_function^K48-linked deubiquitinase activity`GO:0061578^molecular_function^K63-linked deubiquitinase activity`GO:0043374^biological_process^CD8-positive, alpha-beta T cell differentiation`GO:0090090^biological_process^n…	GO:0005634^cellular_component^nucleus`GO:0004843^molecular_function^cysteine-type deubiquitinase activity`GO:0101005^molecular_function^deubiquitinase activity`GO:1990380^molecular_function^K48-linked deubiquitinase activity`GO:0061578^molecular_function^K63-linked deubiquitinase activity`GO:0043374^biological_process^CD8-positive, alpha-beta T cell differentiation`GO:0032700^biological_process^n…	.	.	.	WNT,
TRINITY_DN72240_c0_g1	TRINITY_DN72240_c0_g1_i2	MOT10_DANRE^MOT10_DANRE^Q:3036-1753,H:45-493^29.783%ID^E:1.38e-52^RecName: Full=Monocarboxylate transporter 10;^Eukaryota; Metazoa; Chordata; Craniata; Vertebrata; Euteleostomi; Actinopterygii; Neopterygii; Teleostei; Ostariophysi; Cypriniformes; Danionidae; Danioninae; Danio	.	TRINITY_DN72240_c0_g1_i2.p1	142-3123[-]	MOT10_DANRE^MOT10_DANRE^Q:40-457,H:66-493^30.485%ID^E:3.66e-60^RecName: Full=Monocarboxylate transporter 10;^Eukaryota; Metazoa; Chordata; Craniata; Vertebrata; Euteleostomi; Actinopterygii; Neopterygii; Teleostei; Ostariophysi; Cypriniformes; Danionidae; Danioninae; Danio	PF07690.21^MFS_1^Major Facilitator Superfamily^52-374^E:1.3e-28	.	.	.	KEGG:dre:566499	GO:0016323^cellular_component^basolateral plasma membrane`GO:0005886^cellular_component^plasma membrane`GO:0015173^molecular_function^aromatic amino acid transmembrane transporter activity`GO:0015192^molecular_function^L-phenylalanine transmembrane transporter activity`GO:0015196^molecular_function^L-tryptophan transmembrane transporter activity`GO:0005302^molecular_function^L-tyrosine transmembr…	GO:0016323^cellular_component^basolateral plasma membrane`GO:0005886^cellular_component^plasma membrane`GO:0015173^molecular_function^aromatic amino acid transmembrane transporter activity`GO:0015192^molecular_function^L-phenylalanine transmembrane transporter activity`GO:0015196^molecular_function^L-tryptophan transmembrane transporter activity`GO:0005302^molecular_function^L-tyrosine transmembr…	GO:0022857^molecular_function^transmembrane transporter activity`GO:0055085^biological_process^transmembrane transport	.	.	hormonal activity+serotonin+dopamine+follistatin,
TRINITY_DN7281_c0_g1	TRINITY_DN7281_c0_g1_i2	SOX2_DANRE^SOX2_DANRE^Q:1405-1674,H:35-124^80%ID^E:2.41e-42^RecName: Full=Transcription factor Sox-2;^Eukaryota; Metazoa; Chordata; Craniata; Vertebrata; Euteleostomi; Actinopterygii; Neopterygii; Teleostei; Ostariophysi; Cypriniformes; Danionidae; Danioninae; Danio	.	TRINITY_DN7281_c0_g1_i2.p1	997-2328[+]	SOX2_CHICK^SOX2_CHICK^Q:128-226,H:27-125^72.727%ID^E:6.01e-46^RecName: Full=Transcription factor SOX-2;^Eukaryota; Metazoa; Chordata; Craniata; Vertebrata; Euteleostomi; Archelosauria; Archosauria; Dinosauria; Saurischia; Theropoda; Coelurosauria; Aves; Neognathae; Galloanserae; Galliformes; Phasianidae; Phasianinae; Gallus	PF09011.16^HMG_box_2^HMG-box domain^137-207^E:1.4e-11`PF00505.25^HMG_box^HMG (high mobility group) box^140-208^E:8e-26	.	.	.	KEGG:gga:396105	GO:0005737^cellular_component^cytoplasm`GO:0005634^cellular_component^nucleus`GO:0005667^cellular_component^transcription regulator complex`GO:0003682^molecular_function^chromatin binding`GO:0001228^molecular_function^DNA-binding transcription activator activity, RNA polymerase II-specific`GO:0000978^molecular_function^RNA polymerase II cis-regulatory region sequence-specific DNA binding`GO:00435…	GO:0005737^cellular_component^cytoplasm`GO:0005654^cellular_component^nucleoplasm`GO:0005634^cellular_component^nucleus`GO:0001228^molecular_function^DNA-binding transcription activator activity, RNA polymerase II-specific`GO:0000978^molecular_function^RNA polymerase II cis-regulatory region sequence-specific DNA binding`GO:0043565^molecular_function^sequence-specific DNA binding`GO:0007420^biolo…	.	.	.	development, morphogenesis, eye+photo+retinal+retinol+visual+sox+opsin, proliferation,
TRINITY_DN7411_c0_g1	TRINITY_DN7411_c0_g1_i20	DPOE1_MOUSE^DPOE1_MOUSE^Q:9505-2678,H:1-2279^64.45%ID^E:0^RecName: Full=DNA polymerase epsilon catalytic subunit A;^Eukaryota; Metazoa; Chordata; Craniata; Vertebrata; Euteleostomi; Mammalia; Eutheria; Euarchontoglires; Glires; Rodentia; Myomorpha; Muroidea; Muridae; Murinae; Mus; Mus	.	TRINITY_DN7411_c0_g1_i20.p1	2657-9505[-]	DPOE1_HUMAN^DPOE1_HUMAN^Q:1-2278,H:1-2284^65.278%ID^E:0^RecName: Full=DNA polymerase epsilon catalytic subunit A;^Eukaryota; Metazoa; Chordata; Craniata; Vertebrata; Euteleostomi; Mammalia; Eutheria; Euarchontoglires; Primates; Haplorrhini; Catarrhini; Hominidae; Homo	PF03104.25^DNA_pol_B_exo1^DNA polymerase family B, exonuclease domain^204-410^E:2.6e-56`PF10108.15^DNA_pol_B_exo2^Predicted 3'-5' exonuclease related to the exonuclease domain of PolB^319-458^E:1.6e-07`PF13482.12^RNase_H_2^RNase_H superfamily^320-416^E:1.4e-05`PF00136.26^DNA_pol_B^DNA polymerase family B^772-1088^E:1.9e-13`PF22634.1^POL2_thumb^DNA polymerase epsilon catalytic subunit A, thumb dom…	.	.	.	KEGG:hsa:5426	GO:0008622^cellular_component^epsilon DNA polymerase complex`GO:0005654^cellular_component^nucleoplasm`GO:0005886^cellular_component^plasma membrane`GO:0051539^molecular_function^4 iron, 4 sulfur cluster binding`GO:0003682^molecular_function^chromatin binding`GO:0003677^molecular_function^DNA binding`GO:0003887^molecular_function^DNA-directed DNA polymerase activity`GO:0016787^molecular_function^…	GO:0008622^cellular_component^epsilon DNA polymerase complex`GO:0005654^cellular_component^nucleoplasm`GO:0005634^cellular_component^nucleus`GO:0005886^cellular_component^plasma membrane`GO:0051539^molecular_function^4 iron, 4 sulfur cluster binding`GO:0003682^molecular_function^chromatin binding`GO:0003677^molecular_function^DNA binding`GO:0003887^molecular_function^DNA-directed DNA polymerase a…	GO:0000166^molecular_function^nucleotide binding`GO:0003677^molecular_function^DNA binding`GO:0003887^molecular_function^DNA-directed DNA polymerase activity`GO:0008270^molecular_function^zinc ion binding`GO:0006260^biological_process^DNA replication`GO:0005634^cellular_component^nucleus	.	.	development, embryonic, cell cycle,
TRINITY_DN7426_c0_g1	TRINITY_DN7426_c0_g1_i2	WEE1_MOUSE^WEE1_MOUSE^Q:437-1852,H:161-646^47.782%ID^E:1.03e-119^RecName: Full=Wee1-like protein kinase;^Eukaryota; Metazoa; Chordata; Craniata; Vertebrata; Euteleostomi; Mammalia; Eutheria; Euarchontoglires; Glires; Rodentia; Myomorpha; Muroidea; Muridae; Murinae; Mus; Mus	.	TRINITY_DN7426_c0_g1_i2.p1	125-1855[+]	WEE1_MOUSE^WEE1_MOUSE^Q:105-576,H:161-646^48.898%ID^E:2.44e-146^RecName: Full=Wee1-like protein kinase;^Eukaryota; Metazoa; Chordata; Craniata; Vertebrata; Euteleostomi; Mammalia; Eutheria; Euarchontoglires; Glires; Rodentia; Myomorpha; Muroidea; Muridae; Murinae; Mus; Mus	PF00069.31^Pkinase^Protein kinase domain^231-504^E:1.1e-46`PF07714.23^PK_Tyr_Ser-Thr^Protein tyrosine and serine/threonine kinase^234-500^E:1.9e-22	.	.	.	KEGG:mmu:22390	GO:0005737^cellular_component^cytoplasm`GO:0005730^cellular_component^nucleolus`GO:0005654^cellular_component^nucleoplasm`GO:0005634^cellular_component^nucleus`GO:0005524^molecular_function^ATP binding`GO:0000287^molecular_function^magnesium ion binding`GO:0004715^molecular_function^non-membrane spanning protein tyrosine kinase activity`GO:0004672^molecular_function^protein kinase activity`GO:000…	GO:0005737^cellular_component^cytoplasm`GO:0005730^cellular_component^nucleolus`GO:0005654^cellular_component^nucleoplasm`GO:0005634^cellular_component^nucleus`GO:0005524^molecular_function^ATP binding`GO:0000287^molecular_function^magnesium ion binding`GO:0004715^molecular_function^non-membrane spanning protein tyrosine kinase activity`GO:0004672^molecular_function^protein kinase activity`GO:000…	GO:0004672^molecular_function^protein kinase activity`GO:0005524^molecular_function^ATP binding`GO:0006468^biological_process^protein phosphorylation	.	.	morphogenesis, cell cycle,
TRINITY_DN742_c5_g1	TRINITY_DN742_c5_g1_i14	ACINU_MOUSE^ACINU_MOUSE^Q:1982-2251,H:1007-1096^64.444%ID^E:4.84e-32^RecName: Full=Apoptotic chromatin condensation inducer in the nucleus;^Eukaryota; Metazoa; Chordata; Craniata; Vertebrata; Euteleostomi; Mammalia; Eutheria; Euarchontoglires; Glires; Rodentia; Myomorpha; Muroidea; Muridae; Murinae; Mus; Mus`ACINU_MOUSE^ACINU_MOUSE^Q:11-280,H:59-150^35.484%ID^E:4.56e-08^RecName: Full=Apoptotic ch…	.	TRINITY_DN742_c5_g1_i14.p1	2-2959[+]	ACINU_MOUSE^ACINU_MOUSE^Q:485-908,H:832-1232^36.364%ID^E:1.75e-56^RecName: Full=Apoptotic chromatin condensation inducer in the nucleus;^Eukaryota; Metazoa; Chordata; Craniata; Vertebrata; Euteleostomi; Mammalia; Eutheria; Euarchontoglires; Glires; Rodentia; Myomorpha; Muroidea; Muridae; Murinae; Mus; Mus`ACINU_MOUSE^ACINU_MOUSE^Q:4-93,H:59-150^35.484%ID^E:5.94e-09^RecName: Full=Apoptotic chromat…	PF02037.33^SAP^SAP domain^17-48^E:4.2e-09`PF16294.10^RSB_motif^RNSP1-SAP18 binding (RSB) motif^815-922^E:1.5e-22	.	.	.	KEGG:mmu:56215	GO:0061574^cellular_component^ASAP complex`GO:0005829^cellular_component^cytosol`GO:0016607^cellular_component^nuclear speck`GO:0005730^cellular_component^nucleolus`GO:0005634^cellular_component^nucleus`GO:0005886^cellular_component^plasma membrane`GO:0003676^molecular_function^nucleic acid binding`GO:0030263^biological_process^apoptotic chromosome condensation`GO:0006915^biological_process^apopt…	GO:0061574^cellular_component^ASAP complex`GO:0005829^cellular_component^cytosol`GO:0016607^cellular_component^nuclear speck`GO:0005730^cellular_component^nucleolus`GO:0005634^cellular_component^nucleus`GO:0005886^cellular_component^plasma membrane`GO:0003676^molecular_function^nucleic acid binding`GO:0030263^biological_process^apoptotic chromosome condensation`GO:0006915^biological_process^apopt…	.	.	.	apoptosis,
TRINITY_DN7982_c0_g1	TRINITY_DN7982_c0_g1_i25	S35F6_HUMAN^S35F6_HUMAN^Q:124-657,H:1-179^55.866%ID^E:3.74e-53^RecName: Full=Solute carrier family 35 member F6;^Eukaryota; Metazoa; Chordata; Craniata; Vertebrata; Euteleostomi; Mammalia; Eutheria; Euarchontoglires; Primates; Haplorrhini; Catarrhini; Hominidae; Homo`S35F6_HUMAN^S35F6_HUMAN^Q:1568-2074,H:179-341^63.314%ID^E:2.72e-42^RecName: Full=Solute carrier family 35 member F6;^Eukaryota; Met…	.	TRINITY_DN7982_c0_g1_i25.p1	1586-2227[+]	S35F6_HUMAN^S35F6_HUMAN^Q:1-163,H:185-341^61.963%ID^E:5.67e-60^RecName: Full=Solute carrier family 35 member F6;^Eukaryota; Metazoa; Chordata; Craniata; Vertebrata; Euteleostomi; Mammalia; Eutheria; Euarchontoglires; Primates; Haplorrhini; Catarrhini; Hominidae; Homo	.	.	.	.	KEGG:hsa:54978	GO:0005829^cellular_component^cytosol`GO:0070062^cellular_component^extracellular exosome`GO:0043231^cellular_component^intracellular membrane-bounded organelle`GO:0005765^cellular_component^lysosomal membrane`GO:0016020^cellular_component^membrane`GO:0005739^cellular_component^mitochondrion`GO:0005654^cellular_component^nucleoplasm`GO:0022857^molecular_function^transmembrane transporter activity…	GO:0005829^cellular_component^cytosol`GO:0070062^cellular_component^extracellular exosome`GO:0043231^cellular_component^intracellular membrane-bounded organelle`GO:0005765^cellular_component^lysosomal membrane`GO:0016020^cellular_component^membrane`GO:0005739^cellular_component^mitochondrion`GO:0005654^cellular_component^nucleoplasm`GO:0022857^molecular_function^transmembrane transporter activity…	.	.	.	proliferation, apoptosis,
TRINITY_DN8054_c0_g1	TRINITY_DN8054_c0_g1_i7	FBXW4_MOUSE^FBXW4_MOUSE^Q:244-1386,H:29-407^37.922%ID^E:2.94e-75^RecName: Full=F-box/WD repeat-containing protein 4;^Eukaryota; Metazoa; Chordata; Craniata; Vertebrata; Euteleostomi; Mammalia; Eutheria; Euarchontoglires; Glires; Rodentia; Myomorpha; Muroidea; Muridae; Murinae; Mus; Mus	.	TRINITY_DN8054_c0_g1_i7.p1	193-1395[+]	FBXW4_MOUSE^FBXW4_MOUSE^Q:18-398,H:29-407^37.922%ID^E:4.43e-81^RecName: Full=F-box/WD repeat-containing protein 4;^Eukaryota; Metazoa; Chordata; Craniata; Vertebrata; Euteleostomi; Mammalia; Eutheria; Euarchontoglires; Glires; Rodentia; Myomorpha; Muroidea; Muridae; Murinae; Mus; Mus	PF00646.38^F-box^F-box domain^15-56^E:9.2e-06`PF00400.38^WD40^WD domain, G-beta repeat^141-175^E:0.22`PF00400.38^WD40^WD domain, G-beta repeat^187-216^E:0.0071`PF00400.38^WD40^WD domain, G-beta repeat^229-255^E:0.26	.	.	.	KEGG:mmu:30838	GO:0051216^biological_process^cartilage development`GO:0042733^biological_process^embryonic digit morphogenesis`GO:0060173^biological_process^limb development`GO:0002053^biological_process^positive regulation of mesenchymal cell proliferation`GO:0016055^biological_process^Wnt signaling pathway	GO:0051216^biological_process^cartilage development`GO:0042733^biological_process^embryonic digit morphogenesis`GO:0060173^biological_process^limb development`GO:0002053^biological_process^positive regulation of mesenchymal cell proliferation`GO:0016055^biological_process^Wnt signaling pathway	GO:0005515^molecular_function^protein binding	.	.	development, morphogenesis, embryonic, proliferation, WNT,
TRINITY_DN812_c13_g1	TRINITY_DN812_c13_g1_i3	CCD34_MOUSE^CCD34_MOUSE^Q:883-728,H:270-321^57.692%ID^E:2.4e-14^RecName: Full=Coiled-coil domain-containing protein 34;^Eukaryota; Metazoa; Chordata; Craniata; Vertebrata; Euteleostomi; Mammalia; Eutheria; Euarchontoglires; Glires; Rodentia; Myomorpha; Muroidea; Muridae; Murinae; Mus; Mus	.	TRINITY_DN812_c13_g1_i3.p2	641-1123[-]	CCD34_HUMAN^CCD34_HUMAN^Q:10-138,H:196-333^47.101%ID^E:1.02e-25^RecName: Full=Coiled-coil domain-containing protein 34;^Eukaryota; Metazoa; Chordata; Craniata; Vertebrata; Euteleostomi; Mammalia; Eutheria; Euarchontoglires; Primates; Haplorrhini; Catarrhini; Hominidae; Homo	PF13904.11^CCDC34^Coiled-coil domain-containing protein 34^1-126^E:6.6e-24	.	.	.	KEGG:hsa:91057	GO:0097225^cellular_component^sperm midpiece`GO:0007283^biological_process^spermatogenesis	GO:0097225^cellular_component^sperm midpiece`GO:0007283^biological_process^spermatogenesis	.	.	.	testis+sperm,
TRINITY_DN8158_c0_g1	TRINITY_DN8158_c0_g1_i2	.	.	TRINITY_DN8158_c0_g1_i2.p1	1262-4198[+]	.	PF00046.35^Homeodomain^Homeodomain^918-968^E:8.5e-08`PF05920.17^Homeobox_KN^Homeobox KN domain^938-967^E:1.4e-07	.	.	.	.	.	.	GO:0003677^molecular_function^DNA binding`GO:0006355^biological_process^regulation of DNA-templated transcription	.	.	hox,
TRINITY_DN8338_c0_g1	TRINITY_DN8338_c0_g1_i34	HACL2_DANRE^HACL2_DANRE^Q:1928-129,H:23-621^72.667%ID^E:0^RecName: Full=2-hydroxyacyl-CoA lyase 2;^Eukaryota; Metazoa; Chordata; Craniata; Vertebrata; Euteleostomi; Actinopterygii; Neopterygii; Teleostei; Ostariophysi; Cypriniformes; Danionidae; Danioninae; Danio	.	TRINITY_DN8338_c0_g1_i34.p1	126-1991[-]	HACL2_DANRE^HACL2_DANRE^Q:10-621,H:11-621^71.732%ID^E:0^RecName: Full=2-hydroxyacyl-CoA lyase 2;^Eukaryota; Metazoa; Chordata; Craniata; Vertebrata; Euteleostomi; Actinopterygii; Neopterygii; Teleostei; Ostariophysi; Cypriniformes; Danionidae; Danioninae; Danio	PF02776.23^TPP_enzyme_N^Thiamine pyrophosphate enzyme, N-terminal TPP binding domain^41-154^E:9.5e-33`PF00205.28^TPP_enzyme_M^Thiamine pyrophosphate enzyme, central domain^262-394^E:6.3e-17`PF02775.26^TPP_enzyme_C^Thiamine pyrophosphate enzyme, C-terminal TPP binding domain^456-606^E:2.2e-25	.	.	.	KEGG:dre:393639	GO:0005948^cellular_component^acetolactate synthase complex`GO:0005789^cellular_component^endoplasmic reticulum membrane`GO:0003984^molecular_function^acetolactate synthase activity`GO:0050660^molecular_function^flavin adenine dinucleotide binding`GO:0016829^molecular_function^lyase activity`GO:0000287^molecular_function^magnesium ion binding`GO:0030976^molecular_function^thiamine pyrophosphate b…	GO:0005948^cellular_component^acetolactate synthase complex`GO:0005789^cellular_component^endoplasmic reticulum membrane`GO:0003984^molecular_function^acetolactate synthase activity`GO:0050660^molecular_function^flavin adenine dinucleotide binding`GO:0016829^molecular_function^lyase activity`GO:0000287^molecular_function^magnesium ion binding`GO:0030976^molecular_function^thiamine pyrophosphate b…	GO:0030976^molecular_function^thiamine pyrophosphate binding`GO:0000287^molecular_function^magnesium ion binding`GO:0003824^molecular_function^catalytic activity	.	.	morphogenesis, embryonic,
TRINITY_DN8629_c0_g1	TRINITY_DN8629_c0_g1_i4	CCD14_HUMAN^CCD14_HUMAN^Q:4334-3648,H:430-655^35.897%ID^E:2.17e-26^RecName: Full=Coiled-coil domain-containing protein 14;^Eukaryota; Metazoa; Chordata; Craniata; Vertebrata; Euteleostomi; Mammalia; Eutheria; Euarchontoglires; Primates; Haplorrhini; Catarrhini; Hominidae; Homo	.	TRINITY_DN8629_c0_g1_i4.p1	2445-5501[-]	CCD14_HUMAN^CCD14_HUMAN^Q:390-618,H:430-655^35.897%ID^E:6.88e-27^RecName: Full=Coiled-coil domain-containing protein 14;^Eukaryota; Metazoa; Chordata; Craniata; Vertebrata; Euteleostomi; Mammalia; Eutheria; Euarchontoglires; Primates; Haplorrhini; Catarrhini; Hominidae; Homo	PF15254.11^CCDC14^Coiled-coil domain-containing protein 14^288-618^E:1.3e-40`PF15254.11^CCDC14^Coiled-coil domain-containing protein 14^814-1016^E:1.3e-07	.	.	.	KEGG:hsa:64770	GO:0034451^cellular_component^centriolar satellite`GO:0005813^cellular_component^centrosome`GO:0005737^cellular_component^cytoplasm`GO:0071539^biological_process^protein localization to centrosome`GO:0021762^biological_process^substantia nigra development	GO:0034451^cellular_component^centriolar satellite`GO:0005813^cellular_component^centrosome`GO:0005737^cellular_component^cytoplasm`GO:0071539^biological_process^protein localization to centrosome`GO:0021762^biological_process^substantia nigra development	.	.	.	development,
TRINITY_DN871_c0_g1	TRINITY_DN871_c0_g1_i21	NEK3_MOUSE^NEK3_MOUSE^Q:540-1334,H:9-250^27.407%ID^E:4.09e-17^RecName: Full=Serine/threonine-protein kinase Nek3;^Eukaryota; Metazoa; Chordata; Craniata; Vertebrata; Euteleostomi; Mammalia; Eutheria; Euarchontoglires; Glires; Rodentia; Myomorpha; Muroidea; Muridae; Murinae; Mus; Mus	.	TRINITY_DN871_c0_g1_i21.p1	78-1439[+]	NEK3_MOUSE^NEK3_MOUSE^Q:155-419,H:9-250^27.407%ID^E:3.64e-18^RecName: Full=Serine/threonine-protein kinase Nek3;^Eukaryota; Metazoa; Chordata; Craniata; Vertebrata; Euteleostomi; Mammalia; Eutheria; Euarchontoglires; Glires; Rodentia; Myomorpha; Muroidea; Muridae; Murinae; Mus; Mus	PF00069.31^Pkinase^Protein kinase domain^154-423^E:1.4e-40`PF07714.23^PK_Tyr_Ser-Thr^Protein tyrosine and serine/threonine kinase^155-420^E:2.4e-24	.	.	.	KEGG:mmu:23954	GO:0030424^cellular_component^axon`GO:0005737^cellular_component^cytoplasm`GO:0005524^molecular_function^ATP binding`GO:0044024^molecular_function^histone H2AS1 kinase activity`GO:0046872^molecular_function^metal ion binding`GO:0106310^molecular_function^protein serine kinase activity`GO:0051301^biological_process^cell division`GO:0030010^biological_process^establishment of cell polarity`GO:00488…	GO:0030424^cellular_component^axon`GO:0005737^cellular_component^cytoplasm`GO:0005524^molecular_function^ATP binding`GO:0044024^molecular_function^histone H2AS1 kinase activity`GO:0046872^molecular_function^metal ion binding`GO:0106310^molecular_function^protein serine kinase activity`GO:0051301^biological_process^cell division`GO:0030010^biological_process^establishment of cell polarity`GO:00488…	GO:0004672^molecular_function^protein kinase activity`GO:0005524^molecular_function^ATP binding`GO:0006468^biological_process^protein phosphorylation	.	.	morphogenesis,
TRINITY_DN8725_c0_g2	TRINITY_DN8725_c0_g2_i1	DKC1_DROME^DKC1_DROME^Q:2261-1080,H:24-417^68.782%ID^E:0^RecName: Full=H/ACA ribonucleoprotein complex subunit 4 {ECO:0000305};^Eukaryota; Metazoa; Ecdysozoa; Arthropoda; Hexapoda; Insecta; Pterygota; Neoptera; Endopterygota; Diptera; Brachycera; Muscomorpha; Ephydroidea; Drosophilidae; Drosophila; Sophophora	.	TRINITY_DN8725_c0_g2_i1.p1	813-2267[-]	DKC1_DROME^DKC1_DROME^Q:3-396,H:24-417^68.782%ID^E:0^RecName: Full=H/ACA ribonucleoprotein complex subunit 4 {ECO:0000305};^Eukaryota; Metazoa; Ecdysozoa; Arthropoda; Hexapoda; Insecta; Pterygota; Neoptera; Endopterygota; Diptera; Brachycera; Muscomorpha; Ephydroidea; Drosophilidae; Drosophila; Sophophora	PF08068.17^DKCLD^DKCLD (NUC011) domain^27-83^E:1.1e-27`PF01509.23^TruB_N^TruB family pseudouridylate synthase (N terminal domain)^87-203^E:1.8e-20`PF16198.10^TruB_C_2^tRNA pseudouridylate synthase B C-terminal domain^204-270^E:1.6e-25`PF01472.26^PUA^PUA domain^274-347^E:3.1e-21	.	.	.	KEGG:dme:Dmel_CG3333	GO:0031429^cellular_component^box H/ACA snoRNP complex`GO:0005730^cellular_component^nucleolus`GO:0009982^molecular_function^pseudouridine synthase activity`GO:0003723^molecular_function^RNA binding`GO:0000495^biological_process^box H/ACA sno(s)RNA 3'-end processing`GO:0007281^biological_process^germ cell development`GO:1990481^biological_process^mRNA pseudouridine synthesis`GO:0001522^biological…	GO:0031429^cellular_component^box H/ACA snoRNP complex`GO:0005730^cellular_component^nucleolus`GO:0009982^molecular_function^pseudouridine synthase activity`GO:0003723^molecular_function^RNA binding`GO:0000495^biological_process^box H/ACA sno(s)RNA 3'-end processing`GO:0007281^biological_process^germ cell development`GO:1990481^biological_process^mRNA pseudouridine synthesis`GO:0001522^biological…	GO:0006396^biological_process^RNA processing`GO:0003723^molecular_function^RNA binding	.	.	development,
TRINITY_DN8821_c0_g1	TRINITY_DN8821_c0_g1_i8	RPGR_CANLF^RPGR_CANLF^Q:4033-2717,H:8-439^46.154%ID^E:4.3e-97^RecName: Full=X-linked retinitis pigmentosa GTPase regulator;^Eukaryota; Metazoa; Chordata; Craniata; Vertebrata; Euteleostomi; Mammalia; Eutheria; Laurasiatheria; Carnivora; Caniformia; Canidae; Canis	.	TRINITY_DN8821_c0_g1_i8.p1	1895-4057[-]	RPGR_CANLF^RPGR_CANLF^Q:9-447,H:8-439^46.38%ID^E:2.18e-125^RecName: Full=X-linked retinitis pigmentosa GTPase regulator;^Eukaryota; Metazoa; Chordata; Craniata; Vertebrata; Euteleostomi; Mammalia; Eutheria; Laurasiatheria; Carnivora; Caniformia; Canidae; Canis	PF13540.12^RCC1_2^Regulator of chromosome condensation (RCC1) repeat^38-67^E:3.9e-05`PF00415.24^RCC1^Regulator of chromosome condensation (RCC1) repeat^54-102^E:1e-11`PF00415.24^RCC1^Regulator of chromosome condensation (RCC1) repeat^108-156^E:4.2e-12`PF13540.12^RCC1_2^Regulator of chromosome condensation (RCC1) repeat^143-172^E:1.1e-07`PF00415.24^RCC1^Regulator of chromosome condensation (RCC1) …	.	.	.	.	GO:0005813^cellular_component^centrosome`GO:0036064^cellular_component^ciliary basal body`GO:0005737^cellular_component^cytoplasm`GO:0005794^cellular_component^Golgi apparatus`GO:0001750^cellular_component^photoreceptor outer segment`GO:0036126^cellular_component^sperm flagellum`GO:0005085^molecular_function^guanyl-nucleotide exchange factor activity`GO:0061630^molecular_function^ubiquitin protei…	GO:0005813^cellular_component^centrosome`GO:0036064^cellular_component^ciliary basal body`GO:0005737^cellular_component^cytoplasm`GO:0005794^cellular_component^Golgi apparatus`GO:0001750^cellular_component^photoreceptor outer segment`GO:0036126^cellular_component^sperm flagellum`GO:0005085^molecular_function^guanyl-nucleotide exchange factor activity`GO:0061630^molecular_function^ubiquitin protei…	.	.	.	testis+sperm, eye+photo+retinal+retinol+visual+sox+opsin,
TRINITY_DN9320_c0_g1	TRINITY_DN9320_c0_g1_i4	TIM_RAT^TIM_RAT^Q:5249-1893,H:5-1097^47.012%ID^E:0^RecName: Full=Protein timeless homolog;^Eukaryota; Metazoa; Chordata; Craniata; Vertebrata; Euteleostomi; Mammalia; Eutheria; Euarchontoglires; Glires; Rodentia; Myomorpha; Muroidea; Muridae; Murinae; Rattus	.	TRINITY_DN9320_c0_g1_i4.p1	1356-5249[-]	TIM_RAT^TIM_RAT^Q:1-1119,H:5-1097^47.458%ID^E:0^RecName: Full=Protein timeless homolog;^Eukaryota; Metazoa; Chordata; Craniata; Vertebrata; Euteleostomi; Mammalia; Eutheria; Euarchontoglires; Glires; Rodentia; Myomorpha; Muroidea; Muridae; Murinae; Rattus	PF04821.19^TIMELESS^Timeless protein^20-280^E:6.4e-70`PF05029.18^TIMELESS_C^Timeless PAB domain^1027-1113^E:1.7e-28	.	.	.	KEGG:rno:83508	GO:0000785^cellular_component^chromatin`GO:0005634^cellular_component^nucleus`GO:0031298^cellular_component^replication fork protection complex`GO:0035861^cellular_component^site of double-strand break`GO:0003677^molecular_function^DNA binding`GO:0042802^molecular_function^identical protein binding`GO:0001658^biological_process^branching involved in ureteric bud morphogenesis`GO:0048754^biologica…	GO:0000785^cellular_component^chromatin`GO:0005634^cellular_component^nucleus`GO:0031298^cellular_component^replication fork protection complex`GO:0035861^cellular_component^site of double-strand break`GO:0003677^molecular_function^DNA binding`GO:0042802^molecular_function^identical protein binding`GO:0001658^biological_process^branching involved in ureteric bud morphogenesis`GO:0048754^biologica…	.	.	.	development, morphogenesis, circadian rhythm, cell cycle,
TRINITY_DN9491_c0_g1	TRINITY_DN9491_c0_g1_i1	RN220_MOUSE^RN220_MOUSE^Q:1952-723,H:173-566^36.792%ID^E:3.79e-56^RecName: Full=E3 ubiquitin-protein ligase Rnf220;^Eukaryota; Metazoa; Chordata; Craniata; Vertebrata; Euteleostomi; Mammalia; Eutheria; Euarchontoglires; Glires; Rodentia; Myomorpha; Muroidea; Muridae; Murinae; Mus; Mus	.	TRINITY_DN9491_c0_g1_i1.p1	720-2594[-]	RN220_MOUSE^RN220_MOUSE^Q:19-624,H:18-566^32.371%ID^E:1.71e-70^RecName: Full=E3 ubiquitin-protein ligase Rnf220;^Eukaryota; Metazoa; Chordata; Craniata; Vertebrata; Euteleostomi; Mammalia; Eutheria; Euarchontoglires; Glires; Rodentia; Myomorpha; Muroidea; Muridae; Murinae; Mus; Mus	PF15926.10^RNF220^E3 ubiquitin-protein ligase RNF220^262-492^E:1.8e-64`PF13923.12^zf-C3HC4_2^Zinc finger, C3HC4 type (RING finger)^571-610^E:1.1e-13	.	.	.	KEGG:mmu:66743	GO:0005737^cellular_component^cytoplasm`GO:0098978^cellular_component^glutamatergic synapse`GO:0005652^cellular_component^nuclear lamina`GO:0005634^cellular_component^nucleus`GO:0098794^cellular_component^postsynapse`GO:0032991^cellular_component^protein-containing complex`GO:0008013^molecular_function^beta-catenin binding`GO:0046872^molecular_function^metal ion binding`GO:0061630^molecular_funct…	GO:0005737^cellular_component^cytoplasm`GO:0098978^cellular_component^glutamatergic synapse`GO:0005652^cellular_component^nuclear lamina`GO:0005634^cellular_component^nucleus`GO:0098794^cellular_component^postsynapse`GO:0032991^cellular_component^protein-containing complex`GO:0008013^molecular_function^beta-catenin binding`GO:0046872^molecular_function^metal ion binding`GO:0061630^molecular_funct…	.	.	.	development, neurogenesis+neural_tube, WNT,
TRINITY_DN962_c0_g1	TRINITY_DN962_c0_g1_i16	MEIG1_MOUSE^MEIG1_MOUSE^Q:243-488,H:7-88^65.854%ID^E:1.48e-30^RecName: Full=Meiosis-expressed gene 1 protein;^Eukaryota; Metazoa; Chordata; Craniata; Vertebrata; Euteleostomi; Mammalia; Eutheria; Euarchontoglires; Glires; Rodentia; Myomorpha; Muroidea; Muridae; Murinae; Mus; Mus	.	TRINITY_DN962_c0_g1_i16.p3	189-491[+]	MEIG1_MOUSE^MEIG1_MOUSE^Q:19-100,H:7-88^65.854%ID^E:5.46e-36^RecName: Full=Meiosis-expressed gene 1 protein;^Eukaryota; Metazoa; Chordata; Craniata; Vertebrata; Euteleostomi; Mammalia; Eutheria; Euarchontoglires; Glires; Rodentia; Myomorpha; Muroidea; Muridae; Murinae; Mus; Mus	PF15163.11^Meiosis_expr^Meiosis-expressed^23-98^E:9.2e-37	.	.	.	KEGG:mmu:104362	GO:0005829^cellular_component^cytosol`GO:0002177^cellular_component^manchette`GO:0005634^cellular_component^nucleus`GO:1905198^biological_process^manchette assembly`GO:0051321^biological_process^meiotic cell cycle`GO:0008104^biological_process^protein localization`GO:0007288^biological_process^sperm axoneme assembly`GO:0007283^biological_process^spermatogenesis	GO:0005829^cellular_component^cytosol`GO:0002177^cellular_component^manchette`GO:0005634^cellular_component^nucleus`GO:1905198^biological_process^manchette assembly`GO:0051321^biological_process^meiotic cell cycle`GO:0008104^biological_process^protein localization`GO:0007288^biological_process^sperm axoneme assembly`GO:0007283^biological_process^spermatogenesis	GO:0005634^cellular_component^nucleus	.	.	testis+sperm, cell cycle,
TRINITY_DN98484_c0_g1	TRINITY_DN98484_c0_g1_i16	ZN358_HUMAN^ZN358_HUMAN^Q:2930-1626,H:34-398^23.747%ID^E:1.81e-07^RecName: Full=Zinc finger protein 358;^Eukaryota; Metazoa; Chordata; Craniata; Vertebrata; Euteleostomi; Mammalia; Eutheria; Euarchontoglires; Primates; Haplorrhini; Catarrhini; Hominidae; Homo	.	TRINITY_DN98484_c0_g1_i16.p1	1344-3236[-]	ZN358_HUMAN^ZN358_HUMAN^Q:87-537,H:25-398^23.789%ID^E:4.14e-08^RecName: Full=Zinc finger protein 358;^Eukaryota; Metazoa; Chordata; Craniata; Vertebrata; Euteleostomi; Mammalia; Eutheria; Euarchontoglires; Primates; Haplorrhini; Catarrhini; Hominidae; Homo	PF00096.32^zf-C2H2^Zinc finger, C2H2 type^388-408^E:0.013`PF13912.12^zf-C2H2_6^C2H2-type zinc finger^488-505^E:0.0001	.	.	.	KEGG:hsa:140467	GO:0005634^cellular_component^nucleus`GO:0003700^molecular_function^DNA-binding transcription factor activity`GO:0046872^molecular_function^metal ion binding`GO:0000978^molecular_function^RNA polymerase II cis-regulatory region sequence-specific DNA binding`GO:0035115^biological_process^embryonic forelimb morphogenesis`GO:0021915^biological_process^neural tube development`GO:0006357^biological_pr…	GO:0005634^cellular_component^nucleus`GO:0003700^molecular_function^DNA-binding transcription factor activity`GO:0046872^molecular_function^metal ion binding`GO:0000978^molecular_function^RNA polymerase II cis-regulatory region sequence-specific DNA binding`GO:0035115^biological_process^embryonic forelimb morphogenesis`GO:0021915^biological_process^neural tube development`GO:0006357^biological_pr…	.	.	.	development, morphogenesis, neurogenesis+neural_tube, embryonic,

## Sheet: Male
gene_id	transcript_id	sprot_Top_BLASTX_hit	RNAMMER	prot_id	prot_coords	sprot_Top_BLASTP_hit	Pfam	SignalP	TmHMM	eggnog	Kegg	gene_ontology_BLASTX	gene_ontology_BLASTP	gene_ontology_Pfam	transcript	peptide	keywords
TRINITY_DN10034_c0_g1	TRINITY_DN10034_c0_g1_i9	NEK2_HUMAN^NEK2_HUMAN^Q:402-1877,H:1-445^48.589%ID^E:2.53e-140^RecName: Full=Serine/threonine-protein kinase Nek2;^Eukaryota; Metazoa; Chordata; Craniata; Vertebrata; Euteleostomi; Mammalia; Eutheria; Euarchontoglires; Primates; Haplorrhini; Catarrhini; Hominidae; Homo	.	TRINITY_DN10034_c0_g1_i9.p1	402-1880[+]	NEK2_HUMAN^NEK2_HUMAN^Q:1-492,H:1-445^48.697%ID^E:1.29e-152^RecName: Full=Serine/threonine-protein kinase Nek2;^Eukaryota; Metazoa; Chordata; Craniata; Vertebrata; Euteleostomi; Mammalia; Eutheria; Euarchontoglires; Primates; Haplorrhini; Catarrhini; Hominidae; Homo	PF00069.31^Pkinase^Protein kinase domain^8-270^E:5.5e-65`PF07714.23^PK_Tyr_Ser-Thr^Protein tyrosine and serine/threonine kinase^11-267^E:7.9e-41	.	.	.	KEGG:hsa:4751	GO:0005813^cellular_component^centrosome`GO:0000794^cellular_component^condensed nuclear chromosome`GO:0005737^cellular_component^cytoplasm`GO:0005829^cellular_component^cytosol`GO:0000776^cellular_component^kinetochore`GO:0005874^cellular_component^microtubule`GO:0030496^cellular_component^midbody`GO:0005730^cellular_component^nucleolus`GO:0005654^cellular_component^nucleoplasm`GO:0005634^cellul…	GO:0005813^cellular_component^centrosome`GO:0000794^cellular_component^condensed nuclear chromosome`GO:0005737^cellular_component^cytoplasm`GO:0005829^cellular_component^cytosol`GO:0000776^cellular_component^kinetochore`GO:0005874^cellular_component^microtubule`GO:0030496^cellular_component^midbody`GO:0005730^cellular_component^nucleolus`GO:0005654^cellular_component^nucleoplasm`GO:0005634^cellul…	GO:0004672^molecular_function^protein kinase activity`GO:0005524^molecular_function^ATP binding`GO:0006468^biological_process^protein phosphorylation	.	.	development, cell cycle,
TRINITY_DN10082_c0_g1	TRINITY_DN10082_c0_g1_i12	NDUS4_PONPY^NDUS4_PONPY^Q:2482-2087,H:44-175^67.424%ID^E:5.33e-54^RecName: Full=NADH dehydrogenase [ubiquinone] iron-sulfur protein 4, mitochondrial;^Eukaryota; Metazoa; Chordata; Craniata; Vertebrata; Euteleostomi; Mammalia; Eutheria; Euarchontoglires; Primates; Haplorrhini; Catarrhini; Hominidae; Pongo	.	TRINITY_DN10082_c0_g1_i12.p1	2084-2590[-]	NDUS4_HUMAN^NDUS4_HUMAN^Q:3-168,H:5-175^59.091%ID^E:1.02e-65^RecName: Full=NADH dehydrogenase [ubiquinone] iron-sulfur protein 4, mitochondrial;^Eukaryota; Metazoa; Chordata; Craniata; Vertebrata; Euteleostomi; Mammalia; Eutheria; Euarchontoglires; Primates; Haplorrhini; Catarrhini; Hominidae; Homo	PF04800.17^NDUS4^NADH dehydrogenase ubiquinone Fe-S protein 4^70-162^E:2.3e-39	.	.	.	KEGG:hsa:4724	GO:0005743^cellular_component^mitochondrial inner membrane`GO:0045271^cellular_component^respiratory chain complex I`GO:0007420^biological_process^brain development`GO:0022900^biological_process^electron transport chain`GO:0032981^biological_process^mitochondrial respiratory chain complex I assembly`GO:1902600^biological_process^proton transmembrane transport`GO:0072593^biological_process^reactiv…	GO:0005743^cellular_component^mitochondrial inner membrane`GO:0005739^cellular_component^mitochondrion`GO:0045271^cellular_component^respiratory chain complex I`GO:0008137^molecular_function^NADH dehydrogenase (ubiquinone) activity`GO:0009060^biological_process^aerobic respiration`GO:0007420^biological_process^brain development`GO:0006120^biological_process^mitochondrial electron transport, NADH …	GO:0022900^biological_process^electron transport chain	.	.	development,
TRINITY_DN10141_c0_g1	TRINITY_DN10141_c0_g1_i13	SPAT7_MOUSE^SPAT7_MOUSE^Q:123-965,H:16-257^28.671%ID^E:3.04e-10^RecName: Full=Spermatogenesis-associated protein 7 homolog;^Eukaryota; Metazoa; Chordata; Craniata; Vertebrata; Euteleostomi; Mammalia; Eutheria; Euarchontoglires; Glires; Rodentia; Myomorpha; Muroidea; Muridae; Murinae; Mus; Mus`SPAT7_MOUSE^SPAT7_MOUSE^Q:1389-1586,H:347-412^40.909%ID^E:1.81e-08^RecName: Full=Spermatogenesis-associat…	.	TRINITY_DN10141_c0_g1_i13.p1	102-3863[+]	SPAT7_MOUSE^SPAT7_MOUSE^Q:8-495,H:16-412^24.414%ID^E:8.37e-19^RecName: Full=Spermatogenesis-associated protein 7 homolog;^Eukaryota; Metazoa; Chordata; Craniata; Vertebrata; Euteleostomi; Mammalia; Eutheria; Euarchontoglires; Glires; Rodentia; Myomorpha; Muroidea; Muridae; Murinae; Mus; Mus	PF15244.11^HSD3^Spermatogenesis-associated protein 7, or HSD3^8-295^E:1e-27`PF15244.11^HSD3^Spermatogenesis-associated protein 7, or HSD3^409-492^E:1.6e-19	.	.	.	KEGG:mmu:104871	GO:0005930^cellular_component^axoneme`GO:0036064^cellular_component^ciliary basal body`GO:0005829^cellular_component^cytosol`GO:0015630^cellular_component^microtubule cytoskeleton`GO:0032391^cellular_component^photoreceptor connecting cilium`GO:0120206^cellular_component^photoreceptor distal connecting cilium`GO:0120200^cellular_component^rod photoreceptor outer segment`GO:0000226^biological_proc…	GO:0005930^cellular_component^axoneme`GO:0036064^cellular_component^ciliary basal body`GO:0005829^cellular_component^cytosol`GO:0015630^cellular_component^microtubule cytoskeleton`GO:0032391^cellular_component^photoreceptor connecting cilium`GO:0120206^cellular_component^photoreceptor distal connecting cilium`GO:0120200^cellular_component^rod photoreceptor outer segment`GO:0000226^biological_proc…	.	.	.	eye+photo+retinal+retinol+visual+sox+opsin,
TRINITY_DN10295_c0_g1	TRINITY_DN10295_c0_g1_i2	MATN2_MOUSE^MATN2_MOUSE^Q:2659-3210,H:346-533^37.566%ID^E:2.36e-25^RecName: Full=Matrilin-2;^Eukaryota; Metazoa; Chordata; Craniata; Vertebrata; Euteleostomi; Mammalia; Eutheria; Euarchontoglires; Glires; Rodentia; Myomorpha; Muroidea; Muridae; Murinae; Mus; Mus`MATN2_MOUSE^MATN2_MOUSE^Q:2695-3183,H:441-606^35.542%ID^E:4.97e-21^RecName: Full=Matrilin-2;^Eukaryota; Metazoa; Chordata; Craniata; Ver…	.	TRINITY_DN10295_c0_g1_i2.p1	2236-3834[+]	MATN2_MOUSE^MATN2_MOUSE^Q:142-325,H:346-533^37.566%ID^E:1.69e-27^RecName: Full=Matrilin-2;^Eukaryota; Metazoa; Chordata; Craniata; Vertebrata; Euteleostomi; Mammalia; Eutheria; Euarchontoglires; Glires; Rodentia; Myomorpha; Muroidea; Muridae; Murinae; Mus; Mus`MATN2_MOUSE^MATN2_MOUSE^Q:154-316,H:441-606^35.542%ID^E:9.67e-23^RecName: Full=Matrilin-2;^Eukaryota; Metazoa; Chordata; Craniata; Vertebr…	PF07645.21^EGF_CA^Calcium-binding EGF domain^196-227^E:1.3e-07`PF12662.13^cEGF^Complement Clr-like EGF-like^217-239^E:9.7e-08`PF07645.21^EGF_CA^Calcium-binding EGF domain^236-271^E:1.2e-07`PF14670.12^FXa_inhibition^Coagulation Factor Xa inhibitory site^280-315^E:1.2e-09	.	.	.	.	GO:0005604^cellular_component^basement membrane`GO:0062023^cellular_component^collagen-containing extracellular matrix`GO:0031012^cellular_component^extracellular matrix`GO:0005615^cellular_component^extracellular space`GO:0120216^cellular_component^matrilin complex`GO:0005509^molecular_function^calcium ion binding`GO:0007411^biological_process^axon guidance`GO:0031104^biological_process^dendrite…	GO:0005604^cellular_component^basement membrane`GO:0062023^cellular_component^collagen-containing extracellular matrix`GO:0031012^cellular_component^extracellular matrix`GO:0005615^cellular_component^extracellular space`GO:0120216^cellular_component^matrilin complex`GO:0005509^molecular_function^calcium ion binding`GO:0007411^biological_process^axon guidance`GO:0031104^biological_process^dendrite…	.	.	.	development,
TRINITY_DN103542_c0_g1	TRINITY_DN103542_c0_g1_i11	TRHR_BOVIN^TRHR_BOVIN^Q:600-1619,H:11-335^25.485%ID^E:2.19e-10^RecName: Full=Thyrotropin-releasing hormone receptor;^Eukaryota; Metazoa; Chordata; Craniata; Vertebrata; Euteleostomi; Mammalia; Eutheria; Laurasiatheria; Artiodactyla; Ruminantia; Pecora; Bovidae; Bovinae; Bos	.	TRINITY_DN103542_c0_g1_i11.p1	456-1793[+]	TRHR_BOVIN^TRHR_BOVIN^Q:49-388,H:11-335^26.243%ID^E:4.12e-14^RecName: Full=Thyrotropin-releasing hormone receptor;^Eukaryota; Metazoa; Chordata; Craniata; Vertebrata; Euteleostomi; Mammalia; Eutheria; Laurasiatheria; Artiodactyla; Ruminantia; Pecora; Bovidae; Bovinae; Bos	PF00001.26^7tm_1^7 transmembrane receptor (rhodopsin family)^75-373^E:3e-19	.	.	.	KEGG:bta:281549	GO:0005886^cellular_component^plasma membrane`GO:0004997^molecular_function^thyrotropin-releasing hormone receptor activity`GO:0007200^biological_process^phospholipase C-activating G protein-coupled receptor signaling pathway	GO:0005886^cellular_component^plasma membrane`GO:0004997^molecular_function^thyrotropin-releasing hormone receptor activity`GO:0007200^biological_process^phospholipase C-activating G protein-coupled receptor signaling pathway	GO:0004930^molecular_function^G protein-coupled receptor activity`GO:0007186^biological_process^G protein-coupled receptor signaling pathway`GO:0016020^cellular_component^membrane	.	.	hormonal activity+serotonin+dopamine+follistatin,
TRINITY_DN10479_c0_g1	TRINITY_DN10479_c0_g1_i9	OVO_DROME^OVO_DROME^Q:1522-1965,H:1194-1341^72.973%ID^E:4.02e-66^RecName: Full=Transcriptional regulator ovo {ECO:0000303|PubMed:7935398};^Eukaryota; Metazoa; Ecdysozoa; Arthropoda; Hexapoda; Insecta; Pterygota; Neoptera; Endopterygota; Diptera; Brachycera; Muscomorpha; Ephydroidea; Drosophilidae; Drosophila; Sophophora	.	TRINITY_DN10479_c0_g1_i9.p1	481-1995[+]	OVO_DROME^OVO_DROME^Q:348-495,H:1194-1341^72.973%ID^E:2.47e-71^RecName: Full=Transcriptional regulator ovo {ECO:0000303|PubMed:7935398};^Eukaryota; Metazoa; Ecdysozoa; Arthropoda; Hexapoda; Insecta; Pterygota; Neoptera; Endopterygota; Diptera; Brachycera; Muscomorpha; Ephydroidea; Drosophilidae; Drosophila; Sophophora	PF13912.12^zf-C2H2_6^C2H2-type zinc finger^351-375^E:0.14`PF00096.32^zf-C2H2^Zinc finger, C2H2 type^379-401^E:0.00039`PF13894.12^zf-C2H2_4^C2H2-type zinc finger^379-401^E:0.0011`PF00096.32^zf-C2H2^Zinc finger, C2H2 type^407-430^E:0.0022	.	.	.	KEGG:dme:Dmel_CG6824	GO:0005737^cellular_component^cytoplasm`GO:0005654^cellular_component^nucleoplasm`GO:0005634^cellular_component^nucleus`GO:0003677^molecular_function^DNA binding`GO:0000981^molecular_function^DNA-binding transcription factor activity, RNA polymerase II-specific`GO:0046872^molecular_function^metal ion binding`GO:0000978^molecular_function^RNA polymerase II cis-regulatory region sequence-specific D…	GO:0005737^cellular_component^cytoplasm`GO:0005654^cellular_component^nucleoplasm`GO:0005634^cellular_component^nucleus`GO:0003677^molecular_function^DNA binding`GO:0000981^molecular_function^DNA-binding transcription factor activity, RNA polymerase II-specific`GO:0046872^molecular_function^metal ion binding`GO:0000978^molecular_function^RNA polymerase II cis-regulatory region sequence-specific D…	.	.	.	sex, oocyte+oogenesis+ovochymase+vitellogenin, germ-line, morphogenesis,
TRINITY_DN10514_c0_g2	TRINITY_DN10514_c0_g2_i2	DPEP1_SHEEP^DPEP1_SHEEP^Q:406-978,H:175-362^54.45%ID^E:3.65e-54^RecName: Full=Dipeptidase 1;^Eukaryota; Metazoa; Chordata; Craniata; Vertebrata; Euteleostomi; Mammalia; Eutheria; Laurasiatheria; Artiodactyla; Ruminantia; Pecora; Bovidae; Caprinae; Ovis	.	TRINITY_DN10514_c0_g2_i2.p1	220-1056[+]	DPEP1_RABIT^DPEP1_RABIT^Q:63-278,H:175-381^50%ID^E:2.21e-65^RecName: Full=Dipeptidase 1;^Eukaryota; Metazoa; Chordata; Craniata; Vertebrata; Euteleostomi; Mammalia; Eutheria; Euarchontoglires; Glires; Lagomorpha; Leporidae; Oryctolagus	PF01244.27^Peptidase_M19^Membrane dipeptidase (Peptidase family M19)^70-242^E:3.7e-68	.	.	.	KEGG:ocu:100009273	GO:0045177^cellular_component^apical part of cell`GO:0016324^cellular_component^apical plasma membrane`GO:0005615^cellular_component^extracellular space`GO:0031528^cellular_component^microvillus membrane`GO:0005886^cellular_component^plasma membrane`GO:0098552^cellular_component^side of membrane`GO:0008800^molecular_function^beta-lactamase activity`GO:0043027^molecular_function^cysteine-type endo…	GO:0045177^cellular_component^apical part of cell`GO:0016324^cellular_component^apical plasma membrane`GO:0005615^cellular_component^extracellular space`GO:0031528^cellular_component^microvillus membrane`GO:0005886^cellular_component^plasma membrane`GO:0098552^cellular_component^side of membrane`GO:0008800^molecular_function^beta-lactamase activity`GO:0043027^molecular_function^cysteine-type endo…	GO:0070573^molecular_function^metallodipeptidase activity`GO:0006508^biological_process^proteolysis	.	.	apoptosis,
TRINITY_DN1055_c0_g1	TRINITY_DN1055_c0_g1_i1	ECE1_MOUSE^ECE1_MOUSE^Q:4272-3121,H:388-769^39.221%ID^E:1.74e-128^RecName: Full=Endothelin-converting enzyme 1;^Eukaryota; Metazoa; Chordata; Craniata; Vertebrata; Euteleostomi; Mammalia; Eutheria; Euarchontoglires; Glires; Rodentia; Myomorpha; Muroidea; Muridae; Murinae; Mus; Mus`ECE1_MOUSE^ECE1_MOUSE^Q:5396-4356,H:50-386^32.951%ID^E:1.74e-128^RecName: Full=Endothelin-converting enzyme 1;^Eukary…	.	TRINITY_DN1055_c0_g1_i1.p1	3118-4257[-]	NEP4_DROME^NEP4_DROME^Q:1-379,H:660-1040^43.57%ID^E:1.05e-104^RecName: Full=Neprilysin-4 {ECO:0000303|PubMed:19880729};^Eukaryota; Metazoa; Ecdysozoa; Arthropoda; Hexapoda; Insecta; Pterygota; Neoptera; Endopterygota; Diptera; Brachycera; Muscomorpha; Ephydroidea; Drosophilidae; Drosophila; Sophophora	PF05649.18^Peptidase_M13_N^Peptidase family M13^1-113^E:6.5e-32`PF01431.27^Peptidase_M13^Peptidase family M13^172-378^E:3.6e-68	.	.	.	KEGG:dme:Dmel_CG4058	GO:0009986^cellular_component^cell surface`GO:0005768^cellular_component^endosome`GO:0009897^cellular_component^external side of plasma membrane`GO:0005794^cellular_component^Golgi apparatus`GO:0048471^cellular_component^perinuclear region of cytoplasm`GO:0033093^cellular_component^Weibel-Palade body`GO:0004222^molecular_function^metalloendopeptidase activity`GO:0042803^molecular_function^protein…	GO:0005615^cellular_component^extracellular space`GO:0016020^cellular_component^membrane`GO:0005886^cellular_component^plasma membrane`GO:0016529^cellular_component^sarcoplasmic reticulum`GO:0004175^molecular_function^endopeptidase activity`GO:0046872^molecular_function^metal ion binding`GO:0004222^molecular_function^metalloendopeptidase activity`GO:0008237^molecular_function^metallopeptidase act…	GO:0006508^biological_process^proteolysis`GO:0004222^molecular_function^metalloendopeptidase activity	.	.	development, hormonal activity+serotonin+dopamine+follistatin, morphogenesis, embryonic,
TRINITY_DN1055_c0_g1	TRINITY_DN1055_c0_g1_i14	ECE1_RAT^ECE1_RAT^Q:5436-3412,H:43-705^35.546%ID^E:6.69e-129^RecName: Full=Endothelin-converting enzyme 1;^Eukaryota; Metazoa; Chordata; Craniata; Vertebrata; Euteleostomi; Mammalia; Eutheria; Euarchontoglires; Glires; Rodentia; Myomorpha; Muroidea; Muridae; Murinae; Rattus`ECE1_RAT^ECE1_RAT^Q:3290-3120,H:706-762^49.123%ID^E:4.3e-07^RecName: Full=Endothelin-converting enzyme 1;^Eukaryota; Metazoa…	.	TRINITY_DN1055_c0_g1_i14.p1	3385-5439[-]	ECE1_RAT^ECE1_RAT^Q:2-676,H:43-705^35.546%ID^E:8.84e-139^RecName: Full=Endothelin-converting enzyme 1;^Eukaryota; Metazoa; Chordata; Craniata; Vertebrata; Euteleostomi; Mammalia; Eutheria; Euarchontoglires; Glires; Rodentia; Myomorpha; Muroidea; Muridae; Murinae; Rattus	PF05649.18^Peptidase_M13_N^Peptidase family M13^78-467^E:1e-103`PF01431.27^Peptidase_M13^Peptidase family M13^526-676^E:4e-48	.	.	.	.	GO:0005769^cellular_component^early endosome`GO:0005768^cellular_component^endosome`GO:0009897^cellular_component^external side of plasma membrane`GO:0016020^cellular_component^membrane`GO:0048471^cellular_component^perinuclear region of cytoplasm`GO:0005886^cellular_component^plasma membrane`GO:0030141^cellular_component^secretory granule`GO:0031982^cellular_component^vesicle`GO:0033093^cellular…	GO:0005769^cellular_component^early endosome`GO:0005768^cellular_component^endosome`GO:0009897^cellular_component^external side of plasma membrane`GO:0016020^cellular_component^membrane`GO:0048471^cellular_component^perinuclear region of cytoplasm`GO:0005886^cellular_component^plasma membrane`GO:0030141^cellular_component^secretory granule`GO:0031982^cellular_component^vesicle`GO:0033093^cellular…	GO:0006508^biological_process^proteolysis`GO:0004222^molecular_function^metalloendopeptidase activity	.	.	development, hormonal activity+serotonin+dopamine+follistatin, morphogenesis, embryonic,
TRINITY_DN1055_c0_g1	TRINITY_DN1055_c0_g1_i23	ECE1_MOUSE^ECE1_MOUSE^Q:5316-3121,H:50-769^36.19%ID^E:3.55e-148^RecName: Full=Endothelin-converting enzyme 1;^Eukaryota; Metazoa; Chordata; Craniata; Vertebrata; Euteleostomi; Mammalia; Eutheria; Euarchontoglires; Glires; Rodentia; Myomorpha; Muroidea; Muridae; Murinae; Mus; Mus	.	TRINITY_DN1055_c0_g1_i23.p1	3118-5460[-]	ECE1_MOUSE^ECE1_MOUSE^Q:49-780,H:50-769^36.19%ID^E:2.44e-158^RecName: Full=Endothelin-converting enzyme 1;^Eukaryota; Metazoa; Chordata; Craniata; Vertebrata; Euteleostomi; Mammalia; Eutheria; Euarchontoglires; Glires; Rodentia; Myomorpha; Muroidea; Muridae; Murinae; Mus; Mus	PF05649.18^Peptidase_M13_N^Peptidase family M13^125-514^E:1.4e-103`PF01431.27^Peptidase_M13^Peptidase family M13^573-779^E:1.7e-67	.	.	.	KEGG:mmu:230857	GO:0009986^cellular_component^cell surface`GO:0005768^cellular_component^endosome`GO:0009897^cellular_component^external side of plasma membrane`GO:0005794^cellular_component^Golgi apparatus`GO:0048471^cellular_component^perinuclear region of cytoplasm`GO:0033093^cellular_component^Weibel-Palade body`GO:0004222^molecular_function^metalloendopeptidase activity`GO:0042803^molecular_function^protein…	GO:0009986^cellular_component^cell surface`GO:0005768^cellular_component^endosome`GO:0009897^cellular_component^external side of plasma membrane`GO:0005794^cellular_component^Golgi apparatus`GO:0048471^cellular_component^perinuclear region of cytoplasm`GO:0033093^cellular_component^Weibel-Palade body`GO:0004222^molecular_function^metalloendopeptidase activity`GO:0042803^molecular_function^protein…	GO:0006508^biological_process^proteolysis`GO:0004222^molecular_function^metalloendopeptidase activity	.	.	development, hormonal activity+serotonin+dopamine+follistatin, morphogenesis, embryonic,
TRINITY_DN10633_c0_g1	TRINITY_DN10633_c0_g1_i11	S18B1_HUMAN^S18B1_HUMAN^Q:838-2130,H:30-445^39.401%ID^E:1.45e-60^RecName: Full=MFS-type transporter SLC18B1;^Eukaryota; Metazoa; Chordata; Craniata; Vertebrata; Euteleostomi; Mammalia; Eutheria; Euarchontoglires; Primates; Haplorrhini; Catarrhini; Hominidae; Homo	.	TRINITY_DN10633_c0_g1_i11.p1	364-2268[+]	S18B1_HUMAN^S18B1_HUMAN^Q:159-557,H:30-417^43.142%ID^E:1.51e-84^RecName: Full=MFS-type transporter SLC18B1;^Eukaryota; Metazoa; Chordata; Craniata; Vertebrata; Euteleostomi; Mammalia; Eutheria; Euarchontoglires; Primates; Haplorrhini; Catarrhini; Hominidae; Homo	PF12832.13^MFS_1_like^MFS_1 like family^171-389^E:1e-07`PF07690.21^MFS_1^Major Facilitator Superfamily^174-380^E:3.2e-24`PF07690.21^MFS_1^Major Facilitator Superfamily^375-571^E:2.3e-17`PF12832.13^MFS_1_like^MFS_1 like family^387-558^E:8.5e-08	.	.	.	KEGG:hsa:116843	GO:0030667^cellular_component^secretory granule membrane`GO:0030672^cellular_component^synaptic vesicle membrane`GO:0015311^molecular_function^monoamine:proton antiporter activity`GO:0015312^molecular_function^polyamine:proton antiporter activity`GO:0022857^molecular_function^transmembrane transporter activity`GO:0051610^biological_process^serotonin uptake`GO:0015848^biological_process^spermidine…	GO:0030667^cellular_component^secretory granule membrane`GO:0030672^cellular_component^synaptic vesicle membrane`GO:0015311^molecular_function^monoamine:proton antiporter activity`GO:0015312^molecular_function^polyamine:proton antiporter activity`GO:0022857^molecular_function^transmembrane transporter activity`GO:0051610^biological_process^serotonin uptake`GO:0015848^biological_process^spermidine…	GO:0022857^molecular_function^transmembrane transporter activity`GO:0055085^biological_process^transmembrane transport	.	.	testis+sperm, hormonal activity+serotonin+dopamine+follistatin,
TRINITY_DN1087_c1_g1	TRINITY_DN1087_c1_g1_i12	GPRL1_MOUSE^GPRL1_MOUSE^Q:736-1221,H:33-190^35.882%ID^E:5.41e-27^RecName: Full=GLIPR1-like protein 1 {ECO:0000305};^Eukaryota; Metazoa; Chordata; Craniata; Vertebrata; Euteleostomi; Mammalia; Eutheria; Euarchontoglires; Glires; Rodentia; Myomorpha; Muroidea; Muridae; Murinae; Mus; Mus	.	TRINITY_DN1087_c1_g1_i12.p1	517-1224[+]	GPRL1_MOUSE^GPRL1_MOUSE^Q:74-235,H:33-190^35.882%ID^E:1.64e-29^RecName: Full=GLIPR1-like protein 1 {ECO:0000305};^Eukaryota; Metazoa; Chordata; Craniata; Vertebrata; Euteleostomi; Mammalia; Eutheria; Euarchontoglires; Glires; Rodentia; Myomorpha; Muroidea; Muridae; Murinae; Mus; Mus	PF00188.32^CAP^Cysteine-rich secretory protein family^89-223^E:8.3e-18	.	.	.	KEGG:mmu:69286	GO:0001669^cellular_component^acrosomal vesicle`GO:0005576^cellular_component^extracellular region`GO:0045121^cellular_component^membrane raft`GO:0002081^cellular_component^outer acrosomal membrane`GO:0005886^cellular_component^plasma membrane`GO:0098635^cellular_component^protein complex involved in cell-cell adhesion`GO:0120212^cellular_component^sperm head-tail coupling apparatus`GO:0060090^mo…	GO:0001669^cellular_component^acrosomal vesicle`GO:0005576^cellular_component^extracellular region`GO:0045121^cellular_component^membrane raft`GO:0002081^cellular_component^outer acrosomal membrane`GO:0005886^cellular_component^plasma membrane`GO:0098635^cellular_component^protein complex involved in cell-cell adhesion`GO:0120212^cellular_component^sperm head-tail coupling apparatus`GO:0060090^mo…	.	.	.	testis+sperm,
TRINITY_DN1087_c1_g1	TRINITY_DN1087_c1_g1_i13	GPRL1_HUMAN^GPRL1_HUMAN^Q:790-1194,H:25-161^36.364%ID^E:1.09e-21^RecName: Full=GLIPR1-like protein 1;^Eukaryota; Metazoa; Chordata; Craniata; Vertebrata; Euteleostomi; Mammalia; Eutheria; Euarchontoglires; Primates; Haplorrhini; Catarrhini; Hominidae; Homo	.	TRINITY_DN1087_c1_g1_i13.p1	517-1236[+]	GPRL1_HUMAN^GPRL1_HUMAN^Q:92-226,H:25-161^36.364%ID^E:7.11e-23^RecName: Full=GLIPR1-like protein 1;^Eukaryota; Metazoa; Chordata; Craniata; Vertebrata; Euteleostomi; Mammalia; Eutheria; Euarchontoglires; Primates; Haplorrhini; Catarrhini; Hominidae; Homo	PF00188.32^CAP^Cysteine-rich secretory protein family^107-226^E:9.7e-18	.	.	.	KEGG:hsa:256710	GO:0001669^cellular_component^acrosomal vesicle`GO:0005615^cellular_component^extracellular space`GO:0045121^cellular_component^membrane raft`GO:0005886^cellular_component^plasma membrane`GO:0098635^cellular_component^protein complex involved in cell-cell adhesion`GO:0098552^cellular_component^side of membrane`GO:0007342^biological_process^fusion of sperm to egg plasma membrane involved in single…	GO:0001669^cellular_component^acrosomal vesicle`GO:0005615^cellular_component^extracellular space`GO:0045121^cellular_component^membrane raft`GO:0005886^cellular_component^plasma membrane`GO:0098635^cellular_component^protein complex involved in cell-cell adhesion`GO:0098552^cellular_component^side of membrane`GO:0007342^biological_process^fusion of sperm to egg plasma membrane involved in single…	.	.	.	testis+sperm,
TRINITY_DN1087_c1_g1	TRINITY_DN1087_c1_g1_i3	GPRL1_MOUSE^GPRL1_MOUSE^Q:1754-2257,H:33-196^36.364%ID^E:1.19e-28^RecName: Full=GLIPR1-like protein 1 {ECO:0000305};^Eukaryota; Metazoa; Chordata; Craniata; Vertebrata; Euteleostomi; Mammalia; Eutheria; Euarchontoglires; Glires; Rodentia; Myomorpha; Muroidea; Muridae; Murinae; Mus; Mus	.	TRINITY_DN1087_c1_g1_i3.p1	1838-2242[+]	GPRL1_MOUSE^GPRL1_MOUSE^Q:1-134,H:63-190^37.857%ID^E:5.97e-26^RecName: Full=GLIPR1-like protein 1 {ECO:0000305};^Eukaryota; Metazoa; Chordata; Craniata; Vertebrata; Euteleostomi; Mammalia; Eutheria; Euarchontoglires; Glires; Rodentia; Myomorpha; Muroidea; Muridae; Murinae; Mus; Mus	PF00188.32^CAP^Cysteine-rich secretory protein family^1-122^E:2.4e-15	.	.	.	KEGG:mmu:69286	GO:0001669^cellular_component^acrosomal vesicle`GO:0005576^cellular_component^extracellular region`GO:0045121^cellular_component^membrane raft`GO:0002081^cellular_component^outer acrosomal membrane`GO:0005886^cellular_component^plasma membrane`GO:0098635^cellular_component^protein complex involved in cell-cell adhesion`GO:0120212^cellular_component^sperm head-tail coupling apparatus`GO:0060090^mo…	GO:0001669^cellular_component^acrosomal vesicle`GO:0005576^cellular_component^extracellular region`GO:0045121^cellular_component^membrane raft`GO:0002081^cellular_component^outer acrosomal membrane`GO:0005886^cellular_component^plasma membrane`GO:0098635^cellular_component^protein complex involved in cell-cell adhesion`GO:0120212^cellular_component^sperm head-tail coupling apparatus`GO:0060090^mo…	.	.	.	testis+sperm,
TRINITY_DN109175_c0_g1	TRINITY_DN109175_c0_g1_i11	FXJ1B_DANRE^FXJ1B_DANRE^Q:2328-1609,H:9-232^47.39%ID^E:7.98e-59^RecName: Full=Forkhead box protein J1-B {ECO:0000305};^Eukaryota; Metazoa; Chordata; Craniata; Vertebrata; Euteleostomi; Actinopterygii; Neopterygii; Teleostei; Ostariophysi; Cypriniformes; Danionidae; Danioninae; Danio	.	TRINITY_DN109175_c0_g1_i11.p1	856-2358[-]	FXJ1B_DANRE^FXJ1B_DANRE^Q:11-250,H:9-232^47.39%ID^E:2.34e-62^RecName: Full=Forkhead box protein J1-B {ECO:0000305};^Eukaryota; Metazoa; Chordata; Craniata; Vertebrata; Euteleostomi; Actinopterygii; Neopterygii; Teleostei; Ostariophysi; Cypriniformes; Danionidae; Danioninae; Danio	PF00250.24^Forkhead^Forkhead domain^157-241^E:4.2e-37	.	.	.	KEGG:dre:494105	GO:0005634^cellular_component^nucleus`GO:0000981^molecular_function^DNA-binding transcription factor activity, RNA polymerase II-specific`GO:0000978^molecular_function^RNA polymerase II cis-regulatory region sequence-specific DNA binding`GO:0060088^biological_process^auditory receptor cell stereocilium organization`GO:0060271^biological_process^cilium assembly`GO:0007368^biological_process^determ…	GO:0005634^cellular_component^nucleus`GO:0000981^molecular_function^DNA-binding transcription factor activity, RNA polymerase II-specific`GO:0000978^molecular_function^RNA polymerase II cis-regulatory region sequence-specific DNA binding`GO:0060088^biological_process^auditory receptor cell stereocilium organization`GO:0060271^biological_process^cilium assembly`GO:0007368^biological_process^determ…	GO:0003700^molecular_function^DNA-binding transcription factor activity`GO:0043565^molecular_function^sequence-specific DNA binding`GO:0006355^biological_process^regulation of DNA-templated transcription	.	.	fox,
TRINITY_DN10944_c0_g1	TRINITY_DN10944_c0_g1_i8	MP17L_MOUSE^MP17L_MOUSE^Q:541-1020,H:14-169^36.875%ID^E:9.21e-22^RecName: Full=Mpv17-like protein;^Eukaryota; Metazoa; Chordata; Craniata; Vertebrata; Euteleostomi; Mammalia; Eutheria; Euarchontoglires; Glires; Rodentia; Myomorpha; Muroidea; Muridae; Murinae; Mus; Mus	.	TRINITY_DN10944_c0_g1_i8.p1	496-1047[+]	MP17L_MOUSE^MP17L_MOUSE^Q:16-175,H:14-169^36.875%ID^E:1.11e-28^RecName: Full=Mpv17-like protein;^Eukaryota; Metazoa; Chordata; Craniata; Vertebrata; Euteleostomi; Mammalia; Eutheria; Euarchontoglires; Glires; Rodentia; Myomorpha; Muroidea; Muridae; Murinae; Mus; Mus	PF04117.17^Mpv17_PMP22^Mpv17 / PMP22 family^110-171^E:1.5e-20	.	.	.	KEGG:mmu:93734	GO:0005739^cellular_component^mitochondrion`GO:0005778^cellular_component^peroxisomal membrane`GO:0005777^cellular_component^peroxisome`GO:0010730^biological_process^negative regulation of hydrogen peroxide biosynthetic process`GO:1901029^biological_process^negative regulation of mitochondrial outer membrane permeabilization involved in apoptotic signaling pathway`GO:0072593^biological_process^re…	GO:0005739^cellular_component^mitochondrion`GO:0005778^cellular_component^peroxisomal membrane`GO:0005777^cellular_component^peroxisome`GO:0010730^biological_process^negative regulation of hydrogen peroxide biosynthetic process`GO:1901029^biological_process^negative regulation of mitochondrial outer membrane permeabilization involved in apoptotic signaling pathway`GO:0072593^biological_process^re…	GO:0016020^cellular_component^membrane	.	.	apoptosis,
TRINITY_DN10945_c1_g1	TRINITY_DN10945_c1_g1_i1	MATN1_MOUSE^MATN1_MOUSE^Q:3772-2564,H:39-461^30.485%ID^E:1.79e-42^RecName: Full=Cartilage matrix protein;^Eukaryota; Metazoa; Chordata; Craniata; Vertebrata; Euteleostomi; Mammalia; Eutheria; Euarchontoglires; Glires; Rodentia; Myomorpha; Muroidea; Muridae; Murinae; Mus; Mus`MATN1_MOUSE^MATN1_MOUSE^Q:3175-1898,H:32-455^23.503%ID^E:1.78e-20^RecName: Full=Cartilage matrix protein;^Eukaryota; Metazo…	.	TRINITY_DN10945_c1_g1_i1.p1	1874-3865[-]	CO6A5_MOUSE^CO6A5_MOUSE^Q:23-656,H:645-1210^25.429%ID^E:8.6e-45^RecName: Full=Collagen alpha-5(VI) chain;^Eukaryota; Metazoa; Chordata; Craniata; Vertebrata; Euteleostomi; Mammalia; Eutheria; Euarchontoglires; Glires; Rodentia; Myomorpha; Muroidea; Muridae; Murinae; Mus; Mus`CO6A5_MOUSE^CO6A5_MOUSE^Q:22-616,H:457-986^26.656%ID^E:9.72e-42^RecName: Full=Collagen alpha-5(VI) chain;^Eukaryota; Metazo…	PF00092.34^VWA^von Willebrand factor type A domain^38-204^E:2.8e-39`PF13768.12^VWA_3^von Willebrand factor type A domain^38-187^E:9.6e-07`PF13519.12^VWA_2^von Willebrand factor type A domain^39-146^E:5.9e-13`PF00092.34^VWA^von Willebrand factor type A domain^249-421^E:5.8e-38`PF13768.12^VWA_3^von Willebrand factor type A domain^249-401^E:1.6e-07`PF13519.12^VWA_2^von Willebrand factor type A domai…	.	.	.	KEGG:mmu:665033	GO:0062023^cellular_component^collagen-containing extracellular matrix`GO:0031012^cellular_component^extracellular matrix`GO:0005576^cellular_component^extracellular region`GO:0120216^cellular_component^matrilin complex`GO:0005509^molecular_function^calcium ion binding`GO:0002062^biological_process^chondrocyte differentiation`GO:0030198^biological_process^extracellular matrix organization`GO:0003…	GO:0005581^cellular_component^collagen trimer`GO:0062023^cellular_component^collagen-containing extracellular matrix`GO:0031012^cellular_component^extracellular matrix`GO:0005576^cellular_component^extracellular region`GO:0007155^biological_process^cell adhesion	.	.	.	morphogenesis,
TRINITY_DN11285_c0_g1	TRINITY_DN11285_c0_g1_i2	RALB_TODPA^RALB_TODPA^Q:335-1066,H:77-316^39.344%ID^E:6.42e-57^RecName: Full=Retinal-binding protein;^Eukaryota; Metazoa; Spiralia; Lophotrochozoa; Mollusca; Cephalopoda; Coleoidea; Decapodiformes; Oegopsida; Ommastrephidae; Todarodes	.	TRINITY_DN11285_c0_g1_i2.p1	323-1147[+]	RALB_TODPA^RALB_TODPA^Q:5-248,H:77-316^39.344%ID^E:9.91e-66^RecName: Full=Retinal-binding protein;^Eukaryota; Metazoa; Spiralia; Lophotrochozoa; Mollusca; Cephalopoda; Coleoidea; Decapodiformes; Oegopsida; Ommastrephidae; Todarodes	PF00650.25^CRAL_TRIO^CRAL/TRIO domain^10-113^E:4.7e-23`PF13897.11^GOLD_2^Golgi-dynamics membrane-trafficking^198-246^E:3.3e-07	.	.	.	.	GO:0005737^cellular_component^cytoplasm`GO:0007601^biological_process^visual perception	GO:0005737^cellular_component^cytoplasm`GO:0007601^biological_process^visual perception	.	.	.	eye+photo+retinal+retinol+visual+sox+opsin,
TRINITY_DN11285_c0_g1	TRINITY_DN11285_c0_g1_i7	RALB_TODPA^RALB_TODPA^Q:444-1442,H:3-330^38.138%ID^E:2.61e-79^RecName: Full=Retinal-binding protein;^Eukaryota; Metazoa; Spiralia; Lophotrochozoa; Mollusca; Cephalopoda; Coleoidea; Decapodiformes; Oegopsida; Ommastrephidae; Todarodes	.	TRINITY_DN11285_c0_g1_i7.p1	276-1478[+]	RALB_TODPA^RALB_TODPA^Q:57-374,H:3-316^39.308%ID^E:6.02e-88^RecName: Full=Retinal-binding protein;^Eukaryota; Metazoa; Spiralia; Lophotrochozoa; Mollusca; Cephalopoda; Coleoidea; Decapodiformes; Oegopsida; Ommastrephidae; Todarodes	PF00650.25^CRAL_TRIO^CRAL/TRIO domain^78-239^E:2.5e-26`PF13897.11^GOLD_2^Golgi-dynamics membrane-trafficking^324-372^E:5.8e-07	.	.	.	.	GO:0005737^cellular_component^cytoplasm`GO:0007601^biological_process^visual perception	GO:0005737^cellular_component^cytoplasm`GO:0007601^biological_process^visual perception	.	.	.	eye+photo+retinal+retinol+visual+sox+opsin,
TRINITY_DN11377_c0_g1	TRINITY_DN11377_c0_g1_i6	FER3L_MOUSE^FER3L_MOUSE^Q:1990-1784,H:95-163^69.565%ID^E:3.63e-22^RecName: Full=Fer3-like protein;^Eukaryota; Metazoa; Chordata; Craniata; Vertebrata; Euteleostomi; Mammalia; Eutheria; Euarchontoglires; Glires; Rodentia; Myomorpha; Muroidea; Muridae; Murinae; Mus; Mus	.	TRINITY_DN11377_c0_g1_i6.p1	1643-2374[-]	FER3L_MOUSE^FER3L_MOUSE^Q:129-197,H:95-163^69.565%ID^E:6.95e-25^RecName: Full=Fer3-like protein;^Eukaryota; Metazoa; Chordata; Craniata; Vertebrata; Euteleostomi; Mammalia; Eutheria; Euarchontoglires; Glires; Rodentia; Myomorpha; Muroidea; Muridae; Murinae; Mus; Mus	PF00010.31^HLH^Helix-loop-helix DNA-binding domain^138-189^E:4e-18	.	.	.	KEGG:mmu:114712	GO:0005634^cellular_component^nucleus`GO:0001227^molecular_function^DNA-binding transcription repressor activity, RNA polymerase II-specific`GO:0046983^molecular_function^protein dimerization activity`GO:0000977^molecular_function^RNA polymerase II transcription regulatory region sequence-specific DNA binding`GO:0048468^biological_process^cell development`GO:0033504^biological_process^floor plate…	GO:0005634^cellular_component^nucleus`GO:0001227^molecular_function^DNA-binding transcription repressor activity, RNA polymerase II-specific`GO:0046983^molecular_function^protein dimerization activity`GO:0000977^molecular_function^RNA polymerase II transcription regulatory region sequence-specific DNA binding`GO:0048468^biological_process^cell development`GO:0033504^biological_process^floor plate…	GO:0046983^molecular_function^protein dimerization activity	.	.	development, hormonal activity+serotonin+dopamine+follistatin, neurogenesis+neural_tube,
TRINITY_DN114319_c0_g1	TRINITY_DN114319_c0_g1_i2	ANK2_HUMAN^ANK2_HUMAN^Q:717-1994,H:262-719^33.115%ID^E:2.68e-62^RecName: Full=Ankyrin-2;^Eukaryota; Metazoa; Chordata; Craniata; Vertebrata; Euteleostomi; Mammalia; Eutheria; Euarchontoglires; Primates; Haplorrhini; Catarrhini; Hominidae; Homo`ANK2_HUMAN^ANK2_HUMAN^Q:726-1949,H:30-473^30.787%ID^E:1.49e-54^RecName: Full=Ankyrin-2;^Eukaryota; Metazoa; Chordata; Craniata; Vertebrata; Euteleostomi; M…	.	TRINITY_DN114319_c0_g1_i2.p1	552-2012[+]	ANK2_HUMAN^ANK2_HUMAN^Q:56-481,H:262-719^33.115%ID^E:1.27e-65^RecName: Full=Ankyrin-2;^Eukaryota; Metazoa; Chordata; Craniata; Vertebrata; Euteleostomi; Mammalia; Eutheria; Euarchontoglires; Primates; Haplorrhini; Catarrhini; Hominidae; Homo`ANK2_HUMAN^ANK2_HUMAN^Q:59-466,H:30-473^30.787%ID^E:1.51e-57^RecName: Full=Ankyrin-2;^Eukaryota; Metazoa; Chordata; Craniata; Vertebrata; Euteleostomi; Mamma…	PF12796.13^Ank_2^Ankyrin repeats (3 copies)^51-123^E:8.7e-13`PF00023.36^Ank^Ankyrin repeat^64-90^E:0.0032`PF13637.12^Ank_4^Ankyrin repeats (many copies)^66-113^E:1.5e-11`PF12796.13^Ank_2^Ankyrin repeats (3 copies)^67-156^E:3.8e-20`PF00023.36^Ank^Ankyrin repeat^93-124^E:2.2e-07`PF13606.12^Ank_3^Ankyrin repeat^93-120^E:0.0011`PF13637.12^Ank_4^Ankyrin repeats (many copies)^97-146^E:4.9e-13`PF12796.1…	.	.	.	KEGG:hsa:287	GO:0031672^cellular_component^A band`GO:0016324^cellular_component^apical plasma membrane`GO:0016323^cellular_component^basolateral plasma membrane`GO:0043034^cellular_component^costamere`GO:0005856^cellular_component^cytoskeleton`GO:0005829^cellular_component^cytosol`GO:0005769^cellular_component^early endosome`GO:0014704^cellular_component^intercalated disc`GO:0005764^cellular_component^lysosom…	GO:0031672^cellular_component^A band`GO:0016324^cellular_component^apical plasma membrane`GO:0016323^cellular_component^basolateral plasma membrane`GO:0043034^cellular_component^costamere`GO:0005856^cellular_component^cytoskeleton`GO:0005829^cellular_component^cytosol`GO:0005769^cellular_component^early endosome`GO:0014704^cellular_component^intercalated disc`GO:0005764^cellular_component^lysosom…	GO:0005515^molecular_function^protein binding	.	.	development,
TRINITY_DN11459_c0_g1	TRINITY_DN11459_c0_g1_i13	CGL_BOVIN^CGL_BOVIN^Q:1298-999,H:277-379^66.99%ID^E:3.78e-35^RecName: Full=Cystathionine gamma-lyase;^Eukaryota; Metazoa; Chordata; Craniata; Vertebrata; Euteleostomi; Mammalia; Eutheria; Laurasiatheria; Artiodactyla; Ruminantia; Pecora; Bovidae; Bovinae; Bos	.	.	.	.	.	.	.	.	KEGG:bta:539159	GO:0005737^cellular_component^cytoplasm`GO:0005516^molecular_function^calmodulin binding`GO:0004123^molecular_function^cystathionine gamma-lyase activity`GO:0080146^molecular_function^L-cysteine desulfhydrase activity`GO:0044540^molecular_function^L-cystine L-cysteine-lyase (deaminating)`GO:0030170^molecular_function^pyridoxal phosphate binding`GO:0019344^biological_process^cysteine biosynthetic …	.	.	.	.	apoptosis,
TRINITY_DN11746_c0_g1	TRINITY_DN11746_c0_g1_i1	SO1A5_RAT^SO1A5_RAT^Q:3211-1451,H:10-605^28.525%ID^E:1.07e-55^RecName: Full=Solute carrier organic anion transporter family member 1A5;^Eukaryota; Metazoa; Chordata; Craniata; Vertebrata; Euteleostomi; Mammalia; Eutheria; Euarchontoglires; Glires; Rodentia; Myomorpha; Muroidea; Muridae; Murinae; Rattus	.	TRINITY_DN11746_c0_g1_i1.p1	1100-3397[-]	SO1A5_RAT^SO1A5_RAT^Q:63-684,H:10-641^28.637%ID^E:1.2e-66^RecName: Full=Solute carrier organic anion transporter family member 1A5;^Eukaryota; Metazoa; Chordata; Craniata; Vertebrata; Euteleostomi; Mammalia; Eutheria; Euarchontoglires; Glires; Rodentia; Myomorpha; Muroidea; Muridae; Murinae; Rattus	PF03137.26^OATP^Organic Anion Transporter Polypeptide (OATP) family^74-641^E:4.9e-110`PF07690.21^MFS_1^Major Facilitator Superfamily^83-454^E:2.3e-23	.	.	.	KEGG:rno:80900	GO:0009925^cellular_component^basal plasma membrane`GO:0016323^cellular_component^basolateral plasma membrane`GO:0031526^cellular_component^brush border membrane`GO:0015125^molecular_function^bile acid transmembrane transporter activity`GO:0008028^molecular_function^monocarboxylic acid transmembrane transporter activity`GO:0008514^molecular_function^organic anion transmembrane transporter activit…	GO:0009925^cellular_component^basal plasma membrane`GO:0016323^cellular_component^basolateral plasma membrane`GO:0031526^cellular_component^brush border membrane`GO:0015125^molecular_function^bile acid transmembrane transporter activity`GO:0008028^molecular_function^monocarboxylic acid transmembrane transporter activity`GO:0008514^molecular_function^organic anion transmembrane transporter activit…	GO:0055085^biological_process^transmembrane transport`GO:0016020^cellular_component^membrane`GO:0022857^molecular_function^transmembrane transporter activity	.	.	hormonal activity+serotonin+dopamine+follistatin,
TRINITY_DN1181_c0_g1	TRINITY_DN1181_c0_g1_i30	UNC89_CAEEL^UNC89_CAEEL^Q:3636-3061,H:5814-6018^32.195%ID^E:1.74e-19^RecName: Full=Muscle M-line assembly protein unc-89;^Eukaryota; Metazoa; Ecdysozoa; Nematoda; Chromadorea; Rhabditida; Rhabditina; Rhabditomorpha; Rhabditoidea; Rhabditidae; Peloderinae; Caenorhabditis`UNC89_CAEEL^UNC89_CAEEL^Q:3636-3115,H:5382-5562^35.912%ID^E:1.87e-17^RecName: Full=Muscle M-line assembly protein unc-89;^Eukary…	.	TRINITY_DN1181_c0_g1_i30.p1	2884-7662[-]	UNC89_CAEEL^UNC89_CAEEL^Q:1339-1534,H:5815-6018^32.057%ID^E:3.47e-20^RecName: Full=Muscle M-line assembly protein unc-89;^Eukaryota; Metazoa; Ecdysozoa; Nematoda; Chromadorea; Rhabditida; Rhabditina; Rhabditomorpha; Rhabditoidea; Rhabditidae; Peloderinae; Caenorhabditis`UNC89_CAEEL^UNC89_CAEEL^Q:1340-1516,H:5379-5562^35.326%ID^E:1.3e-18^RecName: Full=Muscle M-line assembly protein unc-89;^Eukaryo…	PF07679.22^I-set^Immunoglobulin I-set domain^1344-1433^E:1.7e-19`PF13927.12^Ig_3^Immunoglobulin domain^1351-1420^E:9.1e-09`PF07679.22^I-set^Immunoglobulin I-set domain^1444-1531^E:1.2e-14`PF13927.12^Ig_3^Immunoglobulin domain^1445-1517^E:1.7e-08`PF00047.31^ig^Immunoglobulin domain^1452-1512^E:5.2e-06	.	.	.	KEGG:cel:CELE_C09D1.1	GO:0031672^cellular_component^A band`GO:0031430^cellular_component^M band`GO:0005524^molecular_function^ATP binding`GO:0005085^molecular_function^guanyl-nucleotide exchange factor activity`GO:0090736^molecular_function^MATH domain binding`GO:0019902^molecular_function^phosphatase binding`GO:0004672^molecular_function^protein kinase activity`GO:0031267^molecular_function^small GTPase binding`GO:00…	GO:0031672^cellular_component^A band`GO:0031430^cellular_component^M band`GO:0005524^molecular_function^ATP binding`GO:0005085^molecular_function^guanyl-nucleotide exchange factor activity`GO:0090736^molecular_function^MATH domain binding`GO:0019902^molecular_function^phosphatase binding`GO:0004672^molecular_function^protein kinase activity`GO:0031267^molecular_function^small GTPase binding`GO:00…	.	.	.	morphogenesis,
TRINITY_DN1185_c0_g1	TRINITY_DN1185_c0_g1_i22	UNR_DROME^UNR_DROME^Q:712-1707,H:186-519^52.326%ID^E:1.7e-95^RecName: Full=RNA-binding protein Unr {ECO:0000305};^Eukaryota; Metazoa; Ecdysozoa; Arthropoda; Hexapoda; Insecta; Pterygota; Neoptera; Endopterygota; Diptera; Brachycera; Muscomorpha; Ephydroidea; Drosophilidae; Drosophila; Sophophora`UNR_DROME^UNR_DROME^Q:3129-3596,H:883-1034^56.522%ID^E:1.66e-39^RecName: Full=RNA-binding protein Unr …	.	TRINITY_DN1185_c0_g1_i22.p3	2207-2809[+]	CSDE1_RAT^CSDE1_RAT^Q:2-196,H:428-621^40.394%ID^E:5.33e-38^RecName: Full=Cold shock domain-containing protein E1 {ECO:0000305};^Eukaryota; Metazoa; Chordata; Craniata; Vertebrata; Euteleostomi; Mammalia; Eutheria; Euarchontoglires; Glires; Rodentia; Myomorpha; Muroidea; Muridae; Murinae; Rattus`CSDE1_RAT^CSDE1_RAT^Q:14-198,H:115-291^30.319%ID^E:1.32e-21^RecName: Full=Cold shock domain-containing …	PF23456.1^CSDE1^Cold shock domain-containing protein E1 CSD domain^3-76^E:5.1e-12`PF00313.28^CSD^'Cold-shock' DNA-binding domain^96-155^E:6.9e-13	.	.	.	KEGG:rno:100364335`KEGG:rno:117180	GO:0005829^cellular_component^cytosol`GO:0106222^molecular_function^lncRNA binding`GO:0003730^molecular_function^mRNA 3'-UTR binding`GO:0000900^molecular_function^mRNA regulatory element binding translation repressor activity`GO:0140517^molecular_function^protein-RNA adaptor activity`GO:1905172^molecular_function^RISC complex binding`GO:0003723^molecular_function^RNA binding`GO:0030154^biological…	GO:0070937^cellular_component^CRD-mediated mRNA stability complex`GO:0010494^cellular_component^cytoplasmic stress granule`GO:0005829^cellular_component^cytosol`GO:0106002^cellular_component^mCRD-mediated mRNA stability complex`GO:0000932^cellular_component^P-body`GO:1905172^molecular_function^RISC complex binding`GO:0035613^molecular_function^RNA stem-loop binding`GO:0070934^biological_process^C…	GO:0003676^molecular_function^nucleic acid binding	.	.	sex,
TRINITY_DN11967_c0_g1	TRINITY_DN11967_c0_g1_i1	CHS2_CAEEL^CHS2_CAEEL^Q:2439-2209,H:1121-1197^48.052%ID^E:8.18e-16^RecName: Full=Chitin synthase chs-2 {ECO:0000305};^Eukaryota; Metazoa; Ecdysozoa; Nematoda; Chromadorea; Rhabditida; Rhabditina; Rhabditomorpha; Rhabditoidea; Rhabditidae; Peloderinae; Caenorhabditis`CHS2_CAEEL^CHS2_CAEEL^Q:1430-759,H:1322-1562^29.688%ID^E:2.1e-10^RecName: Full=Chitin synthase chs-2 {ECO:0000305};^Eukaryota; Metaz…	.	TRINITY_DN11967_c0_g1_i1.p1	672-1604[-]	CHS_MELAT^CHS_MELAT^Q:73-224,H:1422-1596^31.667%ID^E:3.63e-24^RecName: Full=Chitin synthase {ECO:0000303|PubMed:11589574};^Eukaryota; Metazoa; Ecdysozoa; Nematoda; Chromadorea; Rhabditida; Tylenchina; Tylenchomorpha; Tylenchoidea; Meloidogynidae; Meloidogyninae; Meloidogyne	.	.	.	.	KEGG:cel:CELE_F48A11.1	GO:0071944^cellular_component^cell periphery`GO:0030428^cellular_component^cell septum`GO:0005886^cellular_component^plasma membrane`GO:0004100^molecular_function^chitin synthase activity`GO:0006031^biological_process^chitin biosynthetic process`GO:0061063^biological_process^positive regulation of nematode larval development	GO:0030428^cellular_component^cell septum`GO:0005886^cellular_component^plasma membrane`GO:0004100^molecular_function^chitin synthase activity`GO:0009792^biological_process^embryo development ending in birth or egg hatching	.	.	.	development,
TRINITY_DN11967_c0_g1	TRINITY_DN11967_c0_g1_i11	CHS2_CAEEL^CHS2_CAEEL^Q:4127-2019,H:507-1197^49.178%ID^E:0^RecName: Full=Chitin synthase chs-2 {ECO:0000305};^Eukaryota; Metazoa; Ecdysozoa; Nematoda; Chromadorea; Rhabditida; Rhabditina; Rhabditomorpha; Rhabditoidea; Rhabditidae; Peloderinae; Caenorhabditis`CHS2_CAEEL^CHS2_CAEEL^Q:5378-4794,H:186-378^30.653%ID^E:9.57e-22^RecName: Full=Chitin synthase chs-2 {ECO:0000305};^Eukaryota; Metazoa; Ecdy…	.	TRINITY_DN11967_c0_g1_i11.p4	5719-6132[+]	.	.	.	.	.	KEGG:cel:CELE_F48A11.1	GO:0071944^cellular_component^cell periphery`GO:0030428^cellular_component^cell septum`GO:0005886^cellular_component^plasma membrane`GO:0004100^molecular_function^chitin synthase activity`GO:0006031^biological_process^chitin biosynthetic process`GO:0061063^biological_process^positive regulation of nematode larval development	.	.	.	.	development,
TRINITY_DN11998_c0_g1	TRINITY_DN11998_c0_g1_i45	IGF1R_MOUSE^IGF1R_MOUSE^Q:8096-6078,H:419-1034^34.783%ID^E:3.22e-103^RecName: Full=Insulin-like growth factor 1 receptor;^Eukaryota; Metazoa; Chordata; Craniata; Vertebrata; Euteleostomi; Mammalia; Eutheria; Euarchontoglires; Glires; Rodentia; Myomorpha; Muroidea; Muridae; Murinae; Mus; Mus`IGF1R_MOUSE^IGF1R_MOUSE^Q:5958-5887,H:1033-1056^75%ID^E:3.22e-103^RecName: Full=Insulin-like growth factor …	.	TRINITY_DN11998_c0_g1_i45.p1	5985-7790[-]	INSR_XENLA^INSR_XENLA^Q:2-571,H:537-1046^36.788%ID^E:1.18e-91^RecName: Full=Insulin receptor;^Eukaryota; Metazoa; Chordata; Craniata; Vertebrata; Euteleostomi; Amphibia; Batrachia; Anura; Pipoidea; Pipidae; Xenopodinae; Xenopus; Xenopus	PF00041.27^fn3^Fibronectin type III domain^94-155^E:2.1e-05	.	.	.	KEGG:xla:398006	GO:0098978^cellular_component^glutamatergic synapse`GO:0016020^cellular_component^membrane`GO:0005886^cellular_component^plasma membrane`GO:0098794^cellular_component^postsynapse`GO:0043235^cellular_component^receptor complex`GO:0030315^cellular_component^T-tubule`GO:0005524^molecular_function^ATP binding`GO:0043560^molecular_function^insulin receptor substrate binding`GO:0005520^molecular_functi…	GO:0030424^cellular_component^axon`GO:0005899^cellular_component^insulin receptor complex`GO:0016020^cellular_component^membrane`GO:0005886^cellular_component^plasma membrane`GO:0005524^molecular_function^ATP binding`GO:0043559^molecular_function^insulin binding`GO:0005009^molecular_function^insulin receptor activity`GO:0043560^molecular_function^insulin receptor substrate binding`GO:0043548^mole…	GO:0005515^molecular_function^protein binding	.	.	development, sex, morphogenesis, cell cycle,
TRINITY_DN12063_c0_g1	TRINITY_DN12063_c0_g1_i1	MOXD1_DANRE^MOXD1_DANRE^Q:588-2357,H:6-573^34.06%ID^E:7.5e-110^RecName: Full=DBH-like monooxygenase protein 1 homolog;^Eukaryota; Metazoa; Chordata; Craniata; Vertebrata; Euteleostomi; Actinopterygii; Neopterygii; Teleostei; Ostariophysi; Cypriniformes; Danionidae; Danioninae; Danio	.	TRINITY_DN12063_c0_g1_i1.p2	3798-5129[-]	TEST_MOUSE^TEST_MOUSE^Q:168-442,H:36-295^31.915%ID^E:2.56e-32^RecName: Full=Testisin;^Eukaryota; Metazoa; Chordata; Craniata; Vertebrata; Euteleostomi; Mammalia; Eutheria; Euarchontoglires; Glires; Rodentia; Myomorpha; Muroidea; Muridae; Murinae; Mus; Mus	PF00629.30^MAM^MAM domain, meprin/A5/mu^25-178^E:2.1e-40`PF00089.32^Trypsin^Trypsin^197-437^E:2.9e-38	.	.	.	KEGG:mmu:57256	GO:0005789^cellular_component^endoplasmic reticulum membrane`GO:0005615^cellular_component^extracellular space`GO:0030667^cellular_component^secretory granule membrane`GO:0005507^molecular_function^copper ion binding`GO:0004500^molecular_function^dopamine beta-monooxygenase activity`GO:0042420^biological_process^dopamine catabolic process`GO:0042421^biological_process^norepinephrine biosynthetic …	GO:0016020^cellular_component^membrane`GO:0005886^cellular_component^plasma membrane`GO:0098552^cellular_component^side of membrane`GO:0004252^molecular_function^serine-type endopeptidase activity`GO:0008236^molecular_function^serine-type peptidase activity`GO:0006508^biological_process^proteolysis`GO:0007283^biological_process^spermatogenesis	GO:0016020^cellular_component^membrane`GO:0004252^molecular_function^serine-type endopeptidase activity`GO:0006508^biological_process^proteolysis	.	.	hormonal activity+serotonin+dopamine+follistatin,
TRINITY_DN12312_c0_g1	TRINITY_DN12312_c0_g1_i3	CO9A1_HUMAN^CO9A1_HUMAN^Q:5109-4534,H:57-256^35.266%ID^E:8.43e-36^RecName: Full=Collagen alpha-1(IX) chain;^Eukaryota; Metazoa; Chordata; Craniata; Vertebrata; Euteleostomi; Mammalia; Eutheria; Euarchontoglires; Primates; Haplorrhini; Catarrhini; Hominidae; Homo	.	TRINITY_DN12312_c0_g1_i3.p1	2107-4950[-]	CO4A2_ASCSU^CO4A2_ASCSU^Q:231-916,H:680-1425^44.56%ID^E:2.58e-67^RecName: Full=Collagen alpha-2(IV) chain;^Eukaryota; Metazoa; Ecdysozoa; Nematoda; Chromadorea; Rhabditida; Spirurina; Ascaridomorpha; Ascaridoidea; Ascarididae; Ascaris`CO4A2_ASCSU^CO4A2_ASCSU^Q:230-910,H:755-1508^41.375%ID^E:3.9e-64^RecName: Full=Collagen alpha-2(IV) chain;^Eukaryota; Metazoa; Ecdysozoa; Nematoda; Chromadorea; Rha…	PF01391.23^Collagen^Collagen triple helix repeat (20 copies)^230-286^E:1.2e-08`PF01391.23^Collagen^Collagen triple helix repeat (20 copies)^268-327^E:7.3e-10`PF01391.23^Collagen^Collagen triple helix repeat (20 copies)^357-412^E:1.3e-06`PF01391.23^Collagen^Collagen triple helix repeat (20 copies)^423-480^E:3.1e-10	.	.	.	KEGG:hsa:1297	GO:0005594^cellular_component^collagen type IX trimer`GO:0062023^cellular_component^collagen-containing extracellular matrix`GO:0005788^cellular_component^endoplasmic reticulum lumen`GO:0005576^cellular_component^extracellular region`GO:0005615^cellular_component^extracellular space`GO:0030246^molecular_function^carbohydrate binding`GO:0030020^molecular_function^extracellular matrix structural co…	GO:0005604^cellular_component^basement membrane`GO:0005581^cellular_component^collagen trimer`GO:0005615^cellular_component^extracellular space`GO:0030020^molecular_function^extracellular matrix structural constituent conferring tensile strength`GO:0030198^biological_process^extracellular matrix organization	.	.	.	morphogenesis,
TRINITY_DN12312_c0_g1	TRINITY_DN12312_c0_g1_i9	CO9A1_HUMAN^CO9A1_HUMAN^Q:5481-4999,H:97-256^38.415%ID^E:4.84e-32^RecName: Full=Collagen alpha-1(IX) chain;^Eukaryota; Metazoa; Chordata; Craniata; Vertebrata; Euteleostomi; Mammalia; Eutheria; Euarchontoglires; Primates; Haplorrhini; Catarrhini; Hominidae; Homo	.	TRINITY_DN12312_c0_g1_i9.p1	2107-3951[-]	COLL4_MIMIV^COLL4_MIMIV^Q:1-556,H:69-566^35.651%ID^E:1.21e-60^RecName: Full=Collagen-like protein 4;^Viruses; Varidnaviria; Bamfordvirae; Nucleocytoviricota; Megaviricetes; Imitervirales; Mimiviridae; Megamimivirinae; Mimivirus; Mimivirus bradfordmassiliense`COLL4_MIMIV^COLL4_MIMIV^Q:3-464,H:98-581^35.02%ID^E:9.21e-49^RecName: Full=Collagen-like protein 4;^Viruses; Varidnaviria; Bamfordvirae; Nuc…	PF01391.23^Collagen^Collagen triple helix repeat (20 copies)^27-79^E:1.1e-06`PF01391.23^Collagen^Collagen triple helix repeat (20 copies)^90-147^E:1.6e-10`PF01391.23^Collagen^Collagen triple helix repeat (20 copies)^150-202^E:1.4e-06`PF01391.23^Collagen^Collagen triple helix repeat (20 copies)^387-442^E:5.8e-08	.	.	.	KEGG:vg:9924847	GO:0005594^cellular_component^collagen type IX trimer`GO:0062023^cellular_component^collagen-containing extracellular matrix`GO:0005788^cellular_component^endoplasmic reticulum lumen`GO:0005576^cellular_component^extracellular region`GO:0005615^cellular_component^extracellular space`GO:0030246^molecular_function^carbohydrate binding`GO:0030020^molecular_function^extracellular matrix structural co…	GO:0044423^cellular_component^virion component	.	.	.	morphogenesis,
TRINITY_DN1231_c1_g1	TRINITY_DN1231_c1_g1_i12	NOTC1_XENLA^NOTC1_XENLA^Q:5845-5093,H:806-1059^44.061%ID^E:6.1e-49^RecName: Full=Neurogenic locus notch homolog protein 1;^Eukaryota; Metazoa; Chordata; Craniata; Vertebrata; Euteleostomi; Amphibia; Batrachia; Anura; Pipoidea; Pipidae; Xenopodinae; Xenopus; Xenopus`NOTC1_XENLA^NOTC1_XENLA^Q:5815-5090,H:98-336^41.87%ID^E:4.45e-43^RecName: Full=Neurogenic locus notch homolog protein 1;^Eukaryota; M…	.	TRINITY_DN1231_c1_g1_i12.p1	854-6067[-]	NOTC1_XENLA^NOTC1_XENLA^Q:75-325,H:806-1059^44.061%ID^E:6.02e-50^RecName: Full=Neurogenic locus notch homolog protein 1;^Eukaryota; Metazoa; Chordata; Craniata; Vertebrata; Euteleostomi; Amphibia; Batrachia; Anura; Pipoidea; Pipidae; Xenopodinae; Xenopus; Xenopus`NOTC1_XENLA^NOTC1_XENLA^Q:85-326,H:98-336^41.87%ID^E:5.65e-44^RecName: Full=Neurogenic locus notch homolog protein 1;^Eukaryota; Metazo…	PF00008.33^EGF^EGF-like domain^93-122^E:0.00014`PF12661.13^hEGF^Human growth factor-like EGF^98-119^E:0.037`PF00008.33^EGF^EGF-like domain^133-162^E:3e-06`PF12661.13^hEGF^Human growth factor-like EGF^138-159^E:0.00081`PF00008.33^EGF^EGF-like domain^171-200^E:1.3e-07`PF12661.13^hEGF^Human growth factor-like EGF^176-197^E:2.9e-06`PF00008.33^EGF^EGF-like domain^211-242^E:3.4e-05`PF12661.13^hEGF^Huma…	.	.	.	KEGG:xla:394367	GO:0005654^cellular_component^nucleoplasm`GO:0005886^cellular_component^plasma membrane`GO:0005509^molecular_function^calcium ion binding`GO:0005112^molecular_function^Notch binding`GO:0038023^molecular_function^signaling receptor activity`GO:0001525^biological_process^angiogenesis`GO:0030154^biological_process^cell differentiation`GO:0060271^biological_process^cilium assembly`GO:0000122^biologic…	GO:0005654^cellular_component^nucleoplasm`GO:0005886^cellular_component^plasma membrane`GO:0005509^molecular_function^calcium ion binding`GO:0005112^molecular_function^Notch binding`GO:0038023^molecular_function^signaling receptor activity`GO:0001525^biological_process^angiogenesis`GO:0030154^biological_process^cell differentiation`GO:0060271^biological_process^cilium assembly`GO:0000122^biologic…	GO:0004867^molecular_function^serine-type endopeptidase inhibitor activity`GO:0016020^cellular_component^membrane	.	.	development, Notch,
TRINITY_DN12446_c0_g1	TRINITY_DN12446_c0_g1_i1	ABH15_HUMAN^ABH15_HUMAN^Q:921-1802,H:129-423^33.557%ID^E:1.02e-50^RecName: Full=Protein ABHD15 {ECO:0000305};^Eukaryota; Metazoa; Chordata; Craniata; Vertebrata; Euteleostomi; Mammalia; Eutheria; Euarchontoglires; Primates; Haplorrhini; Catarrhini; Hominidae; Homo	.	TRINITY_DN12446_c0_g1_i1.p1	921-1820[+]	ABH15_HUMAN^ABH15_HUMAN^Q:1-294,H:129-423^33.557%ID^E:1.46e-54^RecName: Full=Protein ABHD15 {ECO:0000305};^Eukaryota; Metazoa; Chordata; Craniata; Vertebrata; Euteleostomi; Mammalia; Eutheria; Euarchontoglires; Primates; Haplorrhini; Catarrhini; Hominidae; Homo	PF02129.24^Peptidase_S15^X-Pro dipeptidyl-peptidase (S15 family)^52-237^E:1.7e-05	.	.	.	KEGG:hsa:116236	GO:0005576^cellular_component^extracellular region`GO:0016020^cellular_component^membrane`GO:0047372^molecular_function^monoacylglycerol lipase activity`GO:0034338^molecular_function^short-chain carboxylesterase activity`GO:0060612^biological_process^adipose tissue development`GO:0044255^biological_process^obsolete cellular lipid metabolic process`GO:0016042^biological_process^lipid catabolic pro…	GO:0005576^cellular_component^extracellular region`GO:0016020^cellular_component^membrane`GO:0047372^molecular_function^monoacylglycerol lipase activity`GO:0034338^molecular_function^short-chain carboxylesterase activity`GO:0060612^biological_process^adipose tissue development`GO:0044255^biological_process^obsolete cellular lipid metabolic process`GO:0016042^biological_process^lipid catabolic pro…	GO:0016787^molecular_function^hydrolase activity	.	.	development,
TRINITY_DN1256_c0_g1	TRINITY_DN1256_c0_g1_i11	NAS35_CAEEL^NAS35_CAEEL^Q:2802-1450,H:119-540^32.826%ID^E:6.12e-60^RecName: Full=Zinc metalloproteinase dpy-31 {ECO:0000305};^Eukaryota; Metazoa; Ecdysozoa; Nematoda; Chromadorea; Rhabditida; Rhabditina; Rhabditomorpha; Rhabditoidea; Rhabditidae; Peloderinae; Caenorhabditis	.	TRINITY_DN1256_c0_g1_i11.p1	400-3816[-]	NAS35_CAEEL^NAS35_CAEEL^Q:339-789,H:119-540^32.826%ID^E:3.77e-60^RecName: Full=Zinc metalloproteinase dpy-31 {ECO:0000305};^Eukaryota; Metazoa; Ecdysozoa; Nematoda; Chromadorea; Rhabditida; Rhabditina; Rhabditomorpha; Rhabditoidea; Rhabditidae; Peloderinae; Caenorhabditis	PF01400.30^Astacin^Astacin (Peptidase family M12A)^358-551^E:3.8e-49`PF00431.26^CUB^CUB domain^609-710^E:7.8e-12`PF00092.34^VWA^von Willebrand factor type A domain^802-960^E:1.2e-28`PF13768.12^VWA_3^von Willebrand factor type A domain^802-949^E:0.044`PF13519.12^VWA_2^von Willebrand factor type A domain^803-909^E:1.7e-11`PF00629.30^MAM^MAM domain, meprin/A5/mu^996-1121^E:1.1e-13	.	.	.	KEGG:cel:CELE_R151.5	GO:0005576^cellular_component^extracellular region`GO:0004222^molecular_function^metalloendopeptidase activity`GO:0008270^molecular_function^zinc ion binding`GO:0042338^biological_process^cuticle development involved in collagen and cuticulin-based cuticle molting cycle`GO:0006508^biological_process^proteolysis	GO:0005576^cellular_component^extracellular region`GO:0004222^molecular_function^metalloendopeptidase activity`GO:0008270^molecular_function^zinc ion binding`GO:0042338^biological_process^cuticle development involved in collagen and cuticulin-based cuticle molting cycle`GO:0006508^biological_process^proteolysis	GO:0004222^molecular_function^metalloendopeptidase activity`GO:0006508^biological_process^proteolysis`GO:0016020^cellular_component^membrane	.	.	development, ecdysone+molting,
TRINITY_DN1260_c0_g1	TRINITY_DN1260_c0_g1_i24	LFG2_BOVIN^LFG2_BOVIN^Q:5154-4771,H:78-204^40.625%ID^E:7.76e-14^RecName: Full=Protein lifeguard 2;^Eukaryota; Metazoa; Chordata; Craniata; Vertebrata; Euteleostomi; Mammalia; Eutheria; Laurasiatheria; Artiodactyla; Ruminantia; Pecora; Bovidae; Bovinae; Bos`LFG2_BOVIN^LFG2_BOVIN^Q:4492-4232,H:204-293^47.253%ID^E:5.55e-10^RecName: Full=Protein lifeguard 2;^Eukaryota; Metazoa; Chordata; Craniata; Ve…	.	TRINITY_DN1260_c0_g1_i24.p2	4732-5181[-]	LFG2_PONAB^LFG2_PONAB^Q:10-137,H:78-204^40.625%ID^E:5.64e-24^RecName: Full=Protein lifeguard 2;^Eukaryota; Metazoa; Chordata; Craniata; Vertebrata; Euteleostomi; Mammalia; Eutheria; Euarchontoglires; Primates; Haplorrhini; Catarrhini; Hominidae; Pongo	PF01027.25^Bax1-I^Inhibitor of apoptosis-promoting Bax1^35-137^E:8e-18	.	.	.	KEGG:pon:100173980	GO:0005783^cellular_component^endoplasmic reticulum`GO:0005794^cellular_component^Golgi apparatus`GO:0016020^cellular_component^membrane`GO:0045121^cellular_component^membrane raft`GO:0045211^cellular_component^postsynaptic membrane`GO:0097190^biological_process^apoptotic signaling pathway`GO:0021681^biological_process^cerebellar granular layer development`GO:0021702^biological_process^cerebellar…	GO:0005783^cellular_component^endoplasmic reticulum`GO:0005794^cellular_component^Golgi apparatus`GO:0045121^cellular_component^membrane raft`GO:0045211^cellular_component^postsynaptic membrane`GO:0006915^biological_process^apoptotic process`GO:0021681^biological_process^cerebellar granular layer development`GO:0021702^biological_process^cerebellar Purkinje cell differentiation`GO:0021680^biologi…	.	.	.	development, apoptosis,
TRINITY_DN12624_c0_g1	TRINITY_DN12624_c0_g1_i2	KLH10_MOUSE^KLH10_MOUSE^Q:2124-439,H:28-589^53.203%ID^E:0^RecName: Full=Kelch-like protein 10;^Eukaryota; Metazoa; Chordata; Craniata; Vertebrata; Euteleostomi; Mammalia; Eutheria; Euarchontoglires; Glires; Rodentia; Myomorpha; Muroidea; Muridae; Murinae; Mus; Mus	.	TRINITY_DN12624_c0_g1_i2.p1	391-2037[-]	KLH10_RAT^KLH10_RAT^Q:1-533,H:57-589^53.846%ID^E:0^RecName: Full=Kelch-like protein 10;^Eukaryota; Metazoa; Chordata; Craniata; Vertebrata; Euteleostomi; Mammalia; Eutheria; Euarchontoglires; Glires; Rodentia; Myomorpha; Muroidea; Muridae; Murinae; Rattus	PF00651.37^BTB^BTB/POZ domain^1-78^E:2.6e-14`PF07707.21^BACK^BTB And C-terminal Kelch^85-187^E:4.9e-27`PF01344.31^Kelch_1^Kelch motif^235-264^E:0.00012`PF24681.1^Kelch_KLHDC2_KLHL20_DRC7^KLHDC2/KLHL20/DRC7 Kelch-repeats domain^236-337^E:4.2e-14`PF01344.31^Kelch_1^Kelch motif^272-317^E:8.1e-15`PF13964.12^Kelch_6^Kelch motif^272-320^E:6.7e-08`PF07646.21^Kelch_2^Kelch motif^272-316^E:6e-07`PF13418.1…	.	.	.	KEGG:rno:303533	GO:0005737^cellular_component^cytoplasm`GO:0000902^biological_process^cell morphogenesis`GO:0009566^biological_process^fertilization`GO:0048873^biological_process^homeostasis of number of cells within a tissue`GO:0048808^biological_process^male genitalia morphogenesis`GO:0008584^biological_process^male gonad development`GO:0016567^biological_process^protein ubiquitination`GO:0007286^biological_pr…	GO:0005737^cellular_component^cytoplasm`GO:0000902^biological_process^cell morphogenesis`GO:0009566^biological_process^fertilization`GO:0048873^biological_process^homeostasis of number of cells within a tissue`GO:0048808^biological_process^male genitalia morphogenesis`GO:0008584^biological_process^male gonad development`GO:0016567^biological_process^protein ubiquitination`GO:0007286^biological_pr…	GO:0005515^molecular_function^protein binding	.	.	development, testis+sperm, morphogenesis, gonad,
TRINITY_DN12785_c1_g1	TRINITY_DN12785_c1_g1_i1	PXDN2_CAEEL^PXDN2_CAEEL^Q:2075-420,H:663-1222^40.917%ID^E:8.07e-122^RecName: Full=Peroxidasin homolog pxn-2 {ECO:0000305};^Eukaryota; Metazoa; Ecdysozoa; Nematoda; Chromadorea; Rhabditida; Rhabditina; Rhabditomorpha; Rhabditoidea; Rhabditidae; Peloderinae; Caenorhabditis	.	TRINITY_DN12785_c1_g1_i1.p1	249-3224[-]	PXDN2_CAEEL^PXDN2_CAEEL^Q:384-936,H:663-1223^41.056%ID^E:3.1e-123^RecName: Full=Peroxidasin homolog pxn-2 {ECO:0000305};^Eukaryota; Metazoa; Ecdysozoa; Nematoda; Chromadorea; Rhabditida; Rhabditina; Rhabditomorpha; Rhabditoidea; Rhabditidae; Peloderinae; Caenorhabditis	PF01607.29^CBM_14^Chitin binding Peritrophin-A domain^39-90^E:4.5e-09`PF01607.29^CBM_14^Chitin binding Peritrophin-A domain^158-209^E:5.7e-13`PF03098.20^An_peroxidase^Animal haem peroxidase^390-936^E:2.5e-195	.	.	.	KEGG:cel:CELE_K09C8.5	GO:0005604^cellular_component^basement membrane`GO:0005615^cellular_component^extracellular space`GO:0020037^molecular_function^heme binding`GO:0140825^molecular_function^lactoperoxidase activity`GO:0046872^molecular_function^metal ion binding`GO:0004601^molecular_function^peroxidase activity`GO:0007411^biological_process^axon guidance`GO:0071711^biological_process^basement membrane organization`…	GO:0005604^cellular_component^basement membrane`GO:0005615^cellular_component^extracellular space`GO:0020037^molecular_function^heme binding`GO:0140825^molecular_function^lactoperoxidase activity`GO:0046872^molecular_function^metal ion binding`GO:0004601^molecular_function^peroxidase activity`GO:0007411^biological_process^axon guidance`GO:0071711^biological_process^basement membrane organization`…	GO:0008061^molecular_function^chitin binding`GO:0005576^cellular_component^extracellular region	.	.	morphogenesis, embryonic,
TRINITY_DN1283_c0_g1	TRINITY_DN1283_c0_g1_i9	NOTC2_HUMAN^NOTC2_HUMAN^Q:673-77,H:889-1099^36.916%ID^E:2.34e-21^RecName: Full=Neurogenic locus notch homolog protein 2 {ECO:0000305};^Eukaryota; Metazoa; Chordata; Craniata; Vertebrata; Euteleostomi; Mammalia; Eutheria; Euarchontoglires; Primates; Haplorrhini; Catarrhini; Hominidae; Homo`NOTC2_HUMAN^NOTC2_HUMAN^Q:649-77,H:1009-1223^31.944%ID^E:6.06e-16^RecName: Full=Neurogenic locus notch homolo…	.	TRINITY_DN1283_c0_g1_i9.p1	50-751[-]	NOTC2_HUMAN^NOTC2_HUMAN^Q:27-225,H:889-1099^36.916%ID^E:2.2e-22^RecName: Full=Neurogenic locus notch homolog protein 2 {ECO:0000305};^Eukaryota; Metazoa; Chordata; Craniata; Vertebrata; Euteleostomi; Mammalia; Eutheria; Euarchontoglires; Primates; Haplorrhini; Catarrhini; Hominidae; Homo`NOTC2_HUMAN^NOTC2_HUMAN^Q:35-225,H:1009-1223^32.258%ID^E:1.19e-16^RecName: Full=Neurogenic locus notch homolog…	PF12661.13^hEGF^Human growth factor-like EGF^198-218^E:0.056	.	.	.	KEGG:hsa:4853	GO:0009986^cellular_component^cell surface`GO:0005929^cellular_component^cilium`GO:0005789^cellular_component^endoplasmic reticulum membrane`GO:0005576^cellular_component^extracellular region`GO:0000139^cellular_component^Golgi membrane`GO:0016020^cellular_component^membrane`GO:0005654^cellular_component^nucleoplasm`GO:0005634^cellular_component^nucleus`GO:0005886^cellular_component^plasma membra…	GO:0009986^cellular_component^cell surface`GO:0005929^cellular_component^cilium`GO:0005789^cellular_component^endoplasmic reticulum membrane`GO:0005576^cellular_component^extracellular region`GO:0000139^cellular_component^Golgi membrane`GO:0016020^cellular_component^membrane`GO:0005654^cellular_component^nucleoplasm`GO:0005634^cellular_component^nucleus`GO:0005886^cellular_component^plasma membra…	.	.	.	development, morphogenesis, embryonic, proliferation, Notch, BMP, apoptosis,
TRINITY_DN1303_c0_g1	TRINITY_DN1303_c0_g1_i2	EYS_DROME^EYS_DROME^Q:14-481,H:163-329^32.558%ID^E:5.64e-17^RecName: Full=Protein eyes shut;^Eukaryota; Metazoa; Ecdysozoa; Arthropoda; Hexapoda; Insecta; Pterygota; Neoptera; Endopterygota; Diptera; Brachycera; Muscomorpha; Ephydroidea; Drosophilidae; Drosophila; Sophophora`EYS_DROME^EYS_DROME^Q:29-472,H:206-364^31.707%ID^E:1.41e-16^RecName: Full=Protein eyes shut;^Eukaryota; Metazoa; Ecdysozoa;…	.	TRINITY_DN1303_c0_g1_i2.p1	2-481[+]	EYS_DROME^EYS_DROME^Q:5-160,H:163-329^32.558%ID^E:5.08e-17^RecName: Full=Protein eyes shut;^Eukaryota; Metazoa; Ecdysozoa; Arthropoda; Hexapoda; Insecta; Pterygota; Neoptera; Endopterygota; Diptera; Brachycera; Muscomorpha; Ephydroidea; Drosophilidae; Drosophila; Sophophora`EYS_DROME^EYS_DROME^Q:10-157,H:206-364^31.707%ID^E:1.27e-16^RecName: Full=Protein eyes shut;^Eukaryota; Metazoa; Ecdysozoa; …	PF00008.33^EGF^EGF-like domain^27-56^E:3.5e-05`PF00008.33^EGF^EGF-like domain^63-92^E:0.00012	.	.	.	KEGG:dme:Dmel_CG33955	GO:0009986^cellular_component^cell surface`GO:0031012^cellular_component^extracellular matrix`GO:0005576^cellular_component^extracellular region`GO:0005615^cellular_component^extracellular space`GO:0016020^cellular_component^membrane`GO:0097730^cellular_component^non-motile cilium`GO:0005509^molecular_function^calcium ion binding`GO:0005201^molecular_function^extracellular matrix structural const…	GO:0009986^cellular_component^cell surface`GO:0031012^cellular_component^extracellular matrix`GO:0005576^cellular_component^extracellular region`GO:0005615^cellular_component^extracellular space`GO:0016020^cellular_component^membrane`GO:0097730^cellular_component^non-motile cilium`GO:0005509^molecular_function^calcium ion binding`GO:0005201^molecular_function^extracellular matrix structural const…	.	.	.	development, morphogenesis, circadian rhythm,
TRINITY_DN1303_c2_g3	TRINITY_DN1303_c2_g3_i2	FAT_DROME^FAT_DROME^Q:11-268,H:4037-4129^37.634%ID^E:3.11e-10^RecName: Full=Cadherin-related tumor suppressor;^Eukaryota; Metazoa; Ecdysozoa; Arthropoda; Hexapoda; Insecta; Pterygota; Neoptera; Endopterygota; Diptera; Brachycera; Muscomorpha; Ephydroidea; Drosophilidae; Drosophila; Sophophora	.	.	.	.	.	.	.	.	KEGG:dme:Dmel_CG3352	GO:0016324^cellular_component^apical plasma membrane`GO:0016327^cellular_component^apicolateral plasma membrane`GO:0005739^cellular_component^mitochondrion`GO:0005886^cellular_component^plasma membrane`GO:0045296^molecular_function^cadherin binding`GO:0005509^molecular_function^calcium ion binding`GO:0016339^biological_process^calcium-dependent cell-cell adhesion via plasma membrane cell adhesion…	.	.	.	.	development, morphogenesis, proliferation, apoptosis,
TRINITY_DN1303_c2_g3	TRINITY_DN1303_c2_g3_i4	FAT1_HUMAN^FAT1_HUMAN^Q:8-265,H:4037-4125^38.202%ID^E:1.77e-10^RecName: Full=Protocadherin Fat 1;^Eukaryota; Metazoa; Chordata; Craniata; Vertebrata; Euteleostomi; Mammalia; Eutheria; Euarchontoglires; Primates; Haplorrhini; Catarrhini; Hominidae; Homo`FAT1_HUMAN^FAT1_HUMAN^Q:11-265,H:4076-4163^34.091%ID^E:4.42e-09^RecName: Full=Protocadherin Fat 1;^Eukaryota; Metazoa; Chordata; Craniata; Vertebr…	.	.	.	.	.	.	.	.	KEGG:hsa:2195	GO:0016324^cellular_component^apical plasma membrane`GO:0005911^cellular_component^cell-cell junction`GO:0005829^cellular_component^cytosol`GO:0070062^cellular_component^extracellular exosome`GO:0030175^cellular_component^filopodium`GO:0005925^cellular_component^focal adhesion`GO:0030027^cellular_component^lamellipodium`GO:0005634^cellular_component^nucleus`GO:0048471^cellular_component^perinucle…	.	.	.	.	development, morphogenesis, eye+photo+retinal+retinol+visual+sox+opsin,
TRINITY_DN13159_c0_g1	TRINITY_DN13159_c0_g1_i2	CCNB3_DROME^CCNB3_DROME^Q:2456-1653,H:289-562^52.92%ID^E:8.73e-88^RecName: Full=G2/mitotic-specific cyclin-B3;^Eukaryota; Metazoa; Ecdysozoa; Arthropoda; Hexapoda; Insecta; Pterygota; Neoptera; Endopterygota; Diptera; Brachycera; Muscomorpha; Ephydroidea; Drosophilidae; Drosophila; Sophophora	.	TRINITY_DN13159_c0_g1_i2.p1	1539-2924[-]	CCNB3_DROME^CCNB3_DROME^Q:157-424,H:289-562^52.92%ID^E:5.23e-100^RecName: Full=G2/mitotic-specific cyclin-B3;^Eukaryota; Metazoa; Ecdysozoa; Arthropoda; Hexapoda; Insecta; Pterygota; Neoptera; Endopterygota; Diptera; Brachycera; Muscomorpha; Ephydroidea; Drosophilidae; Drosophila; Sophophora	PF00134.28^Cyclin_N^Cyclin, N-terminal domain^177-300^E:6.7e-42`PF02984.24^Cyclin_C^Cyclin, C-terminal domain^303-418^E:2.9e-28	.	.	.	KEGG:dme:Dmel_CG5814	GO:0005813^cellular_component^centrosome`GO:0000307^cellular_component^cyclin-dependent protein kinase holoenzyme complex`GO:0005737^cellular_component^cytoplasm`GO:0005634^cellular_component^nucleus`GO:0016538^molecular_function^cyclin-dependent protein serine/threonine kinase regulator activity`GO:0000278^biological_process^mitotic cell cycle`GO:0044772^biological_process^mitotic cell cycle pha…	GO:0005813^cellular_component^centrosome`GO:0000307^cellular_component^cyclin-dependent protein kinase holoenzyme complex`GO:0005737^cellular_component^cytoplasm`GO:0005634^cellular_component^nucleus`GO:0016538^molecular_function^cyclin-dependent protein serine/threonine kinase regulator activity`GO:0000278^biological_process^mitotic cell cycle`GO:0044772^biological_process^mitotic cell cycle pha…	.	.	.	cell cycle,
TRINITY_DN13247_c0_g2	TRINITY_DN13247_c0_g2_i3	PPBT_RAT^PPBT_RAT^Q:397-1788,H:29-497^53.04%ID^E:2.68e-145^RecName: Full=Alkaline phosphatase, tissue-nonspecific isozyme {ECO:0000303|PubMed:32710882};^Eukaryota; Metazoa; Chordata; Craniata; Vertebrata; Euteleostomi; Mammalia; Eutheria; Euarchontoglires; Glires; Rodentia; Myomorpha; Muroidea; Muridae; Murinae; Rattus	.	TRINITY_DN13247_c0_g2_i3.p1	289-1902[+]	PPBT_CHICK^PPBT_CHICK^Q:7-509,H:1-507^50.769%ID^E:3.76e-163^RecName: Full=Alkaline phosphatase, tissue-nonspecific isozyme {ECO:0000303|PubMed:8563025};^Eukaryota; Metazoa; Chordata; Craniata; Vertebrata; Euteleostomi; Archelosauria; Archosauria; Dinosauria; Saurischia; Theropoda; Coelurosauria; Aves; Neognathae; Galloanserae; Galliformes; Phasianidae; Phasianinae; Gallus	PF00245.25^Alk_phosphatase^Alkaline phosphatase^58-493^E:1.9e-145	.	.	.	KEGG:gga:396317	GO:0031012^cellular_component^extracellular matrix`GO:0065010^cellular_component^extracellular membrane-bounded organelle`GO:0005615^cellular_component^extracellular space`GO:0005758^cellular_component^mitochondrial intermembrane space`GO:0031966^cellular_component^mitochondrial membrane`GO:0005886^cellular_component^plasma membrane`GO:0098552^cellular_component^side of membrane`GO:0043262^molecu…	GO:0065010^cellular_component^extracellular membrane-bounded organelle`GO:0005758^cellular_component^mitochondrial intermembrane space`GO:0005886^cellular_component^plasma membrane`GO:0098552^cellular_component^side of membrane`GO:0043262^molecular_function^ADP phosphatase activity`GO:0004035^molecular_function^alkaline phosphatase activity`GO:0016887^molecular_function^ATP hydrolysis activity`GO…	GO:0016791^molecular_function^phosphatase activity	.	.	reproduction, development,
TRINITY_DN1324_c0_g1	TRINITY_DN1324_c0_g1_i2	NOTC1_DANRE^NOTC1_DANRE^Q:6705-3427,H:29-1111^29.04%ID^E:7.47e-73^RecName: Full=Neurogenic locus notch homolog protein 1;^Eukaryota; Metazoa; Chordata; Craniata; Vertebrata; Euteleostomi; Actinopterygii; Neopterygii; Teleostei; Ostariophysi; Cypriniformes; Danionidae; Danioninae; Danio`NOTC1_DANRE^NOTC1_DANRE^Q:6720-3448,H:260-1311^28.927%ID^E:9.74e-69^RecName: Full=Neurogenic locus notch homolog…	.	TRINITY_DN1324_c0_g1_i2.p2	109-663[+]	.	.	.	.	.	KEGG:dre:30718	GO:0005634^cellular_component^nucleus`GO:0005886^cellular_component^plasma membrane`GO:0005509^molecular_function^calcium ion binding`GO:0005112^molecular_function^Notch binding`GO:0038023^molecular_function^signaling receptor activity`GO:0001525^biological_process^angiogenesis`GO:0009952^biological_process^anterior/posterior pattern specification`GO:0060271^biological_process^cilium assembly`GO:…	.	.	.	.	development, neurogenesis+neural_tube, Notch,
TRINITY_DN1324_c0_g1	TRINITY_DN1324_c0_g1_i3	NOTC1_DANRE^NOTC1_DANRE^Q:8142-3835,H:57-1400^29.654%ID^E:1.34e-103^RecName: Full=Neurogenic locus notch homolog protein 1;^Eukaryota; Metazoa; Chordata; Craniata; Vertebrata; Euteleostomi; Actinopterygii; Neopterygii; Teleostei; Ostariophysi; Cypriniformes; Danionidae; Danioninae; Danio`NOTC1_DANRE^NOTC1_DANRE^Q:7833-3367,H:32-1344^29.264%ID^E:1.39e-95^RecName: Full=Neurogenic locus notch homolo…	.	TRINITY_DN1324_c0_g1_i3.p1	2650-9735[-]	NOTC1_DANRE^NOTC1_DANRE^Q:532-1967,H:57-1400^30.2%ID^E:3.64e-113^RecName: Full=Neurogenic locus notch homolog protein 1;^Eukaryota; Metazoa; Chordata; Craniata; Vertebrata; Euteleostomi; Actinopterygii; Neopterygii; Teleostei; Ostariophysi; Cypriniformes; Danionidae; Danioninae; Danio`NOTC1_DANRE^NOTC1_DANRE^Q:635-2123,H:32-1344^29.739%ID^E:9.2e-106^RecName: Full=Neurogenic locus notch homolog pr…	PF00092.34^VWA^von Willebrand factor type A domain^226-404^E:2e-27`PF00008.33^EGF^EGF-like domain^537-566^E:8.6e-05`PF12661.13^hEGF^Human growth factor-like EGF^542-561^E:0.051`PF00008.33^EGF^EGF-like domain^937-968^E:2.6e-05`PF12661.13^hEGF^Human growth factor-like EGF^942-965^E:0.0032`PF00008.33^EGF^EGF-like domain^1044-1070^E:0.00013`PF00008.33^EGF^EGF-like domain^1211-1239^E:4.7e-06`PF12661.1…	.	.	.	KEGG:dre:30718	GO:0005634^cellular_component^nucleus`GO:0005886^cellular_component^plasma membrane`GO:0005509^molecular_function^calcium ion binding`GO:0005112^molecular_function^Notch binding`GO:0038023^molecular_function^signaling receptor activity`GO:0001525^biological_process^angiogenesis`GO:0009952^biological_process^anterior/posterior pattern specification`GO:0060271^biological_process^cilium assembly`GO:…	GO:0005634^cellular_component^nucleus`GO:0005886^cellular_component^plasma membrane`GO:0005509^molecular_function^calcium ion binding`GO:0005112^molecular_function^Notch binding`GO:0038023^molecular_function^signaling receptor activity`GO:0001525^biological_process^angiogenesis`GO:0009952^biological_process^anterior/posterior pattern specification`GO:0060271^biological_process^cilium assembly`GO:…	.	.	.	development, neurogenesis+neural_tube, Notch,
TRINITY_DN1332_c0_g1	TRINITY_DN1332_c0_g1_i11	CWO_DROME^CWO_DROME^Q:5213-4800,H:55-162^42.446%ID^E:7.63e-22^RecName: Full=Transcription factor cwo {ECO:0000305};^Eukaryota; Metazoa; Ecdysozoa; Arthropoda; Hexapoda; Insecta; Pterygota; Neoptera; Endopterygota; Diptera; Brachycera; Muscomorpha; Ephydroidea; Drosophilidae; Drosophila; Sophophora	.	TRINITY_DN1332_c0_g1_i11.p1	3654-5294[-]	CWO_DROME^CWO_DROME^Q:28-165,H:55-162^42.446%ID^E:2.12e-23^RecName: Full=Transcription factor cwo {ECO:0000305};^Eukaryota; Metazoa; Ecdysozoa; Arthropoda; Hexapoda; Insecta; Pterygota; Neoptera; Endopterygota; Diptera; Brachycera; Muscomorpha; Ephydroidea; Drosophilidae; Drosophila; Sophophora	PF00010.31^HLH^Helix-loop-helix DNA-binding domain^37-90^E:7.1e-14	.	.	.	KEGG:dme:Dmel_CG17100	GO:0005654^cellular_component^nucleoplasm`GO:0005634^cellular_component^nucleus`GO:0003700^molecular_function^DNA-binding transcription factor activity`GO:0000981^molecular_function^DNA-binding transcription factor activity, RNA polymerase II-specific`GO:0046983^molecular_function^protein dimerization activity`GO:0000978^molecular_function^RNA polymerase II cis-regulatory region sequence-specific…	GO:0005654^cellular_component^nucleoplasm`GO:0005634^cellular_component^nucleus`GO:0003700^molecular_function^DNA-binding transcription factor activity`GO:0000981^molecular_function^DNA-binding transcription factor activity, RNA polymerase II-specific`GO:0046983^molecular_function^protein dimerization activity`GO:0000978^molecular_function^RNA polymerase II cis-regulatory region sequence-specific…	GO:0046983^molecular_function^protein dimerization activity	.	.	morphogenesis, neurogenesis+neural_tube, circadian rhythm,
TRINITY_DN1332_c7_g1	TRINITY_DN1332_c7_g1_i1	CYC_PECGU^CYC_PECGU^Q:716-390,H:1-109^88.073%ID^E:4.71e-66^RecName: Full=Cytochrome c;^Eukaryota; Metazoa; Spiralia; Lophotrochozoa; Annelida; Polychaeta; Sedentaria; Canalipalpata; Terebellida; Terebelliformia; Pectinariidae; Pectinaria	.	TRINITY_DN1332_c7_g1_i1.p1	384-716[-]	CYC_PECGU^CYC_PECGU^Q:1-109,H:1-109^88.073%ID^E:3.92e-69^RecName: Full=Cytochrome c;^Eukaryota; Metazoa; Spiralia; Lophotrochozoa; Annelida; Polychaeta; Sedentaria; Canalipalpata; Terebellida; Terebelliformia; Pectinariidae; Pectinaria	PF00034.26^Cytochrom_C^Cytochrome c^9-107^E:7.4e-15	.	.	.	.	GO:0005758^cellular_component^mitochondrial intermembrane space`GO:0009055^molecular_function^electron transfer activity`GO:0020037^molecular_function^heme binding`GO:0046872^molecular_function^metal ion binding`GO:0006123^biological_process^mitochondrial electron transport, cytochrome c to oxygen`GO:0006122^biological_process^mitochondrial electron transport, ubiquinol to cytochrome c`GO:0043280…	GO:0005758^cellular_component^mitochondrial intermembrane space`GO:0009055^molecular_function^electron transfer activity`GO:0020037^molecular_function^heme binding`GO:0046872^molecular_function^metal ion binding`GO:0006123^biological_process^mitochondrial electron transport, cytochrome c to oxygen`GO:0006122^biological_process^mitochondrial electron transport, ubiquinol to cytochrome c`GO:0043280…	GO:0009055^molecular_function^electron transfer activity`GO:0020037^molecular_function^heme binding	.	.	apoptosis,
TRINITY_DN13689_c0_g1	TRINITY_DN13689_c0_g1_i11	OPSD1_MIZYE^OPSD1_MIZYE^Q:713-1816,H:8-372^45.676%ID^E:4.37e-102^RecName: Full=Rhodopsin, GQ-coupled;^Eukaryota; Metazoa; Spiralia; Lophotrochozoa; Mollusca; Bivalvia; Autobranchia; Pteriomorphia; Pectinida; Pectinoidea; Pectinidae; Mizuhopecten	.	TRINITY_DN13689_c0_g1_i11.p1	695-1867[+]	OPSD1_MIZYE^OPSD1_MIZYE^Q:7-390,H:8-390^44.845%ID^E:1.45e-116^RecName: Full=Rhodopsin, GQ-coupled;^Eukaryota; Metazoa; Spiralia; Lophotrochozoa; Mollusca; Bivalvia; Autobranchia; Pteriomorphia; Pectinida; Pectinoidea; Pectinidae; Mizuhopecten	PF10328.15^7TM_GPCR_Srx^Serpentine type 7TM GPCR chemoreceptor Srx^63-235^E:7.2e-11`PF10320.15^7TM_GPCR_Srsx^Serpentine type 7TM GPCR chemoreceptor Srsx^65-349^E:7.7e-11`PF00001.26^7tm_1^7 transmembrane receptor (rhodopsin family)^69-334^E:1.3e-59`PF10323.15^7TM_GPCR_Srv^Serpentine type 7TM GPCR chemoreceptor Srv^133-312^E:9.8e-07	.	.	.	.	GO:0005886^cellular_component^plasma membrane`GO:0008020^molecular_function^G protein-coupled photoreceptor activity`GO:0071482^biological_process^cellular response to light stimulus`GO:0007602^biological_process^phototransduction`GO:0007601^biological_process^visual perception	GO:0005886^cellular_component^plasma membrane`GO:0008020^molecular_function^G protein-coupled photoreceptor activity`GO:0071482^biological_process^cellular response to light stimulus`GO:0007602^biological_process^phototransduction`GO:0007601^biological_process^visual perception	GO:0004930^molecular_function^G protein-coupled receptor activity`GO:0007186^biological_process^G protein-coupled receptor signaling pathway`GO:0016020^cellular_component^membrane	.	.	eye+photo+retinal+retinol+visual+sox+opsin,
TRINITY_DN1385_c1_g3	TRINITY_DN1385_c1_g3_i1	TBA_XENLA^TBA_XENLA^Q:111-1436,H:1-441^84.389%ID^E:0^RecName: Full=Tubulin alpha chain;^Eukaryota; Metazoa; Chordata; Craniata; Vertebrata; Euteleostomi; Amphibia; Batrachia; Anura; Pipoidea; Pipidae; Xenopodinae; Xenopus; Xenopus	.	TRINITY_DN1385_c1_g3_i1.p1	111-1466[+]	TBA_XENLA^TBA_XENLA^Q:1-451,H:1-449^83.814%ID^E:0^RecName: Full=Tubulin alpha chain;^Eukaryota; Metazoa; Chordata; Craniata; Vertebrata; Euteleostomi; Amphibia; Batrachia; Anura; Pipoidea; Pipidae; Xenopodinae; Xenopus; Xenopus	PF00091.31^Tubulin^Tubulin/FtsZ family, GTPase domain^3-215^E:1.1e-62`PF03953.22^Tubulin_C^Tubulin C-terminal domain^264-393^E:1.2e-51	.	.	.	KEGG:xla:100337592	GO:0005737^cellular_component^cytoplasm`GO:0005874^cellular_component^microtubule`GO:0005525^molecular_function^GTP binding`GO:0016787^molecular_function^hydrolase activity`GO:0046872^molecular_function^metal ion binding`GO:0005200^molecular_function^structural constituent of cytoskeleton`GO:0000226^biological_process^microtubule cytoskeleton organization`GO:0000278^biological_process^mitotic cel…	GO:0005737^cellular_component^cytoplasm`GO:0005874^cellular_component^microtubule`GO:0005525^molecular_function^GTP binding`GO:0016787^molecular_function^hydrolase activity`GO:0046872^molecular_function^metal ion binding`GO:0005200^molecular_function^structural constituent of cytoskeleton`GO:0000226^biological_process^microtubule cytoskeleton organization`GO:0000278^biological_process^mitotic cel…	GO:0005525^molecular_function^GTP binding	.	.	cell cycle,
TRINITY_DN1389_c0_g1	TRINITY_DN1389_c0_g1_i4	FAT4_MOUSE^FAT4_MOUSE^Q:52-516,H:3850-4017^29.167%ID^E:7.66e-18^RecName: Full=Protocadherin Fat 4;^Eukaryota; Metazoa; Chordata; Craniata; Vertebrata; Euteleostomi; Mammalia; Eutheria; Euarchontoglires; Glires; Rodentia; Myomorpha; Muroidea; Muridae; Murinae; Mus; Mus`FAT4_MOUSE^FAT4_MOUSE^Q:109-408,H:3813-3938^34.127%ID^E:4.45e-16^RecName: Full=Protocadherin Fat 4;^Eukaryota; Metazoa; Chordata; …	.	.	.	.	.	.	.	.	KEGG:mmu:329628	GO:0045177^cellular_component^apical part of cell`GO:0005886^cellular_component^plasma membrane`GO:0005509^molecular_function^calcium ion binding`GO:0001658^biological_process^branching involved in ureteric bud morphogenesis`GO:0021987^biological_process^cerebral cortex development`GO:0072137^biological_process^condensed mesenchymal cell proliferation`GO:0048565^biological_process^digestive tract…	.	.	.	.	development, morphogenesis, neurogenesis+neural_tube, proliferation, Notch,
TRINITY_DN1389_c0_g1	TRINITY_DN1389_c0_g1_i7	FAT4_MOUSE^FAT4_MOUSE^Q:52-516,H:3850-4017^29.167%ID^E:7.55e-14^RecName: Full=Protocadherin Fat 4;^Eukaryota; Metazoa; Chordata; Craniata; Vertebrata; Euteleostomi; Mammalia; Eutheria; Euarchontoglires; Glires; Rodentia; Myomorpha; Muroidea; Muridae; Murinae; Mus; Mus`FAT4_MOUSE^FAT4_MOUSE^Q:109-408,H:3813-3938^34.921%ID^E:4.38e-10^RecName: Full=Protocadherin Fat 4;^Eukaryota; Metazoa; Chordata; …	.	.	.	.	.	.	.	.	KEGG:mmu:329628	GO:0045177^cellular_component^apical part of cell`GO:0005886^cellular_component^plasma membrane`GO:0005509^molecular_function^calcium ion binding`GO:0001658^biological_process^branching involved in ureteric bud morphogenesis`GO:0021987^biological_process^cerebral cortex development`GO:0072137^biological_process^condensed mesenchymal cell proliferation`GO:0048565^biological_process^digestive tract…	.	.	.	.	development, morphogenesis, neurogenesis+neural_tube, proliferation, Notch,
TRINITY_DN139816_c0_g1	TRINITY_DN139816_c0_g1_i4	FMAR_DROME^FMAR_DROME^Q:524-1360,H:125-402^22.526%ID^E:9.38e-06^RecName: Full=FMRFamide receptor {ECO:0000303|PubMed:12218185};^Eukaryota; Metazoa; Ecdysozoa; Arthropoda; Hexapoda; Insecta; Pterygota; Neoptera; Endopterygota; Diptera; Brachycera; Muscomorpha; Ephydroidea; Drosophilidae; Drosophila; Sophophora	.	TRINITY_DN139816_c0_g1_i4.p1	233-1441[+]	FMAR_DROME^FMAR_DROME^Q:98-376,H:125-402^22.526%ID^E:5.73e-06^RecName: Full=FMRFamide receptor {ECO:0000303|PubMed:12218185};^Eukaryota; Metazoa; Ecdysozoa; Arthropoda; Hexapoda; Insecta; Pterygota; Neoptera; Endopterygota; Diptera; Brachycera; Muscomorpha; Ephydroidea; Drosophilidae; Drosophila; Sophophora	PF00001.26^7tm_1^7 transmembrane receptor (rhodopsin family)^108-363^E:2.4e-14	.	.	.	KEGG:dme:Dmel_CG2114	GO:0016020^cellular_component^membrane`GO:0005886^cellular_component^plasma membrane`GO:0008188^molecular_function^neuropeptide receptor activity`GO:0001653^molecular_function^peptide receptor activity`GO:0008344^biological_process^adult locomotory behavior`GO:0002209^biological_process^behavioral defense response`GO:0007629^biological_process^flight behavior`GO:0007186^biological_process^G prote…	GO:0016020^cellular_component^membrane`GO:0005886^cellular_component^plasma membrane`GO:0008188^molecular_function^neuropeptide receptor activity`GO:0001653^molecular_function^peptide receptor activity`GO:0008344^biological_process^adult locomotory behavior`GO:0002209^biological_process^behavioral defense response`GO:0007629^biological_process^flight behavior`GO:0007186^biological_process^G prote…	GO:0004930^molecular_function^G protein-coupled receptor activity`GO:0007186^biological_process^G protein-coupled receptor signaling pathway`GO:0016020^cellular_component^membrane	.	.	hormonal activity+serotonin+dopamine+follistatin,
TRINITY_DN1410_c0_g1	TRINITY_DN1410_c0_g1_i11	RIR1_MOUSE^RIR1_MOUSE^Q:3274-1277,H:1-667^82.609%ID^E:0^RecName: Full=Ribonucleoside-diphosphate reductase large subunit;^Eukaryota; Metazoa; Chordata; Craniata; Vertebrata; Euteleostomi; Mammalia; Eutheria; Euarchontoglires; Glires; Rodentia; Myomorpha; Muroidea; Muridae; Murinae; Mus; Mus`RIR1_MOUSE^RIR1_MOUSE^Q:1163-978,H:668-729^83.871%ID^E:7.19e-24^RecName: Full=Ribonucleoside-diphosphate re…	.	TRINITY_DN1410_c0_g1_i11.p1	1268-3289[-]	RIR1_MOUSE^RIR1_MOUSE^Q:6-671,H:1-667^82.609%ID^E:0^RecName: Full=Ribonucleoside-diphosphate reductase large subunit;^Eukaryota; Metazoa; Chordata; Craniata; Vertebrata; Euteleostomi; Mammalia; Eutheria; Euarchontoglires; Glires; Rodentia; Myomorpha; Muroidea; Muridae; Murinae; Mus; Mus	PF03477.21^ATP-cone^ATP cone domain^6-94^E:6.4e-15`PF00317.26^Ribonuc_red_lgN^Ribonucleotide reductase, all-alpha domain^147-217^E:1.1e-23`PF02867.20^Ribonuc_red_lgC^Ribonucleotide reductase, barrel domain^221-671^E:4.7e-191	.	.	.	KEGG:mmu:20133	GO:0042995^cellular_component^cell projection`GO:0005829^cellular_component^cytosol`GO:0005739^cellular_component^mitochondrion`GO:0043025^cellular_component^neuronal cell body`GO:0005635^cellular_component^nuclear envelope`GO:0005971^cellular_component^ribonucleoside-diphosphate reductase complex`GO:0005524^molecular_function^ATP binding`GO:0097718^molecular_function^disordered domain specific b…	GO:0042995^cellular_component^cell projection`GO:0005829^cellular_component^cytosol`GO:0005739^cellular_component^mitochondrion`GO:0043025^cellular_component^neuronal cell body`GO:0005635^cellular_component^nuclear envelope`GO:0005971^cellular_component^ribonucleoside-diphosphate reductase complex`GO:0005524^molecular_function^ATP binding`GO:0097718^molecular_function^disordered domain specific b…	GO:0004748^molecular_function^ribonucleoside-diphosphate reductase activity, thioredoxin disulfide as acceptor`GO:0005524^molecular_function^ATP binding`GO:0009263^biological_process^deoxyribonucleotide biosynthetic process	.	.	development, gonad, eye+photo+retinal+retinol+visual+sox+opsin, proliferation, cell cycle,
TRINITY_DN1415_c0_g2	TRINITY_DN1415_c0_g2_i18	DLL1_RAT^DLL1_RAT^Q:210-893,H:271-517^34.661%ID^E:4.18e-20^RecName: Full=Delta-like protein 1;^Eukaryota; Metazoa; Chordata; Craniata; Vertebrata; Euteleostomi; Mammalia; Eutheria; Euarchontoglires; Glires; Rodentia; Myomorpha; Muroidea; Muridae; Murinae; Rattus`DLL1_RAT^DLL1_RAT^Q:60-896,H:121-404^24.915%ID^E:7.98e-07^RecName: Full=Delta-like protein 1;^Eukaryota; Metazoa; Chordata; Craniata; Ve…	.	TRINITY_DN1415_c0_g2_i18.p1	48-917[+]	TEN2_MOUSE^TEN2_MOUSE^Q:40-280,H:608-830^31.076%ID^E:2.37e-25^RecName: Full=Teneurin-2;^Eukaryota; Metazoa; Chordata; Craniata; Vertebrata; Euteleostomi; Mammalia; Eutheria; Euarchontoglires; Glires; Rodentia; Myomorpha; Muroidea; Muridae; Murinae; Mus; Mus`TEN2_MOUSE^TEN2_MOUSE^Q:140-286,H:576-706^30.921%ID^E:9.43e-10^RecName: Full=Teneurin-2;^Eukaryota; Metazoa; Chordata; Craniata; Vertebrata; …	PF12661.13^hEGF^Human growth factor-like EGF^43-62^E:0.066`PF12661.13^hEGF^Human growth factor-like EGF^254-275^E:0.0041	.	.	.	KEGG:rno:84010	GO:0005912^cellular_component^adherens junction`GO:0016324^cellular_component^apical plasma membrane`GO:0031410^cellular_component^cytoplasmic vesicle`GO:0045121^cellular_component^membrane raft`GO:0005886^cellular_component^plasma membrane`GO:0005509^molecular_function^calcium ion binding`GO:0005112^molecular_function^Notch binding`GO:0048018^molecular_function^receptor ligand activity`GO:009711…	GO:0030054^cellular_component^cell junction`GO:0005911^cellular_component^cell-cell junction`GO:0030425^cellular_component^dendrite`GO:0043197^cellular_component^dendritic spine`GO:0005783^cellular_component^endoplasmic reticulum`GO:0030175^cellular_component^filopodium`GO:0005794^cellular_component^Golgi apparatus`GO:0030426^cellular_component^growth cone`GO:0043005^cellular_component^neuron pro…	.	.	.	development, morphogenesis, eye+photo+retinal+retinol+visual+sox+opsin, neurogenesis+neural_tube, proliferation, Notch, apoptosis,
TRINITY_DN1428_c0_g1	TRINITY_DN1428_c0_g1_i11	FHL2_RAT^FHL2_RAT^Q:1568-2401,H:2-279^56.475%ID^E:9.46e-111^RecName: Full=Four and a half LIM domains protein 2;^Eukaryota; Metazoa; Chordata; Craniata; Vertebrata; Euteleostomi; Mammalia; Eutheria; Euarchontoglires; Glires; Rodentia; Myomorpha; Muroidea; Muridae; Murinae; Rattus`FHL2_RAT^FHL2_RAT^Q:1490-2200,H:37-275^31.535%ID^E:1.35e-36^RecName: Full=Four and a half LIM domains protein 2;^Eukar…	.	TRINITY_DN1428_c0_g1_i11.p1	1046-2404[+]	FHL2_RAT^FHL2_RAT^Q:175-452,H:2-279^56.475%ID^E:2.85e-120^RecName: Full=Four and a half LIM domains protein 2;^Eukaryota; Metazoa; Chordata; Craniata; Vertebrata; Euteleostomi; Mammalia; Eutheria; Euarchontoglires; Glires; Rodentia; Myomorpha; Muroidea; Muridae; Murinae; Rattus`FHL2_RAT^FHL2_RAT^Q:149-385,H:37-275^31.535%ID^E:2.98e-38^RecName: Full=Four and a half LIM domains protein 2;^Eukaryota…	PF00412.28^LIM^LIM domain^160-208^E:9.4e-10`PF00412.28^LIM^LIM domain^213-269^E:3.9e-11`PF00412.28^LIM^LIM domain^274-331^E:7.7e-12`PF00412.28^LIM^LIM domain^335-389^E:1.2e-11`PF00412.28^LIM^LIM domain^394-448^E:4.2e-07	.	.	.	KEGG:rno:63839	GO:0031430^cellular_component^M band`GO:0005634^cellular_component^nucleus`GO:0030018^cellular_component^Z disc`GO:0043425^molecular_function^bHLH transcription factor binding`GO:0042802^molecular_function^identical protein binding`GO:0046872^molecular_function^metal ion binding`GO:0003712^molecular_function^transcription coregulator activity`GO:0003714^molecular_function^transcription corepresso…	GO:0031430^cellular_component^M band`GO:0005634^cellular_component^nucleus`GO:0030018^cellular_component^Z disc`GO:0043425^molecular_function^bHLH transcription factor binding`GO:0042802^molecular_function^identical protein binding`GO:0046872^molecular_function^metal ion binding`GO:0003712^molecular_function^transcription coregulator activity`GO:0003714^molecular_function^transcription corepresso…	.	.	.	development, hormonal activity+serotonin+dopamine+follistatin, apoptosis,
TRINITY_DN14303_c0_g1	TRINITY_DN14303_c0_g1_i1	FUT3_HUMAN^FUT3_HUMAN^Q:1154-285,H:87-338^29.492%ID^E:4.59e-29^RecName: Full=3-galactosyl-N-acetylglucosaminide 4-alpha-L-fucosyltransferase FUT3 {ECO:0000305};^Eukaryota; Metazoa; Chordata; Craniata; Vertebrata; Euteleostomi; Mammalia; Eutheria; Euarchontoglires; Primates; Haplorrhini; Catarrhini; Hominidae; Homo	.	TRINITY_DN14303_c0_g1_i1.p1	180-1550[-]	FUT3_HUMAN^FUT3_HUMAN^Q:133-422,H:87-338^29.492%ID^E:2.63e-30^RecName: Full=3-galactosyl-N-acetylglucosaminide 4-alpha-L-fucosyltransferase FUT3 {ECO:0000305};^Eukaryota; Metazoa; Chordata; Craniata; Vertebrata; Euteleostomi; Mammalia; Eutheria; Euarchontoglires; Primates; Haplorrhini; Catarrhini; Hominidae; Homo	PF17039.10^Glyco_tran_10_N^Fucosyltransferase, N-terminal^104-214^E:4.3e-19`PF00852.25^Glyco_transf_10^Glycosyltransferase family 10 (fucosyltransferase) C-term^259-440^E:1.9e-48	.	.	.	KEGG:hsa:2525	GO:0070062^cellular_component^extracellular exosome`GO:0032580^cellular_component^Golgi cisterna membrane`GO:0000139^cellular_component^Golgi membrane`GO:0016020^cellular_component^membrane`GO:0017060^molecular_function^3-galactosyl-N-acetylglucosaminide 4-alpha-L-fucosyltransferase activity`GO:0017083^molecular_function^4-galactosyl-N-acetylglucosaminide 3-alpha-L-fucosyltransferase activity`GO:…	GO:0070062^cellular_component^extracellular exosome`GO:0032580^cellular_component^Golgi cisterna membrane`GO:0000139^cellular_component^Golgi membrane`GO:0016020^cellular_component^membrane`GO:0017060^molecular_function^3-galactosyl-N-acetylglucosaminide 4-alpha-L-fucosyltransferase activity`GO:0017083^molecular_function^4-galactosyl-N-acetylglucosaminide 3-alpha-L-fucosyltransferase activity`GO:…	GO:0008417^molecular_function^fucosyltransferase activity`GO:0006486^biological_process^protein glycosylation`GO:0016020^cellular_component^membrane	.	.	proliferation,
TRINITY_DN146_c0_g1	TRINITY_DN146_c0_g1_i9	SVEP1_RAT^SVEP1_RAT^Q:8323-2645,H:1623-3464^27.837%ID^E:9.13e-173^RecName: Full=Sushi, von Willebrand factor type A, EGF and pentraxin domain-containing protein 1;^Eukaryota; Metazoa; Chordata; Craniata; Vertebrata; Euteleostomi; Mammalia; Eutheria; Euarchontoglires; Glires; Rodentia; Myomorpha; Muroidea; Muridae; Murinae; Rattus`SVEP1_RAT^SVEP1_RAT^Q:7849-2450,H:1638-3456^26.714%ID^E:3.13e-163^R…	.	TRINITY_DN146_c0_g1_i9.p1	1418-8497[-]	SVEP1_MOUSE^SVEP1_MOUSE^Q:59-1951,H:1627-3467^27.652%ID^E:1.94e-174^RecName: Full=Sushi, von Willebrand factor type A, EGF and pentraxin domain-containing protein 1;^Eukaryota; Metazoa; Chordata; Craniata; Vertebrata; Euteleostomi; Mammalia; Eutheria; Euarchontoglires; Glires; Rodentia; Myomorpha; Muroidea; Muridae; Murinae; Mus; Mus`SVEP1_MOUSE^SVEP1_MOUSE^Q:68-1622,H:1901-3476^28.894%ID^E:1.16e…	PF01549.29^ShK^ShK domain-like^26-62^E:2.4e-05`PF00084.26^Sushi^Sushi repeat (SCR repeat)^71-130^E:2.5e-11`PF00084.26^Sushi^Sushi repeat (SCR repeat)^139-195^E:1.1e-10`PF00084.26^Sushi^Sushi repeat (SCR repeat)^204-259^E:3.9e-06`PF00084.26^Sushi^Sushi repeat (SCR repeat)^267-322^E:4.3e-12`PF00084.26^Sushi^Sushi repeat (SCR repeat)^342-384^E:4e-06`PF00084.26^Sushi^Sushi repeat (SCR repeat)^460-500…	.	.	.	KEGG:mmu:64817	GO:0005737^cellular_component^cytoplasm`GO:0031012^cellular_component^extracellular matrix`GO:0005576^cellular_component^extracellular region`GO:0005615^cellular_component^extracellular space`GO:0016020^cellular_component^membrane`GO:0005634^cellular_component^nucleus`GO:0005509^molecular_function^calcium ion binding`GO:0003682^molecular_function^chromatin binding`GO:0005178^molecular_function^in…	GO:0005737^cellular_component^cytoplasm`GO:0031012^cellular_component^extracellular matrix`GO:0005576^cellular_component^extracellular region`GO:0005615^cellular_component^extracellular space`GO:0016020^cellular_component^membrane`GO:0005634^cellular_component^nucleus`GO:0005509^molecular_function^calcium ion binding`GO:0003682^molecular_function^chromatin binding`GO:0005178^molecular_function^in…	.	.	.	development, morphogenesis,
TRINITY_DN1486_c0_g1	TRINITY_DN1486_c0_g1_i9	MFGM_HUMAN^MFGM_HUMAN^Q:1622-1158,H:237-387^31.138%ID^E:4.7e-10^RecName: Full=Lactadherin;^Eukaryota; Metazoa; Chordata; Craniata; Vertebrata; Euteleostomi; Mammalia; Eutheria; Euarchontoglires; Primates; Haplorrhini; Catarrhini; Hominidae; Homo	.	TRINITY_DN1486_c0_g1_i9.p1	1134-2366[-]	MFGM_HUMAN^MFGM_HUMAN^Q:249-403,H:237-387^31.138%ID^E:8.79e-11^RecName: Full=Lactadherin;^Eukaryota; Metazoa; Chordata; Craniata; Vertebrata; Euteleostomi; Mammalia; Eutheria; Euarchontoglires; Primates; Haplorrhini; Catarrhini; Hominidae; Homo	PF00754.31^F5_F8_type_C^F5/8 type C domain^258-398^E:3.7e-19	.	.	.	KEGG:hsa:4240	GO:0002080^cellular_component^acrosomal membrane`GO:0062023^cellular_component^collagen-containing extracellular matrix`GO:0005788^cellular_component^endoplasmic reticulum lumen`GO:0009897^cellular_component^external side of plasma membrane`GO:0070062^cellular_component^extracellular exosome`GO:0005576^cellular_component^extracellular region`GO:0005615^cellular_component^extracellular space`GO:19…	GO:0002080^cellular_component^acrosomal membrane`GO:0062023^cellular_component^collagen-containing extracellular matrix`GO:0005788^cellular_component^endoplasmic reticulum lumen`GO:0009897^cellular_component^external side of plasma membrane`GO:0070062^cellular_component^extracellular exosome`GO:0005576^cellular_component^extracellular region`GO:0005615^cellular_component^extracellular space`GO:19…	.	.	.	apoptosis,
TRINITY_DN14935_c0_g1	TRINITY_DN14935_c0_g1_i2	EST2E_MOUSE^EST2E_MOUSE^Q:2273-636,H:24-547^33.805%ID^E:2.16e-70^RecName: Full=Pyrethroid hydrolase Ces2e;^Eukaryota; Metazoa; Chordata; Craniata; Vertebrata; Euteleostomi; Mammalia; Eutheria; Euarchontoglires; Glires; Rodentia; Myomorpha; Muroidea; Muridae; Murinae; Mus; Mus	.	TRINITY_DN14935_c0_g1_i2.p1	471-2315[-]	EST2E_MOUSE^EST2E_MOUSE^Q:2-560,H:9-547^33.22%ID^E:1.37e-75^RecName: Full=Pyrethroid hydrolase Ces2e;^Eukaryota; Metazoa; Chordata; Craniata; Vertebrata; Euteleostomi; Mammalia; Eutheria; Euarchontoglires; Glires; Rodentia; Myomorpha; Muroidea; Muridae; Murinae; Mus; Mus	PF00135.34^COesterase^Carboxylesterase family^22-545^E:1.2e-125`PF20434.4^BD-FAE^BD-FAE^123-214^E:2.8e-10`PF07859.19^Abhydrolase_3^alpha/beta hydrolase fold^126-215^E:1.4e-07	.	.	.	KEGG:mmu:234673	GO:0005783^cellular_component^endoplasmic reticulum`GO:0047376^molecular_function^all-trans-retinyl-palmitate hydrolase, all-trans-retinol forming activity`GO:0106435^molecular_function^carboxylesterase activity`GO:0102209^molecular_function^trans-permethrin hydrolase activity	GO:0005783^cellular_component^endoplasmic reticulum`GO:0047376^molecular_function^all-trans-retinyl-palmitate hydrolase, all-trans-retinol forming activity`GO:0106435^molecular_function^carboxylesterase activity`GO:0102209^molecular_function^trans-permethrin hydrolase activity	GO:0016787^molecular_function^hydrolase activity	.	.	eye+photo+retinal+retinol+visual+sox+opsin,
TRINITY_DN1497_c0_g1	TRINITY_DN1497_c0_g1_i23	INVS_CHICK^INVS_CHICK^Q:1085-2788,H:16-588^64.049%ID^E:0^RecName: Full=Inversin;^Eukaryota; Metazoa; Chordata; Craniata; Vertebrata; Euteleostomi; Archelosauria; Archosauria; Dinosauria; Saurischia; Theropoda; Coelurosauria; Aves; Neognathae; Galloanserae; Galliformes; Phasianidae; Phasianinae; Gallus`INVS_CHICK^INVS_CHICK^Q:1016-2167,H:200-548^26.41%ID^E:7.02e-20^RecName: Full=Inversin;^Eukaryot…	.	TRINITY_DN1497_c0_g1_i23.p1	830-3529[+]	INVS_CHICK^INVS_CHICK^Q:86-712,H:16-642^61.867%ID^E:0^RecName: Full=Inversin;^Eukaryota; Metazoa; Chordata; Craniata; Vertebrata; Euteleostomi; Archelosauria; Archosauria; Dinosauria; Saurischia; Theropoda; Coelurosauria; Aves; Neognathae; Galloanserae; Galliformes; Phasianidae; Phasianinae; Gallus`INVS_CHICK^INVS_CHICK^Q:63-446,H:200-548^26.41%ID^E:5.56e-21^RecName: Full=Inversin;^Eukaryota; Met…	PF12796.13^Ank_2^Ankyrin repeats (3 copies)^79-148^E:2.5e-10`PF13637.12^Ank_4^Ankyrin repeats (many copies)^88-138^E:4.1e-06`PF00023.36^Ank^Ankyrin repeat^118-148^E:4.9e-06`PF13637.12^Ank_4^Ankyrin repeats (many copies)^130-170^E:7.2e-10`PF13857.12^Ank_5^Ankyrin repeats (many copies)^137-191^E:1.3e-06`PF12796.13^Ank_2^Ankyrin repeats (3 copies)^150-206^E:1.1e-09`PF00023.36^Ank^Ankyrin repeat^151-…	.	.	.	KEGG:gga:395234	GO:0097543^cellular_component^ciliary inversin compartment`GO:0005737^cellular_component^cytoplasm`GO:0005856^cellular_component^cytoskeleton`GO:0005516^molecular_function^calmodulin binding`GO:1904108^biological_process^protein localization to ciliary inversin compartment`GO:0016055^biological_process^Wnt signaling pathway	GO:0097543^cellular_component^ciliary inversin compartment`GO:0005737^cellular_component^cytoplasm`GO:0005856^cellular_component^cytoskeleton`GO:0005516^molecular_function^calmodulin binding`GO:1904108^biological_process^protein localization to ciliary inversin compartment`GO:0016055^biological_process^Wnt signaling pathway	GO:0005515^molecular_function^protein binding	.	.	WNT,
TRINITY_DN15031_c0_g1	TRINITY_DN15031_c0_g1_i1	EFCB6_MOUSE^EFCB6_MOUSE^Q:826-3054,H:788-1511^22.85%ID^E:5.64e-28^RecName: Full=EF-hand calcium-binding domain-containing protein 6;^Eukaryota; Metazoa; Chordata; Craniata; Vertebrata; Euteleostomi; Mammalia; Eutheria; Euarchontoglires; Glires; Rodentia; Myomorpha; Muroidea; Muridae; Murinae; Mus; Mus`EFCB6_MOUSE^EFCB6_MOUSE^Q:712-3054,H:308-1042^20.295%ID^E:1.12e-11^RecName: Full=EF-hand calcium…	.	TRINITY_DN15031_c0_g1_i1.p1	193-3078[+]	EFCB6_MOUSE^EFCB6_MOUSE^Q:212-954,H:788-1511^22.85%ID^E:4.08e-28^RecName: Full=EF-hand calcium-binding domain-containing protein 6;^Eukaryota; Metazoa; Chordata; Craniata; Vertebrata; Euteleostomi; Mammalia; Eutheria; Euarchontoglires; Glires; Rodentia; Myomorpha; Muroidea; Muridae; Murinae; Mus; Mus`EFCB6_MOUSE^EFCB6_MOUSE^Q:164-544,H:73-453^22.335%ID^E:4.89e-10^RecName: Full=EF-hand calcium-bin…	PF08976.17^EF-hand_11^EF-hand domain^519-587^E:4.4e-05	.	.	.	KEGG:mmu:77627	GO:0160111^cellular_component^axonemal A tubule inner sheath`GO:0005654^cellular_component^nucleoplasm`GO:0036126^cellular_component^sperm flagellum`GO:0005509^molecular_function^calcium ion binding`GO:0030317^biological_process^flagellated sperm motility	GO:0160111^cellular_component^axonemal A tubule inner sheath`GO:0005654^cellular_component^nucleoplasm`GO:0036126^cellular_component^sperm flagellum`GO:0005509^molecular_function^calcium ion binding`GO:0030317^biological_process^flagellated sperm motility	.	.	.	testis+sperm,
TRINITY_DN1504_c0_g1	TRINITY_DN1504_c0_g1_i41	SORL_HUMAN^SORL_HUMAN^Q:5177-2427,H:1373-2214^25%ID^E:4.45e-43^RecName: Full=Sortilin-related receptor;^Eukaryota; Metazoa; Chordata; Craniata; Vertebrata; Euteleostomi; Mammalia; Eutheria; Euarchontoglires; Primates; Haplorrhini; Catarrhini; Hominidae; Homo`SORL_HUMAN^SORL_HUMAN^Q:5189-4656,H:1078-1271^32.71%ID^E:1.69e-19^RecName: Full=Sortilin-related receptor;^Eukaryota; Metazoa; Chordata; Cra…	.	TRINITY_DN1504_c0_g1_i41.p2	6444-6773[-]	LRP4_MOUSE^LRP4_MOUSE^Q:1-105,H:253-344^40.952%ID^E:7.47e-15^RecName: Full=Low-density lipoprotein receptor-related protein 4;^Eukaryota; Metazoa; Chordata; Craniata; Vertebrata; Euteleostomi; Mammalia; Eutheria; Euarchontoglires; Glires; Rodentia; Myomorpha; Muroidea; Muridae; Murinae; Mus; Mus`LRP4_MOUSE^LRP4_MOUSE^Q:1-107,H:132-225^43.519%ID^E:2.82e-10^RecName: Full=Low-density lipoprotein rec…	PF00057.23^Ldl_recept_a^Low-density lipoprotein receptor domain class A^17-53^E:1.8e-09`PF00057.23^Ldl_recept_a^Low-density lipoprotein receptor domain class A^77-107^E:2e-08	.	.	.	KEGG:mmu:228357	GO:0009986^cellular_component^cell surface`GO:0005769^cellular_component^early endosome`GO:0031901^cellular_component^early endosome membrane`GO:0005783^cellular_component^endoplasmic reticulum`GO:0005789^cellular_component^endoplasmic reticulum membrane`GO:0005768^cellular_component^endosome`GO:0010008^cellular_component^endosome membrane`GO:0070062^cellular_component^extracellular exosome`GO:00…	GO:0009986^cellular_component^cell surface`GO:0030425^cellular_component^dendrite`GO:0031594^cellular_component^neuromuscular junction`GO:0043025^cellular_component^neuronal cell body`GO:0005886^cellular_component^plasma membrane`GO:0044853^cellular_component^plasma membrane raft`GO:0014069^cellular_component^postsynaptic density`GO:0045202^cellular_component^synapse`GO:0097060^cellular_component…	GO:0005515^molecular_function^protein binding	.	.	development, neurogenesis+neural_tube, BMP,
TRINITY_DN151999_c0_g1	TRINITY_DN151999_c0_g1_i1	GPRL1_MOUSE^GPRL1_MOUSE^Q:1202-627,H:45-217^40.722%ID^E:3.1e-37^RecName: Full=GLIPR1-like protein 1 {ECO:0000305};^Eukaryota; Metazoa; Chordata; Craniata; Vertebrata; Euteleostomi; Mammalia; Eutheria; Euarchontoglires; Glires; Rodentia; Myomorpha; Muroidea; Muridae; Murinae; Mus; Mus	.	TRINITY_DN151999_c0_g1_i1.p1	3-1364[-]	GPRL1_MOUSE^GPRL1_MOUSE^Q:55-250,H:45-221^39.899%ID^E:6.23e-39^RecName: Full=GLIPR1-like protein 1 {ECO:0000305};^Eukaryota; Metazoa; Chordata; Craniata; Vertebrata; Euteleostomi; Mammalia; Eutheria; Euarchontoglires; Glires; Rodentia; Myomorpha; Muroidea; Muridae; Murinae; Mus; Mus	PF00188.32^CAP^Cysteine-rich secretory protein family^56-204^E:3.1e-19	.	.	.	KEGG:mmu:69286	GO:0001669^cellular_component^acrosomal vesicle`GO:0005576^cellular_component^extracellular region`GO:0045121^cellular_component^membrane raft`GO:0002081^cellular_component^outer acrosomal membrane`GO:0005886^cellular_component^plasma membrane`GO:0098635^cellular_component^protein complex involved in cell-cell adhesion`GO:0120212^cellular_component^sperm head-tail coupling apparatus`GO:0060090^mo…	GO:0001669^cellular_component^acrosomal vesicle`GO:0005576^cellular_component^extracellular region`GO:0045121^cellular_component^membrane raft`GO:0002081^cellular_component^outer acrosomal membrane`GO:0005886^cellular_component^plasma membrane`GO:0098635^cellular_component^protein complex involved in cell-cell adhesion`GO:0120212^cellular_component^sperm head-tail coupling apparatus`GO:0060090^mo…	.	.	.	testis+sperm,
TRINITY_DN15256_c0_g1	TRINITY_DN15256_c0_g1_i24	KI18A_HUMAN^KI18A_HUMAN^Q:246-2294,H:7-690^44.729%ID^E:2.15e-179^RecName: Full=Kinesin-like protein KIF18A;^Eukaryota; Metazoa; Chordata; Craniata; Vertebrata; Euteleostomi; Mammalia; Eutheria; Euarchontoglires; Primates; Haplorrhini; Catarrhini; Hominidae; Homo	.	TRINITY_DN15256_c0_g1_i24.p1	66-3779[+]	KI18A_HUMAN^KI18A_HUMAN^Q:61-743,H:7-690^44.602%ID^E:0^RecName: Full=Kinesin-like protein KIF18A;^Eukaryota; Metazoa; Chordata; Craniata; Vertebrata; Euteleostomi; Mammalia; Eutheria; Euarchontoglires; Primates; Haplorrhini; Catarrhini; Hominidae; Homo	PF16796.11^Microtub_bd^Microtubule binding^61-226^E:1.7e-20`PF00225.29^Kinesin^Kinesin motor domain^71-409^E:4.7e-110`PF19114.6^EsV_1_7_cys^EsV-1-7 cysteine-rich motif^1063-1078^E:0.4	.	.	.	KEGG:hsa:81930	GO:0005901^cellular_component^caveola`GO:0005813^cellular_component^centrosome`GO:0005737^cellular_component^cytoplasm`GO:0005829^cellular_component^cytosol`GO:0005871^cellular_component^kinesin complex`GO:0000776^cellular_component^kinetochore`GO:0005828^cellular_component^kinetochore microtubule`GO:0015630^cellular_component^microtubule cytoskeleton`GO:0061673^cellular_component^mitotic spindle…	GO:0005901^cellular_component^caveola`GO:0005813^cellular_component^centrosome`GO:0005737^cellular_component^cytoplasm`GO:0005829^cellular_component^cytosol`GO:0005871^cellular_component^kinesin complex`GO:0000776^cellular_component^kinetochore`GO:0005828^cellular_component^kinetochore microtubule`GO:0015630^cellular_component^microtubule cytoskeleton`GO:0061673^cellular_component^mitotic spindle…	GO:0008017^molecular_function^microtubule binding`GO:0003777^molecular_function^microtubule motor activity`GO:0005524^molecular_function^ATP binding`GO:0007018^biological_process^microtubule-based movement	.	.	development,
TRINITY_DN15332_c0_g1	TRINITY_DN15332_c0_g1_i3	FOXQ1_RAT^FOXQ1_RAT^Q:2487-2182,H:104-205^77.451%ID^E:3.44e-51^RecName: Full=Forkhead box protein Q1;^Eukaryota; Metazoa; Chordata; Craniata; Vertebrata; Euteleostomi; Mammalia; Eutheria; Euarchontoglires; Glires; Rodentia; Myomorpha; Muroidea; Muridae; Murinae; Rattus	.	TRINITY_DN15332_c0_g1_i3.p1	1540-2709[-]	FOXQ1_RAT^FOXQ1_RAT^Q:75-176,H:104-205^77.451%ID^E:5.37e-55^RecName: Full=Forkhead box protein Q1;^Eukaryota; Metazoa; Chordata; Craniata; Vertebrata; Euteleostomi; Mammalia; Eutheria; Euarchontoglires; Glires; Rodentia; Myomorpha; Muroidea; Muridae; Murinae; Rattus	PF00250.24^Forkhead^Forkhead domain^85-169^E:2e-31	.	.	.	.	GO:0005634^cellular_component^nucleus`GO:0000981^molecular_function^DNA-binding transcription factor activity, RNA polymerase II-specific`GO:0001227^molecular_function^DNA-binding transcription repressor activity, RNA polymerase II-specific`GO:0000978^molecular_function^RNA polymerase II cis-regulatory region sequence-specific DNA binding`GO:1990837^molecular_function^sequence-specific double-str…	GO:0005634^cellular_component^nucleus`GO:0000981^molecular_function^DNA-binding transcription factor activity, RNA polymerase II-specific`GO:0001227^molecular_function^DNA-binding transcription repressor activity, RNA polymerase II-specific`GO:0000978^molecular_function^RNA polymerase II cis-regulatory region sequence-specific DNA binding`GO:1990837^molecular_function^sequence-specific double-str…	GO:0003700^molecular_function^DNA-binding transcription factor activity`GO:0043565^molecular_function^sequence-specific DNA binding`GO:0006355^biological_process^regulation of DNA-templated transcription	.	.	morphogenesis, fox, apoptosis,
TRINITY_DN15379_c0_g1	TRINITY_DN15379_c0_g1_i24	CHIA_BOVIN^CHIA_BOVIN^Q:4126-2999,H:22-387^43.386%ID^E:1.4e-91^RecName: Full=Acidic mammalian chitinase;^Eukaryota; Metazoa; Chordata; Craniata; Vertebrata; Euteleostomi; Mammalia; Eutheria; Laurasiatheria; Artiodactyla; Ruminantia; Pecora; Bovidae; Bovinae; Bos	.	TRINITY_DN15379_c0_g1_i24.p1	2888-4240[-]	CHIT1_HUMAN^CHIT1_HUMAN^Q:14-414,H:8-385^41.542%ID^E:6.64e-107^RecName: Full=Chitotriosidase-1;^Eukaryota; Metazoa; Chordata; Craniata; Vertebrata; Euteleostomi; Mammalia; Eutheria; Euarchontoglires; Primates; Haplorrhini; Catarrhini; Hominidae; Homo	PF00704.34^Glyco_hydro_18^Glycosyl hydrolases family 18^41-392^E:1.4e-87	.	.	.	KEGG:hsa:1118	GO:0005737^cellular_component^cytoplasm`GO:0005576^cellular_component^extracellular region`GO:0005615^cellular_component^extracellular space`GO:0008061^molecular_function^chitin binding`GO:0004568^molecular_function^chitinase activity`GO:0006915^biological_process^apoptotic process`GO:0006032^biological_process^chitin catabolic process`GO:0002376^biological_process^immune system process`GO:000027…	GO:0005576^cellular_component^extracellular region`GO:0005615^cellular_component^extracellular space`GO:0005764^cellular_component^lysosome`GO:0035580^cellular_component^specific granule lumen`GO:1904724^cellular_component^tertiary granule lumen`GO:0008061^molecular_function^chitin binding`GO:0004568^molecular_function^chitinase activity`GO:0008843^molecular_function^endochitinase activity`GO:000…	GO:0005975^biological_process^carbohydrate metabolic process	.	.	apoptosis,
TRINITY_DN15386_c0_g1	TRINITY_DN15386_c0_g1_i2	NOTC1_XENTR^NOTC1_XENTR^Q:1263-868,H:641-787^33.766%ID^E:6.52e-16^RecName: Full=Neurogenic locus notch homolog protein 1;^Eukaryota; Metazoa; Chordata; Craniata; Vertebrata; Euteleostomi; Amphibia; Batrachia; Anura; Pipoidea; Pipidae; Xenopodinae; Xenopus; Silurana`NOTC1_XENTR^NOTC1_XENTR^Q:1278-862,H:711-867^31.21%ID^E:1.14e-12^RecName: Full=Neurogenic locus notch homolog protein 1;^Eukaryota; M…	.	TRINITY_DN15386_c0_g1_i2.p1	805-2184[-]	NOTC1_DANRE^NOTC1_DANRE^Q:303-441,H:597-750^30.726%ID^E:5.98e-18^RecName: Full=Neurogenic locus notch homolog protein 1;^Eukaryota; Metazoa; Chordata; Craniata; Vertebrata; Euteleostomi; Actinopterygii; Neopterygii; Teleostei; Ostariophysi; Cypriniformes; Danionidae; Danioninae; Danio`NOTC1_DANRE^NOTC1_DANRE^Q:308-441,H:640-788^31.544%ID^E:7.6e-18^RecName: Full=Neurogenic locus notch homolog prot…	.	.	.	.	KEGG:dre:30718	GO:0005634^cellular_component^nucleus`GO:0005886^cellular_component^plasma membrane`GO:0005509^molecular_function^calcium ion binding`GO:0038023^molecular_function^signaling receptor activity`GO:0001525^biological_process^angiogenesis`GO:0030154^biological_process^cell differentiation`GO:0060271^biological_process^cilium assembly`GO:0061314^biological_process^Notch signaling involved in heart dev…	GO:0005634^cellular_component^nucleus`GO:0005886^cellular_component^plasma membrane`GO:0005509^molecular_function^calcium ion binding`GO:0005112^molecular_function^Notch binding`GO:0038023^molecular_function^signaling receptor activity`GO:0001525^biological_process^angiogenesis`GO:0009952^biological_process^anterior/posterior pattern specification`GO:0060271^biological_process^cilium assembly`GO:…	.	.	.	development, Notch,
TRINITY_DN1558_c1_g1	TRINITY_DN1558_c1_g1_i20	FAT4_MOUSE^FAT4_MOUSE^Q:515-321,H:3850-3918^42.029%ID^E:5.11e-10^RecName: Full=Protocadherin Fat 4;^Eukaryota; Metazoa; Chordata; Craniata; Vertebrata; Euteleostomi; Mammalia; Eutheria; Euarchontoglires; Glires; Rodentia; Myomorpha; Muroidea; Muridae; Murinae; Mus; Mus	.	.	.	.	.	.	.	.	KEGG:mmu:329628	GO:0045177^cellular_component^apical part of cell`GO:0005886^cellular_component^plasma membrane`GO:0005509^molecular_function^calcium ion binding`GO:0001658^biological_process^branching involved in ureteric bud morphogenesis`GO:0021987^biological_process^cerebral cortex development`GO:0072137^biological_process^condensed mesenchymal cell proliferation`GO:0048565^biological_process^digestive tract…	.	.	.	.	development, morphogenesis, neurogenesis+neural_tube, proliferation, Notch,
TRINITY_DN1558_c1_g1	TRINITY_DN1558_c1_g1_i22	FAT4_MOUSE^FAT4_MOUSE^Q:392-198,H:3850-3918^42.029%ID^E:1.62e-10^RecName: Full=Protocadherin Fat 4;^Eukaryota; Metazoa; Chordata; Craniata; Vertebrata; Euteleostomi; Mammalia; Eutheria; Euarchontoglires; Glires; Rodentia; Myomorpha; Muroidea; Muridae; Murinae; Mus; Mus	.	.	.	.	.	.	.	.	KEGG:mmu:329628	GO:0045177^cellular_component^apical part of cell`GO:0005886^cellular_component^plasma membrane`GO:0005509^molecular_function^calcium ion binding`GO:0001658^biological_process^branching involved in ureteric bud morphogenesis`GO:0021987^biological_process^cerebral cortex development`GO:0072137^biological_process^condensed mesenchymal cell proliferation`GO:0048565^biological_process^digestive tract…	.	.	.	.	development, morphogenesis, neurogenesis+neural_tube, proliferation, Notch,
TRINITY_DN1586_c1_g1	TRINITY_DN1586_c1_g1_i14	NDUS2_RAT^NDUS2_RAT^Q:4503-3328,H:72-463^81.378%ID^E:0^RecName: Full=NADH dehydrogenase [ubiquinone] iron-sulfur protein 2, mitochondrial;^Eukaryota; Metazoa; Chordata; Craniata; Vertebrata; Euteleostomi; Mammalia; Eutheria; Euarchontoglires; Glires; Rodentia; Myomorpha; Muroidea; Muridae; Murinae; Rattus	.	TRINITY_DN1586_c1_g1_i14.p1	3325-4287[-]	NDUS2_RAT^NDUS2_RAT^Q:1-320,H:144-463^81.562%ID^E:0^RecName: Full=NADH dehydrogenase [ubiquinone] iron-sulfur protein 2, mitochondrial;^Eukaryota; Metazoa; Chordata; Craniata; Vertebrata; Euteleostomi; Mammalia; Eutheria; Euarchontoglires; Glires; Rodentia; Myomorpha; Muroidea; Muridae; Murinae; Rattus	PF00346.24^Complex1_49kDa^Respiratory-chain NADH dehydrogenase, 49 Kd subunit^50-320^E:3.4e-130	.	.	.	KEGG:rno:289218	GO:0005743^cellular_component^mitochondrial inner membrane`GO:0005739^cellular_component^mitochondrion`GO:0005654^cellular_component^nucleoplasm`GO:0045271^cellular_component^respiratory chain complex I`GO:0051539^molecular_function^4 iron, 4 sulfur cluster binding`GO:0046872^molecular_function^metal ion binding`GO:0051287^molecular_function^NAD binding`GO:0008137^molecular_function^NADH dehydrog…	GO:0005743^cellular_component^mitochondrial inner membrane`GO:0005739^cellular_component^mitochondrion`GO:0005654^cellular_component^nucleoplasm`GO:0045271^cellular_component^respiratory chain complex I`GO:0051539^molecular_function^4 iron, 4 sulfur cluster binding`GO:0046872^molecular_function^metal ion binding`GO:0051287^molecular_function^NAD binding`GO:0008137^molecular_function^NADH dehydrog…	GO:0016651^molecular_function^oxidoreductase activity, acting on NAD(P)H`GO:0048038^molecular_function^quinone binding`GO:0051287^molecular_function^NAD binding	.	.	neurogenesis+neural_tube, proliferation,
TRINITY_DN1629_c1_g1	TRINITY_DN1629_c1_g1_i6	SFRP3_CHICK^SFRP3_CHICK^Q:1004-1792,H:27-288^42.007%ID^E:9.14e-69^RecName: Full=Secreted frizzled-related protein 3;^Eukaryota; Metazoa; Chordata; Craniata; Vertebrata; Euteleostomi; Archelosauria; Archosauria; Dinosauria; Saurischia; Theropoda; Coelurosauria; Aves; Neognathae; Galloanserae; Galliformes; Phasianidae; Phasianinae; Gallus	.	TRINITY_DN1629_c1_g1_i6.p1	857-1912[+]	SFRP3_CHICK^SFRP3_CHICK^Q:50-329,H:27-300^40.909%ID^E:1.15e-74^RecName: Full=Secreted frizzled-related protein 3;^Eukaryota; Metazoa; Chordata; Craniata; Vertebrata; Euteleostomi; Archelosauria; Archosauria; Dinosauria; Saurischia; Theropoda; Coelurosauria; Aves; Neognathae; Galloanserae; Galliformes; Phasianidae; Phasianinae; Gallus	PF01392.28^Fz^Fz domain^50-156^E:2.1e-30`PF01759.27^NTR^UNC-6/NTR/C345C module^208-305^E:8.7e-14	.	.	.	KEGG:gga:395545	GO:0005737^cellular_component^cytoplasm`GO:0005615^cellular_component^extracellular space`GO:0017147^molecular_function^Wnt-protein binding`GO:0060070^biological_process^canonical Wnt signaling pathway`GO:0090103^biological_process^cochlea morphogenesis`GO:0060029^biological_process^convergent extension involved in organogenesis`GO:0002064^biological_process^epithelial cell development`GO:0070365…	GO:0005737^cellular_component^cytoplasm`GO:0005615^cellular_component^extracellular space`GO:0017147^molecular_function^Wnt-protein binding`GO:0060070^biological_process^canonical Wnt signaling pathway`GO:0090103^biological_process^cochlea morphogenesis`GO:0060029^biological_process^convergent extension involved in organogenesis`GO:0002064^biological_process^epithelial cell development`GO:0070365…	GO:0005515^molecular_function^protein binding	.	.	development, morphogenesis, proliferation, WNT, apoptosis,
TRINITY_DN1638_c0_g1	TRINITY_DN1638_c0_g1_i18	KI21B_RAT^KI21B_RAT^Q:256-3324,H:6-1042^51.263%ID^E:0^RecName: Full=Kinesin-like protein KIF21B {ECO:0000305};^Eukaryota; Metazoa; Chordata; Craniata; Vertebrata; Euteleostomi; Mammalia; Eutheria; Euarchontoglires; Glires; Rodentia; Myomorpha; Muroidea; Muridae; Murinae; Rattus`KI21B_RAT^KI21B_RAT^Q:4303-5373,H:1248-1614^47.043%ID^E:2.09e-94^RecName: Full=Kinesin-like protein KIF21B {ECO:0000305}…	.	TRINITY_DN1638_c0_g1_i18.p1	238-5409[+]	KI21A_HUMAN^KI21A_HUMAN^Q:1-1709,H:1-1651^46.266%ID^E:0^RecName: Full=Kinesin-like protein KIF21A;^Eukaryota; Metazoa; Chordata; Craniata; Vertebrata; Euteleostomi; Mammalia; Eutheria; Euarchontoglires; Primates; Haplorrhini; Catarrhini; Hominidae; Homo	PF16796.11^Microtub_bd^Microtubule binding^9-160^E:2.1e-24`PF00225.29^Kinesin^Kinesin motor domain^15-374^E:2.5e-107`PF23204.1^KIF21A_2nd^KIF21A-like domain^425-512^E:1.2e-19`PF23203.1^KIF21A^KIF21A-like domain^892-1047^E:8.4e-56`PF00400.38^WD40^WD domain, G-beta repeat^1394-1426^E:0.00038`PF00400.38^WD40^WD domain, G-beta repeat^1507-1532^E:0.073`PF00400.38^WD40^WD domain, G-beta repeat^1640-167…	.	.	.	KEGG:hsa:55605	GO:0032839^cellular_component^dendrite cytoplasm`GO:0098978^cellular_component^glutamatergic synapse`GO:0030426^cellular_component^growth cone`GO:0005871^cellular_component^kinesin complex`GO:0005874^cellular_component^microtubule`GO:0098845^cellular_component^postsynaptic endosome`GO:0005524^molecular_function^ATP binding`GO:0016887^molecular_function^ATP hydrolysis activity`GO:0008017^molecular…	GO:1904115^cellular_component^axon cytoplasm`GO:0044295^cellular_component^axonal growth cone`GO:0005938^cellular_component^cell cortex`GO:0005829^cellular_component^cytosol`GO:0030425^cellular_component^dendrite`GO:0005871^cellular_component^kinesin complex`GO:0005874^cellular_component^microtubule`GO:0098793^cellular_component^presynapse`GO:0071532^molecular_function^ankyrin repeat binding`GO:0…	GO:0008017^molecular_function^microtubule binding`GO:0003777^molecular_function^microtubule motor activity`GO:0005524^molecular_function^ATP binding`GO:0007018^biological_process^microtubule-based movement`GO:0005515^molecular_function^protein binding	.	.	development,
TRINITY_DN16508_c1_g1	TRINITY_DN16508_c1_g1_i25	PRD14_HUMAN^PRD14_HUMAN^Q:1576-1319,H:295-379^34.884%ID^E:1.01e-07^RecName: Full=PR domain zinc finger protein 14;^Eukaryota; Metazoa; Chordata; Craniata; Vertebrata; Euteleostomi; Mammalia; Eutheria; Euarchontoglires; Primates; Haplorrhini; Catarrhini; Hominidae; Homo	.	TRINITY_DN16508_c1_g1_i25.p1	1265-1972[-]	PRD14_HUMAN^PRD14_HUMAN^Q:133-218,H:295-379^34.884%ID^E:5.86e-09^RecName: Full=PR domain zinc finger protein 14;^Eukaryota; Metazoa; Chordata; Craniata; Vertebrata; Euteleostomi; Mammalia; Eutheria; Euarchontoglires; Primates; Haplorrhini; Catarrhini; Hominidae; Homo	PF00856.33^SET^SET domain^42-206^E:1.9e-08`PF21549.2^PRDM2_PR^PR domain zinc finger protein 2, PR domain^133-215^E:5.4e-19	.	.	.	KEGG:hsa:63978	GO:0043231^cellular_component^intracellular membrane-bounded organelle`GO:0005654^cellular_component^nucleoplasm`GO:0005634^cellular_component^nucleus`GO:0031490^molecular_function^chromatin DNA binding`GO:1990226^molecular_function^histone methyltransferase binding`GO:0046872^molecular_function^metal ion binding`GO:0008168^molecular_function^methyltransferase activity`GO:0141107^molecular_functi…	GO:0043231^cellular_component^intracellular membrane-bounded organelle`GO:0005654^cellular_component^nucleoplasm`GO:0005634^cellular_component^nucleus`GO:0031490^molecular_function^chromatin DNA binding`GO:1990226^molecular_function^histone methyltransferase binding`GO:0046872^molecular_function^metal ion binding`GO:0008168^molecular_function^methyltransferase activity`GO:0141107^molecular_functi…	GO:0005515^molecular_function^protein binding	.	.	testis+sperm, germ-line, morphogenesis,
TRINITY_DN1650_c0_g1	TRINITY_DN1650_c0_g1_i13	VDRB_DANRE^VDRB_DANRE^Q:2884-1772,H:21-417^26.75%ID^E:7.44e-38^RecName: Full=Vitamin D3 receptor B;^Eukaryota; Metazoa; Chordata; Craniata; Vertebrata; Euteleostomi; Actinopterygii; Neopterygii; Teleostei; Ostariophysi; Cypriniformes; Danionidae; Danioninae; Danio	.	TRINITY_DN1650_c0_g1_i13.p1	1742-4006[-]	VDRB_DANRE^VDRB_DANRE^Q:375-745,H:21-417^27.97%ID^E:3e-40^RecName: Full=Vitamin D3 receptor B;^Eukaryota; Metazoa; Chordata; Craniata; Vertebrata; Euteleostomi; Actinopterygii; Neopterygii; Teleostei; Ostariophysi; Cypriniformes; Danionidae; Danioninae; Danio	PF00105.24^zf-C4^Double treble clef zinc finger, C4 type^375-442^E:1.6e-18`PF00104.35^Hormone_recep^Ligand-binding domain of nuclear hormone receptor^556-732^E:1.2e-15	.	.	.	KEGG:dre:564511	GO:0005737^cellular_component^cytoplasm`GO:0005634^cellular_component^nucleus`GO:0004879^molecular_function^nuclear receptor activity`GO:0000978^molecular_function^RNA polymerase II cis-regulatory region sequence-specific DNA binding`GO:0008270^molecular_function^zinc ion binding`GO:0030154^biological_process^cell differentiation`GO:0048701^biological_process^embryonic cranial skeleton morphogene…	GO:0005737^cellular_component^cytoplasm`GO:0005634^cellular_component^nucleus`GO:0004879^molecular_function^nuclear receptor activity`GO:0000978^molecular_function^RNA polymerase II cis-regulatory region sequence-specific DNA binding`GO:0008270^molecular_function^zinc ion binding`GO:0030154^biological_process^cell differentiation`GO:0048701^biological_process^embryonic cranial skeleton morphogene…	GO:0003700^molecular_function^DNA-binding transcription factor activity`GO:0008270^molecular_function^zinc ion binding`GO:0043565^molecular_function^sequence-specific DNA binding`GO:0006355^biological_process^regulation of DNA-templated transcription	.	.	development, morphogenesis, embryonic,
TRINITY_DN1698_c2_g1	TRINITY_DN1698_c2_g1_i1	GRN_CAVPO^GRN_CAVPO^Q:1361-768,H:126-283^33.333%ID^E:7.23e-20^RecName: Full=Progranulin {ECO:0000250|UniProtKB:P28799};^Eukaryota; Metazoa; Chordata; Craniata; Vertebrata; Euteleostomi; Mammalia; Eutheria; Euarchontoglires; Glires; Rodentia; Hystricomorpha; Caviidae; Cavia`GRN_CAVPO^GRN_CAVPO^Q:1364-1140,H:221-291^44%ID^E:1.31e-10^RecName: Full=Progranulin {ECO:0000250|UniProtKB:P28799};^Eukaryot…	.	TRINITY_DN1698_c2_g1_i1.p1	687-1544[-]	GRN_CAVPO^GRN_CAVPO^Q:62-259,H:126-283^33.838%ID^E:1.78e-22^RecName: Full=Progranulin {ECO:0000250|UniProtKB:P28799};^Eukaryota; Metazoa; Chordata; Craniata; Vertebrata; Euteleostomi; Mammalia; Eutheria; Euarchontoglires; Glires; Rodentia; Hystricomorpha; Caviidae; Cavia`GRN_CAVPO^GRN_CAVPO^Q:61-135,H:221-291^44%ID^E:3.39e-11^RecName: Full=Progranulin {ECO:0000250|UniProtKB:P28799};^Eukaryota; Me…	PF00396.23^Granulin^Granulin^74-115^E:1.7e-13`PF00396.23^Granulin^Granulin^210-251^E:9.6e-11	.	.	.	.	GO:0005783^cellular_component^endoplasmic reticulum`GO:0005576^cellular_component^extracellular region`GO:0005615^cellular_component^extracellular space`GO:0005794^cellular_component^Golgi apparatus`GO:0005770^cellular_component^late endosome`GO:0005765^cellular_component^lysosomal membrane`GO:0005764^cellular_component^lysosome`GO:0016020^cellular_component^membrane`GO:0005886^cellular_component…	GO:0005783^cellular_component^endoplasmic reticulum`GO:0005576^cellular_component^extracellular region`GO:0005615^cellular_component^extracellular space`GO:0005794^cellular_component^Golgi apparatus`GO:0005770^cellular_component^late endosome`GO:0005765^cellular_component^lysosomal membrane`GO:0005764^cellular_component^lysosome`GO:0016020^cellular_component^membrane`GO:0005886^cellular_component…	.	.	.	proliferation, apoptosis,
TRINITY_DN1711_c1_g1	TRINITY_DN1711_c1_g1_i10	TGM1_CANLF^TGM1_CANLF^Q:4105-1988,H:83-784^39.499%ID^E:2.13e-157^RecName: Full=Protein-glutamine gamma-glutamyltransferase K;^Eukaryota; Metazoa; Chordata; Craniata; Vertebrata; Euteleostomi; Mammalia; Eutheria; Laurasiatheria; Carnivora; Caniformia; Canidae; Canis	.	TRINITY_DN1711_c1_g1_i10.p1	1973-4249[-]	TGM1_MOUSE^TGM1_MOUSE^Q:75-754,H:114-785^40.058%ID^E:6e-166^RecName: Full=Protein-glutamine gamma-glutamyltransferase K;^Eukaryota; Metazoa; Chordata; Craniata; Vertebrata; Euteleostomi; Mammalia; Eutheria; Euarchontoglires; Glires; Rodentia; Myomorpha; Muroidea; Muridae; Murinae; Mus; Mus	PF00868.26^Transglut_N^Transglutaminase family^78-191^E:1.9e-30`PF01841.25^Transglut_core^Transglutaminase-like superfamily^334-428^E:1.3e-12`PF00927.28^Transglut_C^Transglutaminase family, C-terminal ig like domain^658-755^E:1.4e-09	.	.	.	KEGG:mmu:21816	GO:0016020^cellular_component^membrane`GO:0046872^molecular_function^metal ion binding`GO:0003810^molecular_function^protein-glutamine gamma-glutamyltransferase activity`GO:0031424^biological_process^keratinization`GO:0018149^biological_process^peptide cross-linking`GO:0045787^biological_process^positive regulation of cell cycle`GO:0010838^biological_process^positive regulation of keratinocyte pr…	GO:0005912^cellular_component^adherens junction`GO:0016020^cellular_component^membrane`GO:0046872^molecular_function^metal ion binding`GO:0003810^molecular_function^protein-glutamine gamma-glutamyltransferase activity`GO:0009887^biological_process^animal organ morphogenesis`GO:0031424^biological_process^keratinization`GO:0018149^biological_process^peptide cross-linking`GO:0045787^biological_proce…	GO:0018149^biological_process^peptide cross-linking`GO:0003810^molecular_function^protein-glutamine gamma-glutamyltransferase activity	.	.	proliferation, cell cycle,
TRINITY_DN1748_c0_g1	TRINITY_DN1748_c0_g1_i1	S17B3_XENLA^S17B3_XENLA^Q:803-1075,H:27-120^65.263%ID^E:9.47e-30^RecName: Full=Transcription factor Sox-17-beta.3;^Eukaryota; Metazoa; Chordata; Craniata; Vertebrata; Euteleostomi; Amphibia; Batrachia; Anura; Pipoidea; Pipidae; Xenopodinae; Xenopus; Xenopus	.	TRINITY_DN1748_c0_g1_i1.p1	593-2200[+]	S17B3_XENLA^S17B3_XENLA^Q:71-201,H:27-162^59.42%ID^E:5.82e-43^RecName: Full=Transcription factor Sox-17-beta.3;^Eukaryota; Metazoa; Chordata; Craniata; Vertebrata; Euteleostomi; Amphibia; Batrachia; Anura; Pipoidea; Pipidae; Xenopodinae; Xenopus; Xenopus	PF09011.16^HMG_box_2^HMG-box domain^98-166^E:5.4e-09`PF00505.25^HMG_box^HMG (high mobility group) box^100-167^E:2.8e-23	.	.	.	KEGG:xla:100049782	GO:0005634^cellular_component^nucleus`GO:0000981^molecular_function^DNA-binding transcription factor activity, RNA polymerase II-specific`GO:0000978^molecular_function^RNA polymerase II cis-regulatory region sequence-specific DNA binding`GO:0030154^biological_process^cell differentiation`GO:0007369^biological_process^gastrulation`GO:0000122^biological_process^negative regulation of transcription …	GO:0005634^cellular_component^nucleus`GO:0000981^molecular_function^DNA-binding transcription factor activity, RNA polymerase II-specific`GO:0000978^molecular_function^RNA polymerase II cis-regulatory region sequence-specific DNA binding`GO:0030154^biological_process^cell differentiation`GO:0007369^biological_process^gastrulation`GO:0000122^biological_process^negative regulation of transcription …	.	.	.	WNT,
TRINITY_DN1759_c1_g1	TRINITY_DN1759_c1_g1_i13	RTN4R_HUMAN^RTN4R_HUMAN^Q:2786-1971,H:107-380^27.273%ID^E:4.78e-15^RecName: Full=Reticulon-4 receptor;^Eukaryota; Metazoa; Chordata; Craniata; Vertebrata; Euteleostomi; Mammalia; Eutheria; Euarchontoglires; Primates; Haplorrhini; Catarrhini; Hominidae; Homo	.	TRINITY_DN1759_c1_g1_i13.p1	1593-3941[-]	CPN2_MOUSE^CPN2_MOUSE^Q:183-577,H:72-438^28.747%ID^E:2.61e-27^RecName: Full=Carboxypeptidase N subunit 2;^Eukaryota; Metazoa; Chordata; Craniata; Vertebrata; Euteleostomi; Mammalia; Eutheria; Euarchontoglires; Glires; Rodentia; Myomorpha; Muroidea; Muridae; Murinae; Mus; Mus`CPN2_MOUSE^CPN2_MOUSE^Q:127-491,H:54-395^27.642%ID^E:9.06e-18^RecName: Full=Carboxypeptidase N subunit 2;^Eukaryota; Metazo…	PF00560.39^LRR_1^Leucine Rich Repeat^123-145^E:830`PF00560.39^LRR_1^Leucine Rich Repeat^154-167^E:24000`PF13306.12^LRR_5^BspA type Leucine rich repeat region (6 copies)^160-208^E:0.23`PF13306.12^LRR_5^BspA type Leucine rich repeat region (6 copies)^326-443^E:8.9e-10`PF13855.12^LRR_8^Leucine rich repeat^337-396^E:3.3e-13`PF00560.39^LRR_1^Leucine Rich Repeat^338-359^E:3800`PF00560.39^LRR_1^Leucine …	.	.	.	KEGG:mmu:71756	GO:0044295^cellular_component^axonal growth cone`GO:0009986^cellular_component^cell surface`GO:0043198^cellular_component^dendritic shaft`GO:0005783^cellular_component^endoplasmic reticulum`GO:0009897^cellular_component^external side of plasma membrane`GO:0070062^cellular_component^extracellular exosome`GO:0098978^cellular_component^glutamatergic synapse`GO:0045121^cellular_component^membrane raf…	GO:0062023^cellular_component^collagen-containing extracellular matrix`GO:0005576^cellular_component^extracellular region`GO:0005886^cellular_component^plasma membrane`GO:0098662^biological_process^inorganic cation transmembrane transport`GO:0030001^biological_process^metal ion transport`GO:0098655^biological_process^monoatomic cation transmembrane transport	GO:0005515^molecular_function^protein binding	.	.	development,
TRINITY_DN17807_c1_g1	TRINITY_DN17807_c1_g1_i9	OPSX_HUMAN^OPSX_HUMAN^Q:2386-1523,H:18-311^29.831%ID^E:4.81e-31^RecName: Full=Visual pigment-like receptor peropsin;^Eukaryota; Metazoa; Chordata; Craniata; Vertebrata; Euteleostomi; Mammalia; Eutheria; Euarchontoglires; Primates; Haplorrhini; Catarrhini; Hominidae; Homo	.	TRINITY_DN17807_c1_g1_i9.p1	1196-2497[-]	OPSX_HUMAN^OPSX_HUMAN^Q:38-325,H:18-311^29.831%ID^E:8.54e-41^RecName: Full=Visual pigment-like receptor peropsin;^Eukaryota; Metazoa; Chordata; Craniata; Vertebrata; Euteleostomi; Mammalia; Eutheria; Euarchontoglires; Primates; Haplorrhini; Catarrhini; Hominidae; Homo	PF00001.26^7tm_1^7 transmembrane receptor (rhodopsin family)^63-307^E:1.3e-34	.	.	.	KEGG:hsa:10692	GO:0001750^cellular_component^photoreceptor outer segment`GO:0005886^cellular_component^plasma membrane`GO:0008020^molecular_function^G protein-coupled photoreceptor activity`GO:0004930^molecular_function^G protein-coupled receptor activity`GO:0071482^biological_process^cellular response to light stimulus`GO:0007186^biological_process^G protein-coupled receptor signaling pathway`GO:0007602^biolog…	GO:0001750^cellular_component^photoreceptor outer segment`GO:0005886^cellular_component^plasma membrane`GO:0008020^molecular_function^G protein-coupled photoreceptor activity`GO:0004930^molecular_function^G protein-coupled receptor activity`GO:0071482^biological_process^cellular response to light stimulus`GO:0007186^biological_process^G protein-coupled receptor signaling pathway`GO:0007602^biolog…	GO:0004930^molecular_function^G protein-coupled receptor activity`GO:0007186^biological_process^G protein-coupled receptor signaling pathway`GO:0016020^cellular_component^membrane	.	.	eye+photo+retinal+retinol+visual+sox+opsin,
TRINITY_DN1781_c0_g1	TRINITY_DN1781_c0_g1_i2	NOTC1_XENTR^NOTC1_XENTR^Q:2167-3930,H:407-943^26.929%ID^E:1.32e-43^RecName: Full=Neurogenic locus notch homolog protein 1;^Eukaryota; Metazoa; Chordata; Craniata; Vertebrata; Euteleostomi; Amphibia; Batrachia; Anura; Pipoidea; Pipidae; Xenopodinae; Xenopus; Silurana`NOTC1_XENTR^NOTC1_XENTR^Q:2185-3924,H:679-1217^28.209%ID^E:5.62e-39^RecName: Full=Neurogenic locus notch homolog protein 1;^Eukaryot…	.	TRINITY_DN1781_c0_g1_i2.p1	418-8493[+]	NOTC2_RAT^NOTC2_RAT^Q:590-1171,H:647-1224^29.154%ID^E:7.5e-46^RecName: Full=Neurogenic locus notch homolog protein 2 {ECO:0000250|UniProtKB:Q04721};^Eukaryota; Metazoa; Chordata; Craniata; Vertebrata; Euteleostomi; Mammalia; Eutheria; Euarchontoglires; Glires; Rodentia; Myomorpha; Muroidea; Muridae; Murinae; Rattus`NOTC2_RAT^NOTC2_RAT^Q:596-1205,H:307-858^28.165%ID^E:5.99e-45^RecName: Full=Neurog…	PF00431.26^CUB^CUB domain^32-99^E:1.1e-11`PF00431.26^CUB^CUB domain^465-583^E:7e-19`PF00008.33^EGF^EGF-like domain^629-658^E:2e-07`PF12661.13^hEGF^Human growth factor-like EGF^634-655^E:0.003`PF00431.26^CUB^CUB domain^666-774^E:1.6e-19`PF23062.1^CUB_M02D8_5_3rd^M02D8_5-like, third CUB domain^672-772^E:2e-09`PF00008.33^EGF^EGF-like domain^781-809^E:0.00016`PF12661.13^hEGF^Human growth factor-like …	.	.	.	KEGG:xtr:100037842	GO:0005634^cellular_component^nucleus`GO:0005886^cellular_component^plasma membrane`GO:0005509^molecular_function^calcium ion binding`GO:0038023^molecular_function^signaling receptor activity`GO:0001525^biological_process^angiogenesis`GO:0030154^biological_process^cell differentiation`GO:0060271^biological_process^cilium assembly`GO:0061314^biological_process^Notch signaling involved in heart dev…	GO:0009986^cellular_component^cell surface`GO:0005929^cellular_component^cilium`GO:0005829^cellular_component^cytosol`GO:0005576^cellular_component^extracellular region`GO:0098978^cellular_component^glutamatergic synapse`GO:0005634^cellular_component^nucleus`GO:0005886^cellular_component^plasma membrane`GO:0098839^cellular_component^postsynaptic density membrane`GO:0043235^cellular_component^rece…	GO:0005230^molecular_function^extracellular ligand-gated monoatomic ion channel activity`GO:0006811^biological_process^monoatomic ion transport`GO:0016020^cellular_component^membrane	.	.	development, Notch,
TRINITY_DN1788_c0_g1	TRINITY_DN1788_c0_g1_i7	ZAN_PIG^ZAN_PIG^Q:962-2143,H:1171-1540^31.358%ID^E:8.14e-43^RecName: Full=Zonadhesin;^Eukaryota; Metazoa; Chordata; Craniata; Vertebrata; Euteleostomi; Mammalia; Eutheria; Laurasiatheria; Artiodactyla; Suina; Suidae; Sus`ZAN_PIG^ZAN_PIG^Q:905-2149,H:773-1153^28.132%ID^E:1.86e-34^RecName: Full=Zonadhesin;^Eukaryota; Metazoa; Chordata; Craniata; Vertebrata; Euteleostomi; Mammalia; Eutheria; Laurasi…	.	TRINITY_DN1788_c0_g1_i7.p1	2-2281[+]	ZAN_PIG^ZAN_PIG^Q:321-714,H:1171-1540^31.852%ID^E:6.13e-45^RecName: Full=Zonadhesin;^Eukaryota; Metazoa; Chordata; Craniata; Vertebrata; Euteleostomi; Mammalia; Eutheria; Laurasiatheria; Artiodactyla; Suina; Suidae; Sus`ZAN_PIG^ZAN_PIG^Q:302-713,H:773-1150^28%ID^E:1.6e-37^RecName: Full=Zonadhesin;^Eukaryota; Metazoa; Chordata; Craniata; Vertebrata; Euteleostomi; Mammalia; Eutheria; Laurasiatheria…	PF12947.13^EGF_3^EGF domain^31-61^E:9.7e-07`PF02140.23^Gal_Lectin^Galactose binding lectin domain^82-165^E:1.2e-20`PF02140.23^Gal_Lectin^Galactose binding lectin domain^188-284^E:3.6e-15`PF07645.21^EGF_CA^Calcium-binding EGF domain^288-328^E:0.0012`PF00094.30^VWD^von Willebrand factor type D domain^334-502^E:3.6e-32`PF08742.16^C8^C8 domain^555-631^E:1.7e-06`PF01826.23^TIL^Trypsin Inhibitor like c…	.	.	.	KEGG:ssc:397676	GO:0031012^cellular_component^extracellular matrix`GO:0005615^cellular_component^extracellular space`GO:0005886^cellular_component^plasma membrane`GO:0050840^molecular_function^extracellular matrix binding`GO:0007339^biological_process^binding of sperm to zona pellucida`GO:0007155^biological_process^cell adhesion	GO:0031012^cellular_component^extracellular matrix`GO:0005615^cellular_component^extracellular space`GO:0005886^cellular_component^plasma membrane`GO:0050840^molecular_function^extracellular matrix binding`GO:0007339^biological_process^binding of sperm to zona pellucida`GO:0007155^biological_process^cell adhesion	GO:0030246^molecular_function^carbohydrate binding	.	.	testis+sperm,
TRINITY_DN1807_c2_g1	TRINITY_DN1807_c2_g1_i12	PLOD3_MOUSE^PLOD3_MOUSE^Q:4007-1905,H:40-741^50.283%ID^E:0^RecName: Full=Multifunctional procollagen lysine hydroxylase and glycosyltransferase LH3;^Eukaryota; Metazoa; Chordata; Craniata; Vertebrata; Euteleostomi; Mammalia; Eutheria; Euarchontoglires; Glires; Rodentia; Myomorpha; Muroidea; Muridae; Murinae; Mus; Mus	.	TRINITY_DN1807_c2_g1_i12.p1	1902-4088[-]	PLOD3_MOUSE^PLOD3_MOUSE^Q:28-728,H:40-741^50.283%ID^E:0^RecName: Full=Multifunctional procollagen lysine hydroxylase and glycosyltransferase LH3;^Eukaryota; Metazoa; Chordata; Craniata; Vertebrata; Euteleostomi; Mammalia; Eutheria; Euarchontoglires; Glires; Rodentia; Myomorpha; Muroidea; Muridae; Murinae; Mus; Mus	PF03171.26^2OG-FeII_Oxy^2OG-Fe(II) oxygenase superfamily^641-728^E:8e-09	.	.	.	KEGG:mmu:26433	GO:0062023^cellular_component^collagen-containing extracellular matrix`GO:0005783^cellular_component^endoplasmic reticulum`GO:0005788^cellular_component^endoplasmic reticulum lumen`GO:0005789^cellular_component^endoplasmic reticulum membrane`GO:0005615^cellular_component^extracellular space`GO:0005794^cellular_component^Golgi apparatus`GO:0005791^cellular_component^rough endoplasmic reticulum`GO:…	GO:0062023^cellular_component^collagen-containing extracellular matrix`GO:0005783^cellular_component^endoplasmic reticulum`GO:0005788^cellular_component^endoplasmic reticulum lumen`GO:0005789^cellular_component^endoplasmic reticulum membrane`GO:0005615^cellular_component^extracellular space`GO:0005794^cellular_component^Golgi apparatus`GO:0005791^cellular_component^rough endoplasmic reticulum`GO:…	.	.	.	development, morphogenesis, neurogenesis+neural_tube, embryonic,
TRINITY_DN1808_c0_g1	TRINITY_DN1808_c0_g1_i3	PCSK6_HUMAN^PCSK6_HUMAN^Q:492-2756,H:65-805^48.505%ID^E:0^RecName: Full=Proprotein convertase subtilisin/kexin type 6;^Eukaryota; Metazoa; Chordata; Craniata; Vertebrata; Euteleostomi; Mammalia; Eutheria; Euarchontoglires; Primates; Haplorrhini; Catarrhini; Hominidae; Homo`PCSK6_HUMAN^PCSK6_HUMAN^Q:3545-4114,H:695-881^31.841%ID^E:5.6e-15^RecName: Full=Proprotein convertase subtilisin/kexin type 6…	.	TRINITY_DN1808_c0_g1_i3.p4	3-341[+]	.	.	.	.	.	KEGG:hsa:5046	GO:0009986^cellular_component^cell surface`GO:0062023^cellular_component^collagen-containing extracellular matrix`GO:0005783^cellular_component^endoplasmic reticulum`GO:0005576^cellular_component^extracellular region`GO:0005615^cellular_component^extracellular space`GO:0005796^cellular_component^Golgi lumen`GO:0016020^cellular_component^membrane`GO:0005886^cellular_component^plasma membrane`GO:00…	.	.	.	.	hormonal activity+serotonin+dopamine+follistatin, BMP,
TRINITY_DN180_c5_g1	TRINITY_DN180_c5_g1_i4	TEN3_DANRE^TEN3_DANRE^Q:57-734,H:558-772^32.353%ID^E:6.91e-26^RecName: Full=Teneurin-3;^Eukaryota; Metazoa; Chordata; Craniata; Vertebrata; Euteleostomi; Actinopterygii; Neopterygii; Teleostei; Ostariophysi; Cypriniformes; Danionidae; Danioninae; Danio`TEN3_DANRE^TEN3_DANRE^Q:102-833,H:512-732^28.794%ID^E:3.71e-18^RecName: Full=Teneurin-3;^Eukaryota; Metazoa; Chordata; Craniata; Vertebrata; Eutel…	.	TRINITY_DN180_c5_g1_i4.p1	3-857[+]	EYS_DROME^EYS_DROME^Q:6-243,H:156-416^32.197%ID^E:2.78e-28^RecName: Full=Protein eyes shut;^Eukaryota; Metazoa; Ecdysozoa; Arthropoda; Hexapoda; Insecta; Pterygota; Neoptera; Endopterygota; Diptera; Brachycera; Muscomorpha; Ephydroidea; Drosophilidae; Drosophila; Sophophora`EYS_DROME^EYS_DROME^Q:60-280,H:140-376^31.535%ID^E:6.78e-19^RecName: Full=Protein eyes shut;^Eukaryota; Metazoa; Ecdysozoa; …	PF00008.33^EGF^EGF-like domain^2-29^E:0.00024`PF12661.13^hEGF^Human growth factor-like EGF^215-233^E:0.0025	.	.	.	KEGG:dme:Dmel_CG33955	GO:0030424^cellular_component^axon`GO:0016020^cellular_component^membrane`GO:0043005^cellular_component^neuron projection`GO:0005886^cellular_component^plasma membrane`GO:0050839^molecular_function^cell adhesion molecule binding`GO:0046982^molecular_function^protein heterodimerization activity`GO:0042803^molecular_function^protein homodimerization activity`GO:0070983^biological_process^dendrite g…	GO:0009986^cellular_component^cell surface`GO:0031012^cellular_component^extracellular matrix`GO:0005576^cellular_component^extracellular region`GO:0005615^cellular_component^extracellular space`GO:0016020^cellular_component^membrane`GO:0097730^cellular_component^non-motile cilium`GO:0005509^molecular_function^calcium ion binding`GO:0005201^molecular_function^extracellular matrix structural const…	.	.	.	development, eye+photo+retinal+retinol+visual+sox+opsin,
TRINITY_DN180_c5_g1	TRINITY_DN180_c5_g1_i7	TEN3_HUMAN^TEN3_HUMAN^Q:6-524,H:619-778^36.313%ID^E:5.61e-22^RecName: Full=Teneurin-3 {ECO:0000305};^Eukaryota; Metazoa; Chordata; Craniata; Vertebrata; Euteleostomi; Mammalia; Eutheria; Euarchontoglires; Primates; Haplorrhini; Catarrhini; Hominidae; Homo`TEN3_HUMAN^TEN3_HUMAN^Q:6-623,H:553-738^28.169%ID^E:6.44e-16^RecName: Full=Teneurin-3 {ECO:0000305};^Eukaryota; Metazoa; Chordata; Craniata; Ve…	.	TRINITY_DN180_c5_g1_i7.p1	3-647[+]	TEN3_HUMAN^TEN3_HUMAN^Q:2-174,H:619-778^36.313%ID^E:1.4e-22^RecName: Full=Teneurin-3 {ECO:0000305};^Eukaryota; Metazoa; Chordata; Craniata; Vertebrata; Euteleostomi; Mammalia; Eutheria; Euarchontoglires; Primates; Haplorrhini; Catarrhini; Hominidae; Homo`TEN3_HUMAN^TEN3_HUMAN^Q:2-207,H:553-738^28.169%ID^E:1.89e-16^RecName: Full=Teneurin-3 {ECO:0000305};^Eukaryota; Metazoa; Chordata; Craniata; Ver…	PF00008.33^EGF^EGF-like domain^2-27^E:0.00025`PF00008.33^EGF^EGF-like domain^139-167^E:0.00026`PF12661.13^hEGF^Human growth factor-like EGF^145-163^E:0.0021	.	.	.	KEGG:hsa:55714	GO:0030424^cellular_component^axon`GO:0016020^cellular_component^membrane`GO:0043005^cellular_component^neuron projection`GO:0005886^cellular_component^plasma membrane`GO:0050839^molecular_function^cell adhesion molecule binding`GO:0046982^molecular_function^protein heterodimerization activity`GO:0042803^molecular_function^protein homodimerization activity`GO:0048593^biological_process^camera-typ…	GO:0030424^cellular_component^axon`GO:0016020^cellular_component^membrane`GO:0043005^cellular_component^neuron projection`GO:0005886^cellular_component^plasma membrane`GO:0050839^molecular_function^cell adhesion molecule binding`GO:0046982^molecular_function^protein heterodimerization activity`GO:0042803^molecular_function^protein homodimerization activity`GO:0048593^biological_process^camera-typ…	.	.	.	development, morphogenesis, eye+photo+retinal+retinol+visual+sox+opsin,
TRINITY_DN1820_c0_g1	TRINITY_DN1820_c0_g1_i11	GCNT3_RAT^GCNT3_RAT^Q:4381-3245,H:57-431^35.476%ID^E:3.51e-67^RecName: Full=Beta-1,3-galactosyl-O-glycosyl-glycoprotein beta-1,6-N-acetylglucosaminyltransferase 3;^Eukaryota; Metazoa; Chordata; Craniata; Vertebrata; Euteleostomi; Mammalia; Eutheria; Euarchontoglires; Glires; Rodentia; Myomorpha; Muroidea; Muridae; Murinae; Rattus	.	TRINITY_DN1820_c0_g1_i11.p2	3152-4771[-]	GCNT3_RAT^GCNT3_RAT^Q:131-509,H:57-431^35.476%ID^E:1.49e-71^RecName: Full=Beta-1,3-galactosyl-O-glycosyl-glycoprotein beta-1,6-N-acetylglucosaminyltransferase 3;^Eukaryota; Metazoa; Chordata; Craniata; Vertebrata; Euteleostomi; Mammalia; Eutheria; Euarchontoglires; Glires; Rodentia; Myomorpha; Muroidea; Muridae; Murinae; Rattus	PF02485.27^Branch^Core-2/I-Branching enzyme^207-478^E:1.5e-41	.	.	.	KEGG:rno:286976	GO:0000139^cellular_component^Golgi membrane`GO:0047225^molecular_function^acetylgalactosaminyl-O-glycosyl-glycoprotein beta-1,6-N-acetylglucosaminyltransferase activity`GO:0008375^molecular_function^acetylglucosaminyltransferase activity`GO:0003829^molecular_function^beta-1,3-galactosyl-O-glycosyl-glycoprotein beta-1,6-N-acetylglucosaminyltransferase activity`GO:0008109^molecular_function^N-acet…	GO:0000139^cellular_component^Golgi membrane`GO:0047225^molecular_function^acetylgalactosaminyl-O-glycosyl-glycoprotein beta-1,6-N-acetylglucosaminyltransferase activity`GO:0008375^molecular_function^acetylglucosaminyltransferase activity`GO:0003829^molecular_function^beta-1,3-galactosyl-O-glycosyl-glycoprotein beta-1,6-N-acetylglucosaminyltransferase activity`GO:0008109^molecular_function^N-acet…	GO:0016757^molecular_function^glycosyltransferase activity`GO:0016020^cellular_component^membrane	.	.	morphogenesis,
TRINITY_DN1820_c0_g1	TRINITY_DN1820_c0_g1_i26	NOTC1_CRIGR^NOTC1_CRIGR^Q:3221-4705,H:358-805^26.186%ID^E:5.01e-08^RecName: Full=Neurogenic locus notch homolog protein 1;^Eukaryota; Metazoa; Chordata; Craniata; Vertebrata; Euteleostomi; Mammalia; Eutheria; Euarchontoglires; Glires; Rodentia; Myomorpha; Muroidea; Cricetidae; Cricetinae; Cricetulus	.	TRINITY_DN1820_c0_g1_i26.p1	131-5233[+]	SNED1_HUMAN^SNED1_HUMAN^Q:1045-1525,H:348-827^25.824%ID^E:4.24e-08^RecName: Full=Sushi, nidogen and EGF-like domain-containing protein 1 {ECO:0000305};^Eukaryota; Metazoa; Chordata; Craniata; Vertebrata; Euteleostomi; Mammalia; Eutheria; Euarchontoglires; Primates; Haplorrhini; Catarrhini; Hominidae; Homo	PF00008.33^EGF^EGF-like domain^170-201^E:0.00015	.	.	.	KEGG:hsa:25992	GO:0005912^cellular_component^adherens junction`GO:0016324^cellular_component^apical plasma membrane`GO:0005796^cellular_component^Golgi lumen`GO:0000139^cellular_component^Golgi membrane`GO:0005634^cellular_component^nucleus`GO:0005509^molecular_function^calcium ion binding`GO:0038023^molecular_function^signaling receptor activity`GO:0001525^biological_process^angiogenesis`GO:0030154^biological_…	GO:0031012^cellular_component^extracellular matrix`GO:0005576^cellular_component^extracellular region`GO:0005509^molecular_function^calcium ion binding`GO:0005112^molecular_function^Notch binding`GO:0007160^biological_process^cell-matrix adhesion	.	.	.	development, Notch,
TRINITY_DN188_c0_g1	TRINITY_DN188_c0_g1_i4	DP13A_MOUSE^DP13A_MOUSE^Q:328-2304,H:1-644^39.039%ID^E:1.49e-150^RecName: Full=DCC-interacting protein 13-alpha {ECO:0000305};^Eukaryota; Metazoa; Chordata; Craniata; Vertebrata; Euteleostomi; Mammalia; Eutheria; Euarchontoglires; Glires; Rodentia; Myomorpha; Muroidea; Muridae; Murinae; Mus; Mus	.	TRINITY_DN188_c0_g1_i4.p1	328-2352[+]	DP13A_MOUSE^DP13A_MOUSE^Q:1-659,H:1-644^38.676%ID^E:2.29e-162^RecName: Full=DCC-interacting protein 13-alpha {ECO:0000305};^Eukaryota; Metazoa; Chordata; Craniata; Vertebrata; Euteleostomi; Mammalia; Eutheria; Euarchontoglires; Glires; Rodentia; Myomorpha; Muroidea; Muridae; Murinae; Mus; Mus	PF16746.10^BAR_3^BAR domain of APPL family^7-246^E:1.2e-43`PF00169.35^PH^PH domain^283-393^E:9.2e-09`PF00640.29^PID^Phosphotyrosine interaction domain (PTB/PID)^516-643^E:6.3e-16	.	.	.	KEGG:mmu:72993	GO:0005829^cellular_component^cytosol`GO:0005769^cellular_component^early endosome`GO:0031901^cellular_component^early endosome membrane`GO:0032009^cellular_component^early phagosome`GO:0005768^cellular_component^endosome`GO:0010008^cellular_component^endosome membrane`GO:0098978^cellular_component^glutamatergic synapse`GO:0044354^cellular_component^macropinosome`GO:0016020^cellular_component^mem…	GO:0005829^cellular_component^cytosol`GO:0005769^cellular_component^early endosome`GO:0031901^cellular_component^early endosome membrane`GO:0032009^cellular_component^early phagosome`GO:0005768^cellular_component^endosome`GO:0010008^cellular_component^endosome membrane`GO:0098978^cellular_component^glutamatergic synapse`GO:0044354^cellular_component^macropinosome`GO:0016020^cellular_component^mem…	GO:0005515^molecular_function^protein binding`GO:0005737^cellular_component^cytoplasm	.	.	cell cycle,
TRINITY_DN1904_c8_g1	TRINITY_DN1904_c8_g1_i3	ATS9_HUMAN^ATS9_HUMAN^Q:943-6429,H:61-1934^42.072%ID^E:0^RecName: Full=A disintegrin and metalloproteinase with thrombospondin motifs 9;^Eukaryota; Metazoa; Chordata; Craniata; Vertebrata; Euteleostomi; Mammalia; Eutheria; Euarchontoglires; Primates; Haplorrhini; Catarrhini; Hominidae; Homo	.	TRINITY_DN1904_c8_g1_i3.p1	391-6441[+]	ATS9_HUMAN^ATS9_HUMAN^Q:185-2013,H:61-1934^41.959%ID^E:0^RecName: Full=A disintegrin and metalloproteinase with thrombospondin motifs 9;^Eukaryota; Metazoa; Chordata; Craniata; Vertebrata; Euteleostomi; Mammalia; Eutheria; Euarchontoglires; Primates; Haplorrhini; Catarrhini; Hominidae; Homo	PF01562.24^Pep_M12B_propep^Reprolysin family propeptide^217-282^E:2.8e-09`PF13688.12^Reprolysin_5^Metallo-peptidase family M12^418-596^E:2.6e-15`PF01421.25^Reprolysin^Reprolysin (M12B) family zinc metalloprotease^420-629^E:9e-20`PF13582.12^Reprolysin_3^Metallo-peptidase family M12B Reprolysin-like^441-573^E:1.6e-07`PF17771.6^ADAMTS_CR_2^ADAMTS cysteine-rich domain 2^646-711^E:8.1e-18`PF00090.25^T…	.	.	.	KEGG:hsa:56999	GO:0009986^cellular_component^cell surface`GO:0005783^cellular_component^endoplasmic reticulum`GO:0031012^cellular_component^extracellular matrix`GO:0005615^cellular_component^extracellular space`GO:0043231^cellular_component^intracellular membrane-bounded organelle`GO:0004222^molecular_function^metalloendopeptidase activity`GO:0008237^molecular_function^metallopeptidase activity`GO:0008270^molec…	GO:0009986^cellular_component^cell surface`GO:0005783^cellular_component^endoplasmic reticulum`GO:0031012^cellular_component^extracellular matrix`GO:0005615^cellular_component^extracellular space`GO:0043231^cellular_component^intracellular membrane-bounded organelle`GO:0004222^molecular_function^metalloendopeptidase activity`GO:0008237^molecular_function^metallopeptidase activity`GO:0008270^molec…	GO:0004222^molecular_function^metalloendopeptidase activity`GO:0006508^biological_process^proteolysis`GO:0008270^molecular_function^zinc ion binding	.	.	development, morphogenesis, eye+photo+retinal+retinol+visual+sox+opsin,
TRINITY_DN194_c0_g1	TRINITY_DN194_c0_g1_i3	NCKX5_DANRE^NCKX5_DANRE^Q:432-1883,H:49-504^42.127%ID^E:1.25e-113^RecName: Full=Sodium/potassium/calcium exchanger 5;^Eukaryota; Metazoa; Chordata; Craniata; Vertebrata; Euteleostomi; Actinopterygii; Neopterygii; Teleostei; Ostariophysi; Cypriniformes; Danionidae; Danioninae; Danio	.	TRINITY_DN194_c0_g1_i3.p1	246-1919[+]	NCKXH_DROME^NCKXH_DROME^Q:71-555,H:90-631^44.872%ID^E:1.66e-157^RecName: Full=Probable sodium/potassium/calcium exchanger CG1090;^Eukaryota; Metazoa; Ecdysozoa; Arthropoda; Hexapoda; Insecta; Pterygota; Neoptera; Endopterygota; Diptera; Brachycera; Muscomorpha; Ephydroidea; Drosophilidae; Drosophila; Sophophora	PF01699.29^Na_Ca_ex^Sodium/calcium exchanger protein^99-241^E:4.8e-29`PF01699.29^Na_Ca_ex^Sodium/calcium exchanger protein^388-538^E:1.9e-28	.	.	.	KEGG:dme:Dmel_CG1090	GO:0042470^cellular_component^melanosome`GO:0016020^cellular_component^membrane`GO:0005802^cellular_component^trans-Golgi network`GO:0005262^molecular_function^calcium channel activity`GO:0008273^molecular_function^calcium, potassium:sodium antiporter activity`GO:0015293^molecular_function^symporter activity`GO:0070588^biological_process^calcium ion transmembrane transport`GO:0048066^biological_p…	GO:0016020^cellular_component^membrane`GO:0005886^cellular_component^plasma membrane`GO:0005262^molecular_function^calcium channel activity`GO:0008273^molecular_function^calcium, potassium:sodium antiporter activity`GO:0015293^molecular_function^symporter activity`GO:0070588^biological_process^calcium ion transmembrane transport`GO:0006816^biological_process^calcium ion transport`GO:0006874^biolo…	GO:0055085^biological_process^transmembrane transport`GO:0016020^cellular_component^membrane	.	.	development,
TRINITY_DN19795_c0_g1	TRINITY_DN19795_c0_g1_i1	PLMN_RAT^PLMN_RAT^Q:3330-2572,H:568-812^39.689%ID^E:5.21e-46^RecName: Full=Plasminogen;^Eukaryota; Metazoa; Chordata; Craniata; Vertebrata; Euteleostomi; Mammalia; Eutheria; Euarchontoglires; Glires; Rodentia; Myomorpha; Muroidea; Muridae; Murinae; Rattus	.	TRINITY_DN19795_c0_g1_i1.p1	2569-4173[-]	PLMN_RAT^PLMN_RAT^Q:282-534,H:568-812^39.689%ID^E:1.19e-48^RecName: Full=Plasminogen;^Eukaryota; Metazoa; Chordata; Craniata; Vertebrata; Euteleostomi; Mammalia; Eutheria; Euarchontoglires; Glires; Rodentia; Myomorpha; Muroidea; Muridae; Murinae; Rattus	PF14295.12^PAN_4^PAN domain^45-73^E:0.076`PF14295.12^PAN_4^PAN domain^218-248^E:0.01`PF00089.32^Trypsin^Trypsin^294-527^E:1.1e-62	.	.	.	KEGG:rno:85253	GO:0009986^cellular_component^cell surface`GO:0009897^cellular_component^external side of plasma membrane`GO:0005615^cellular_component^extracellular space`GO:0098978^cellular_component^glutamatergic synapse`GO:0098685^cellular_component^Schaffer collateral - CA1 synapse`GO:0045202^cellular_component^synapse`GO:0034185^molecular_function^apolipoprotein binding`GO:0004175^molecular_function^endope…	GO:0009986^cellular_component^cell surface`GO:0009897^cellular_component^external side of plasma membrane`GO:0005615^cellular_component^extracellular space`GO:0098978^cellular_component^glutamatergic synapse`GO:0098685^cellular_component^Schaffer collateral - CA1 synapse`GO:0045202^cellular_component^synapse`GO:0034185^molecular_function^apolipoprotein binding`GO:0004175^molecular_function^endope…	GO:0004252^molecular_function^serine-type endopeptidase activity`GO:0006508^biological_process^proteolysis	.	.	development,
TRINITY_DN2036_c0_g1	TRINITY_DN2036_c0_g1_i16	INTU_HUMAN^INTU_HUMAN^Q:267-3074,H:52-940^35.497%ID^E:1.68e-148^RecName: Full=Protein inturned;^Eukaryota; Metazoa; Chordata; Craniata; Vertebrata; Euteleostomi; Mammalia; Eutheria; Euarchontoglires; Primates; Haplorrhini; Catarrhini; Hominidae; Homo	.	TRINITY_DN2036_c0_g1_i16.p2	4964-6511[-]	TTC29_XENLA^TTC29_XENLA^Q:71-461,H:59-448^41.176%ID^E:7.18e-100^RecName: Full=Tetratricopeptide repeat protein 29;^Eukaryota; Metazoa; Chordata; Craniata; Vertebrata; Euteleostomi; Amphibia; Batrachia; Anura; Pipoidea; Pipidae; Xenopodinae; Xenopus; Xenopus	PF08238.18^Sel1^Sel1 repeat^161-174^E:550`PF12862.13^ANAPC5^Anaphase-promoting complex subunit 5^245-274^E:1000`PF13432.12^TPR_16^Tetratricopeptide repeat^291-322^E:0.015`PF13181.12^TPR_8^Tetratricopeptide repeat^295-318^E:0.051`PF13174.12^TPR_6^Tetratricopeptide repeat^295-321^E:0.017`PF08238.18^Sel1^Sel1 repeat^295-305^E:110`PF13424.12^TPR_12^Tetratricopeptide repeat^340-406^E:2.5e-08`PF12862.1…	.	.	.	KEGG:xla:734899	GO:0009986^cellular_component^cell surface`GO:0005814^cellular_component^centriole`GO:0036064^cellular_component^ciliary basal body`GO:0035869^cellular_component^ciliary transition zone`GO:0005929^cellular_component^cilium`GO:0005737^cellular_component^cytoplasm`GO:0031514^cellular_component^motile cilium`GO:0035091^molecular_function^phosphatidylinositol binding`GO:0051301^biological_process^cel…	GO:0005737^cellular_component^cytoplasm`GO:0005856^cellular_component^cytoskeleton`GO:0036126^cellular_component^sperm flagellum`GO:0003341^biological_process^cilium movement	GO:0005515^molecular_function^protein binding	.	.	development, morphogenesis, neurogenesis+neural_tube, embryonic, proliferation,
[truncated: 217 more rows]

## Sheet: Female
gene_id	transcript_id	sprot_Top_BLASTX_hit	RNAMMER	prot_id	prot_coords	sprot_Top_BLASTP_hit	Pfam	SignalP	TmHMM	eggnog	Kegg	gene_ontology_BLASTX	gene_ontology_BLASTP	gene_ontology_Pfam	transcript	peptide	keywords
[truncated: 227 more rows]

## Sheet: Non-reproductive
gene_id	transcript_id	sprot_Top_BLASTX_hit	RNAMMER	prot_id	prot_coords	sprot_Top_BLASTP_hit	Pfam	SignalP	TmHMM	eggnog	Kegg	gene_ontology_BLASTX	gene_ontology_BLASTP	gene_ontology_Pfam	transcript	peptide	keywords
[truncated: 124 more rows]

## Sheet: Global
gene_id	transcript_id	sprot_Top_BLASTX_hit	RNAMMER	prot_id	prot_coords	sprot_Top_BLASTP_hit	Pfam	SignalP	TmHMM	eggnog	Kegg	gene_ontology_BLASTX	gene_ontology_BLASTP	gene_ontology_Pfam	transcript	peptide	keywords
[truncated: 1,080 more rows]

## Sheet: Body region
gene_id	transcript_id	sprot_Top_BLASTX_hit	RNAMMER	prot_id	prot_coords	sprot_Top_BLASTP_hit	Pfam	SignalP	TmHMM	eggnog	Kegg	gene_ontology_BLASTX	gene_ontology_BLASTP	gene_ontology_Pfam	transcript	peptide	keywords
[truncated: 769 more rows]

## Sheet: Sex
gene_id	transcript_id	sprot_Top_BLASTX_hit	RNAMMER	prot_id	prot_coords	sprot_Top_BLASTP_hit	Pfam	SignalP	TmHMM	eggnog	Kegg	gene_ontology_BLASTX	gene_ontology_BLASTP	gene_ontology_Pfam	transcript	peptide	keywords
[truncated: 33 more rows]
